# Supplementary material for: De Novo Assembled Wheat Transcriptomes Delineate Differentially Expressed Host Genes in Response to Leaf Rust Infection
Source: PLoS One. 2016 Feb 3;11(2):e0148453. doi: 10.1371/journal.pone.0148453 (PMC4739524; doi:10.1371/journal.pone.0148453)
Supplement: S5 File — (XLS) [file pone.0148453.s005.xls]

## Sheet: Sheet1
	Experiment				Kal's Z-test: S-PI vs S-M					Annotation	S-M (S-M library trimmed reads)						S-PI (S-PI library trimmed reads)
Feature ID	Range (original values)	IQR (original values)	Difference (original values)	Fold Change (original values)	Proportions difference	Proportions fold change	Test statistic	P-value	FDR p-value correction	GO biological process	Expression values	Gene length	Unique gene reads	Total gene reads	RPKM	Means	Expression values	Gene length	Unique gene reads	Total gene reads	RPKM	Means
SAGE1contig_1	869.04	869.04	-869.04	-4.03	-0.000211	-4.01	-22.76	0	0		1155.64	87	223	225	1155.64	1155.64	286.6	87	51	53	286.6	286.6
SAGE1contig_1004	3199.84	3199.84	-3199.84	-5.52	-0.000778	-5.48	-46.88	0	0		3908.5	79	411	691	3908.5	3908.5	708.66	79	66	119	708.66	708.66
SAGE1contig_101	262.17	262.17	-262.17	-8.34	-6.38e-05	-8.28	-14.29	0	0		297.9	237	152	158	297.9	297.9	35.73	237	18	18	35.73	35.73
SAGE1contig_1010	38.66	38.66	-38.66	-5.09	-9.4e-06	-5.05	-5.07	3.98e-07	1.24e-06		48.12	1393	149	150	48.12	48.12	9.46	1393	28	28	9.46	9.46
SAGE1contig_1011	1005.64	1005.64	1005.64	2.28	0.000248	2.29	19.96	0	0		788.55	102	156	180	788.55	788.55	1794.2	102	287	389	1794.2	1794.2
SAGE1contig_1012	858.88	858.88	-858.88	-3.7	-0.000209	-3.67	-22.08	0	0	0008150 // biological_process (GO_REF:nd [ND]) /// 0008152 // metabolic process (GO_REF:nd [ND])	1177.29	427	1091	1125	1177.29	1177.29	318.41	427	286	289	318.41	318.41
SAGE1contig_1014	244.33	244.33	-244.33	-3.35	-5.93e-05	-3.33	-11.42	0	0		348.19	77	57	60	348.19	348.19	103.87	77	17	17	103.87	103.87
SAGE1contig_1015	77.32	77.32	-77.32	-2.02	-1.87e-05	-2	-5.06	4.28e-07	1.33e-06	0009056 // catabolic process (GO_REF:nd [ND]) /// 0000003 // reproduction (GO_REF:nd [ND]) /// 0030154 // cell differentiation (GO_REF:nd [ND]) /// 0050789 // regulation of biological process (GO_REF:nd [ND]) /// 0006950 // response to stress (GO_REF:nd [ND]) /// 0006996 // organelle organization (GO_REF:nd [ND]) /// 0008219 // cell death (GO_REF:nd [ND]) /// 0009058 // biosynthetic process (GO_R…	153.32	749	205	257	153.32	153.32	76	749	105	121	76	76
SAGE1contig_1018	1628.57	1628.57	-1628.57	-38.31	-0.000397	-38.06	-39.18	0	0	0009056 // catabolic process (GO_REF:nd [ND]) /// 0009628 // response to abiotic stimulus (GO_REF:nd [ND]) /// 0006950 // response to stress (GO_REF:nd [ND]) /// 0009058 // biosynthetic process (GO_REF:nd [ND]) /// 0008150 // biological_process (GO_REF:nd [ND]) /// 0009605 // response to external stimulus (GO_REF:nd [ND]) /// 0007154 // cell communication (GO_REF:nd [ND])	1672.22	291	54	1089	1672.22	1672.22	43.65	291	4	27	43.65	43.65
SAGE1contig_1021	510.95	510.95	510.95	2.5	0.000126	2.52	14.92	0	0		339.82	167	15	127	339.82	339.82	850.77	167	59	302	850.77	850.77
SAGE1contig_1022	26.01	26.01	-26.01	-2.91	-6.31e-06	-2.89	-3.54	0.0004	0.000908		39.62	1624	129	144	39.62	39.62	13.62	1624	38	47	13.62	13.62
SAGE1contig_1024	34.36	34.36	-34.36	-2.13	-8.32e-06	-2.12	-3.49	0.000481	0.00108		64.74	635	92	92	64.74	64.74	30.38	635	41	41	30.38	30.38
SAGE1contig_103	90.45	90.45	90.45	2.3	2.23e-05	2.32	6.02	1.7e-09	6.47e-09		69.41	103	16	16	69.41	69.41	159.86	103	35	35	159.86	159.86
SAGE1contig_1031	1914.96	1914.96	1914.96	7.55	0.00047	7.6	38.47	0	0		292.3	133	64	87	292.3	292.3	2207.26	133	548	624	2207.26	2207.26
SAGE1contig_1040	184.53	184.53	-184.53	-3.87	-4.48e-05	-3.84	-10.37	0	0	0006950 // response to stress (GO_REF:nd [ND])	248.9	307	170	171	248.9	248.9	64.36	307	41	42	64.36	64.36
SAGE1contig_1041	409.54	409.54	-409.54	-4.44	-9.95e-05	-4.41	-16.01	0	0		528.59	328	256	388	528.59	528.59	119.05	328	64	83	119.05	119.05
SAGE1contig_1046	389.75	389.75	-389.75	-2.66	-9.45e-05	-2.64	-13.19	0	0		624.98	148	180	207	624.98	624.98	235.23	148	60	74	235.23	235.23
SAGE1contig_1050	26.26	26.26	-26.26	-2.61	-6.37e-06	-2.59	-3.4	0.000678	0.00149		42.56	231	7	22	42.56	42.56	16.29	231	1	8	16.29	16.29
SAGE1contig_1051	124.65	124.65	124.65	3.46	3.06e-05	3.48	8.34	0	0		50.68	432	49	49	50.68	50.68	175.33	432	161	161	175.33	175.33
SAGE1contig_1053	29.66	29.66	29.66	2.61	7.3e-06	2.63	3.66	0.000249	0.000581	0008150 // biological_process (GO_REF:nd [ND])	18.44	2181	90	90	18.44	18.44	48.1	2181	223	223	48.1	48.1
SAGE1contig_1054	55.06	55.06	-55.06	-2.75	-1.34e-05	-2.73	-5.03	4.83e-07	1.49e-06		86.54	284	53	55	86.54	86.54	31.47	284	18	19	31.47	31.47
SAGE1contig_1055	308.81	308.81	-308.81	-7.76	-7.51e-05	-7.71	-15.37	0	0		354.46	237	174	188	354.46	354.46	45.66	237	22	23	45.66	45.66
SAGE1contig_1056	414.96	414.96	-414.96	-12.47	-0.000101	-12.38	-18.72	0	0		451.14	104	105	105	451.14	451.14	36.19	104	8	8	36.19	36.19
SAGE1contig_1058	275.73	275.73	-275.73	-3.52	-6.7e-05	-3.5	-12.33	0	0		385.01	607	396	523	385.01	385.01	109.28	607	109	141	109.28	109.28
SAGE1contig_106	115.95	115.95	115.95	4.16	2.85e-05	4.18	8.47	0	0	0006412 // translation (GO_REF:nd [ND])	36.75	912	71	75	36.75	36.75	152.69	912	274	296	152.69	152.69
SAGE1contig_1066	176.9	176.9	176.9	2.17	4.36e-05	2.18	8.14	4.44e-16	2.4e-15		151.81	156	51	53	151.81	151.81	328.72	156	106	109	328.72	328.72
SAGE1contig_1072	446.93	446.93	446.93	2.03	0.00011	2.04	12.44	0	0	0009628 // response to abiotic stimulus (GO_REF:nd [ND]) /// 0000003 // reproduction (GO_REF:nd [ND]) /// 0006950 // response to stress (GO_REF:nd [ND]) /// 0007275 // multicellular organismal development (GO_REF:nd [ND])	434.48	506	492	492	434.48	434.48	881.41	506	948	948	881.41	881.41
SAGE1contig_1077	472.81	472.81	472.81	3.16	0.000116	3.18	15.77	0	0		219.04	102	49	50	219.04	219.04	691.85	102	145	150	691.85	691.85
SAGE1contig_1078	107.53	107.53	107.53	2.33	2.65e-05	2.35	6.61	3.77e-11	1.6e-10		80.65	205	14	37	80.65	80.65	188.18	205	32	82	188.18	188.18
SAGE1contig_1080	252.78	252.78	-252.78	-2.2	-6.12e-05	-2.19	-9.66	0	0		462.81	56	58	58	462.81	462.81	210.03	56	25	25	210.03	210.03
SAGE1contig_1082	4590.05	4590.05	-4590.05	-9.42	-0.00112	-9.35	-60.67	0	0		5135.51	69	746	793	5135.51	5135.51	545.46	69	48	80	545.46	545.46
SAGE1contig_1086	505.44	505.44	-505.44	-2.19	-0.000122	-2.17	-13.6	0	0		931.32	95	198	198	931.32	931.32	425.89	95	86	86	425.89	425.89
SAGE1contig_109	184.95	184.95	-184.95	-2.21	-4.48e-05	-2.2	-8.28	1.11e-16	6.13e-16		337.45	290	217	219	337.45	337.45	152.49	290	92	94	152.49	152.49
SAGE1contig_1090	118.08	118.08	118.08	6.05	2.9e-05	6.09	9.24	0	0		23.36	153	8	8	23.36	23.36	141.44	153	46	46	141.44	141.44
SAGE1contig_1094	70.69	70.69	-70.69	-3.9	-1.72e-05	-3.88	-6.43	1.24e-10	5.12e-10		95.02	174	33	37	95.02	95.02	24.33	174	6	9	24.33	24.33
SAGE1contig_1097	43.11	43.11	-43.11	-2.95	-1.05e-05	-2.94	-4.59	4.53e-06	1.29e-05		65.17	384	31	56	65.17	65.17	22.05	384	11	18	22.05	22.05
SAGE1contig_1099	171.16	171.16	-171.16	-3.05	-4.15e-05	-3.03	-9.25	0	0		254.53	79	3	45	254.53	254.53	83.37	79	1	14	83.37	83.37
SAGE1contig_110	391.24	391.24	-391.24	-3.61	-9.5e-05	-3.59	-14.8	0	0	0006139 // nucleobase-containing compound metabolic process (GO_REF:nd [ND])	541.03	223	5	270	541.03	541.03	149.79	223	0	71	149.79	149.79
SAGE1contig_1100	57.24	57.24	-57.24	-2.7	-1.39e-05	-2.69	-5.09	3.5e-07	1.1e-06	0007049 // cell cycle (GO_REF:nd [ND]) /// 0006950 // response to stress (GO_REF:nd [ND]) /// 0009058 // biosynthetic process (GO_REF:nd [ND]) /// 0007165 // signal transduction (GO_REF:nd [ND]) /// 0006259 // DNA metabolic process (GO_REF:nd [ND]) /// 0009607 // response to biotic stimulus (GO_REF:nd [ND])	90.84	182	33	37	90.84	90.84	33.6	182	12	13	33.6	33.6
SAGE1contig_1103	76.59	76.59	-76.59	-14.06	-1.86e-05	-13.96	-8.12	4.44e-16	2.4e-15	0050789 // regulation of biological process (GO_REF:nd [ND])	82.46	802	147	148	82.46	82.46	5.87	802	10	10	5.87	5.87
SAGE1contig_1107	122.59	122.59	-122.59	-2.21	-2.97e-05	-2.2	-6.74	1.61e-11	6.96e-11	0006464 // cellular protein modification process (GO_REF:nd [ND]) /// 0009628 // response to abiotic stimulus (GO_REF:nd [ND]) /// 0030154 // cell differentiation (GO_REF:nd [ND]) /// 0000003 // reproduction (GO_REF:nd [ND]) /// 0050789 // regulation of biological process (GO_REF:nd [ND]) /// 0006950 // response to stress (GO_REF:nd [ND]) /// 0007275 // multicellular organismal development (GO_RE…	223.91	455	228	228	223.91	223.91	101.33	455	98	98	101.33	101.33
SAGE1contig_1109	625.4	625.4	625.4	2.25	0.000154	2.27	15.65	0	0		499.82	194	191	217	499.82	499.82	1125.22	194	435	464	1125.22	1125.22
SAGE1contig_111	1072.09	1072.09	-1072.09	-6.23	-0.000261	-6.19	-27.72	0	0		1277.18	952	1769	2721	1277.18	1277.18	205.08	952	279	415	205.08	205.08
SAGE1contig_1116	50.09	50.09	-50.09	-5.09	-1.22e-05	-5.06	-5.77	7.8e-09	2.83e-08		62.33	423	5	59	62.33	62.33	12.23	423	2	11	12.23	12.23
SAGE1contig_1122	28.06	28.06	-28.06	-2.13	-6.79e-06	-2.12	-3.16	0.00159	0.00332		52.79	1769	205	209	52.79	52.79	24.73	1769	91	93	24.73	24.73
SAGE1contig_1129	658.61	658.61	658.61	4.02	0.000162	4.04	20.01	0	0		218.36	309	146	151	218.36	218.36	876.97	309	528	576	876.97	876.97
SAGE1contig_1130	410.11	410.11	-410.11	-2.33	-9.94e-05	-2.32	-12.7	0	0		718.15	84	121	135	718.15	718.15	308.04	84	46	55	308.04	308.04
SAGE1contig_1132	32.81	32.81	-32.81	-3.51	-7.97e-06	-3.49	-4.25	2.14e-05	5.69e-05		45.86	721	11	74	45.86	45.86	13.05	721	8	20	13.05	13.05
SAGE1contig_1134	108.18	108.18	-108.18	-2.39	-2.62e-05	-2.38	-6.61	3.8e-11	1.61e-10		185.82	303	126	126	185.82	185.82	77.63	303	50	50	77.63	77.63
SAGE1contig_1142	88.15	88.15	-88.15	-18.36	-2.15e-05	-18.24	-8.86	0	0	0006464 // cellular protein modification process (GO_REF:nd [ND])	93.23	278	58	58	93.23	93.23	5.08	278	3	3	5.08	5.08
SAGE1contig_1145	20.91	20.91	-20.91	-2.32	-5.07e-06	-2.3	-2.86	0.00429	0.00836		36.8	947	24	78	36.8	36.8	15.9	947	6	32	15.9	15.9
SAGE1contig_1147	57.95	57.95	-57.95	-2.12	-1.4e-05	-2.11	-4.52	6.09e-06	1.71e-05		109.55	465	94	114	109.55	109.55	51.6	465	34	51	51.6	51.6
SAGE1contig_1148	90.48	90.48	-90.48	-3.8	-2.2e-05	-3.77	-7.22	5.07e-13	2.38e-12		122.8	131	33	36	122.8	122.8	32.32	131	9	9	32.32	32.32
SAGE1contig_115	319.93	319.93	-319.93	-3.41	-7.77e-05	-3.39	-13.14	0	0		452.79	301	302	305	452.79	452.79	132.85	301	80	85	132.85	132.85
SAGE1contig_1150	438.56	438.56	-438.56	-3.65	-0.000107	-3.63	-15.72	0	0	0009056 // catabolic process (GO_REF:nd [ND]) /// 0016049 // cell growth (GO_REF:nd [ND]) /// 0030154 // cell differentiation (GO_REF:nd [ND]) /// 0006996 // organelle organization (GO_REF:nd [ND]) /// 0015031 // protein transport (GO_REF:nd [ND]) /// 0009719 // response to endogenous stimulus (GO_REF:nd [ND]) /// 0006810 // transport (GO_REF:nd [ND]) /// 0006629 // lipid metabolic process (GO_RE…	603.77	766	1035	1035	603.77	603.77	165.21	766	268	269	165.21	165.21
SAGE1contig_1153	1426.05	1426.05	1426.05	8.98	0.00035	9.04	33.91	0	0		178.74	90	28	36	178.74	178.74	1604.78	90	252	307	1604.78	1604.78
SAGE1contig_1156	103.06	103.06	-103.06	-3.17	-2.5e-05	-3.15	-7.28	3.4e-13	1.61e-12		150.53	1318	444	444	150.53	150.53	47.47	1318	133	133	47.47	47.47
SAGE1contig_1157	28.79	28.79	-28.79	-4.27	-7e-06	-4.25	-4.21	2.61e-05	6.86e-05		37.59	107	8	9	37.59	37.59	8.79	107	2	2	8.79	8.79
SAGE1contig_1159	31.18	31.18	-31.18	-2.85	-7.56e-06	-2.83	-3.84	0.000121	0.000296		48.03	307	19	33	48.03	48.03	16.86	307	6	11	16.86	16.86
SAGE1contig_1161	106.12	106.12	106.12	2	2.62e-05	2.02	6.01	1.8e-09	6.84e-09	0009056 // catabolic process (GO_REF:nd [ND]) /// 0009628 // response to abiotic stimulus (GO_REF:nd [ND]) /// 0019538 // protein metabolic process (GO_REF:nd [ND]) /// 0009605 // response to external stimulus (GO_REF:nd [ND])	105.69	482	70	114	105.69	105.69	211.8	482	169	217	211.8	211.8
SAGE1contig_1162	35.51	35.51	-35.51	-3.17	-8.62e-06	-3.15	-4.27	1.96e-05	5.23e-05	0009056 // catabolic process (GO_REF:nd [ND]) /// 0019538 // protein metabolic process (GO_REF:nd [ND])	51.9	861	86	100	51.9	51.9	16.39	861	29	30	16.39	16.39
SAGE1contig_1163	34.95	34.95	-34.95	-4.18	-8.49e-06	-4.15	-4.61	4.09e-06	1.17e-05		45.94	214	8	22	45.94	45.94	10.99	214	2	5	10.99	10.99
SAGE1contig_1164	186.76	186.76	-186.76	-2.5	-4.53e-05	-2.48	-8.87	0	0		311.58	294	108	205	311.58	311.58	124.82	294	51	78	124.82	124.82
SAGE1contig_1166	21.48	21.48	-21.48	-2.85	-5.21e-06	-2.83	-3.19	0.00142	0.00299		33.1	81	2	6	33.1	33.1	11.62	81	0	2	11.62	11.62
SAGE1contig_1170	40.88	40.88	40.88	2.29	1.01e-05	2.3	4.04	5.43e-05	0.000138		31.72	324	21	23	31.72	31.72	72.6	324	48	50	72.6	72.6
SAGE1contig_1176	2368.3	2368.3	-2368.3	-3.86	-0.000575	-3.84	-37.14	0	0		3194.96	140	844	1001	3194.96	3194.96	826.66	140	194	246	826.66	826.66
SAGE1contig_1177	217.89	217.89	217.89	4.56	5.35e-05	4.59	11.87	0	0		61.17	526	67	72	61.17	61.17	279.05	526	307	312	279.05	279.05
SAGE1contig_1178	69.44	69.44	69.44	2.14	1.71e-05	2.15	5.06	4.15e-07	1.29e-06	0006810 // transport (GO_REF:nd [ND])	61.1	2494	248	341	61.1	61.1	130.54	2494	628	692	130.54	130.54
SAGE1contig_1179	983.45	983.45	-983.45	-2.05	-0.000238	-2.04	-18.26	0	0		1915.65	108	444	463	1915.65	1915.65	932.2	108	203	214	932.2	932.2
SAGE1contig_118	29.04	29.04	-29.04	-3.05	-7.05e-06	-3.03	-3.81	0.00014	0.000339	0009056 // catabolic process (GO_REF:nd [ND]) /// 0019538 // protein metabolic process (GO_REF:nd [ND]) /// 0050789 // regulation of biological process (GO_REF:nd [ND]) /// 0009058 // biosynthetic process (GO_REF:nd [ND]) /// 0006996 // organelle organization (GO_REF:nd [ND]) /// 0006950 // response to stress (GO_REF:nd [ND]) /// 0015031 // protein transport (GO_REF:nd [ND]) /// 0006139 // nucleo…	43.22	2223	8	215	43.22	43.22	14.18	2223	2	67	14.18	14.18
SAGE1contig_1180	272.76	272.76	-272.76	-2.04	-6.6e-05	-2.02	-9.55	0	0		536.22	75	75	90	536.22	536.22	263.46	75	27	42	263.46	263.46
SAGE1contig_1189	528.46	528.46	-528.46	-39.52	-0.000129	-39.26	-22.34	0	0	0009056 // catabolic process (GO_REF:nd [ND]) /// 0009628 // response to abiotic stimulus (GO_REF:nd [ND]) /// 0019748 // secondary metabolic process (GO_REF:nd [ND]) /// 0009058 // biosynthetic process (GO_REF:nd [ND]) /// 0006950 // response to stress (GO_REF:nd [ND]) /// 0008150 // biological_process (GO_REF:nd [ND]) /// 0008152 // metabolic process (GO_REF:nd [ND]) /// 0006810 // transport (G…	542.18	1303	1568	1581	542.18	542.18	13.72	1303	34	38	13.72	13.72
SAGE1contig_1190	40.45	40.45	-40.45	-2.69	-9.81e-06	-2.67	-4.27	1.92e-05	5.12e-05		64.38	118	17	17	64.38	64.38	23.92	118	6	6	23.92	23.92
SAGE1contig_1192	52.38	52.38	52.38	2.01	1.29e-05	2.02	4.23	2.35e-05	6.22e-05		52.05	455	53	53	52.05	52.05	104.43	455	101	101	104.43	104.43
SAGE1contig_1198	29.62	29.62	29.62	3.28	7.28e-06	3.3	3.99	6.47e-05	0.000163		13.01	309	9	9	13.01	13.01	42.63	309	24	28	42.63	42.63
SAGE1contig_1199	263.37	263.37	263.37	3.92	6.47e-05	3.94	12.57	0	0		90.24	926	108	187	90.24	90.24	353.61	926	347	696	353.61	353.61
SAGE1contig_120	233.68	233.68	-233.68	-6.35	-5.68e-05	-6.31	-12.98	0	0	0006810 // transport (GO_REF:nd [ND])	277.35	377	142	234	277.35	277.35	43.68	377	22	35	43.68	43.68
SAGE1contig_1200	49.9	49.9	-49.9	-3.05	-1.21e-05	-3.03	-4.99	5.9e-07	1.81e-06	0005975 // carbohydrate metabolic process (GO_REF:nd [ND])	74.2	271	15	45	74.2	74.2	24.3	271	4	14	24.3	24.3
SAGE1contig_1205	182.94	182.94	-182.94	-4.33	-4.45e-05	-4.3	-10.63	0	0		237.93	77	3	41	237.93	237.93	54.99	77	0	9	54.99	54.99
SAGE1contig_1208	179.61	179.61	-179.61	-4.16	-4.36e-05	-4.13	-10.43	0	0		236.46	240	120	127	236.46	236.46	56.85	240	28	29	56.85	56.85
SAGE1contig_1209	64.1	64.1	64.1	2.1	1.58e-05	2.11	4.81	1.52e-06	4.5e-06		58.46	879	21	115	58.46	58.46	122.57	879	17	229	122.57	122.57
SAGE1contig_121	4118.65	4118.65	-4118.65	-23.06	-0.001	-22.91	-61.25	0	0		4305.34	63	607	607	4305.34	4305.34	186.69	63	25	25	186.69	186.69
SAGE1contig_1211	197.25	197.25	-197.25	-3.93	-4.79e-05	-3.91	-10.77	0	0		264.46	98	58	58	264.46	264.46	67.21	98	13	14	67.21	67.21
SAGE1contig_1217	461.4	461.4	-461.4	-2.06	-0.000112	-2.04	-12.51	0	0		898.25	98	186	197	898.25	898.25	436.85	98	82	91	436.85	436.85
SAGE1contig_1219	2946.28	2946.28	2946.28	3.42	0.000724	3.44	40.42	0	0	0009056 // catabolic process (GO_REF:nd [ND]) /// 0050789 // regulation of biological process (GO_REF:nd [ND]) /// 0019748 // secondary metabolic process (GO_REF:nd [ND]) /// 0006996 // organelle organization (GO_REF:nd [ND]) /// 0006950 // response to stress (GO_REF:nd [ND]) /// 0008219 // cell death (GO_REF:nd [ND]) /// 0008150 // biological_process (GO_REF:nd [ND]) /// 0015031 // protein trans…	1218	485	1211	1322	1218	1218	4164.28	485	3863	4293	4164.28	4164.28
SAGE1contig_1221	162.51	162.51	-162.51	-2.53	-3.94e-05	-2.52	-8.33	1.11e-16	6.13e-16		268.53	213	128	128	268.53	268.53	106.02	213	48	48	106.02	106.02
SAGE1contig_1226	844.62	844.62	-844.62	-6.43	-0.000205	-6.39	-24.73	0	0		1000.18	877	17	1963	1000.18	1000.18	155.57	877	3	290	155.57	155.57
SAGE1contig_1231	30.53	30.53	-30.53	-2.1	-7.39e-06	-2.09	-3.26	0.00111	0.00237		58.25	560	73	73	58.25	58.25	27.72	560	33	33	27.72	27.72
SAGE1contig_1234	53.42	53.42	53.42	5.26	1.31e-05	5.3	6.06	1.36e-09	5.21e-09		12.53	214	2	6	12.53	12.53	65.95	214	13	30	65.95	65.95
SAGE1contig_1235	2020.31	2020.31	-2020.31	-5.96	-0.000491	-5.92	-37.77	0	0		2427.72	97	521	527	2427.72	2427.72	407.41	97	84	84	407.41	407.41
SAGE1contig_1236	45.94	45.94	-45.94	-2.23	-1.11e-05	-2.22	-4.15	3.31e-05	8.6e-05		83.13	215	33	40	83.13	83.13	37.2	215	13	17	37.2	37.2
SAGE1contig_1237	9137.87	9137.87	-9137.87	-36.61	-0.00222	-36.37	-92.75	0	0	0006950 // response to stress (GO_REF:nd [ND]) /// 0008150 // biological_process (GO_REF:nd [ND]) /// 0009719 // response to endogenous stimulus (GO_REF:nd [ND]) /// 0009605 // response to external stimulus (GO_REF:nd [ND])	9394.45	1091	22297	22937	9394.45	9394.45	256.57	1091	522	595	256.57	256.57
SAGE1contig_1242	25.22	25.22	-25.22	-7.84	-6.14e-06	-7.78	-4.4	1.09e-05	2.98e-05		28.91	510	20	33	28.91	28.91	3.69	510	2	4	3.69	3.69
SAGE1contig_1249	119.81	119.81	-119.81	-2.3	-2.9e-05	-2.28	-6.81	9.82e-12	4.3e-11		212.11	158	6	75	212.11	212.11	92.31	158	3	31	92.31	92.31
SAGE1contig_1251	294.81	294.81	-294.81	-2.73	-7.15e-05	-2.71	-11.6	0	0		465.66	190	197	198	465.66	465.66	170.85	190	69	69	170.85	170.85
SAGE1contig_1252	382.91	382.91	-382.91	-7.39	-9.32e-05	-7.35	-17.01	0	0		442.79	110	15	109	442.79	442.79	59.88	110	0	14	59.88	59.88
SAGE1contig_1256	72.83	72.83	-72.83	-4.99	-1.77e-05	-4.95	-6.93	4.21e-12	1.88e-11		91.1	103	17	21	91.1	91.1	18.27	103	3	4	18.27	18.27
SAGE1contig_1258	2174.23	2174.23	-2174.23	-9.52	-0.000529	-9.46	-41.8	0	0		2429.34	142	10	772	2429.34	2429.34	255.11	142	0	77	255.11	255.11
SAGE1contig_1260	70.64	70.64	70.64	2.46	1.74e-05	2.47	5.5	3.82e-08	1.31e-07	0008152 // metabolic process (GO_REF:nd [ND])	48.5	387	9	42	48.5	48.5	119.13	387	9	98	119.13	119.13
SAGE1contig_1261	54.19	54.19	-54.19	-2.28	-1.31e-05	-2.26	-4.55	5.25e-06	1.48e-05	0009056 // catabolic process (GO_REF:nd [ND]) /// 0006259 // DNA metabolic process (GO_REF:nd [ND])	96.69	476	102	103	96.69	96.69	42.5	476	43	43	42.5	42.5
SAGE1contig_1265	28.65	28.65	-28.65	-2.04	-6.93e-06	-2.02	-3.1	0.00196	0.00405		56.33	119	15	15	56.33	56.33	27.67	119	7	7	27.67	27.67
SAGE1contig_1266	300.52	300.52	300.52	2.55	7.4e-05	2.57	11.55	0	0	0050789 // regulation of biological process (GO_REF:nd [ND]) /// 0019725 // cellular homeostasis (GO_REF:nd [ND]) /// 0008152 // metabolic process (GO_REF:nd [ND])	193.46	880	381	381	193.46	193.46	493.98	880	924	924	493.98	493.98
SAGE1contig_1272	141.25	141.25	-141.25	-2.89	-3.43e-05	-2.87	-8.23	2.22e-16	1.22e-15		216.03	151	72	73	216.03	216.03	74.77	151	24	24	74.77	74.77
SAGE1contig_1274	14536.7	14536.7	14536.7	2.83	0.00358	2.85	84.03	0	0	0006464 // cellular protein modification process (GO_REF:nd [ND]) /// 0006091 // generation of precursor metabolites and energy (GO_REF:nd [ND])	7958.61	776	13777	13821	7958.61	7958.61	22495.3	776	36909	37105	22495.3	22495.3
SAGE1contig_1276	867.49	867.49	867.49	9.92	0.000213	9.99	26.73	0	0	0008152 // metabolic process (GO_REF:nd [ND])	97.21	1048	222	228	97.21	97.21	964.71	1048	2143	2149	964.71	964.71
SAGE1contig_1277	423.24	423.24	423.24	3.35	0.000104	3.37	15.22	0	0		180.05	340	49	137	180.05	180.05	603.29	340	104	436	603.29	603.29
SAGE1contig_1280	173.35	173.35	173.35	9.9	4.25e-05	9.96	11.95	0	0		19.48	344	7	15	19.48	19.48	192.83	344	40	141	192.83	192.83
SAGE1contig_1289	39.23	39.23	-39.23	-2.32	-9.51e-06	-2.3	-3.91	9.06e-05	0.000225	0000003 // reproduction (GO_REF:nd [ND]) /// 0008150 // biological_process (GO_REF:nd [ND]) /// 0009653 // anatomical structure morphogenesis (GO_REF:nd [ND]) /// 0007275 // multicellular organismal development (GO_REF:nd [ND])	69.01	395	60	61	69.01	69.01	29.78	395	25	25	29.78	29.78
SAGE1contig_1290	64.97	64.97	-64.97	-4.09	-1.58e-05	-4.06	-6.25	4.19e-10	1.66e-09		85.99	291	6	56	85.99	85.99	21.02	291	0	13	21.02	21.02
SAGE1contig_1291	33.06	33.06	-33.06	-4.65	-8.04e-06	-4.62	-4.6	4.25e-06	1.21e-05		42.11	520	47	49	42.11	42.11	9.05	520	10	10	9.05	9.05
SAGE1contig_1293	550.27	550.27	-550.27	-2.19	-0.000133	-2.17	-14.2	0	0		1013.32	127	147	288	1013.32	1013.32	463.05	127	67	125	463.05	463.05
SAGE1contig_1296	115.53	115.53	-115.53	-4.27	-2.81e-05	-4.25	-8.42	0	0		150.81	80	8	27	150.81	150.81	35.28	80	1	6	35.28	35.28
SAGE1contig_1297	102.45	102.45	102.45	3.47	2.52e-05	3.49	7.57	3.77e-14	1.87e-13		41.51	183	15	17	41.51	41.51	143.97	183	53	56	143.97	143.97
SAGE1contig_13	55.93	55.93	-55.93	-7.24	-1.36e-05	-7.19	-6.48	9.18e-11	3.82e-10	0006412 // translation (GO_REF:nd [ND]) /// 0009058 // biosynthetic process (GO_REF:nd [ND]) /// 0006091 // generation of precursor metabolites and energy (GO_REF:nd [ND]) /// 0006139 // nucleobase-containing compound metabolic process (GO_REF:nd [ND]) /// 0006811 // ion transport (GO_REF:nd [ND])	64.89	4042	313	587	64.89	64.89	8.96	4042	64	77	8.96	8.96
SAGE1contig_1300	298.18	298.18	-298.18	-3.77	-7.24e-05	-3.75	-13.09	0	0		405.71	315	212	286	405.71	405.71	107.53	315	62	72	107.53	107.53
SAGE1contig_1301	85.94	85.94	85.94	3.51	2.11e-05	3.53	6.96	3.48e-12	1.57e-11		34.25	822	57	63	34.25	34.25	120.19	822	188	210	120.19	120.19
SAGE1contig_1302	466.85	466.85	466.85	2.07	0.000115	2.08	12.87	0	0		437.09	229	137	224	437.09	437.09	903.94	229	182	440	903.94	903.94
SAGE1contig_1306	464.53	464.53	464.53	2.84	0.000114	2.86	15.02	0	0	0009056 // catabolic process (GO_REF:nd [ND]) /// 0005975 // carbohydrate metabolic process (GO_REF:nd [ND]) /// 0009058 // biosynthetic process (GO_REF:nd [ND]) /// 0006950 // response to stress (GO_REF:nd [ND])	252.73	244	96	138	252.73	252.73	717.26	244	225	372	717.26	717.26
SAGE1contig_1317	650.27	650.27	-650.27	-3.62	-0.000158	-3.59	-19.09	0	0		898.72	89	24	179	898.72	898.72	248.44	89	8	47	248.44	248.44
SAGE1contig_1318	21.21	21.21	-21.21	-2.58	-5.14e-06	-2.56	-3.04	0.0024	0.00489		34.65	245	11	19	34.65	34.65	13.44	245	5	7	13.44	13.44
SAGE1contig_1319	609.92	609.92	-609.92	-2.44	-0.000148	-2.42	-15.86	0	0		1033.33	80	3	185	1033.33	1033.33	423.41	80	1	72	423.41	423.41
SAGE1contig_1322	250.79	250.79	250.79	5.3	6.16e-05	5.33	13.15	0	0		58.36	245	28	32	58.36	58.36	309.16	245	141	161	309.16	309.16
SAGE1contig_1332	57.06	57.06	-57.06	-2.24	-1.38e-05	-2.22	-4.63	3.63e-06	1.04e-05		103.12	143	27	33	103.12	103.12	46.06	143	14	14	46.06	46.06
SAGE1contig_1333	45.67	45.67	45.67	2.74	1.12e-05	2.76	4.64	3.48e-06	1e-05		26.29	170	4	10	26.29	26.29	71.95	170	18	26	71.95	71.95
SAGE1contig_1340	56.88	56.88	-56.88	-10.07	-1.38e-05	-10	-6.8	1.05e-11	4.6e-11	0009056 // catabolic process (GO_REF:nd [ND]) /// 0008152 // metabolic process (GO_REF:nd [ND]) /// 0006139 // nucleobase-containing compound metabolic process (GO_REF:nd [ND])	63.15	375	53	53	63.15	63.15	6.27	375	5	5	6.27	6.27
SAGE1contig_1341	38.84	38.84	38.84	5.98	9.53e-06	6.02	5.29	1.23e-07	4.03e-07	0009056 // catabolic process (GO_REF:nd [ND]) /// 0050789 // regulation of biological process (GO_REF:nd [ND]) /// 0006950 // response to stress (GO_REF:nd [ND]) /// 0006996 // organelle organization (GO_REF:nd [ND]) /// 0008150 // biological_process (GO_REF:nd [ND]) /// 0015031 // protein transport (GO_REF:nd [ND]) /// 0006810 // transport (GO_REF:nd [ND]) /// 0006464 // cellular protein modific…	7.8	1261	10	22	7.8	7.8	46.64	1261	52	125	46.64	46.64
SAGE1contig_1345	112.47	112.47	-112.47	-6.39	-2.74e-05	-6.35	-9.02	0	0		133.33	248	46	74	133.33	133.33	20.87	248	6	11	20.87	20.87
SAGE1contig_1346	252.34	252.34	-252.34	-5.86	-6.14e-05	-5.82	-13.31	0	0		304.29	326	18	222	304.29	304.29	51.95	326	3	36	51.95	51.95
SAGE1contig_135	27.56	27.56	-27.56	-2.47	-6.68e-06	-2.45	-3.39	0.000699	0.00153	0009056 // catabolic process (GO_REF:nd [ND]) /// 0009628 // response to abiotic stimulus (GO_REF:nd [ND]) /// 0000003 // reproduction (GO_REF:nd [ND]) /// 0050789 // regulation of biological process (GO_REF:nd [ND]) /// 0007049 // cell cycle (GO_REF:nd [ND]) /// 0006996 // organelle organization (GO_REF:nd [ND]) /// 0006950 // response to stress (GO_REF:nd [ND]) /// 0006259 // DNA metabolic proc…	46.31	878	9	91	46.31	46.31	18.75	878	5	35	18.75	18.75
SAGE1contig_1351	115.57	115.57	-115.57	-51.61	-2.81e-05	-51.27	-10.51	0	0		117.86	618	163	163	117.86	117.86	2.28	618	3	3	2.28	2.28
SAGE1contig_1353	59.32	59.32	59.32	2.43	1.46e-05	2.45	5.01	5.38e-07	1.66e-06		41.49	140	13	13	41.49	41.49	100.81	140	27	30	100.81	100.81
SAGE1contig_1358	26.83	26.83	-26.83	-9.5	-6.53e-06	-9.44	-4.64	3.46e-06	9.95e-06		29.99	298	20	20	29.99	29.99	3.16	298	2	2	3.16	3.16
SAGE1contig_1360	148.03	148.03	-148.03	-3.8	-3.6e-05	-3.77	-9.24	0	0		200.91	258	7	116	200.91	200.91	52.88	258	0	29	52.88	52.88
SAGE1contig_1365	2762.55	2762.55	-2762.55	-3.32	-0.000671	-3.3	-38.31	0	0		3951.07	76	646	672	3951.07	3951.07	1188.53	76	179	192	1188.53	1188.53
SAGE1contig_1367	1526.33	1526.33	1526.33	2.52	0.000376	2.53	25.86	0	0		1006.54	99	213	223	1006.54	1006.54	2532.87	99	528	533	2532.87	2532.87
SAGE1contig_1369	156.2	156.2	-156.2	-8.68	-3.8e-05	-8.63	-11.09	0	0		176.53	162	3	64	176.53	176.53	20.33	162	0	7	20.33	20.33
SAGE1contig_1370	38.91	38.91	-38.91	-25.64	-9.47e-06	-25.48	-5.98	2.27e-09	8.53e-09	0009056 // catabolic process (GO_REF:nd [ND]) /// 0006629 // lipid metabolic process (GO_REF:nd [ND]) /// 0019538 // protein metabolic process (GO_REF:nd [ND]) /// 0019748 // secondary metabolic process (GO_REF:nd [ND]) /// 0006950 // response to stress (GO_REF:nd [ND]) /// 0006996 // organelle organization (GO_REF:nd [ND]) /// 0008150 // biological_process (GO_REF:nd [ND]) /// 0016043 // cellula…	40.49	298	26	27	40.49	40.49	1.58	298	1	1	1.58	1.58
SAGE1contig_1373	54.06	54.06	54.06	2.13	1.33e-05	2.15	4.46	8.1e-06	2.25e-05		47.7	356	38	38	47.7	47.7	101.76	356	77	77	101.76	101.76
SAGE1contig_1377	961.5	961.5	-961.5	-13.05	-0.000234	-12.96	-28.61	0	0		1041.31	112	259	261	1041.31	1041.31	79.81	112	19	19	79.81	79.81
SAGE1contig_1379	437.7	437.7	-437.7	-3.4	-0.000106	-3.38	-15.36	0	0		619.95	333	352	462	619.95	619.95	182.25	333	105	129	182.25	182.25
SAGE1contig_1380	148.02	148.02	148.02	4.48	3.64e-05	4.51	9.75	0	0		42.48	284	27	27	42.48	42.48	190.5	284	109	115	190.5	190.5
SAGE1contig_1385	104.87	104.87	-104.87	-2.48	-2.54e-05	-2.46	-6.62	3.48e-11	1.48e-10		175.78	272	107	107	175.78	175.78	70.91	272	41	41	70.91	70.91
SAGE1contig_1387	878.36	878.36	878.36	2.66	0.000216	2.68	20.1	0	0	0006629 // lipid metabolic process (GO_REF:nd [ND])	529.8	1169	1373	1386	529.8	529.8	1408.15	1169	3481	3499	1408.15	1408.15
SAGE1contig_139	10719.2	10719.2	10719.2	5.04	0.00263	5.07	85.17	0	0		2653.91	148	868	879	2653.91	2653.91	13373.1	148	4179	4207	13373.1	13373.1
SAGE1contig_1394	186.06	186.06	-186.06	-2.24	-4.51e-05	-2.23	-8.37	1.11e-16	6.13e-16		335.65	217	13	163	335.65	335.65	149.59	217	5	69	149.59	149.59
SAGE1contig_1396	78.15	78.15	78.15	2.68	1.92e-05	2.7	6.02	1.75e-09	6.65e-09	0009058 // biosynthetic process (GO_REF:nd [ND]) /// 0006139 // nucleobase-containing compound metabolic process (GO_REF:nd [ND]) /// 0009790 // embryo development (GO_REF:nd [ND])	46.43	895	89	93	46.43	46.43	124.58	895	220	237	124.58	124.58
SAGE1contig_1398	67.18	67.18	-67.18	-8.17	-1.63e-05	-8.11	-7.22	5.32e-13	2.49e-12		76.55	251	43	43	76.55	76.55	9.37	251	5	5	9.37	9.37
SAGE1contig_1399	840.86	840.86	-840.86	-3.29	-0.000204	-3.26	-21.05	0	0		1208.78	78	207	211	1208.78	1208.78	367.92	78	58	61	367.92	367.92
SAGE1contig_140	68.15	68.15	-68.15	-2.68	-1.65e-05	-2.66	-5.54	3.08e-08	1.06e-07		108.75	452	108	110	108.75	108.75	40.59	452	39	39	40.59	40.59
SAGE1contig_1400	516.44	516.44	-516.44	-2.41	-0.000125	-2.39	-14.49	0	0		883.54	132	133	261	883.54	883.54	367.1	132	53	103	367.1	367.1
SAGE1contig_1403	641.24	641.24	-641.24	-30.08	-0.000156	-29.88	-24.41	0	0		663.29	64	39	95	663.29	663.29	22.05	64	0	3	22.05	22.05
SAGE1contig_1405	35.56	35.56	-35.56	-2.19	-8.61e-06	-2.18	-3.61	0.000304	0.000702		65.39	205	30	30	65.39	65.39	29.83	205	13	13	29.83	29.83
SAGE1contig_1407	313.66	313.66	-313.66	-3.15	-7.61e-05	-3.13	-12.67	0	0		459.43	71	8	73	459.43	459.43	145.78	71	3	22	145.78	145.78
SAGE1contig_1411	22.61	22.61	-22.61	-4.75	-5.5e-06	-4.72	-3.82	0.000133	0.000323		28.64	78	3	5	28.64	28.64	6.03	78	0	1	6.03	6.03
SAGE1contig_1415	691.38	691.38	-691.38	-13.61	-0.000168	-13.52	-24.34	0	0		746.19	103	172	172	746.19	746.19	54.81	103	12	12	54.81	54.81
SAGE1contig_1417	26.45	26.45	26.45	2.11	6.52e-06	2.12	3.1	0.00195	0.00404	0009058 // biosynthetic process (GO_REF:nd [ND]) /// 0008152 // metabolic process (GO_REF:nd [ND])	23.92	467	25	25	23.92	23.92	50.37	467	50	50	50.37	50.37
SAGE1contig_1418	94.23	94.23	94.23	2.81	2.32e-05	2.83	6.74	1.64e-11	7.08e-11		52.13	180	8	21	52.13	52.13	146.36	180	22	56	146.36	146.36
SAGE1contig_1419	107.74	107.74	-107.74	-2.67	-2.61e-05	-2.65	-6.95	3.67e-12	1.65e-11		172.31	153	20	59	172.31	172.31	64.57	153	4	21	64.57	64.57
SAGE1contig_1420	20.45	20.45	-20.45	-2.37	-4.96e-06	-2.36	-2.86	0.0042	0.0082	0006412 // translation (GO_REF:nd [ND]) /// 0016043 // cellular component organization (GO_REF:nd [ND])	35.32	506	39	40	35.32	35.32	14.88	506	15	16	14.88	14.88
SAGE1contig_1423	99.78	99.78	-99.78	#NAME?	-2.43e-05	#NAME?	-9.96	0	0		99.78	103	23	23	99.78	99.78	0	103	0	0	0	0
SAGE1contig_1424	20.62	20.62	-20.62	-2.58	-5e-06	-2.56	-2.99	0.00276	0.00557		33.69	252	19	19	33.69	33.69	13.07	252	7	7	13.07	13.07
SAGE1contig_1426	789.75	789.75	-789.75	-3.37	-0.000192	-3.35	-20.58	0	0	0006996 // organelle organization (GO_REF:nd [ND]) /// 0006950 // response to stress (GO_REF:nd [ND]) /// 0008150 // biological_process (GO_REF:nd [ND]) /// 0009605 // response to external stimulus (GO_REF:nd [ND]) /// 0009607 // response to biotic stimulus (GO_REF:nd [ND])	1122.42	379	952	952	1122.42	1122.42	332.67	379	268	268	332.67	332.67
SAGE1contig_1427	7726.97	7726.97	7726.97	9.22	0.0019	9.28	79.21	0	0	0006091 // generation of precursor metabolites and energy (GO_REF:nd [ND])	939.85	1123	0	2362	939.85	939.85	8666.82	1123	2	20688	8666.82	8666.82
SAGE1contig_143	62.3	62.3	-62.3	-2.07	-1.51e-05	-2.05	-4.61	3.99e-06	1.14e-05		120.68	137	31	37	120.68	120.68	58.38	137	15	17	58.38	58.38
SAGE1contig_1432	196.31	196.31	-196.31	-3.21	-4.77e-05	-3.19	-10.09	0	0		284.95	69	23	44	284.95	284.95	88.64	69	7	13	88.64	88.64
SAGE1contig_1435	21.97	21.97	-21.97	-2.55	-5.33e-06	-2.54	-3.08	0.0021	0.00433		36.12	532	12	43	36.12	36.12	14.15	532	3	16	14.15	14.15
SAGE1contig_1439	125.36	125.36	-125.36	-2.95	-3.04e-05	-2.93	-7.81	5.55e-15	2.86e-14		189.67	278	114	118	189.67	189.67	64.31	278	36	38	64.31	64.31
SAGE1contig_1440	778.15	778.15	778.15	5.29	0.000191	5.32	23.15	0	0		181.39	101	39	41	181.39	181.39	959.55	101	196	206	959.55	959.55
SAGE1contig_1443	715.69	715.69	-715.69	-2.72	-0.000174	-2.71	-18.07	0	0		1130.99	145	360	367	1130.99	1130.99	415.3	145	110	128	415.3	415.3
SAGE1contig_1451	518.32	518.32	-518.32	-13.88	-0.000126	-13.79	-21.1	0	0		558.56	152	190	190	558.56	558.56	40.24	152	12	13	40.24	40.24
SAGE1contig_1455	72.76	72.76	-72.76	-7.6	-1.77e-05	-7.55	-7.44	1.01e-13	4.89e-13		83.78	256	36	48	83.78	83.78	11.03	256	4	6	11.03	11.03
SAGE1contig_1456	694.72	694.72	-694.72	-5.07	-0.000169	-5.04	-21.48	0	0	0006464 // cellular protein modification process (GO_REF:nd [ND]) /// 0006629 // lipid metabolic process (GO_REF:nd [ND]) /// 0019538 // protein metabolic process (GO_REF:nd [ND]) /// 0005975 // carbohydrate metabolic process (GO_REF:nd [ND]) /// 0019748 // secondary metabolic process (GO_REF:nd [ND]) /// 0006996 // organelle organization (GO_REF:nd [ND]) /// 0009058 // biosynthetic process (GO_R…	865.32	819	275	1586	865.32	865.32	170.61	819	52	297	170.61	170.61
SAGE1contig_1457	97.73	97.73	97.73	5.08	2.4e-05	5.11	8.14	4.44e-16	2.4e-15		23.96	317	17	17	23.96	23.96	121.7	317	82	82	121.7	121.7
SAGE1contig_146	1119.02	1119.02	-1119.02	-7.93	-0.000272	-7.88	-29.35	0	0		1280.52	134	17	384	1280.52	1280.52	161.5	134	2	46	161.5	161.5
SAGE1contig_1465	517.46	517.46	-517.46	-2.63	-0.000126	-2.61	-15.13	0	0		835.21	191	354	357	835.21	835.21	317.74	191	127	129	317.74	317.74
SAGE1contig_1467	126.1	126.1	-126.1	-2.85	-3.06e-05	-2.83	-7.73	1.08e-14	5.49e-14		194.28	69	28	30	194.28	194.28	68.18	69	10	10	68.18	68.18
SAGE1contig_147	59.79	59.79	-59.79	-3.01	-1.45e-05	-2.99	-5.44	5.35e-08	1.81e-07	0006464 // cellular protein modification process (GO_REF:nd [ND]) /// 0008150 // biological_process (GO_REF:nd [ND])	89.51	649	128	130	89.51	89.51	29.72	649	41	41	29.72	29.72
SAGE1contig_1471	2460.97	2460.97	2460.97	8.91	0.000604	8.97	44.51	0	0		311.04	204	122	142	311.04	311.04	2772.01	204	1156	1202	2772.01	2772.01
SAGE1contig_1476	541.47	541.47	541.47	2.06	0.000134	2.07	13.83	0	0		510.68	203	23	232	510.68	510.68	1052.16	203	23	454	1052.16	1052.16
SAGE1contig_1477	188.41	188.41	-188.41	-2.33	-4.57e-05	-2.32	-8.61	0	0		329.55	160	118	118	329.55	329.55	141.14	160	48	48	141.14	141.14
SAGE1contig_1478	26.22	26.22	-26.22	-10.64	-6.38e-06	-10.57	-4.64	3.46e-06	9.95e-06		28.95	1729	109	112	28.95	28.95	2.72	1729	10	10	2.72	2.72
SAGE1contig_1479	99.83	99.83	-99.83	-2.11	-2.42e-05	-2.09	-5.91	3.43e-09	1.28e-08		189.98	167	64	71	189.98	189.98	90.15	167	27	32	90.15	90.15
SAGE1contig_1485	212.24	212.24	212.24	3.73	5.22e-05	3.76	11.14	0	0		77.63	495	59	86	77.63	77.63	289.88	495	152	305	289.88	289.88
SAGE1contig_1486	103.37	103.37	-103.37	-2.03	-2.5e-05	-2.02	-5.87	4.24e-09	1.56e-08		203.51	202	92	92	203.51	203.51	100.15	202	43	43	100.15	100.15
SAGE1contig_1487	45.68	45.68	-45.68	-2.47	-1.11e-05	-2.45	-4.36	1.27e-05	3.47e-05		76.77	227	2	39	76.77	76.77	31.09	227	1	15	31.09	31.09
SAGE1contig_1488	74.85	74.85	-74.85	-3.27	-1.82e-05	-3.25	-6.27	3.66e-10	1.46e-09		107.86	841	198	203	107.86	107.86	33	841	57	59	33	33
SAGE1contig_1489	530.16	530.16	530.16	4.59	0.00013	4.62	18.54	0	0		147.85	136	44	45	147.85	147.85	678.01	136	194	196	678.01	678.01
SAGE1contig_149	30576.6	30576.6	30576.6	6.22	0.00751	6.26	149.73	0	0		5862.8	648	8492	8502	5862.8	5862.8	36439.4	648	50014	50191	36439.4	36439.4
SAGE1contig_1494	21.6	21.6	-21.6	-5.22	-5.25e-06	-5.19	-3.81	0.000139	0.000337		26.71	368	17	22	26.71	26.71	5.11	368	3	4	5.11	5.11
SAGE1contig_15	79154.6	79154.6	-79154.6	-16.49	-0.02	-16.38	-265.23	0	0	0009056 // catabolic process (GO_REF:nd [ND]) /// 0019538 // protein metabolic process (GO_REF:nd [ND]) /// 0006950 // response to stress (GO_REF:nd [ND]) /// 0009605 // response to external stimulus (GO_REF:nd [ND])	84264.7	507	95601	95608	84264.7	84264.7	5110.08	507	5507	5507	5110.08	5110.08
SAGE1contig_150	92.11	92.11	-92.11	-2.42	-2.23e-05	-2.4	-6.14	8.51e-10	3.3e-09	0006950 // response to stress (GO_REF:nd [ND]) /// 0019725 // cellular homeostasis (GO_REF:nd [ND]) /// 0008152 // metabolic process (GO_REF:nd [ND])	156.99	834	275	293	156.99	156.99	64.87	834	110	115	64.87	64.87
SAGE1contig_1500	190.41	190.41	190.41	2.8	4.68e-05	2.82	9.56	0	0		105.73	224	27	53	105.73	105.73	296.14	224	33	141	296.14	296.14
SAGE1contig_1502	34.97	34.97	-34.97	-2.08	-8.46e-06	-2.06	-3.47	0.000528	0.00118		67.41	232	35	35	67.41	67.41	32.45	232	16	16	32.45	32.45
SAGE1contig_1504	27.79	27.79	-27.79	-3.17	-6.75e-06	-3.15	-3.78	0.000159	0.000381		40.62	110	9	10	40.62	40.62	12.83	110	3	3	12.83	12.83
SAGE1contig_1508	2121.39	2121.39	-2121.39	-2.43	-0.000514	-2.41	-29.5	0	0		3606.7	70	521	565	3606.7	3606.7	1485.3	70	197	221	1485.3	1485.3
SAGE1contig_1514	477.32	477.32	-477.32	-2.47	-0.000116	-2.45	-14.1	0	0		802.45	191	342	343	802.45	802.45	325.13	191	131	132	325.13	325.13
SAGE1contig_1517	111.85	111.85	-111.85	-3.17	-2.72e-05	-3.15	-7.58	3.53e-14	1.76e-13		163.48	82	9	30	163.48	163.48	51.64	82	1	9	51.64	51.64
SAGE1contig_1520	163.37	163.37	-163.37	-2.37	-3.96e-05	-2.36	-8.09	5.55e-16	2.99e-15		282.22	95	15	60	282.22	282.22	118.85	95	6	24	118.85	118.85
SAGE1contig_1524	20.8	20.8	-20.8	-21.53	-5.06e-06	-21.39	-4.34	1.44e-05	3.89e-05	0006139 // nucleobase-containing compound metabolic process (GO_REF:nd [ND])	21.81	1393	65	68	21.81	21.81	1.01	1393	3	3	1.01	1.01
SAGE1contig_153	323.95	323.95	323.95	3.71	7.96e-05	3.73	13.73	0	0		119.54	157	37	42	119.54	119.54	443.49	157	142	148	443.49	443.49
SAGE1contig_1530	62.48	62.48	-62.48	-2.94	-1.52e-05	-2.92	-5.51	3.66e-08	1.26e-07		94.76	481	0	102	94.76	94.76	32.28	481	0	33	32.28	32.28
SAGE1contig_1534	386.99	386.99	-386.99	-2.4	-9.38e-05	-2.38	-12.52	0	0		663.89	175	229	260	663.89	663.89	276.9	175	94	103	276.9	276.9
SAGE1contig_1535	443.03	443.03	443.03	2.94	0.000109	2.96	14.87	0	0		228.54	524	185	268	228.54	228.54	671.57	524	436	748	671.57	671.57
SAGE1contig_1537	70.17	70.17	-70.17	-6.46	-1.71e-05	-6.42	-7.13	9.77e-13	4.52e-12		83.02	366	8	68	83.02	83.02	12.85	366	1	10	12.85	12.85
SAGE1contig_1539	1002.72	1002.72	1002.72	8.88	0.000246	8.94	28.4	0	0	0009058 // biosynthetic process (GO_REF:nd [ND]) /// 0019725 // cellular homeostasis (GO_REF:nd [ND]) /// 0008152 // metabolic process (GO_REF:nd [ND]) /// 0006811 // ion transport (GO_REF:nd [ND])	127.31	709	160	202	127.31	127.31	1130.03	709	1467	1703	1130.03	1130.03
SAGE1contig_154	62.71	62.71	62.71	2.19	1.55e-05	2.21	4.88	1.06e-06	3.18e-06		52.67	526	59	62	52.67	52.67	115.38	526	117	129	115.38	115.38
SAGE1contig_1543	822.85	822.85	-822.85	-17.52	-0.0002	-17.4	-26.99	0	0		872.67	85	5	166	872.67	872.67	49.81	85	1	9	49.81	49.81
SAGE1contig_1545	3167.75	3167.75	-3167.75	-8.78	-0.000771	-8.72	-50	0	0		3574.78	89	636	712	3574.78	3574.78	407.03	89	61	77	407.03	407.03
SAGE1contig_1548	348.88	348.88	348.88	2.95	8.58e-05	2.97	13.21	0	0	0009056 // catabolic process (GO_REF:nd [ND]) /// 0009628 // response to abiotic stimulus (GO_REF:nd [ND]) /// 0006950 // response to stress (GO_REF:nd [ND]) /// 0009058 // biosynthetic process (GO_REF:nd [ND]) /// 0008219 // cell death (GO_REF:nd [ND]) /// 0008150 // biological_process (GO_REF:nd [ND]) /// 0006091 // generation of precursor metabolites and energy (GO_REF:nd [ND]) /// 0008152 // …	178.81	1307	249	523	178.81	178.81	527.69	1307	881	1466	527.69	527.69
SAGE1contig_1549	39.95	39.95	-39.95	-2.67	-9.69e-06	-2.65	-4.23	2.32e-05	6.16e-05		63.89	1238	173	177	63.89	63.89	23.94	1238	63	63	23.94	23.94
SAGE1contig_1551	283.19	283.19	-283.19	-2.06	-6.85e-05	-2.05	-9.81	0	0		550.27	229	2	282	550.27	550.27	267.07	229	0	130	267.07	267.07
SAGE1contig_1554	158.6	158.6	-158.6	-4.39	-3.85e-05	-4.36	-9.93	0	0		205.42	211	94	97	205.42	205.42	46.82	211	20	21	46.82	46.82
SAGE1contig_1556	1302.03	1302.03	-1302.03	-2.46	-0.000316	-2.45	-23.28	0	0		2191.39	73	354	358	2191.39	2191.39	889.36	73	136	138	889.36	889.36
SAGE1contig_1557	271.96	271.96	-271.96	-2.86	-6.6e-05	-2.85	-11.38	0	0		417.8	200	187	187	417.8	417.8	145.84	200	62	62	145.84	145.84
SAGE1contig_1558	35.17	35.17	-35.17	-2.64	-8.53e-06	-2.62	-3.95	7.8e-05	0.000195	0009056 // catabolic process (GO_REF:nd [ND]) /// 0019538 // protein metabolic process (GO_REF:nd [ND])	56.63	789	49	100	56.63	56.63	21.47	789	19	36	21.47	21.47
SAGE1contig_1559	46.8	46.8	-46.8	-2.26	-1.13e-05	-2.24	-4.21	2.53e-05	6.66e-05		84.06	101	17	19	84.06	84.06	37.26	101	8	8	37.26	37.26
SAGE1contig_1560	2081.98	2081.98	2081.98	3.97	0.000512	4	35.49	0	0		699.97	173	253	271	699.97	699.97	2781.96	173	991	1023	2781.96	2781.96
SAGE1contig_1562	24.88	24.88	-24.88	-2.09	-6.02e-06	-2.08	-2.93	0.00334	0.00664		47.72	103	11	11	47.72	47.72	22.84	103	5	5	22.84	22.84
SAGE1contig_1563	102.02	102.02	-102.02	-2.94	-2.48e-05	-2.93	-7.04	1.87e-12	8.51e-12		154.49	269	90	93	154.49	154.49	52.47	269	30	30	52.47	52.47
SAGE1contig_1568	1375.5	1375.5	-1375.5	-3.39	-0.000334	-3.37	-27.2	0	0		1950.97	112	489	489	1950.97	1950.97	575.47	112	136	137	575.47	575.47
SAGE1contig_157	221.16	221.16	221.16	35.95	5.42e-05	36.19	14.51	0	0	0006091 // generation of precursor metabolites and energy (GO_REF:nd [ND]) /// 0008152 // metabolic process (GO_REF:nd [ND])	6.33	4378	39	62	6.33	6.33	227.49	4378	35	2117	227.49	227.49
SAGE1contig_1570	34.51	34.51	-34.51	-3.64	-8.38e-06	-3.62	-4.41	1.05e-05	2.89e-05		47.58	216	23	23	47.58	47.58	13.07	216	6	6	13.07	13.07
SAGE1contig_1571	50.19	50.19	-50.19	-6.11	-1.22e-05	-6.07	-5.98	2.26e-09	8.51e-09		60.02	335	45	45	60.02	60.02	9.83	335	6	7	9.83	9.83
SAGE1contig_1572	8651.74	8651.74	8651.74	111.64	0.00212	112.38	92.55	0	0		78.2	160	28	28	78.2	78.2	8729.94	160	2969	2969	8729.94	8729.94
SAGE1contig_1574	58.02	58.02	-58.02	-2.15	-1.4e-05	-2.13	-4.56	5.18e-06	1.47e-05		108.58	214	52	52	108.58	108.58	50.56	214	23	23	50.56	50.56
SAGE1contig_1576	38.62	38.62	-38.62	-2.92	-9.37e-06	-2.9	-4.32	1.57e-05	4.24e-05		58.76	327	42	43	58.76	58.76	20.14	327	11	14	20.14	20.14
SAGE1contig_1577	57.79	57.79	57.79	2.2	1.42e-05	2.22	4.7	2.58e-06	7.52e-06		47.98	298	29	32	47.98	47.98	105.77	298	48	67	105.77	105.77
SAGE1contig_1578	317.36	317.36	-317.36	-2.02	-7.68e-05	-2.01	-10.26	0	0		627.92	153	206	215	627.92	627.92	310.56	153	95	101	310.56	310.56
SAGE1contig_1580	235.94	235.94	-235.94	-3.54	-5.73e-05	-3.51	-11.42	0	0		329	91	48	67	329	329	93.06	91	13	18	93.06	93.06
SAGE1contig_1581	291.6	291.6	-291.6	-2.27	-7.06e-05	-2.25	-10.55	0	0		521.32	342	383	399	521.32	521.32	229.73	342	161	167	229.73	229.73
SAGE1contig_1589	24.59	24.59	-24.59	-3.48	-5.97e-06	-3.46	-3.67	0.000244	0.000571		34.49	285	16	22	34.49	34.49	9.9	285	4	6	9.9	9.9
SAGE1contig_1591	110.38	110.38	110.38	2.57	2.72e-05	2.59	7.02	2.15e-12	9.8e-12	0006412 // translation (GO_REF:nd [ND]) /// 0009056 // catabolic process (GO_REF:nd [ND]) /// 0006629 // lipid metabolic process (GO_REF:nd [ND]) /// 0000003 // reproduction (GO_REF:nd [ND]) /// 0005975 // carbohydrate metabolic process (GO_REF:nd [ND]) /// 0019748 // secondary metabolic process (GO_REF:nd [ND]) /// 0006996 // organelle organization (GO_REF:nd [ND]) /// 0009058 // biosynthetic pr…	70.14	516	58	81	70.14	70.14	180.52	516	71	198	180.52	180.52
SAGE1contig_1592	51.84	51.84	-51.84	-8.55	-1.26e-05	-8.49	-6.38	1.83e-10	7.46e-10		58.71	137	6	18	58.71	58.71	6.87	137	2	2	6.87	6.87
SAGE1contig_1595	1564.62	1564.62	1564.62	2.21	0.000386	2.22	24.48	0	0		1297.65	250	726	726	1297.65	1297.65	2862.27	250	1521	1521	2862.27	2862.27
SAGE1contig_1597	403.92	403.92	-403.92	-2.12	-9.78e-05	-2.11	-11.93	0	0		764.61	90	4	154	764.61	764.61	360.68	90	2	69	360.68	360.68
SAGE1contig_16	5655.54	5655.54	-5655.54	-2.81	-0.00137	-2.8	-51.54	0	0		8772.84	904	17676	17748	8772.84	8772.84	3117.31	904	5961	5990	3117.31	3117.31
SAGE1contig_160	726.68	726.68	-726.68	-4.68	-0.000177	-4.65	-21.59	0	0		923.97	310	22	641	923.97	923.97	197.29	310	2	130	197.29	197.29
SAGE1contig_1600	1178.08	1178.08	-1178.08	-9.97	-0.000287	-9.91	-30.92	0	0		1309.37	86	252	252	1309.37	1309.37	131.29	86	24	24	131.29	131.29
SAGE1contig_1602	1479.21	1479.21	-1479.21	-12.5	-0.00036	-12.41	-35.36	0	0		1607.89	117	409	421	1607.89	1607.89	128.67	117	29	32	128.67	128.67
SAGE1contig_1604	1520.86	1520.86	-1520.86	-6.03	-0.00037	-5.99	-32.84	0	0		1823.3	112	291	457	1823.3	1823.3	302.44	112	46	72	302.44	302.44
SAGE1contig_1608	242.26	242.26	-242.26	-2.52	-5.87e-05	-2.51	-10.16	0	0		401.17	225	198	202	401.17	401.17	158.91	225	76	76	158.91	158.91
SAGE1contig_1610	146.92	146.92	-146.92	-4.63	-3.57e-05	-4.6	-9.68	0	0		187.39	93	9	39	187.39	187.39	40.47	93	4	8	40.47	40.47
SAGE1contig_1612	67.1	67.1	-67.1	-4.16	-1.63e-05	-4.13	-6.37	1.84e-10	7.51e-10		88.36	177	30	35	88.36	88.36	21.26	177	6	8	21.26	21.26
SAGE1contig_1615	307.21	307.21	307.21	3.54	7.55e-05	3.57	13.19	0	0	0006091 // generation of precursor metabolites and energy (GO_REF:nd [ND]) /// 0015031 // protein transport (GO_REF:nd [ND]) /// 0006259 // DNA metabolic process (GO_REF:nd [ND])	120.84	710	49	192	120.84	120.84	428.05	710	115	646	428.05	428.05
SAGE1contig_1617	374.02	374.02	-374.02	-2.11	-9.05e-05	-2.09	-11.43	0	0		712.16	96	2	153	712.16	712.16	338.14	96	0	69	338.14	338.14
SAGE1contig_1619	122.84	122.84	-122.84	-3.58	-2.98e-05	-3.55	-8.27	1.11e-16	6.13e-16	0006996 // organelle organization (GO_REF:nd [ND])	170.51	760	285	290	170.51	170.51	47.66	760	75	77	47.66	47.66
SAGE1contig_1628	1070.52	1070.52	-1070.52	-40.95	-0.000261	-40.68	-31.82	0	0		1097.32	158	373	388	1097.32	1097.32	26.8	158	9	9	26.8	26.8
SAGE1contig_1633	97.13	97.13	97.13	8.86	2.38e-05	8.92	8.84	0	0	0009058 // biosynthetic process (GO_REF:nd [ND]) /// 0008152 // metabolic process (GO_REF:nd [ND])	12.36	434	7	12	12.36	12.36	109.48	434	28	101	109.48	109.48
SAGE1contig_1634	279.35	279.35	279.35	2.07	6.89e-05	2.08	9.96	0	0	0006950 // response to stress (GO_REF:nd [ND])	261.16	450	263	263	261.16	261.16	540.5	450	517	517	540.5	540.5
SAGE1contig_1636	130.16	130.16	130.16	2.94	3.2e-05	2.96	8.06	8.88e-16	4.74e-15		67.2	379	57	57	67.2	67.2	197.37	379	159	159	197.37	197.37
SAGE1contig_1639	780.71	780.71	780.71	2.3	0.000192	2.32	17.7	0	0		598.69	103	138	138	598.69	598.69	1379.4	103	301	302	1379.4	1379.4
SAGE1contig_164	121.91	121.91	-121.91	-3.8	-2.96e-05	-3.77	-8.38	0	0	0006629 // lipid metabolic process (GO_REF:nd [ND]) /// 0005975 // carbohydrate metabolic process (GO_REF:nd [ND]) /// 0019725 // cellular homeostasis (GO_REF:nd [ND]) /// 0008150 // biological_process (GO_REF:nd [ND])	165.46	821	298	304	165.46	165.46	43.55	821	69	76	43.55	43.55
SAGE1contig_1640	55.76	55.76	-55.76	-2.02	-1.35e-05	-2.01	-4.3	1.7e-05	4.57e-05		110.27	466	114	115	110.27	110.27	54.52	466	53	54	54.52	54.52
SAGE1contig_1643	481.27	481.27	-481.27	-3.78	-0.000117	-3.75	-16.63	0	0		654.59	114	162	167	654.59	654.59	173.33	114	41	42	173.33	173.33
SAGE1contig_1645	28.08	28.08	-28.08	-2.71	-6.81e-06	-2.7	-3.57	0.000352	0.000805		44.46	201	17	20	44.46	44.46	16.38	201	6	7	16.38	16.38
SAGE1contig_1647	284.16	284.16	-284.16	-7.9	-6.91e-05	-7.85	-14.78	0	0		325.35	217	158	158	325.35	325.35	41.19	217	19	19	41.19	41.19
SAGE1contig_1648	1328.89	1328.89	1328.89	6.79	0.000326	6.83	31.57	0	0		229.66	179	91	92	229.66	229.66	1558.56	179	587	593	1558.56	1558.56
SAGE1contig_1651	271.25	271.25	-271.25	-3.87	-6.59e-05	-3.84	-12.57	0	0		365.8	204	165	167	365.8	365.8	94.55	204	40	41	94.55	94.55
SAGE1contig_1659	936.79	936.79	936.79	6.71	0.00023	6.75	26.46	0	0		164.15	147	53	54	164.15	164.15	1100.94	147	344	344	1100.94	1100.94
SAGE1contig_1663	92.82	92.82	-92.82	-7.08	-2.26e-05	-7.03	-8.32	1.11e-16	6.13e-16	0019725 // cellular homeostasis (GO_REF:nd [ND]) /// 0008150 // biological_process (GO_REF:nd [ND]) /// 0006811 // ion transport (GO_REF:nd [ND])	108.09	339	63	82	108.09	108.09	15.27	339	10	11	15.27	15.27
SAGE1contig_1664	124.64	124.64	-124.64	-4.18	-3.03e-05	-4.15	-8.7	0	0		163.84	120	20	44	163.84	163.84	39.2	120	8	10	39.2	39.2
SAGE1contig_1665	128.44	128.44	-128.44	-3.96	-3.12e-05	-3.93	-8.71	0	0		171.86	130	48	50	171.86	171.86	43.43	130	9	12	43.43	43.43
SAGE1contig_1666	130.82	130.82	-130.82	-2.79	-3.17e-05	-2.77	-7.81	5.88e-15	3.03e-14		203.9	206	86	94	203.9	203.9	73.08	206	30	32	73.08	73.08
SAGE1contig_167	234.53	234.53	-234.53	-7.41	-5.71e-05	-7.36	-13.31	0	0	0009056 // catabolic process (GO_REF:nd [ND]) /// 0044403 // symbiosis, encompassing mutualism through parasitism (GO_REF:nd [ND]) /// 0006950 // response to stress (GO_REF:nd [ND]) /// 0007275 // multicellular organismal development (GO_REF:nd [ND]) /// 0009607 // response to biotic stimulus (GO_REF:nd [ND])	271.14	2210	1313	1341	271.14	271.14	36.61	2210	168	172	36.61	36.61
SAGE1contig_1675	368.53	368.53	-368.53	-2.35	-8.93e-05	-2.34	-12.1	0	0		640.8	235	106	337	640.8	640.8	272.27	235	40	136	272.27	272.27
SAGE1contig_1679	102.41	102.41	-102.41	-2.56	-2.48e-05	-2.54	-6.64	3.03e-11	1.29e-10		168.17	93	34	35	168.17	168.17	65.76	93	10	13	65.76	65.76
SAGE1contig_168	752.38	752.38	-752.38	-2.28	-0.000182	-2.26	-16.97	0	0		1342.32	252	628	757	1342.32	1342.32	589.94	252	265	316	589.94	589.94
SAGE1contig_1681	124.4	124.4	-124.4	-3.13	-3.02e-05	-3.11	-7.96	1.78e-15	9.37e-15		182.91	193	73	79	182.91	182.91	58.5	193	23	24	58.5	58.5
SAGE1contig_1683	860.03	860.03	-860.03	-16.15	-0.000209	-16.04	-27.46	0	0		916.81	174	351	357	916.81	916.81	56.78	174	19	21	56.78	56.78
SAGE1contig_1684	101.44	101.44	-101.44	-3.77	-2.46e-05	-3.75	-7.63	2.31e-14	1.16e-13	0005975 // carbohydrate metabolic process (GO_REF:nd [ND]) /// 0009058 // biosynthetic process (GO_REF:nd [ND])	138.04	437	133	135	138.04	138.04	36.6	437	32	34	36.6	36.6
SAGE1contig_1686	2255.52	2255.52	2255.52	3.47	0.000554	3.49	35.51	0	0		914.58	107	219	219	914.58	914.58	3170.1	107	721	721	3170.1	3170.1
SAGE1contig_1687	326.73	326.73	-326.73	-8.01	-7.95e-05	-7.96	-15.88	0	0		373.32	626	523	523	373.32	373.32	46.59	626	62	62	46.59	46.59
SAGE1contig_169	27.81	27.81	-27.81	-5.7	-6.76e-06	-5.66	-4.4	1.1e-05	3.02e-05		33.72	159	11	12	33.72	33.72	5.92	159	2	2	5.92	5.92
SAGE1contig_1696	589.32	589.32	-589.32	-3.71	-0.000143	-3.68	-18.31	0	0		806.99	67	116	121	806.99	806.99	217.67	67	30	31	217.67	217.67
SAGE1contig_17	22401.8	22401.8	-22401.8	-27.69	-0.00545	-27.51	-144.06	0	0		23241.2	176	9152	9154	23241.2	23241.2	839.34	176	313	314	839.34	839.34
SAGE1contig_1706	120.58	120.58	-120.58	-3.55	-2.93e-05	-3.52	-8.17	3.33e-16	1.82e-15		167.94	149	53	56	167.94	167.94	47.36	149	13	15	47.36	47.36
SAGE1contig_171	404.88	404.88	-404.88	-18.28	-9.86e-05	-18.16	-18.98	0	0		428.31	482	447	462	428.31	428.31	23.43	482	24	24	23.43	23.43
SAGE1contig_1711	22.98	22.98	-22.98	-2.37	-5.57e-06	-2.36	-3.03	0.00241	0.0049		39.69	394	34	35	39.69	39.69	16.72	394	13	14	16.72	16.72
SAGE1contig_1713	1850.63	1850.63	1850.63	2.47	0.000456	2.48	28.22	0	0		1260.21	178	498	502	1260.21	1260.21	3110.84	178	1171	1177	3110.84	3110.84
SAGE1contig_1716	1796.19	1796.19	1796.19	2.56	0.000442	2.58	28.27	0	0		1152.52	183	416	472	1152.52	1152.52	2948.72	183	964	1147	2948.72	2948.72
SAGE1contig_1719	57.16	57.16	-57.16	-2.27	-1.38e-05	-2.25	-4.67	3.05e-06	8.82e-06		102.31	594	136	136	102.31	102.31	45.14	594	57	57	45.14	45.14
SAGE1contig_1720	83.36	83.36	-83.36	-5.68	-2.03e-05	-5.64	-7.61	2.84e-14	1.42e-13		101.18	1135	220	257	101.18	101.18	17.82	1135	39	43	17.82	17.82
SAGE1contig_1721	1194.23	1194.23	-1194.23	-4.57	-0.00029	-4.54	-27.53	0	0	0009056 // catabolic process (GO_REF:nd [ND]) /// 0019538 // protein metabolic process (GO_REF:nd [ND]) /// 0008150 // biological_process (GO_REF:nd [ND])	1528.31	307	1050	1050	1528.31	1528.31	334.07	307	218	218	334.07	334.07
SAGE1contig_1722	72.42	72.42	-72.42	-22.32	-1.76e-05	-22.17	-8.11	5.55e-16	2.99e-15	0006950 // response to stress (GO_REF:nd [ND]) /// 0008150 // biological_process (GO_REF:nd [ND])	75.82	831	20	141	75.82	75.82	3.4	831	3	6	3.4	3.4
SAGE1contig_1724	539.47	539.47	-539.47	-3.67	-0.000131	-3.64	-17.46	0	0		741.77	100	83	166	741.77	741.77	202.3	100	12	43	202.3	202.3
SAGE1contig_1725	20.1	20.1	-20.1	-2.94	-4.88e-06	-2.93	-3.13	0.00177	0.00367		30.44	455	11	31	30.44	30.44	10.34	455	6	10	10.34	10.34
SAGE1contig_1727	332.52	332.52	-332.52	-2.4	-8.06e-05	-2.38	-11.6	0	0		570.56	419	467	535	570.56	570.56	238.04	419	187	212	238.04	238.04
SAGE1contig_173	123.53	123.53	-123.53	-14.65	-3.01e-05	-14.56	-10.34	0	0		132.58	364	2	108	132.58	132.58	9.05	364	0	7	9.05	9.05
SAGE1contig_1733	63.31	63.31	-63.31	-3.8	-1.54e-05	-3.77	-6.04	1.52e-09	5.78e-09		85.93	104	18	20	85.93	85.93	22.62	104	4	5	22.62	22.62
SAGE1contig_1739	41.43	41.43	-41.43	-9.5	-1.01e-05	-9.44	-5.77	8.04e-09	2.92e-08		46.31	193	17	20	46.31	46.31	4.88	193	2	2	4.88	4.88
SAGE1contig_1741	23.11	23.11	-23.11	-4.94	-5.62e-06	-4.91	-3.9	9.81e-05	0.000242		28.97	401	24	26	28.97	28.97	5.87	401	5	5	5.87	5.87
SAGE1contig_175	74.14	74.14	-74.14	-3.32	-1.8e-05	-3.3	-6.27	3.52e-10	1.41e-09		106.03	59	14	14	106.03	106.03	31.9	59	4	4	31.9	31.9
SAGE1contig_1753	371.15	371.15	371.15	2.38	9.14e-05	2.39	12.4	0	0		269.65	174	55	105	269.65	269.65	640.8	174	100	237	640.8	640.8
SAGE1contig_1754	975.66	975.66	975.66	2.28	0.00024	2.3	19.68	0	0		762.27	85	144	145	762.27	762.27	1737.93	85	314	314	1737.93	1737.93
SAGE1contig_1755	93.33	93.33	-93.33	-6.08	-2.27e-05	-6.04	-8.15	3.33e-16	1.82e-15		111.71	128	10	32	111.71	111.71	18.38	128	4	5	18.38	18.38
SAGE1contig_1756	41.87	41.87	-41.87	-2.45	-1.02e-05	-2.44	-4.17	3.11e-05	8.12e-05		70.67	196	31	31	70.67	70.67	28.8	196	12	12	28.8	28.8
SAGE1contig_1757	797.83	797.83	797.83	2.26	0.000197	2.28	17.73	0	0		630.84	136	153	192	630.84	630.84	1428.67	136	326	413	1428.67	1428.67
SAGE1contig_176	357.11	357.11	-357.11	-32.34	-8.69e-05	-32.13	-18.26	0	0		368.51	867	713	715	368.51	368.51	11.4	867	21	21	11.4	11.4
SAGE1contig_1764	81.32	81.32	-81.32	-2.34	-1.97e-05	-2.32	-5.66	1.52e-08	5.4e-08		142.18	286	89	91	142.18	142.18	60.86	286	37	37	60.86	60.86
SAGE1contig_1766	45.74	45.74	-45.74	-3.18	-1.11e-05	-3.16	-4.86	1.2e-06	3.58e-06		66.68	382	50	57	66.68	66.68	20.94	382	15	17	20.94	20.94
SAGE1contig_1767	197.69	197.69	-197.69	-5.03	-4.81e-05	-5	-11.44	0	0		246.7	96	7	53	246.7	246.7	49.01	96	2	10	49.01	49.01
SAGE1contig_1771	64.48	64.48	64.48	2.25	1.59e-05	2.26	5.02	5.24e-07	1.61e-06		51.76	1623	176	188	51.76	51.76	116.24	1623	395	401	116.24	116.24
SAGE1contig_1772	144.01	144.01	-144.01	-2.23	-3.49e-05	-2.22	-7.35	2.06e-13	9.84e-13		260.89	161	72	94	260.89	260.89	116.88	161	25	40	116.88	116.88
SAGE1contig_1773	1407.9	1407.9	-1407.9	-2.59	-0.000341	-2.58	-24.8	0	0		2291.69	140	702	718	2291.69	2291.69	883.79	140	249	263	883.79	883.79
SAGE1contig_1774	284.93	284.93	-284.93	-4.22	-6.92e-05	-4.19	-13.18	0	0	0009056 // catabolic process (GO_REF:nd [ND]) /// 0019538 // protein metabolic process (GO_REF:nd [ND]) /// 0005975 // carbohydrate metabolic process (GO_REF:nd [ND])	373.49	664	439	555	373.49	373.49	88.57	664	121	125	88.57	88.57
SAGE1contig_1777	20.25	20.25	-20.25	-2.49	-4.91e-06	-2.48	-2.92	0.0035	0.00693		33.82	555	36	42	33.82	33.82	13.56	555	8	16	13.56	13.56
SAGE1contig_1779	74.62	74.62	-74.62	-4.84	-1.81e-05	-4.8	-6.97	3.22e-12	1.45e-11	0009056 // catabolic process (GO_REF:nd [ND]) /// 0005975 // carbohydrate metabolic process (GO_REF:nd [ND]) /// 0008150 // biological_process (GO_REF:nd [ND]) /// 0006091 // generation of precursor metabolites and energy (GO_REF:nd [ND]) /// 0008152 // metabolic process (GO_REF:nd [ND])	94.07	266	56	56	94.07	94.07	19.46	266	11	11	19.46	19.46
SAGE1contig_178	530.12	530.12	-530.12	-5.88	-0.000129	-5.84	-19.3	0	0		638.81	277	396	396	638.81	638.81	108.7	277	64	64	108.7	108.7
SAGE1contig_1780	142.72	142.72	142.72	5.01	3.5e-05	5.04	9.81	0	0		35.58	314	22	25	35.58	35.58	178.29	314	101	119	178.29	178.29
SAGE1contig_1782	217.76	217.76	217.76	3.94	5.35e-05	3.96	11.44	0	0		74.18	253	41	42	74.18	74.18	291.94	253	155	157	291.94	291.94
SAGE1contig_1784	239.46	239.46	-239.46	-2.59	-5.81e-05	-2.57	-10.22	0	0		390.2	284	179	248	390.2	390.2	150.75	284	65	91	150.75	150.75
SAGE1contig_1788	503.21	503.21	-503.21	-7.02	-0.000122	-6.98	-19.35	0	0	0019538 // protein metabolic process (GO_REF:nd [ND])	586.75	214	279	281	586.75	586.75	83.54	214	36	38	83.54	83.54
SAGE1contig_1789	71.65	71.65	-71.65	#NAME?	-1.74e-05	#NAME?	-8.44	0	0		71.65	237	2	38	71.65	71.65	0	237	0	0	0	0
SAGE1contig_1790	160.5	160.5	-160.5	-3.33	-3.9e-05	-3.31	-9.24	0	0		229.37	526	154	270	229.37	229.37	68.87	526	23	77	68.87	68.87
SAGE1contig_1793	205.99	205.99	205.99	2.25	5.08e-05	2.27	8.98	0	0		164.74	217	66	80	164.74	164.74	370.73	217	146	171	370.73	370.73
SAGE1contig_1795	199.74	199.74	-199.74	-2.31	-4.84e-05	-2.29	-8.81	0	0		352.42	265	209	209	352.42	352.42	152.68	265	86	86	152.68	152.68
SAGE1contig_1797	497.08	497.08	497.08	2.69	0.000122	2.71	15.19	0	0		294.39	170	8	112	294.39	294.39	791.48	170	47	286	791.48	791.48
SAGE1contig_18	357.42	357.42	-357.42	-2.04	-8.65e-05	-2.03	-10.95	0	0		700.88	489	767	767	700.88	700.88	343.46	489	357	357	343.46	343.46
SAGE1contig_180	200.69	200.69	-200.69	-4.29	-4.88e-05	-4.26	-11.11	0	0		261.63	193	113	113	261.63	261.63	60.94	193	25	25	60.94	60.94
SAGE1contig_1804	114.33	114.33	-114.33	-2.61	-2.77e-05	-2.59	-7.09	1.34e-12	6.15e-12		185.25	398	162	165	185.25	185.25	70.92	398	59	60	70.92	70.92
SAGE1contig_1805	729.61	729.61	-729.61	-2.77	-0.000177	-2.75	-18.38	0	0		1142.21	187	0	478	1142.21	1142.21	412.59	187	0	164	412.59	412.59
SAGE1contig_1808	44.02	44.02	-44.02	-6.11	-1.07e-05	-6.07	-5.6	2.17e-08	7.6e-08	0008152 // metabolic process (GO_REF:nd [ND])	52.64	382	39	45	52.64	52.64	8.62	382	7	7	8.62	8.62
SAGE1contig_1812	165.66	165.66	-165.66	-3.64	-4.02e-05	-3.62	-9.65	0	0		228.39	90	3	46	228.39	228.39	62.73	90	1	12	62.73	62.73
SAGE1contig_1817	3414.85	3414.85	-3414.85	-6.47	-0.000831	-6.42	-49.79	0	0		4039.45	351	3158	3173	4039.45	4039.45	624.6	351	459	466	624.6	624.6
SAGE1contig_1818	86.38	86.38	-86.38	-2.11	-2.09e-05	-2.09	-5.5	3.86e-08	1.32e-07		164.38	193	66	71	164.38	164.38	78	193	29	32	78	78
SAGE1contig_182	11297	11297	11297	2.65	0.00278	2.67	72.07	0	0		6855.61	453	1066	6950	6855.61	6855.61	18152.6	453	2547	17479	18152.6	18152.6
SAGE1contig_1821	165.43	165.43	165.43	2.26	4.08e-05	2.27	8.06	8.88e-16	4.74e-15		131.7	95	23	28	131.7	131.7	297.13	95	42	60	297.13	297.13
SAGE1contig_1824	333.52	333.52	-333.52	-2.71	-8.09e-05	-2.69	-12.31	0	0		528.59	82	73	97	528.59	528.59	195.07	82	24	34	195.07	195.07
SAGE1contig_1826	26.89	26.89	-26.89	-2.58	-6.52e-06	-2.57	-3.42	0.000622	0.00137	0006810 // transport (GO_REF:nd [ND])	43.86	1192	83	117	43.86	43.86	16.97	1192	23	43	16.97	16.97
SAGE1contig_1828	124.66	124.66	124.66	2.4	3.07e-05	2.42	7.22	5.08e-13	2.38e-12		89.01	251	28	50	89.01	89.01	213.67	251	47	114	213.67	213.67
SAGE1contig_1830	247.17	247.17	247.17	3.09	6.08e-05	3.11	11.31	0	0	0006412 // translation (GO_REF:nd [ND])	118.16	537	139	142	118.16	118.16	365.33	537	413	417	365.33	365.33
SAGE1contig_1831	918.83	918.83	-918.83	-2.32	-0.000223	-2.31	-18.96	0	0		1613.99	67	210	242	1613.99	1613.99	695.15	67	82	99	695.15	695.15
SAGE1contig_1832	67.18	67.18	-67.18	-3.74	-1.63e-05	-3.72	-6.2	5.79e-10	2.27e-09		91.7	307	22	63	91.7	91.7	24.52	307	8	16	24.52	24.52
SAGE1contig_1839	72.7	72.7	-72.7	-2.43	-1.76e-05	-2.41	-5.46	4.81e-08	1.63e-07	0009056 // catabolic process (GO_REF:nd [ND]) /// 0009628 // response to abiotic stimulus (GO_REF:nd [ND]) /// 0006950 // response to stress (GO_REF:nd [ND]) /// 0009719 // response to endogenous stimulus (GO_REF:nd [ND])	123.67	1514	417	419	123.67	123.67	50.96	1514	164	164	50.96	50.96
SAGE1contig_1842	21.3	21.3	-21.3	-8.31	-5.18e-06	-8.26	-4.07	4.66e-05	0.000119		24.21	646	20	35	24.21	24.21	2.91	646	2	4	2.91	2.91
SAGE1contig_1845	295.51	295.51	-295.51	-4.41	-7.18e-05	-4.38	-13.58	0	0		382.17	76	45	65	382.17	382.17	86.66	76	8	14	86.66	86.66
SAGE1contig_1852	83.47	83.47	-83.47	-19.63	-2.03e-05	-19.5	-8.65	0	0	0009056 // catabolic process (GO_REF:nd [ND]) /// 0006629 // lipid metabolic process (GO_REF:nd [ND]) /// 0016049 // cell growth (GO_REF:nd [ND]) /// 0030154 // cell differentiation (GO_REF:nd [ND]) /// 0019538 // protein metabolic process (GO_REF:nd [ND]) /// 0006950 // response to stress (GO_REF:nd [ND]) /// 0009653 // anatomical structure morphogenesis (GO_REF:nd [ND]) /// 0007275 // multicell…	87.95	630	123	124	87.95	87.95	4.48	630	6	6	4.48	4.48
SAGE1contig_1856	24.04	24.04	-24.04	-2.53	-5.83e-06	-2.52	-3.2	0.00135	0.00285	0008150 // biological_process (GO_REF:nd [ND])	39.72	360	32	32	39.72	39.72	15.68	360	12	12	15.68	15.68
SAGE1contig_1861	193.99	193.99	-193.99	-2.04	-4.69e-05	-2.02	-8.06	7.77e-16	4.17e-15		380.97	156	118	133	380.97	380.97	186.98	156	60	62	186.98	186.98
SAGE1contig_1862	73.8	73.8	-73.8	-2.38	-1.79e-05	-2.37	-5.45	5.1e-08	1.73e-07	0009628 // response to abiotic stimulus (GO_REF:nd [ND]) /// 0000003 // reproduction (GO_REF:nd [ND]) /// 0007275 // multicellular organismal development (GO_REF:nd [ND]) /// 0006139 // nucleobase-containing compound metabolic process (GO_REF:nd [ND])	127.18	520	148	148	127.18	127.18	53.38	520	59	59	53.38	53.38
SAGE1contig_1863	68.35	68.35	-68.35	-2.44	-1.66e-05	-2.43	-5.31	1.1e-07	3.62e-07		115.73	139	27	36	115.73	115.73	47.38	139	7	14	47.38	47.38
SAGE1contig_1864	761.46	761.46	-761.46	-2.86	-0.000185	-2.84	-19.03	0	0		1170.31	84	207	220	1170.31	1170.31	408.85	84	63	73	408.85	408.85
SAGE1contig_1865	122.95	122.95	-122.95	-6.48	-2.99e-05	-6.44	-9.45	0	0		145.4	1048	339	341	145.4	145.4	22.45	1048	48	50	22.45	22.45
SAGE1contig_1866	40.8	40.8	-40.8	-2.72	-9.9e-06	-2.7	-4.31	1.6e-05	4.31e-05		64.48	298	36	43	64.48	64.48	23.68	298	12	15	23.68	23.68
SAGE1contig_1870	83.97	83.97	-83.97	-5.07	-2.04e-05	-5.03	-7.47	8.3e-14	4.06e-13		104.63	205	48	48	104.63	104.63	20.65	205	9	9	20.65	20.65
SAGE1contig_1871	55.65	55.65	-55.65	-3.9	-1.35e-05	-3.88	-5.71	1.14e-08	4.07e-08		74.81	221	23	37	74.81	74.81	19.16	221	9	9	19.16	19.16
SAGE1contig_1876	557.27	557.27	-557.27	-2.17	-0.000135	-2.15	-14.2	0	0		1034.8	133	42	308	1034.8	1034.8	477.53	133	18	135	477.53	477.53
SAGE1contig_1880	411.71	411.71	411.71	2.33	0.000101	2.35	12.94	0	0		308.99	94	65	65	308.99	308.99	720.7	94	144	144	720.7	720.7
SAGE1contig_1882	38388.7	38388.7	38388.7	4.71	0.00943	4.74	159.3	0	0		10354.1	140	2177	3244	10354.1	10354.1	48742.8	140	10486	14505	48742.8	48742.8
SAGE1contig_1885	27.09	27.09	-27.09	-2.62	-6.57e-06	-2.6	-3.46	0.000546	0.00122		43.8	704	8	69	43.8	43.8	16.71	704	3	25	16.71	16.71
SAGE1contig_1886	194.67	194.67	-194.67	#NAME?	-4.74e-05	#NAME?	-13.91	0	0		194.67	101	44	44	194.67	194.67	0	101	0	0	0	0
SAGE1contig_1890	299.47	299.47	-299.47	-10.27	-7.29e-05	-10.2	-15.63	0	0		331.78	233	54	173	331.78	331.78	32.31	233	11	16	32.31	32.31
SAGE1contig_1891	263.7	263.7	-263.7	-2.16	-6.38e-05	-2.15	-9.75	0	0		490.92	294	301	323	490.92	490.92	227.23	294	131	142	227.23	227.23
SAGE1contig_1892	99.48	99.48	99.48	8.29	2.44e-05	8.35	8.87	0	0	0006412 // translation (GO_REF:nd [ND]) /// 0008150 // biological_process (GO_REF:nd [ND]) /// 0006139 // nucleobase-containing compound metabolic process (GO_REF:nd [ND]) /// 0006810 // transport (GO_REF:nd [ND])	13.64	524	15	16	13.64	13.64	113.13	524	106	126	113.13	113.13
SAGE1contig_1893	1570.97	1570.97	-1570.97	-3.73	-0.000382	-3.71	-29.95	0	0		2145.97	81	389	389	2145.97	2145.97	575	81	99	99	575	575
SAGE1contig_1894	175.11	175.11	-175.11	-12.6	-4.26e-05	-12.51	-12.17	0	0	0009056 // catabolic process (GO_REF:nd [ND]) /// 0019748 // secondary metabolic process (GO_REF:nd [ND]) /// 0006950 // response to stress (GO_REF:nd [ND]) /// 0008152 // metabolic process (GO_REF:nd [ND])	190.21	592	2	252	190.21	190.21	15.1	592	1	19	15.1	15.1
SAGE1contig_1895	305.22	305.22	-305.22	-2.68	-7.4e-05	-2.66	-11.72	0	0		486.91	145	157	158	486.91	486.91	181.69	145	56	56	181.69	181.69
SAGE1contig_1898	129.86	129.86	-129.86	-6.08	-3.16e-05	-6.04	-9.61	0	0	0005975 // carbohydrate metabolic process (GO_REF:nd [ND])	155.43	368	128	128	155.43	155.43	25.57	368	20	20	25.57	25.57
SAGE1contig_1902	36.17	36.17	-36.17	-4.21	-8.79e-06	-4.19	-4.7	2.64e-06	7.69e-06	0009056 // catabolic process (GO_REF:nd [ND]) /// 0015031 // protein transport (GO_REF:nd [ND])	47.42	669	24	71	47.42	47.42	11.25	669	6	16	11.25	11.25
SAGE1contig_1904	48.24	48.24	-48.24	-3.8	-1.17e-05	-3.77	-5.27	1.33e-07	4.35e-07		65.47	273	1	40	65.47	65.47	17.23	273	2	10	17.23	17.23
SAGE1contig_1907	2076.87	2076.87	-2076.87	-3.98	-0.000505	-3.95	-35.06	0	0	0006464 // cellular protein modification process (GO_REF:nd [ND]) /// 0009628 // response to abiotic stimulus (GO_REF:nd [ND]) /// 0006629 // lipid metabolic process (GO_REF:nd [ND]) /// 0005975 // carbohydrate metabolic process (GO_REF:nd [ND]) /// 0009058 // biosynthetic process (GO_REF:nd [ND]) /// 0008152 // metabolic process (GO_REF:nd [ND])	2774.51	1081	6698	6712	2774.51	2774.51	697.64	1081	1595	1603	697.64	697.64
SAGE1contig_1909	169.89	169.89	-169.89	-2.46	-4.12e-05	-2.44	-8.4	0	0		286.18	89	52	57	286.18	286.18	116.29	89	20	22	116.29	116.29
SAGE1contig_191	49.42	49.42	-49.42	-34.19	-1.2e-05	-33.97	-6.8	1.02e-11	4.48e-11		50.91	316	31	36	50.91	50.91	1.49	316	1	1	1.49	1.49
SAGE1contig_1914	60.02	60.02	60.02	2.32	1.48e-05	2.33	4.92	8.59e-07	2.6e-06		45.6	196	19	20	45.6	45.6	105.61	196	44	44	105.61	105.61
SAGE1contig_1915	22.27	22.27	22.27	17.9	5.46e-06	18.02	4.48	7.49e-06	2.08e-05		1.32	339	0	1	1.32	1.32	23.59	339	0	17	23.59	23.59
SAGE1contig_1919	34.82	34.82	-34.82	-4.75	-8.47e-06	-4.72	-4.74	2.12e-06	6.23e-06		44.11	861	18	85	44.11	44.11	9.29	861	10	17	9.29	9.29
SAGE1contig_192	57.3	57.3	-57.3	-6.2	-1.39e-05	-6.16	-6.4	1.52e-10	6.23e-10		68.32	811	3	124	68.32	68.32	11.02	811	0	19	11.02	11.02
SAGE1contig_1928	134.92	134.92	-134.92	-22.8	-3.28e-05	-22.65	-11.08	0	0		141.11	76	14	24	141.11	141.11	6.19	76	1	1	6.19	6.19
SAGE1contig_1930	131.71	131.71	-131.71	-2.9	-3.2e-05	-2.88	-7.96	1.67e-15	8.81e-15		200.89	238	73	107	200.89	200.89	69.19	238	26	35	69.19	69.19
SAGE1contig_1932	33.37	33.37	-33.37	-2.97	-8.1e-06	-2.95	-4.04	5.32e-05	0.000135		50.32	222	22	25	50.32	50.32	16.95	222	8	8	16.95	16.95
SAGE1contig_1933	26.11	26.11	-26.11	-8.55	-6.35e-06	-8.49	-4.52	6.06e-06	1.7e-05		29.57	136	9	9	29.57	29.57	3.46	136	1	1	3.46	3.46
SAGE1contig_1935	27.45	27.45	-27.45	-2.82	-6.66e-06	-2.8	-3.59	0.000327	0.000752	0006464 // cellular protein modification process (GO_REF:nd [ND]) /// 0005975 // carbohydrate metabolic process (GO_REF:nd [ND]) /// 0009058 // biosynthetic process (GO_REF:nd [ND]) /// 0015031 // protein transport (GO_REF:nd [ND]) /// 0006810 // transport (GO_REF:nd [ND])	42.5	1125	105	107	42.5	42.5	15.05	1125	35	36	15.05	15.05
SAGE1contig_1937	58.69	58.69	-58.69	-2.22	-1.42e-05	-2.2	-4.67	3.02e-06	8.73e-06		106.94	117	26	28	106.94	106.94	48.25	117	11	12	48.25	48.25
SAGE1contig_1943	26.35	26.35	26.35	3.04	6.48e-06	3.06	3.67	0.000242	0.000566		12.94	898	20	26	12.94	12.94	39.29	898	45	75	39.29	39.29
SAGE1contig_1946	86.36	86.36	-86.36	-2.1	-2.09e-05	-2.09	-5.49	4e-08	1.36e-07		164.57	391	140	144	164.57	164.57	78.21	391	62	65	78.21	78.21
SAGE1contig_1947	37.57	37.57	-37.57	#NAME?	-9.15e-06	#NAME?	-6.11	1e-09	3.88e-09		37.57	226	5	19	37.57	37.57	0	226	0	0	0	0
SAGE1contig_1948	36.36	36.36	-36.36	-16.15	-8.85e-06	-16.04	-5.65	1.64e-08	5.82e-08	0006464 // cellular protein modification process (GO_REF:nd [ND])	38.76	1176	92	102	38.76	38.76	2.4	1176	5	6	2.4	2.4
SAGE1contig_195	1376.94	1376.94	1376.94	2.3	0.000339	2.32	23.51	0	0		1055.91	146	345	345	1055.91	1055.91	2432.85	146	755	755	2432.85	2432.85
SAGE1contig_1952	83.95	83.95	-83.95	-5.7	-2.04e-05	-5.66	-7.64	2.21e-14	1.11e-13		101.81	158	36	36	101.81	101.81	17.87	158	6	6	17.87	17.87
SAGE1contig_1953	264.53	264.53	-264.53	-7.04	-6.43e-05	-7	-14.04	0	0	0008152 // metabolic process (GO_REF:nd [ND])	308.29	129	86	89	308.29	308.29	43.76	129	12	12	43.76	43.76
SAGE1contig_1956	382.77	382.77	-382.77	-2.33	-9.27e-05	-2.32	-12.27	0	0		670.27	72	89	108	670.27	670.27	287.5	72	38	44	287.5	287.5
SAGE1contig_1958	28.37	28.37	-28.37	-4.34	-6.89e-06	-4.31	-4.19	2.79e-05	7.31e-05		36.85	388	30	32	36.85	36.85	8.49	388	7	7	8.49	8.49
SAGE1contig_1961	355.56	355.56	-355.56	-7.36	-8.65e-05	-7.31	-16.38	0	0		411.45	101	39	93	411.45	411.45	55.9	101	2	12	55.9	55.9
SAGE1contig_1962	148.03	148.03	148.03	2.05	3.65e-05	2.07	7.21	5.52e-13	2.59e-12		140.73	435	119	137	140.73	140.73	288.76	435	244	267	288.76	288.76
SAGE1contig_1964	548.63	548.63	-548.63	-10.33	-0.000134	-10.26	-21.17	0	0		607.43	64	26	87	607.43	607.43	58.81	64	1	8	58.81	58.81
SAGE1contig_1968	198.28	198.28	-198.28	-3.34	-4.81e-05	-3.32	-10.28	0	0		282.9	139	88	88	282.9	282.9	84.61	139	25	25	84.61	84.61
SAGE1contig_1976	151.21	151.21	151.21	2.24	3.73e-05	2.25	7.67	1.73e-14	8.74e-14	0006412 // translation (GO_REF:nd [ND])	122.21	585	155	160	122.21	122.21	273.43	585	313	340	273.43	273.43
SAGE1contig_1979	70.39	70.39	-70.39	-2.35	-1.71e-05	-2.33	-5.28	1.3e-07	4.26e-07		122.66	153	38	42	122.66	122.66	52.27	153	12	17	52.27	52.27
SAGE1contig_1980	236.41	236.41	-236.41	-16.15	-5.75e-05	-16.04	-14.4	0	0		252.01	211	117	119	252.01	252.01	15.61	211	6	7	15.61	15.61
SAGE1contig_1981	58.1	58.1	-58.1	-3.73	-1.41e-05	-3.7	-5.76	8.63e-09	3.12e-08		79.4	287	16	51	79.4	79.4	21.31	287	3	13	21.31	21.31
SAGE1contig_1983	62.15	62.15	-62.15	-2.85	-1.51e-05	-2.83	-5.43	5.74e-08	1.94e-07		95.75	224	44	48	95.75	95.75	33.6	224	16	16	33.6	33.6
SAGE1contig_1990	462.15	462.15	462.15	3.01	0.000114	3.03	15.32	0	0		229.9	138	71	71	229.9	229.9	692.05	138	203	203	692.05	692.05
SAGE1contig_1999	30.54	30.54	-30.54	-5.86	-7.43e-06	-5.82	-4.63	3.67e-06	1.05e-05		36.82	449	34	37	36.82	36.82	6.29	449	5	6	6.29	6.29
SAGE1contig_2	947.25	947.25	947.25	2.55	0.000233	2.56	20.48	0	0		612.58	488	63	669	612.58	612.58	1559.84	488	105	1618	1559.84	1559.84
SAGE1contig_20	2570.09	2570.09	2570.09	3.48	0.000632	3.5	37.96	0	0	0006464 // cellular protein modification process (GO_REF:nd [ND]) /// 0006091 // generation of precursor metabolites and energy (GO_REF:nd [ND])	1035.77	802	1803	1859	1035.77	1035.77	3605.87	802	5613	6147	3605.87	3605.87
SAGE1contig_2003	128.84	128.84	-128.84	-2.94	-3.13e-05	-2.93	-7.92	2.44e-15	1.28e-14		195.1	71	31	31	195.1	195.1	66.26	71	10	10	66.26	66.26
SAGE1contig_2005	357.89	357.89	-357.89	-21.58	-8.71e-05	-21.44	-18	0	0	0008150 // biological_process (GO_REF:nd [ND])	375.28	487	406	409	375.28	375.28	17.39	487	16	18	17.39	17.39
SAGE1contig_2006	271.55	271.55	-271.55	-2.36	-6.58e-05	-2.34	-10.4	0	0		471.33	73	40	77	471.33	471.33	199.78	73	20	31	199.78	199.78
SAGE1contig_2009	52.28	52.28	-52.28	-4.2	-1.27e-05	-4.17	-5.64	1.7e-08	6.02e-08		68.65	345	42	53	68.65	68.65	16.36	345	10	12	16.36	16.36
SAGE1contig_201	33.9	33.9	33.9	3.58	8.33e-06	3.6	4.4	1.1e-05	3.02e-05		13.14	170	4	5	13.14	13.14	47.05	170	16	17	47.05	47.05
SAGE1contig_2013	1157.28	1157.28	-1157.28	-3.27	-0.000281	-3.25	-24.66	0	0		1666.48	85	153	317	1666.48	1666.48	509.2	85	55	92	509.2	509.2
SAGE1contig_2014	55.17	55.17	-55.17	-2.31	-1.34e-05	-2.29	-4.63	3.65e-06	1.05e-05		97.39	234	27	51	97.39	97.39	42.22	234	3	21	42.22	42.22
SAGE1contig_2017	1170.91	1170.91	-1170.91	-3.09	-0.000284	-3.07	-24.32	0	0		1729.87	101	339	391	1729.87	1729.87	558.96	101	119	120	558.96	558.96
SAGE1contig_2020	272.76	272.76	272.76	3.83	6.7e-05	3.86	12.72	0	0		96.3	232	50	50	96.3	96.3	369.07	232	182	182	369.07	369.07
SAGE1contig_2022	371.17	371.17	-371.17	-5.65	-9.03e-05	-5.61	-16.03	0	0		451.06	106	101	107	451.06	451.06	79.89	106	18	18	79.89	79.89
SAGE1contig_2027	91.41	91.41	-91.41	-2.32	-2.21e-05	-2.31	-5.98	2.18e-09	8.24e-09	0006464 // cellular protein modification process (GO_REF:nd [ND]) /// 0006412 // translation (GO_REF:nd [ND]) /// 0050789 // regulation of biological process (GO_REF:nd [ND]) /// 0006811 // ion transport (GO_REF:nd [ND])	160.47	763	273	274	160.47	160.47	69.06	763	112	112	69.06	69.06
SAGE1contig_2029	32.06	32.06	-32.06	-2.55	-7.77e-06	-2.53	-3.71	0.000205	0.000484		52.75	432	50	51	52.75	52.75	20.69	432	19	19	20.69	20.69
SAGE1contig_203	1403.47	1403.47	1403.47	4.2	0.000345	4.23	29.55	0	0		438.42	106	104	104	438.42	438.42	1841.89	106	415	415	1841.89	1841.89
SAGE1contig_2032	93.81	93.81	-93.81	-3.66	-2.28e-05	-3.64	-7.28	3.45e-13	1.63e-12	0009056 // catabolic process (GO_REF:nd [ND]) /// 0019538 // protein metabolic process (GO_REF:nd [ND])	129.07	547	140	158	129.07	129.07	35.26	547	28	41	35.26	35.26
SAGE1contig_2034	33.43	33.43	-33.43	-2.14	-8.09e-06	-2.12	-3.45	0.000562	0.00125		62.84	64	7	9	62.84	62.84	29.4	64	4	4	29.4	29.4
SAGE1contig_2037	43.13	43.13	43.13	2.03	1.06e-05	2.05	3.87	0.000108	0.000264		41.69	954	87	89	41.69	41.69	84.82	954	172	172	84.82	84.82
SAGE1contig_2039	88.42	88.42	-88.42	-4.75	-2.15e-05	-4.72	-7.56	4.19e-14	2.07e-13	0008152 // metabolic process (GO_REF:nd [ND])	112.01	379	93	95	112.01	112.01	23.58	379	19	19	23.58	23.58
SAGE1contig_204	510.24	510.24	510.24	2.68	0.000126	2.7	15.38	0	0	0007049 // cell cycle (GO_REF:nd [ND]) /// 0009058 // biosynthetic process (GO_REF:nd [ND]) /// 0006950 // response to stress (GO_REF:nd [ND]) /// 0008150 // biological_process (GO_REF:nd [ND]) /// 0007165 // signal transduction (GO_REF:nd [ND])	303.34	931	112	632	303.34	303.34	813.57	931	73	1610	813.57	813.57
SAGE1contig_2041	25.95	25.95	-25.95	-3.96	-6.31e-06	-3.94	-3.91	9.05e-05	0.000224	0009056 // catabolic process (GO_REF:nd [ND]) /// 0005975 // carbohydrate metabolic process (GO_REF:nd [ND]) /// 0008150 // biological_process (GO_REF:nd [ND]) /// 0016043 // cellular component organization (GO_REF:nd [ND])	34.71	1236	94	96	34.71	34.71	8.75	1236	22	23	8.75	8.75
SAGE1contig_2043	84.14	84.14	-84.14	-2.8	-2.04e-05	-2.78	-6.27	3.67e-10	1.46e-09	0009056 // catabolic process (GO_REF:nd [ND]) /// 0019538 // protein metabolic process (GO_REF:nd [ND]) /// 0050789 // regulation of biological process (GO_REF:nd [ND]) /// 0006950 // response to stress (GO_REF:nd [ND]) /// 0019725 // cellular homeostasis (GO_REF:nd [ND]) /// 0008150 // biological_process (GO_REF:nd [ND]) /// 0006091 // generation of precursor metabolites and energy (GO_REF:nd [N…	130.93	372	44	109	130.93	130.93	46.79	372	12	37	46.79	46.79
SAGE1contig_2046	24.67	24.67	-24.67	-2.32	-5.98e-06	-2.3	-3.1	0.0019	0.00394		43.38	855	53	83	43.38	43.38	18.71	855	29	34	18.71	18.71
SAGE1contig_2049	62.8	62.8	-62.8	-5.7	-1.53e-05	-5.66	-6.61	3.95e-11	1.67e-10		76.17	176	26	30	76.17	76.17	13.37	176	3	5	13.37	13.37
SAGE1contig_2057	134.05	134.05	134.05	2.39	3.3e-05	2.41	7.47	7.73e-14	3.78e-13		96.4	394	33	85	96.4	96.4	230.45	394	56	193	230.45	230.45
SAGE1contig_2064	172.86	172.86	-172.86	-2.05	-4.18e-05	-2.03	-7.63	2.34e-14	1.17e-13		338.15	111	79	84	338.15	338.15	165.3	111	38	39	165.3	165.3
SAGE1contig_2067	774.62	774.62	774.62	9.56	0.00019	9.62	25.16	0	0		90.48	242	32	49	90.48	90.48	865.1	242	117	445	865.1	865.1
SAGE1contig_2068	24.37	24.37	-24.37	#NAME?	-5.94e-06	#NAME?	-4.92	8.63e-07	2.61e-06		24.37	110	6	6	24.37	24.37	0	110	0	0	0	0
SAGE1contig_2075	1766.34	1766.34	-1766.34	-6.46	-0.00043	-6.41	-35.79	0	0		2090.09	93	384	435	2090.09	2090.09	323.76	93	49	64	323.76	323.76
SAGE1contig_2077	201.31	201.31	-201.31	-2.2	-4.88e-05	-2.18	-8.61	0	0		369.33	196	91	162	369.33	369.33	168.02	196	58	70	168.02	168.02
SAGE1contig_2091	71.1	71.1	-71.1	-2.22	-1.72e-05	-2.2	-5.14	2.75e-07	8.7e-07		129.56	169	6	49	129.56	129.56	58.46	169	4	21	58.46	58.46
SAGE1contig_2093	1448.71	1448.71	-1448.71	-2.31	-0.000351	-2.29	-23.73	0	0		2557.05	281	359	1608	2557.05	2557.05	1108.34	281	129	662	1108.34	1108.34
SAGE1contig_2099	37.74	37.74	-37.74	-3.8	-9.17e-06	-3.77	-4.67	3.08e-06	8.91e-06		51.22	663	76	76	51.22	51.22	13.48	663	19	19	13.48	13.48
SAGE1contig_21	201.52	201.52	-201.52	-6.27	-4.9e-05	-6.23	-12.03	0	0		239.77	123	46	66	239.77	239.77	38.25	123	7	10	38.25	38.25
SAGE1contig_2102	42.28	42.28	42.28	2.4	1.04e-05	2.42	4.21	2.59e-05	6.82e-05		30.19	370	24	25	30.19	30.19	72.48	370	57	57	72.48	72.48
SAGE1contig_2106	36.99	36.99	-36.99	-6.08	-9e-06	-6.04	-5.13	2.93e-07	9.26e-07	0000003 // reproduction (GO_REF:nd [ND]) /// 0050789 // regulation of biological process (GO_REF:nd [ND]) /// 0019748 // secondary metabolic process (GO_REF:nd [ND]) /// 0040007 // growth (GO_REF:nd [ND]) /// 0009058 // biosynthetic process (GO_REF:nd [ND]) /// 0007165 // signal transduction (GO_REF:nd [ND]) /// 0008150 // biological_process (GO_REF:nd [ND]) /// 0007275 // multicellular organisma…	44.27	646	61	64	44.27	44.27	7.28	646	9	10	7.28	7.28
SAGE1contig_2110	116.93	116.93	116.93	2.3	2.88e-05	2.31	6.84	8.08e-12	3.56e-11	0009056 // catabolic process (GO_REF:nd [ND]) /// 0019538 // protein metabolic process (GO_REF:nd [ND])	90.26	302	45	61	90.26	90.26	207.19	302	120	133	207.19	207.19
SAGE1contig_2112	29.83	29.83	-29.83	-2.25	-7.23e-06	-2.23	-3.35	0.000797	0.00173		53.79	216	26	26	53.79	53.79	23.96	216	11	11	23.96	23.96
SAGE1contig_2117	1297.57	1297.57	1297.57	83.76	0.000318	84.31	35.72	0	0		15.68	513	9	18	15.68	15.68	1313.25	513	115	1432	1313.25	1313.25
SAGE1contig_2122	32.19	32.19	-32.19	-2.19	-7.8e-06	-2.18	-3.44	0.000586	0.0013		59.18	959	125	127	59.18	59.18	26.98	959	52	55	26.98	26.98
SAGE1contig_2126	30.97	30.97	30.97	2	7.64e-06	2.01	3.25	0.00117	0.0025		30.96	433	11	30	30.96	30.96	61.93	433	17	57	61.93	61.93
SAGE1contig_2129	27.53	27.53	-27.53	-2.21	-6.67e-06	-2.2	-3.19	0.0014	0.00295	0006412 // translation (GO_REF:nd [ND]) /// 0006464 // cellular protein modification process (GO_REF:nd [ND]) /// 0050789 // regulation of biological process (GO_REF:nd [ND]) /// 0006139 // nucleobase-containing compound metabolic process (GO_REF:nd [ND])	50.25	1325	149	149	50.25	50.25	22.72	1325	63	64	22.72	22.72
SAGE1contig_2130	28.45	28.45	-28.45	-3.8	-6.91e-06	-3.77	-4.05	5.11e-05	0.00013		38.62	324	25	28	38.62	38.62	10.16	324	7	7	10.16	10.16
SAGE1contig_2133	514.85	514.85	514.85	2.21	0.000127	2.22	14.05	0	0		426.06	86	65	82	426.06	426.06	940.92	86	124	172	940.92	940.92
SAGE1contig_2139	152.75	152.75	-152.75	-2.7	-3.71e-05	-2.68	-8.32	1.11e-16	6.13e-16		242.6	466	63	253	242.6	242.6	89.85	466	29	89	89.85	89.85
SAGE1contig_214	82.04	82.04	-82.04	-4.75	-1.99e-05	-4.72	-7.28	3.41e-13	1.61e-12		103.92	258	38	60	103.92	103.92	21.88	258	11	12	21.88	21.88
SAGE1contig_2140	54.95	54.95	-54.95	-4.04	-1.34e-05	-4.01	-5.72	1.04e-08	3.74e-08		73.04	208	2	34	73.04	73.04	18.09	208	0	8	18.09	18.09
SAGE1contig_2141	1955.82	1955.82	1955.82	7.03	0.00048	7.08	38.5	0	0		324.09	91	54	66	324.09	324.09	2279.91	91	369	441	2279.91	2279.91
SAGE1contig_2142	43.51	43.51	-43.51	-2.4	-1.05e-05	-2.38	-4.19	2.74e-05	7.19e-05		74.69	347	57	58	74.69	74.69	31.18	347	23	23	31.18	31.18
SAGE1contig_2146	100.47	100.47	-100.47	-2.42	-2.44e-05	-2.4	-6.4	1.53e-10	6.28e-10		171.41	378	142	145	171.41	171.41	70.94	378	57	57	70.94	70.94
SAGE1contig_2147	433.48	433.48	-433.48	-4.09	-0.000105	-4.07	-16.14	0	0		573.61	141	162	181	573.61	573.61	140.14	141	36	42	140.14	140.14
SAGE1contig_2150	260.1	260.1	-260.1	-3.95	-6.32e-05	-3.93	-12.38	0	0		348.21	299	209	233	348.21	348.21	88.11	299	54	56	88.11	88.11
SAGE1contig_2151	112.41	112.41	112.41	5.54	2.76e-05	5.58	8.88	0	0		24.75	343	17	19	24.75	24.75	137.16	343	83	100	137.16	137.16
SAGE1contig_2152	24.35	24.35	-24.35	#NAME?	-5.93e-06	#NAME?	-4.92	8.72e-07	2.64e-06	0005975 // carbohydrate metabolic process (GO_REF:nd [ND])	24.35	789	42	43	24.35	24.35	0	789	0	0	0	0
SAGE1contig_2155	41.9	41.9	-41.9	-17.81	-1.02e-05	-17.69	-6.1	1.09e-09	4.18e-09	0016049 // cell growth (GO_REF:nd [ND]) /// 0009628 // response to abiotic stimulus (GO_REF:nd [ND]) /// 0030154 // cell differentiation (GO_REF:nd [ND]) /// 0000003 // reproduction (GO_REF:nd [ND]) /// 0050789 // regulation of biological process (GO_REF:nd [ND]) /// 0006950 // response to stress (GO_REF:nd [ND]) /// 0006091 // generation of precursor metabolites and energy (GO_REF:nd [ND]) /// 0…	44.39	755	36	75	44.39	44.39	2.49	755	2	4	2.49	2.49
SAGE1contig_2156	4242.13	4242.13	4242.13	2.21	0.00105	2.22	40.33	0	0		3515.2	180	1410	1416	3515.2	3515.2	7757.33	180	2961	2968	7757.33	7757.33
SAGE1contig_2157	261.17	261.17	-261.17	-2.6	-6.33e-05	-2.58	-10.69	0	0		424.66	141	101	134	424.66	424.66	163.49	141	34	49	163.49	163.49
SAGE1contig_216	264.09	264.09	264.09	3.88	6.49e-05	3.9	12.55	0	0	0006464 // cellular protein modification process (GO_REF:nd [ND]) /// 0009628 // response to abiotic stimulus (GO_REF:nd [ND]) /// 0006950 // response to stress (GO_REF:nd [ND]) /// 0008150 // biological_process (GO_REF:nd [ND]) /// 0007275 // multicellular organismal development (GO_REF:nd [ND]) /// 0008152 // metabolic process (GO_REF:nd [ND]) /// 0009719 // response to endogenous stimulus (GO_…	91.86	1401	156	288	91.86	91.86	355.95	1401	986	1060	355.95	355.95
SAGE1contig_2160	23.56	23.56	-23.56	-2.26	-5.71e-06	-2.25	-2.99	0.00276	0.00558		42.24	529	16	50	42.24	42.24	18.68	529	6	21	18.68	18.68
SAGE1contig_2161	334.91	334.91	-334.91	-2.26	-8.11e-05	-2.24	-11.27	0	0		601.27	136	71	183	601.27	601.27	266.36	136	15	77	266.36	266.36
SAGE1contig_2164	37.77	37.77	-37.77	-4.18	-9.18e-06	-4.15	-4.79	1.68e-06	4.96e-06		49.65	396	28	44	49.65	49.65	11.88	396	3	10	11.88	11.88
SAGE1contig_2169	255.1	255.1	-255.1	-3.45	-6.2e-05	-3.42	-11.78	0	0		359.42	230	13	185	359.42	359.42	104.32	230	4	51	104.32	104.32
SAGE1contig_217	235.84	235.84	-235.84	-2.04	-5.71e-05	-2.02	-8.89	0	0		463.23	300	206	311	463.23	463.23	227.39	300	107	145	227.39	227.39
SAGE1contig_2170	33.7	33.7	-33.7	-3.3	-8.18e-06	-3.27	-4.22	2.47e-05	6.51e-05		48.37	545	57	59	48.37	48.37	14.67	545	17	17	14.67	14.67
SAGE1contig_2174	547.25	547.25	-547.25	-2.67	-0.000133	-2.65	-15.66	0	0		875.36	195	321	382	875.36	875.36	328.11	195	102	136	328.11	328.11
SAGE1contig_2189	46.66	46.66	-46.66	-2.66	-1.13e-05	-2.64	-4.57	4.97e-06	1.41e-05	0006464 // cellular protein modification process (GO_REF:nd [ND]) /// 0006629 // lipid metabolic process (GO_REF:nd [ND]) /// 0007165 // signal transduction (GO_REF:nd [ND])	74.77	251	42	42	74.77	74.77	28.12	251	15	15	28.12	28.12
SAGE1contig_2192	811.48	811.48	-811.48	-15.2	-0.000198	-15.1	-26.57	0	0		868.64	107	203	208	868.64	868.64	57.16	107	12	13	57.16	57.16
SAGE1contig_2196	23.13	23.13	-23.13	-2.71	-5.61e-06	-2.7	-3.24	0.00118	0.00251	0006412 // translation (GO_REF:nd [ND]) /// 0006464 // cellular protein modification process (GO_REF:nd [ND]) /// 0050789 // regulation of biological process (GO_REF:nd [ND])	36.63	244	17	20	36.63	36.63	13.5	244	5	7	13.5	13.5
SAGE1contig_2197	30.9	30.9	-30.9	-6.65	-7.52e-06	-6.6	-4.76	1.98e-06	5.82e-06		36.37	258	16	21	36.37	36.37	5.47	258	3	3	5.47	5.47
SAGE1contig_22	18778.5	18778.5	-18778.5	-15.02	-0.00457	-14.92	-127.88	0	0		20118.2	223	10037	10040	20118.2	20118.2	1339.65	223	634	635	1339.65	1339.65
SAGE1contig_2200	557.53	557.53	-557.53	-2.65	-0.000135	-2.63	-15.75	0	0		895.97	196	388	393	895.97	895.97	338.44	196	135	141	338.44	338.44
SAGE1contig_2202	230.26	230.26	-230.26	-2.62	-5.58e-05	-2.6	-10.08	0	0		372.37	96	72	80	372.37	372.37	142.12	96	23	29	142.12	142.12
SAGE1contig_2209	27.98	27.98	-27.98	-2.02	-6.77e-06	-2.01	-3.04	0.00235	0.00479		55.45	137	16	17	55.45	55.45	27.47	137	7	8	27.47	27.47
SAGE1contig_2210	45.91	45.91	-45.91	-2.17	-1.11e-05	-2.16	-4.08	4.49e-05	0.000115		85.11	84	16	16	85.11	85.11	39.2	84	7	7	39.2	39.2
SAGE1contig_2214	217.59	217.59	-217.59	-2.22	-5.27e-05	-2.2	-8.99	0	0		396.5	71	6	63	396.5	396.5	178.91	71	1	27	178.91	178.91
SAGE1contig_2218	241.68	241.68	241.68	2.09	5.96e-05	2.1	9.32	0	0		221.76	268	127	133	221.76	221.76	463.44	268	259	264	463.44	463.44
SAGE1contig_222	854.44	854.44	-854.44	-9.48	-0.000208	-9.41	-26.19	0	0		955.25	196	394	419	955.25	955.25	100.81	196	34	42	100.81	100.81
SAGE1contig_2220	499.41	499.41	499.41	2.03	0.000123	2.04	13.16	0	0		484.88	141	85	153	484.88	484.88	984.29	141	205	295	984.29	984.29
SAGE1contig_2225	53.71	53.71	-53.71	-2.26	-1.3e-05	-2.24	-4.51	6.4e-06	1.79e-05		96.48	88	1	19	96.48	96.48	42.77	88	1	8	42.77	42.77
SAGE1contig_223	855.49	855.49	-855.49	-3.1	-0.000208	-3.08	-20.8	0	0		1263.11	277	685	783	1263.11	1263.11	407.62	277	155	240	407.62	407.62
SAGE1contig_2231	134.21	134.21	-134.21	-2.37	-3.25e-05	-2.36	-7.33	2.23e-13	1.07e-12		231.85	106	52	55	231.85	231.85	97.64	106	21	22	97.64	97.64
SAGE1contig_2233	36.17	36.17	36.17	3.16	8.89e-06	3.18	4.36	1.3e-05	3.53e-05		16.76	80	0	3	16.76	16.76	52.93	80	0	9	52.93	52.93
SAGE1contig_2234	1691.29	1691.29	1691.29	3.46	0.000416	3.48	30.72	0	0		688.67	85	130	131	688.67	688.67	2379.96	85	427	430	2379.96	2379.96
SAGE1contig_2235	55.31	55.31	-55.31	-3.19	-1.34e-05	-3.17	-5.34	9.12e-08	3.02e-07	0009607 // response to biotic stimulus (GO_REF:nd [ND])	80.55	466	82	84	80.55	80.55	25.24	466	25	25	25.24	25.24
SAGE1contig_2242	93.57	93.57	-93.57	-4.12	-2.27e-05	-4.09	-7.51	6e-14	2.95e-13		123.6	141	38	39	123.6	123.6	30.03	141	8	9	30.03	30.03
SAGE1contig_2243	21.14	21.14	-21.14	-4.12	-5.14e-06	-4.09	-3.57	0.000358	0.000819		27.93	208	6	13	27.93	27.93	6.79	208	2	3	6.79	6.79
SAGE1contig_2244	665.67	665.67	-665.67	-3.47	-0.000162	-3.45	-19.06	0	0		935.4	75	157	157	935.4	935.4	269.73	75	43	43	269.73	269.73
SAGE1contig_2249	95.98	95.98	-95.98	-2.11	-2.32e-05	-2.1	-5.8	6.64e-09	2.42e-08		182.39	98	25	40	182.39	182.39	86.41	98	15	18	86.41	86.41
SAGE1contig_2252	29.94	29.94	-29.94	-2.48	-7.26e-06	-2.46	-3.54	0.000401	0.00091	0006810 // transport (GO_REF:nd [ND])	50.21	534	60	60	50.21	50.21	20.26	534	23	23	20.26	20.26
SAGE1contig_2253	115.97	115.97	-115.97	-3.56	-2.82e-05	-3.54	-8.02	9.99e-16	5.33e-15		161.23	291	102	105	161.23	161.23	45.27	291	27	28	45.27	45.27
SAGE1contig_2255	38.31	38.31	-38.31	-2.79	-9.3e-06	-2.77	-4.22	2.43e-05	6.41e-05		59.76	329	40	44	59.76	59.76	21.45	329	12	15	21.45	21.45
SAGE1contig_2256	203.6	203.6	203.6	2.68	5.01e-05	2.7	9.72	0	0		120.96	761	196	206	120.96	120.96	324.56	761	405	525	324.56	324.56
SAGE1contig_2258	53.2	53.2	-53.2	-2.06	-1.29e-05	-2.05	-4.25	2.1e-05	5.58e-05	0009056 // catabolic process (GO_REF:nd [ND]) /// 0006629 // lipid metabolic process (GO_REF:nd [ND]) /// 0050789 // regulation of biological process (GO_REF:nd [ND]) /// 0009058 // biosynthetic process (GO_REF:nd [ND]) /// 0006950 // response to stress (GO_REF:nd [ND]) /// 0008152 // metabolic process (GO_REF:nd [ND]) /// 0009607 // response to biotic stimulus (GO_REF:nd [ND])	103.32	1211	262	280	103.32	103.32	50.11	1211	125	129	50.11	50.11
SAGE1contig_2259	34.39	34.39	-34.39	-2.27	-8.33e-06	-2.26	-3.62	0.000289	0.000669		61.44	800	104	110	61.44	61.44	27.05	800	37	46	27.05	27.05
SAGE1contig_226	36.62	36.62	-36.62	-4.75	-8.9e-06	-4.72	-4.86	1.16e-06	3.48e-06		46.39	289	29	30	46.39	46.39	9.77	289	6	6	9.77	9.77
SAGE1contig_2260	327.89	327.89	-327.89	-3.27	-7.96e-05	-3.25	-13.12	0	0		472.24	88	11	93	472.24	472.24	144.35	88	2	27	144.35	144.35
SAGE1contig_2262	151.79	151.79	-151.79	-8.27	-3.69e-05	-8.21	-10.86	0	0	0009056 // catabolic process (GO_REF:nd [ND]) /// 0006629 // lipid metabolic process (GO_REF:nd [ND]) /// 0009628 // response to abiotic stimulus (GO_REF:nd [ND]) /// 0050789 // regulation of biological process (GO_REF:nd [ND]) /// 0019748 // secondary metabolic process (GO_REF:nd [ND]) /// 0009058 // biosynthetic process (GO_REF:nd [ND]) /// 0006950 // response to stress (GO_REF:nd [ND]) /// 000…	172.67	383	144	148	172.67	172.67	20.88	383	17	17	20.88	20.88
SAGE1contig_2272	47.74	47.74	-47.74	-4.01	-1.16e-05	-3.98	-5.33	1e-07	3.31e-07		63.6	267	33	38	63.6	63.6	15.86	267	8	9	15.86	15.86
SAGE1contig_2273	203.25	203.25	-203.25	-2.12	-4.92e-05	-2.1	-8.46	0	0		384.91	101	5	87	384.91	384.91	181.66	101	0	39	181.66	181.66
SAGE1contig_2274	1438.02	1438.02	1438.02	13.73	0.000353	13.82	35.39	0	0		112.94	182	46	46	112.94	112.94	1550.96	182	598	600	1550.96	1550.96
SAGE1contig_2276	171.86	171.86	-171.86	#NAME?	-4.19e-05	#NAME?	-13.07	0	0		171.86	52	20	20	171.86	171.86	0	52	0	0	0	0
SAGE1contig_228	157.83	157.83	-157.83	-2.17	-3.82e-05	-2.16	-7.57	3.65e-14	1.82e-13	0050789 // regulation of biological process (GO_REF:nd [ND]) /// 0006950 // response to stress (GO_REF:nd [ND]) /// 0007165 // signal transduction (GO_REF:nd [ND]) /// 0008150 // biological_process (GO_REF:nd [ND]) /// 0009607 // response to biotic stimulus (GO_REF:nd [ND])	292.25	448	290	293	292.25	292.25	134.42	448	126	128	134.42	134.42
SAGE1contig_2295	647.03	647.03	-647.03	-3.33	-0.000157	-3.31	-18.55	0	0		924.73	144	284	298	924.73	924.73	277.7	144	83	85	277.7	277.7
SAGE1contig_230	432.39	432.39	-432.39	-15.41	-0.000105	-15.31	-19.41	0	0	0009056 // catabolic process (GO_REF:nd [ND]) /// 0009628 // response to abiotic stimulus (GO_REF:nd [ND]) /// 0006950 // response to stress (GO_REF:nd [ND]) /// 0007165 // signal transduction (GO_REF:nd [ND]) /// 0008150 // biological_process (GO_REF:nd [ND]) /// 0009719 // response to endogenous stimulus (GO_REF:nd [ND]) /// 0008152 // metabolic process (GO_REF:nd [ND])	462.39	690	213	714	462.39	462.39	30	690	10	44	30	30
SAGE1contig_2300	63.96	63.96	-63.96	-2.24	-1.55e-05	-2.22	-4.9	9.55e-07	2.88e-06		115.67	282	73	73	115.67	115.67	51.72	282	31	31	51.72	51.72
SAGE1contig_2302	434.55	434.55	434.55	5.59	0.000107	5.63	17.48	0	0		94.71	184	28	39	94.71	94.71	529.27	184	175	207	529.27	529.27
SAGE1contig_2303	1184.33	1184.33	-1184.33	-11.53	-0.000288	-11.45	-31.43	0	0		1296.83	92	267	267	1296.83	1296.83	112.5	92	22	22	112.5	112.5
SAGE1contig_2304	520.49	520.49	520.49	5.57	0.000128	5.61	19.12	0	0		113.87	310	79	79	113.87	113.87	634.36	310	418	418	634.36	634.36
SAGE1contig_2306	6335.01	6335.01	-6335.01	-37.5	-0.00154	-37.25	-77.26	0	0		6508.57	412	5899	6001	6508.57	6508.57	173.57	412	143	152	173.57	173.57
SAGE1contig_2307	625.62	625.62	625.62	3.13	0.000154	3.15	18.07	0	0		294.05	155	44	102	294.05	294.05	919.67	155	134	303	919.67	919.67
SAGE1contig_2311	61.61	61.61	-61.61	-3.32	-1.5e-05	-3.3	-5.72	1.07e-08	3.84e-08		88.11	213	25	42	88.11	88.11	26.5	213	7	12	26.5	26.5
SAGE1contig_2319	444.37	444.37	-444.37	-4.5	-0.000108	-4.47	-16.73	0	0		571.19	115	135	147	571.19	571.19	126.82	115	28	31	126.82	126.82
SAGE1contig_2321	165.39	165.39	-165.39	-4.8	-4.02e-05	-4.77	-10.36	0	0		208.85	184	24	86	208.85	208.85	43.47	184	3	17	43.47	43.47
SAGE1contig_2326	43.34	43.34	-43.34	-33.24	-1.06e-05	-33.02	-6.37	1.94e-10	7.9e-10		44.68	350	11	35	44.68	44.68	1.34	350	1	1	1.34	1.34
SAGE1contig_233	56.13	56.13	-56.13	-6.93	-1.37e-05	-6.89	-6.45	1.11e-10	4.6e-10	0006464 // cellular protein modification process (GO_REF:nd [ND]) /// 0007165 // signal transduction (GO_REF:nd [ND]) /// 0009719 // response to endogenous stimulus (GO_REF:nd [ND])	65.59	1492	215	219	65.59	65.59	9.46	1492	29	30	9.46	9.46
SAGE1contig_2332	50.47	50.47	50.47	2.2	1.24e-05	2.22	4.39	1.13e-05	3.09e-05		42.01	117	11	11	42.01	42.01	92.48	117	23	23	92.48	92.48
SAGE1contig_2333	515.66	515.66	-515.66	-2.05	-0.000125	-2.03	-13.19	0	0		1008	86	194	194	1008	1008	492.34	86	90	90	492.34	492.34
SAGE1contig_2337	130.53	130.53	-130.53	-3.82	-3.17e-05	-3.8	-8.69	0	0		176.76	407	31	161	176.76	176.76	46.24	407	2	40	46.24	46.24
SAGE1contig_2343	74.61	74.61	-74.61	-2.43	-1.81e-05	-2.41	-5.53	3.2e-08	1.1e-07		126.88	162	42	46	126.88	126.88	52.27	162	16	18	52.27	52.27
SAGE1contig_2347	416.19	416.19	-416.19	-2.41	-0.000101	-2.39	-13.01	0	0		711.79	113	155	180	711.79	711.79	295.6	113	62	71	295.6	295.6
SAGE1contig_2348	1286.74	1286.74	1286.74	2.06	0.000317	2.07	21.29	0	0		1219.43	107	292	292	1219.43	1219.43	2506.18	107	570	570	2506.18	2506.18
SAGE1contig_2349	2148.28	2148.28	-2148.28	-3.86	-0.000522	-3.84	-35.37	0	0		2898.47	74	21	480	2898.47	2898.47	750.19	74	4	118	750.19	750.19
SAGE1contig_2351	30.08	30.08	-30.08	-2.79	-7.3e-06	-2.77	-3.74	0.000182	0.000433	0006464 // cellular protein modification process (GO_REF:nd [ND])	46.88	448	29	47	46.88	46.88	16.8	448	13	16	16.8	16.8
SAGE1contig_2352	318.07	318.07	-318.07	-2.43	-7.71e-05	-2.41	-11.42	0	0		540.92	95	111	115	540.92	540.92	222.85	95	43	45	222.85	222.85
SAGE1contig_2356	27.82	27.82	-27.82	-2.85	-6.75e-06	-2.83	-3.63	0.000283	0.000655		42.86	563	50	54	42.86	42.86	15.04	563	18	18	15.04	15.04
SAGE1contig_2357	305.22	305.22	-305.22	-3.36	-7.41e-05	-3.34	-12.77	0	0	0009056 // catabolic process (GO_REF:nd [ND]) /// 0009628 // response to abiotic stimulus (GO_REF:nd [ND]) /// 0019538 // protein metabolic process (GO_REF:nd [ND]) /// 0006950 // response to stress (GO_REF:nd [ND]) /// 0009607 // response to biotic stimulus (GO_REF:nd [ND])	434.69	625	608	608	434.69	434.69	129.47	625	172	172	129.47	129.47
SAGE1contig_2358	33.16	33.16	-33.16	-2.15	-8.03e-06	-2.13	-3.44	0.000574	0.00127		62.09	439	60	61	62.09	62.09	28.93	439	27	27	28.93	28.93
SAGE1contig_236	23.56	23.56	-23.56	-2.25	-5.71e-06	-2.23	-2.98	0.00288	0.00579		42.48	547	17	52	42.48	42.48	18.92	547	6	22	18.92	18.92
SAGE1contig_2361	437.16	437.16	437.16	3.8	0.000107	3.82	16.06	0	0		156.32	283	95	99	156.32	156.32	593.48	283	352	357	593.48	593.48
SAGE1contig_2363	91.5	91.5	-91.5	-10.26	-2.23e-05	-10.19	-8.64	0	0		101.39	238	36	54	101.39	101.39	9.88	238	3	5	9.88	9.88
SAGE1contig_2367	971.71	971.71	971.71	2.13	0.00024	2.14	18.9	0	0		861.11	96	150	185	861.11	861.11	1832.83	96	312	374	1832.83	1832.83
SAGE1contig_2368	42.8	42.8	-42.8	-2.14	-1.04e-05	-2.12	-3.9	9.51e-05	0.000235		80.43	100	9	18	80.43	80.43	37.64	100	6	8	37.64	37.64
SAGE1contig_2374	26.89	26.89	26.89	2.9	6.61e-06	2.91	3.64	0.000271	0.000629		14.19	126	0	4	14.19	14.19	41.07	126	1	11	41.07	41.07
SAGE1contig_2379	144.56	144.56	144.56	2.51	3.56e-05	2.53	7.95	1.78e-15	9.37e-15		95.53	145	29	31	95.53	95.53	240.1	145	67	74	240.1	240.1
SAGE1contig_238	1913.15	1913.15	1913.15	2.26	0.000471	2.28	27.45	0	0		1515.01	251	581	851	1515.01	1515.01	3428.16	251	1396	1829	3428.16	3428.16
SAGE1contig_2385	2822.68	2822.68	2822.68	13.95	0.000692	14.05	49.65	0	0		217.92	203	98	99	217.92	217.92	3040.6	203	1305	1312	3040.6	3040.6
SAGE1contig_2389	20.3	20.3	-20.3	-11.4	-4.94e-06	-11.32	-4.11	3.96e-05	0.000102		22.25	241	3	12	22.25	22.25	1.95	241	0	1	1.95	1.95
SAGE1contig_2394	301.38	301.38	301.38	2.28	7.43e-05	2.3	10.95	0	0		234.69	337	147	177	234.69	234.69	536.07	337	328	384	536.07	536.07
SAGE1contig_2399	1301.36	1301.36	1301.36	2.28	0.000321	2.29	22.71	0	0		1019.21	89	203	203	1019.21	1019.21	2320.57	89	439	439	2320.57	2320.57
SAGE1contig_24	728.94	728.94	-728.94	-24.53	-0.000177	-24.37	-25.83	0	0	0009056 // catabolic process (GO_REF:nd [ND]) /// 0008150 // biological_process (GO_REF:nd [ND])	759.92	805	544	1369	759.92	759.92	30.97	805	25	53	30.97	30.97
SAGE1contig_2400	1551.53	1551.53	-1551.53	-2.53	-0.000376	-2.52	-25.75	0	0		2563.73	99	3	568	2563.73	2563.73	1012.2	99	3	213	1012.2	1012.2
SAGE1contig_2403	23.52	23.52	-23.52	-7.6	-5.72e-06	-7.55	-4.23	2.34e-05	6.2e-05		27.08	132	5	8	27.08	27.08	3.56	132	0	1	3.56	3.56
SAGE1contig_2406	107.63	107.63	-107.63	-6.08	-2.62e-05	-6.04	-8.75	0	0		128.82	111	32	32	128.82	128.82	21.19	111	5	5	21.19	21.19
SAGE1contig_2410	26.07	26.07	-26.07	-2.9	-6.33e-06	-2.88	-3.54	0.0004	0.000907		39.77	618	53	55	39.77	39.77	13.7	618	18	18	13.7	13.7
SAGE1contig_2411	227.7	227.7	-227.7	-2.12	-5.51e-05	-2.11	-8.96	0	0		430.77	139	134	134	430.77	430.77	203.08	139	59	60	203.08	203.08
SAGE1contig_2413	41.42	41.42	-41.42	-3.21	-1.01e-05	-3.19	-4.64	3.55e-06	1.02e-05		60.13	327	41	44	60.13	60.13	18.7	327	12	13	18.7	18.7
SAGE1contig_2420	24.63	24.63	24.63	4.11	6.05e-06	4.13	3.89	9.95e-05	0.000245		7.93	1127	13	20	7.93	7.93	32.56	1127	26	78	32.56	32.56
SAGE1contig_2423	50.83	50.83	-50.83	-2.47	-1.23e-05	-2.45	-4.6	4.15e-06	1.18e-05		85.43	68	13	13	85.43	85.43	34.59	68	5	5	34.59	34.59
SAGE1contig_2425	108.49	108.49	-108.49	-2.05	-2.63e-05	-2.04	-6.06	1.4e-09	5.33e-09		211.66	114	54	54	211.66	211.66	103.17	114	25	25	103.17	103.17
SAGE1contig_2431	35.13	35.13	-35.13	-15.67	-8.55e-06	-15.57	-5.54	3.04e-08	1.05e-07		37.52	393	10	33	37.52	37.52	2.39	393	2	2	2.39	2.39
SAGE1contig_2434	62	62	-62	-7.28	-1.51e-05	-7.23	-6.83	8.62e-12	3.79e-11		71.87	143	6	23	71.87	71.87	9.87	143	1	3	9.87	9.87
SAGE1contig_245	194.95	194.95	-194.95	-4.17	-4.74e-05	-4.14	-10.88	0	0		256.43	176	3	101	256.43	256.43	61.48	176	0	23	61.48	61.48
SAGE1contig_2450	37.15	37.15	-37.15	-5.46	-9.03e-06	-5.43	-5.04	4.65e-07	1.44e-06		45.48	226	11	23	45.48	45.48	8.33	226	1	4	8.33	8.33
SAGE1contig_2455	25.3	25.3	-25.3	-15.2	-6.16e-06	-15.1	-4.69	2.71e-06	7.88e-06		27.08	264	10	16	27.08	27.08	1.78	264	1	1	1.78	1.78
SAGE1contig_2459	7718.54	7718.54	7718.54	7.41	0.00189	7.46	77.08	0	0		1204.22	118	316	318	1204.22	1204.22	8922.76	118	2238	2238	8922.76	8922.76
SAGE1contig_2462	59.01	59.01	-59.01	-18.2	-1.44e-05	-18.08	-7.24	4.36e-13	2.05e-12		62.44	823	109	115	62.44	62.44	3.43	823	6	6	3.43	3.43
SAGE1contig_2464	41.99	41.99	-41.99	-3.8	-1.02e-05	-3.77	-4.92	8.62e-07	2.61e-06	0009056 // catabolic process (GO_REF:nd [ND]) /// 0050789 // regulation of biological process (GO_REF:nd [ND]) /// 0019725 // cellular homeostasis (GO_REF:nd [ND]) /// 0006139 // nucleobase-containing compound metabolic process (GO_REF:nd [ND]) /// 0006810 // transport (GO_REF:nd [ND]) /// 0009607 // response to biotic stimulus (GO_REF:nd [ND])	56.99	345	42	44	56.99	56.99	15	345	10	11	15	15
SAGE1contig_2466	53.29	53.29	-53.29	-3.8	-1.29e-05	-3.77	-5.54	2.97e-08	1.02e-07		72.32	346	54	56	72.32	72.32	19.04	346	14	14	19.04	19.04
SAGE1contig_2467	130.38	130.38	130.38	2.47	3.21e-05	2.49	7.49	6.88e-14	3.37e-13		88.69	131	10	26	88.69	88.69	219.07	131	11	61	219.07	219.07
SAGE1contig_2469	145.08	145.08	145.08	2.45	3.57e-05	2.46	7.86	3.77e-15	1.96e-14		100.38	138	28	31	100.38	100.38	245.46	138	68	72	245.46	245.46
SAGE1contig_247	7493.68	7493.68	7493.68	4.93	0.00184	4.96	70.87	0	0		1907.08	112	37	478	1907.08	1907.08	9400.76	112	581	2238	9400.76	9400.76
SAGE1contig_2470	20.82	20.82	-20.82	-2.49	-5.05e-06	-2.48	-2.96	0.00308	0.00615		34.75	270	13	21	34.75	34.75	13.94	270	5	8	13.94	13.94
SAGE1contig_2476	90.23	90.23	-90.23	-5.7	-2.19e-05	-5.66	-7.92	2.44e-15	1.28e-14		109.43	98	22	24	109.43	109.43	19.2	98	2	4	19.2	19.2
SAGE1contig_2477	124.56	124.56	-124.56	-5.64	-3.03e-05	-5.61	-9.29	0	0	0008152 // metabolic process (GO_REF:nd [ND])	151.38	614	206	208	151.38	151.38	26.82	614	35	35	26.82	26.82
SAGE1contig_2478	370.97	370.97	370.97	3.16	9.12e-05	3.18	13.97	0	0		171.86	208	60	80	171.86	171.86	542.84	208	206	240	542.84	542.84
SAGE1contig_2480	1875.51	1875.51	1875.51	5.09	0.000461	5.12	35.67	0	0		458.45	77	79	79	458.45	458.45	2333.96	77	382	382	2333.96	2333.96
SAGE1contig_2486	201.28	201.28	-201.28	-2.42	-4.88e-05	-2.41	-9.08	0	0		342.66	193	137	148	342.66	342.66	141.38	193	48	58	141.38	141.38
SAGE1contig_2488	1109.66	1109.66	1109.66	5.92	0.000272	5.96	28.22	0	0		225.68	99	47	50	225.68	225.68	1335.34	99	278	281	1335.34	1335.34
SAGE1contig_2489	27.01	27.01	-27.01	-2.85	-6.55e-06	-2.83	-3.58	0.000347	0.000794		41.61	451	42	42	41.61	41.61	14.6	451	14	14	14.6	14.6
SAGE1contig_2491	45.85	45.85	-45.85	-2.01	-1.11e-05	-2	-3.89	0.000101	0.000249		91.09	260	45	53	91.09	91.09	45.24	260	24	25	45.24	45.24
SAGE1contig_2492	43.59	43.59	-43.59	-7.44	-1.06e-05	-7.39	-5.74	9.32e-09	3.36e-08		50.36	417	16	47	50.36	50.36	6.77	417	1	6	6.77	6.77
SAGE1contig_2493	176.03	176.03	-176.03	-3.31	-4.27e-05	-3.29	-9.66	0	0		252.16	241	2	136	252.16	252.16	76.13	241	0	39	76.13	76.13
SAGE1contig_2498	213.53	213.53	-213.53	-2.82	-5.18e-05	-2.8	-10.01	0	0		331.15	112	79	83	331.15	331.15	117.61	112	27	28	117.61	117.61
SAGE1contig_2500	80.72	80.72	-80.72	-5.8	-1.96e-05	-5.77	-7.51	5.72e-14	2.82e-13		97.53	504	110	110	97.53	97.53	16.8	504	18	18	16.8	16.8
SAGE1contig_2501	323.04	323.04	-323.04	-3.61	-7.85e-05	-3.59	-13.44	0	0		446.85	171	69	171	446.85	446.85	123.8	171	15	45	123.8	123.8
SAGE1contig_2502	65.15	65.15	-65.15	-2.42	-1.58e-05	-2.4	-5.16	2.47e-07	7.84e-07		111.01	318	0	79	111.01	111.01	45.86	318	0	31	45.86	45.86
SAGE1contig_2507	39.72	39.72	-39.72	-2.26	-9.62e-06	-2.24	-3.88	0.000104	0.000256		71.35	119	5	19	71.35	71.35	31.63	119	3	8	31.63	31.63
SAGE1contig_2509	98.38	98.38	-98.38	-12.52	-2.39e-05	-12.44	-9.12	0	0		106.92	606	145	145	106.92	106.92	8.54	606	11	11	8.54	8.54
SAGE1contig_2510	66.94	66.94	66.94	2.58	1.65e-05	2.6	5.48	4.25e-08	1.45e-07		42.25	349	9	33	42.25	42.25	109.19	349	11	81	109.19	109.19
SAGE1contig_2512	285.62	285.62	285.62	6.56	7.01e-05	6.61	14.56	0	0		51.33	148	14	17	51.33	51.33	336.95	148	65	106	336.95	336.95
SAGE1contig_2515	465.49	465.49	465.49	2.04	0.000115	2.06	12.75	0	0	0009056 // catabolic process (GO_REF:nd [ND]) /// 0009628 // response to abiotic stimulus (GO_REF:nd [ND]) /// 0006629 // lipid metabolic process (GO_REF:nd [ND]) /// 0019538 // protein metabolic process (GO_REF:nd [ND]) /// 0006950 // response to stress (GO_REF:nd [ND]) /// 0009058 // biosynthetic process (GO_REF:nd [ND]) /// 0009719 // response to endogenous stimulus (GO_REF:nd [ND]) /// 000960…	446.85	214	207	214	446.85	446.85	912.34	214	410	415	912.34	912.34
SAGE1contig_2516	30.16	30.16	-30.16	-2.3	-7.31e-06	-2.28	-3.42	0.000633	0.00139	0009056 // catabolic process (GO_REF:nd [ND]) /// 0005975 // carbohydrate metabolic process (GO_REF:nd [ND]) /// 0019748 // secondary metabolic process (GO_REF:nd [ND]) /// 0006139 // nucleobase-containing compound metabolic process (GO_REF:nd [ND])	53.38	1783	210	213	53.38	53.38	23.22	1783	87	88	23.22	23.22
SAGE1contig_2518	49.75	49.75	-49.75	-2.26	-1.21e-05	-2.24	-4.34	1.4e-05	3.81e-05		89.37	95	19	19	89.37	89.37	39.62	95	8	8	39.62	39.62
SAGE1contig_252	971.22	971.22	-971.22	-7.71	-0.000236	-7.66	-27.24	0	0		1115.97	195	487	487	1115.97	1115.97	144.76	195	60	60	144.76	144.76
SAGE1contig_2520	69.01	69.01	69.01	3.03	1.7e-05	3.05	5.93	2.99e-09	1.11e-08		34.05	105	7	8	34.05	34.05	103.05	105	23	23	103.05	103.05
SAGE1contig_2525	371.3	371.3	371.3	2.34	9.15e-05	2.35	12.3	0	0		277.48	124	76	77	277.48	277.48	648.78	124	158	171	648.78	648.78
SAGE1contig_2527	84.3	84.3	-84.3	-3.19	-2.05e-05	-3.17	-6.6	4.25e-11	1.8e-10		122.82	171	46	47	122.82	122.82	38.52	171	14	14	38.52	38.52
SAGE1contig_2531	227.86	227.86	-227.86	-22.8	-5.55e-05	-22.65	-14.4	0	0		238.32	90	48	48	238.32	238.32	10.45	90	2	2	10.45	10.45
SAGE1contig_2539	63.94	63.94	-63.94	-4.93	-1.55e-05	-4.9	-6.48	9.28e-11	3.86e-10	0008152 // metabolic process (GO_REF:nd [ND])	80.19	1042	187	187	80.19	80.19	16.25	1042	36	36	16.25	16.25
SAGE1contig_254	336.29	336.29	-336.29	-4.42	-8.17e-05	-4.39	-14.49	0	0		434.66	110	102	107	434.66	434.66	98.37	110	21	23	98.37	98.37
SAGE1contig_2547	44.92	44.92	44.92	5.44	1.1e-05	5.48	5.59	2.25e-08	7.88e-08		10.12	530	12	12	10.12	10.12	55.03	530	58	62	55.03	55.03
SAGE1contig_2548	38.24	38.24	-38.24	-2.1	-9.26e-06	-2.09	-3.65	0.000259	0.000604	0005975 // carbohydrate metabolic process (GO_REF:nd [ND])	72.91	380	62	62	72.91	72.91	34.67	380	27	28	34.67	34.67
SAGE1contig_2556	107.06	107.06	-107.06	-5.02	-2.6e-05	-4.99	-8.41	0	0		133.69	371	110	111	133.69	133.69	26.63	371	21	21	26.63	26.63
SAGE1contig_2558	65.49	65.49	-65.49	-3.48	-1.59e-05	-3.46	-5.99	2.14e-09	8.08e-09		91.88	107	12	22	91.88	91.88	26.38	107	1	6	26.38	26.38
SAGE1contig_2559	40.97	40.97	-40.97	-2.05	-9.91e-06	-2.04	-3.72	0.0002	0.000474		80	229	18	41	80	80	39.03	229	7	19	39.03	39.03
SAGE1contig_2561	219.02	219.02	-219.02	-6.12	-5.33e-05	-6.08	-12.49	0	0		261.79	99	10	58	261.79	261.79	42.77	99	0	9	42.77	42.77
SAGE1contig_2562	9084.66	9084.66	-9084.66	-3.17	-0.00221	-3.15	-68.42	0	0		13264.5	130	3471	3859	13264.5	13264.5	4179.84	130	1019	1155	4179.84	4179.84
SAGE1contig_2563	23.76	23.76	-23.76	-2.94	-5.77e-06	-2.93	-3.4	0.000675	0.00148		35.98	385	14	31	35.98	35.98	12.22	385	5	10	12.22	12.22
SAGE1contig_2566	58.79	58.79	-58.79	-2.08	-1.42e-05	-2.06	-4.49	6.98e-06	1.95e-05		113.33	138	31	35	113.33	113.33	54.55	138	9	16	54.55	54.55
SAGE1contig_257	124.56	124.56	-124.56	-2.02	-3.01e-05	-2.01	-6.42	1.33e-10	5.47e-10		246.61	212	98	117	246.61	246.61	122.05	212	49	55	122.05	122.05
SAGE1contig_2572	79.03	79.03	-79.03	-2.71	-1.92e-05	-2.69	-5.99	2.04e-09	7.73e-09		125.2	1549	391	434	125.2	125.2	46.17	1549	123	152	46.17	46.17
SAGE1contig_2574	342.94	342.94	-342.94	-2.97	-8.32e-05	-2.95	-12.96	0	0		517.18	108	8	125	517.18	517.18	174.24	108	1	40	174.24	174.24
SAGE1contig_2575	793.42	793.42	-793.42	-2.6	-0.000192	-2.59	-18.65	0	0		1288.31	77	199	222	1288.31	1288.31	494.9	77	71	81	494.9	494.9
SAGE1contig_2578	218.46	218.46	-218.46	-2.74	-5.3e-05	-2.73	-10.02	0	0		343.73	338	251	260	343.73	343.73	125.27	338	86	90	125.27	125.27
SAGE1contig_2579	356.8	356.8	-356.8	-27.54	-8.69e-05	-27.36	-18.15	0	0		370.25	105	87	87	370.25	370.25	13.44	105	3	3	13.44	13.44
SAGE1contig_2582	92.57	92.57	-92.57	-6.41	-2.25e-05	-6.37	-8.18	2.22e-16	1.22e-15		109.68	110	25	27	109.68	109.68	17.11	110	4	4	17.11	17.11
SAGE1contig_2583	136.8	136.8	-136.8	-2.88	-3.32e-05	-2.87	-8.09	5.55e-16	2.99e-15		209.38	175	61	82	209.38	209.38	72.58	175	24	27	72.58	72.58
SAGE1contig_2591	27.29	27.29	27.29	2.51	6.72e-06	2.53	3.46	0.00055	0.00122		18.04	768	31	31	18.04	18.04	45.33	768	73	74	45.33	45.33
SAGE1contig_2593	1987.28	1987.28	1987.28	2.25	0.00049	2.26	27.89	0	0		1591.05	66	235	235	1591.05	1591.05	3578.33	66	502	502	3578.33	3578.33
SAGE1contig_2594	40.84	40.84	-40.84	-5.7	-9.93e-06	-5.66	-5.33	9.97e-08	3.29e-07		49.54	433	5	48	49.54	49.54	8.69	433	5	8	8.69	8.69
SAGE1contig_2598	844.14	844.14	-844.14	-3.61	-0.000205	-3.59	-21.74	0	0		1167.14	67	169	175	1167.14	1167.14	323	67	46	46	323	323
SAGE1contig_2600	99.72	99.72	-99.72	-38.94	-2.43e-05	-38.69	-9.7	0	0		102.35	1074	225	246	102.35	102.35	2.63	1074	6	6	2.63	2.63
SAGE1contig_2608	339.13	339.13	339.13	3.99	8.33e-05	4.01	14.33	0	0		113.52	185	8	47	113.52	113.52	452.66	185	19	178	452.66	452.66
SAGE1contig_2612	175.45	175.45	-175.45	-3.68	-4.26e-05	-3.65	-9.96	0	0		241.03	165	85	89	241.03	241.03	65.58	165	20	23	65.58	65.58
SAGE1contig_2616	101.21	101.21	101.21	2.95	2.49e-05	2.97	7.11	1.12e-12	5.18e-12		51.96	129	15	15	51.96	51.96	153.17	129	42	42	153.17	153.17
SAGE1contig_2619	262.5	262.5	-262.5	-2.71	-6.37e-05	-2.7	-10.93	0	0		415.67	86	72	80	415.67	415.67	153.17	86	27	28	153.17	153.17
SAGE1contig_2622	61.34	61.34	-61.34	-4.61	-1.49e-05	-4.58	-6.25	4.07e-10	1.61e-09		78.31	194	17	34	78.31	78.31	16.98	194	4	7	16.98	16.98
SAGE1contig_2624	170.49	170.49	170.49	4.21	4.19e-05	4.24	10.31	0	0		53.09	101	12	12	53.09	53.09	223.58	101	48	48	223.58	223.58
SAGE1contig_2626	801.57	801.57	801.57	2.61	0.000197	2.63	19.06	0	0		496.89	125	129	139	496.89	496.89	1298.46	125	321	345	1298.46	1298.46
SAGE1contig_2627	414.84	414.84	-414.84	-8.68	-0.000101	-8.63	-18.07	0	0		468.82	61	63	64	468.82	468.82	53.99	61	6	7	53.99	53.99
SAGE1contig_263	405.95	405.95	-405.95	-5.8	-9.87e-05	-5.76	-16.85	0	0		490.48	256	261	281	490.48	490.48	84.54	256	41	46	84.54	84.54
SAGE1contig_2638	679.99	679.99	-679.99	-2.07	-0.000165	-2.06	-15.26	0	0		1314.56	86	148	253	1314.56	1314.56	634.57	86	65	116	634.57	634.57
SAGE1contig_2639	30.18	30.18	30.18	4.14	7.41e-06	4.16	4.32	1.59e-05	4.27e-05	0009056 // catabolic process (GO_REF:nd [ND]) /// 0019538 // protein metabolic process (GO_REF:nd [ND]) /// 0009058 // biosynthetic process (GO_REF:nd [ND]) /// 0006259 // DNA metabolic process (GO_REF:nd [ND])	9.62	650	14	14	9.62	9.62	39.81	650	55	55	39.81	39.81
SAGE1contig_2641	430.31	430.31	430.31	2.69	0.000106	2.71	14.14	0	0		254.53	79	45	45	254.53	254.53	684.84	79	115	115	684.84	684.84
SAGE1contig_2643	444.08	444.08	444.08	4.85	0.000109	4.88	17.18	0	0	0006464 // cellular protein modification process (GO_REF:nd [ND]) /// 0044403 // symbiosis, encompassing mutualism through parasitism (GO_REF:nd [ND]) /// 0050789 // regulation of biological process (GO_REF:nd [ND]) /// 0008150 // biological_process (GO_REF:nd [ND]) /// 0009719 // response to endogenous stimulus (GO_REF:nd [ND]) /// 0009607 // response to biotic stimulus (GO_REF:nd [ND])	115.46	507	129	131	115.46	115.46	559.54	507	602	603	559.54	559.54
SAGE1contig_265	1190.67	1190.67	-1190.67	-8.92	-0.00029	-8.86	-30.71	0	0	0030154 // cell differentiation (GO_REF:nd [ND]) /// 0006950 // response to stress (GO_REF:nd [ND]) /// 0006996 // organelle organization (GO_REF:nd [ND]) /// 0008150 // biological_process (GO_REF:nd [ND]) /// 0007275 // multicellular organismal development (GO_REF:nd [ND]) /// 0008152 // metabolic process (GO_REF:nd [ND])	1341.04	1799	5355	5399	1341.04	1341.04	150.37	1799	572	575	150.37	150.37
SAGE1contig_2651	301.04	301.04	301.04	3.11	7.4e-05	3.14	12.52	0	0		142.36	226	72	72	142.36	142.36	443.4	226	212	213	443.4	443.4
SAGE1contig_2652	126.71	126.71	-126.71	-2.28	-3.07e-05	-2.27	-6.98	2.98e-12	1.35e-11		225.42	224	103	113	225.42	225.42	98.71	224	43	47	98.71	98.71
SAGE1contig_2654	22.33	22.33	-22.33	-5.07	-5.43e-06	-5.03	-3.85	0.000118	0.000289		27.82	257	13	16	27.82	27.82	5.49	257	3	3	5.49	5.49
SAGE1contig_2657	75.02	75.02	-75.02	-2.21	-1.82e-05	-2.19	-5.27	1.37e-07	4.46e-07	0008152 // metabolic process (GO_REF:nd [ND])	137.07	326	96	100	137.07	137.07	62.05	326	41	43	62.05	62.05
SAGE1contig_266	50.86	50.86	-50.86	-6.65	-1.24e-05	-6.6	-6.1	1.05e-09	4.06e-09	0009056 // catabolic process (GO_REF:nd [ND]) /// 0006464 // cellular protein modification process (GO_REF:nd [ND]) /// 0009628 // response to abiotic stimulus (GO_REF:nd [ND]) /// 0006629 // lipid metabolic process (GO_REF:nd [ND]) /// 0006950 // response to stress (GO_REF:nd [ND]) /// 0009058 // biosynthetic process (GO_REF:nd [ND]) /// 0008150 // biological_process (GO_REF:nd [ND]) /// 0009605…	59.86	209	27	28	59.86	59.86	9	209	4	4	9	9
SAGE1contig_2661	71.75	71.75	-71.75	-3.99	-1.74e-05	-3.96	-6.52	7.01e-11	2.94e-10		95.75	98	4	21	95.75	95.75	24	98	1	5	24	24
SAGE1contig_2666	47.47	47.47	-47.47	-3.7	-1.15e-05	-3.68	-5.19	2.06e-07	6.61e-07	0050789 // regulation of biological process (GO_REF:nd [ND]) /// 0006950 // response to stress (GO_REF:nd [ND])	65.03	804	25	117	65.03	65.03	17.55	804	7	30	17.55	17.55
SAGE1contig_2669	71.05	71.05	71.05	2.51	1.75e-05	2.53	5.57	2.52e-08	8.77e-08		47.04	247	26	26	47.04	47.04	118.09	247	60	62	118.09	118.09
SAGE1contig_2670	21.25	21.25	-21.25	-4.75	-5.17e-06	-4.72	-3.7	0.000212	0.000501		26.92	83	5	5	26.92	26.92	5.67	83	1	1	5.67	5.67
SAGE1contig_2671	41.48	41.48	-41.48	-3.8	-1.01e-05	-3.77	-4.89	1e-06	3.02e-06		56.3	127	16	16	56.3	56.3	14.82	127	4	4	14.82	14.82
SAGE1contig_2672	26.56	26.56	-26.56	-2.31	-6.44e-06	-2.29	-3.21	0.00131	0.00278		46.89	324	34	34	46.89	46.89	20.33	324	14	14	20.33	20.33
SAGE1contig_2674	458.57	458.57	458.57	2.97	0.000113	2.99	15.18	0	0		233.28	136	41	71	233.28	233.28	691.85	136	109	200	691.85	691.85
SAGE1contig_2676	46.43	46.43	-46.43	-6.87	-1.13e-05	-6.82	-5.86	4.68e-09	1.72e-08	0009056 // catabolic process (GO_REF:nd [ND]) /// 0006412 // translation (GO_REF:nd [ND]) /// 0008150 // biological_process (GO_REF:nd [ND]) /// 0006139 // nucleobase-containing compound metabolic process (GO_REF:nd [ND])	54.34	773	7	94	54.34	54.34	7.91	773	1	13	7.91	7.91
SAGE1contig_269	752.44	752.44	-752.44	-2.03	-0.000182	-2.01	-15.82	0	0		1485.62	154	509	512	1485.62	1485.62	733.18	154	238	240	733.18	733.18
SAGE1contig_2693	424.39	424.39	-424.39	-10.92	-0.000103	-10.85	-18.72	0	0		467.16	88	90	92	467.16	467.16	42.77	88	8	8	42.77	42.77
SAGE1contig_2697	162.04	162.04	-162.04	-6.65	-3.94e-05	-6.6	-10.89	0	0		190.73	82	27	35	190.73	190.73	28.69	82	4	5	28.69	28.69
SAGE1contig_2701	25.03	25.03	-25.03	-7.84	-6.09e-06	-7.78	-4.38	1.18e-05	3.22e-05	0007165 // signal transduction (GO_REF:nd [ND])	28.69	514	7	33	28.69	28.69	3.66	514	1	4	3.66	3.66
SAGE1contig_2703	73.4	73.4	-73.4	-2.13	-1.78e-05	-2.12	-5.1	3.39e-07	1.06e-06		138.35	239	60	74	138.35	138.35	64.96	239	32	33	64.96	64.96
SAGE1contig_2707	231.72	231.72	-231.72	-3.63	-5.63e-05	-3.61	-11.41	0	0		319.7	246	14	176	319.7	319.7	87.97	246	11	46	87.97	87.97
SAGE1contig_2711	43.32	43.32	-43.32	-7.12	-1.05e-05	-7.08	-5.69	1.27e-08	4.55e-08		50.4	133	6	15	50.4	50.4	7.07	133	0	2	7.07	7.07
SAGE1contig_2712	24.19	24.19	-24.19	-5.32	-5.88e-06	-5.28	-4.05	5.2e-05	0.000132	0006629 // lipid metabolic process (GO_REF:nd [ND]) /// 0009058 // biosynthetic process (GO_REF:nd [ND]) /// 0006810 // transport (GO_REF:nd [ND])	29.79	420	28	28	29.79	29.79	5.6	420	5	5	5.6	5.6
SAGE1contig_2713	64.85	64.85	-64.85	-2.01	-1.57e-05	-1.99	-4.62	3.91e-06	1.12e-05		129.17	256	73	74	129.17	129.17	64.32	256	35	35	64.32	64.32
SAGE1contig_2715	96.49	96.49	-96.49	-3.32	-2.34e-05	-3.3	-7.16	8.23e-13	3.82e-12		138	68	21	21	138	138	41.51	68	6	6	41.51	41.51
SAGE1contig_2716	54.02	54.02	54.02	2.25	1.33e-05	2.27	4.6	4.25e-06	1.21e-05	0006629 // lipid metabolic process (GO_REF:nd [ND]) /// 0009058 // biosynthetic process (GO_REF:nd [ND])	43.17	973	73	94	43.17	43.17	97.19	973	163	201	97.19	97.19
SAGE1contig_272	80.58	80.58	-80.58	-4.07	-1.96e-05	-4.04	-6.95	3.73e-12	1.67e-11		106.82	251	32	60	106.82	106.82	26.24	251	3	14	26.24	26.24
SAGE1contig_2726	202.14	202.14	-202.14	-2.46	-4.9e-05	-2.45	-9.17	0	0		340.26	109	59	83	340.26	340.26	138.12	109	25	32	138.12	138.12
SAGE1contig_2727	1188.18	1188.18	1188.18	5.64	0.000292	5.68	28.95	0	0		256.15	628	358	360	256.15	256.15	1444.34	628	1888	1928	1444.34	1444.34
SAGE1contig_273	1019.19	1019.19	1019.19	4.84	0.00025	4.87	26.02	0	0	0006464 // cellular protein modification process (GO_REF:nd [ND]) /// 0006091 // generation of precursor metabolites and energy (GO_REF:nd [ND])	265.6	747	41	444	265.6	265.6	1284.79	747	26	2040	1284.79	1284.79
SAGE1contig_2732	159.54	159.54	-159.54	-5.02	-3.88e-05	-4.98	-10.27	0	0		199.27	296	107	132	199.27	199.27	39.73	296	16	25	39.73	39.73
SAGE1contig_2733	196.98	196.98	-196.98	-3.05	-4.78e-05	-3.03	-9.92	0	0		293.09	93	36	61	293.09	293.09	96.12	93	7	19	96.12	96.12
SAGE1contig_2734	51.41	51.41	51.41	2.74	1.27e-05	2.76	4.92	8.5e-07	2.58e-06		29.59	151	10	10	29.59	29.59	81.01	151	25	26	81.01	81.01
SAGE1contig_2737	4841.5	4841.5	4841.5	11	0.00119	11.07	63.79	0	0		484.37	131	133	142	484.37	484.37	5325.87	131	1109	1483	5325.87	5325.87
SAGE1contig_2738	255.44	255.44	-255.44	-2.85	-6.2e-05	-2.83	-11	0	0		393.55	109	85	96	393.55	393.55	138.12	109	27	32	138.12	138.12
SAGE1contig_2743	554.73	554.73	-554.73	-5.63	-0.000135	-5.59	-19.59	0	0		674.65	102	153	154	674.65	674.65	119.92	102	22	26	119.92	119.92
SAGE1contig_2744	392.4	392.4	392.4	2.17	9.67e-05	2.18	12.13	0	0		336.51	162	97	122	336.51	336.51	728.92	162	209	251	728.92	728.92
SAGE1contig_2745	448.98	448.98	448.98	2.56	0.000111	2.58	14.14	0	0		287.26	154	51	99	287.26	287.26	736.24	154	163	241	736.24	736.24
SAGE1contig_2747	105.61	105.61	105.61	2.37	2.6e-05	2.38	6.6	3.99e-11	1.69e-10	0006811 // ion transport (GO_REF:nd [ND])	77.15	278	44	48	77.15	77.15	182.77	278	107	108	182.77	182.77
SAGE1contig_2748	26.35	26.35	-26.35	-3.17	-6.4e-06	-3.15	-3.68	0.000235	0.000551		38.52	116	4	10	38.52	38.52	12.17	116	3	3	12.17	12.17
SAGE1contig_275	502.73	502.73	-502.73	-13.98	-0.000122	-13.88	-20.79	0	0		541.47	85	68	103	541.47	541.47	38.74	85	4	7	38.74	38.74
SAGE1contig_2751	163.71	163.71	-163.71	-2.85	-3.97e-05	-2.83	-8.81	0	0		252.23	287	161	162	252.23	252.23	88.52	287	54	54	88.52	88.52
SAGE1contig_2753	169.57	169.57	169.57	2.8	4.17e-05	2.82	9.02	0	0	0006412 // translation (GO_REF:nd [ND]) /// 0009628 // response to abiotic stimulus (GO_REF:nd [ND]) /// 0006950 // response to stress (GO_REF:nd [ND])	94.38	303	64	64	94.38	94.38	263.95	303	170	170	263.95	263.95
SAGE1contig_2754	3368.07	3368.07	3368.07	11.65	0.000826	11.73	53.47	0	0		316.31	89	12	63	316.31	316.31	3684.37	89	264	697	3684.37	3684.37
SAGE1contig_2755	26.32	26.32	-26.32	-5.7	-6.4e-06	-5.66	-4.28	1.9e-05	5.08e-05		31.92	84	6	6	31.92	31.92	5.6	84	1	1	5.6	5.6
SAGE1contig_2760	852.04	852.04	852.04	2.05	0.00021	2.06	17.27	0	0		814.35	107	182	195	814.35	814.35	1666.39	107	315	379	1666.39	1666.39
SAGE1contig_2767	48.15	48.15	48.15	2.84	1.18e-05	2.86	4.84	1.31e-06	3.9e-06		26.13	171	10	10	26.13	26.13	74.28	171	27	27	74.28	74.28
SAGE1contig_2770	91.93	91.93	-91.93	-6.02	-2.24e-05	-5.98	-8.07	6.66e-16	3.58e-15		110.26	77	19	19	110.26	110.26	18.33	77	3	3	18.33	18.33
SAGE1contig_2771	131.26	131.26	-131.26	-2.06	-3.18e-05	-2.04	-6.67	2.48e-11	1.06e-10		255.34	182	94	104	255.34	255.34	124.08	182	43	48	124.08	124.08
SAGE1contig_2779	63.34	63.34	-63.34	-3.09	-1.54e-05	-3.07	-5.65	1.6e-08	5.68e-08		93.69	62	12	13	93.69	93.69	30.35	62	4	4	30.35	30.35
SAGE1contig_278	61.67	61.67	-61.67	-2.43	-1.49e-05	-2.41	-5.03	4.97e-07	1.53e-06		104.87	98	20	23	104.87	104.87	43.21	98	7	9	43.21	43.21
SAGE1contig_2783	255.52	255.52	-255.52	-3.12	-6.2e-05	-3.1	-11.39	0	0		376.01	82	69	69	376.01	376.01	120.48	82	21	21	120.48	120.48
SAGE1contig_2792	39.49	39.49	-39.49	-2.37	-9.57e-06	-2.36	-3.98	6.94e-05	0.000174		68.22	131	20	20	68.22	68.22	28.73	131	8	8	28.73	28.73
SAGE1contig_2794	151.01	151.01	151.01	2.31	3.72e-05	2.33	7.8	6.22e-15	3.2e-14		115.06	633	156	163	115.06	115.06	266.07	633	343	358	266.07	266.07
SAGE1contig_2795	106.56	106.56	-106.56	-4.03	-2.59e-05	-4	-7.97	1.67e-15	8.81e-15	0006629 // lipid metabolic process (GO_REF:nd [ND]) /// 0000003 // reproduction (GO_REF:nd [ND]) /// 0019748 // secondary metabolic process (GO_REF:nd [ND]) /// 0009058 // biosynthetic process (GO_REF:nd [ND]) /// 0007275 // multicellular organismal development (GO_REF:nd [ND])	141.78	561	178	178	141.78	141.78	35.22	561	42	42	35.22	35.22
SAGE1contig_2796	196.65	196.65	196.65	3.25	4.83e-05	3.27	10.26	0	0		87.55	245	44	48	87.55	87.55	284.2	245	147	148	284.2	284.2
SAGE1contig_2799	116.32	116.32	-116.32	-9.16	-2.83e-05	-9.1	-9.63	0	0	0007275 // multicellular organismal development (GO_REF:nd [ND])	130.57	462	134	135	130.57	130.57	14.26	462	14	14	14.26	14.26
SAGE1contig_28	7177.09	7177.09	-7177.09	-35.38	-0.00175	-35.15	-82.11	0	0	0009628 // response to abiotic stimulus (GO_REF:nd [ND]) /// 0008150 // biological_process (GO_REF:nd [ND]) /// 0008152 // metabolic process (GO_REF:nd [ND])	7385.82	435	7190	7190	7385.82	7385.82	208.73	435	193	193	208.73	208.73
SAGE1contig_280	176.66	176.66	-176.66	-2.58	-4.28e-05	-2.56	-8.76	0	0		288.76	277	179	179	288.76	288.76	112.09	277	66	66	112.09	112.09
SAGE1contig_2800	65.28	65.28	-65.28	-3.32	-1.59e-05	-3.3	-5.89	3.92e-09	1.45e-08		93.37	67	13	14	93.37	93.37	28.09	67	4	4	28.09	28.09
SAGE1contig_2802	217.74	217.74	-217.74	-6.97	-5.3e-05	-6.92	-12.71	0	0		254.24	116	66	66	254.24	254.24	36.5	116	9	9	36.5	36.5
SAGE1contig_281	67.23	67.23	-67.23	-2.01	-1.63e-05	-1.99	-4.7	2.65e-06	7.71e-06		134.05	1950	317	585	134.05	134.05	66.83	1950	161	277	66.83	66.83
SAGE1contig_2810	209.14	209.14	209.14	3.26	5.14e-05	3.28	10.6	0	0		92.47	691	135	143	92.47	92.47	301.61	691	419	443	301.61	301.61
SAGE1contig_2814	108.04	108.04	108.04	2.63	2.66e-05	2.65	7.02	2.23e-12	1.01e-11		66.2	81	12	12	66.2	66.2	174.24	81	29	30	174.24	174.24
SAGE1contig_2819	54.61	54.61	-54.61	-2.42	-1.32e-05	-2.41	-4.73	2.29e-06	6.7e-06		93.02	245	50	51	93.02	93.02	38.4	245	20	20	38.4	38.4
SAGE1contig_2822	952.14	952.14	-952.14	-2.17	-0.000231	-2.16	-18.58	0	0		1766.11	126	494	498	1766.11	1766.11	813.97	126	214	218	813.97	813.97
SAGE1contig_2825	31.82	31.82	-31.82	-2.64	-7.72e-06	-2.62	-3.76	0.000172	0.000409		51.24	436	43	50	51.24	51.24	19.42	436	15	18	19.42	19.42
SAGE1contig_2826	548.95	548.95	548.95	4.23	0.000135	4.26	18.51	0	0		170.11	176	49	67	170.11	170.11	719.05	176	164	269	719.05	719.05
SAGE1contig_2830	110.28	110.28	-110.28	-2.48	-2.67e-05	-2.46	-6.79	1.1e-11	4.82e-11		184.9	145	59	60	184.9	184.9	74.62	145	23	23	74.62	74.62
SAGE1contig_2834	191.03	191.03	-191.03	-10.26	-4.65e-05	-10.19	-12.48	0	0		211.66	228	80	108	211.66	211.66	20.63	228	8	10	20.63	20.63
SAGE1contig_2835	45.47	45.47	-45.47	-3.58	-1.1e-05	-3.56	-5.03	4.86e-07	1.5e-06		63.1	347	12	49	63.1	63.1	17.63	347	0	13	17.63	17.63
SAGE1contig_2838	131.55	131.55	-131.55	#NAME?	-3.2e-05	#NAME?	-11.43	0	0		131.55	411	121	121	131.55	131.55	0	411	0	0	0	0
SAGE1contig_2843	91.62	91.62	-91.62	-4.48	-2.23e-05	-4.45	-7.59	3.26e-14	1.63e-13		117.97	125	32	33	117.97	117.97	26.35	125	7	7	26.35	26.35
SAGE1contig_2844	42.38	42.38	-42.38	-4.4	-1.03e-05	-4.37	-5.14	2.78e-07	8.78e-07		54.84	717	88	88	54.84	54.84	12.47	717	19	19	12.47	12.47
SAGE1contig_2845	497.71	497.71	-497.71	-3.73	-0.000121	-3.7	-16.85	0	0		680.28	67	102	102	680.28	680.28	182.57	67	24	26	182.57	182.57
SAGE1contig_2846	75.34	75.34	-75.34	-10.45	-1.83e-05	-10.38	-7.85	4e-15	2.07e-14		83.31	236	14	44	83.31	83.31	7.97	236	1	4	7.97	7.97
SAGE1contig_2849	26.98	26.98	-26.98	-2.09	-6.53e-06	-2.08	-3.06	0.00225	0.0046		51.74	95	10	11	51.74	51.74	24.76	95	5	5	24.76	24.76
SAGE1contig_2852	286.86	286.86	-286.86	-2.76	-6.96e-05	-2.74	-11.51	0	0		449.71	156	118	157	449.71	449.71	162.85	156	37	54	162.85	162.85
SAGE1contig_2854	120.99	120.99	-120.99	-3.96	-2.94e-05	-3.93	-8.45	0	0		161.9	69	0	25	161.9	161.9	40.91	69	0	6	40.91	40.91
SAGE1contig_2855	356.04	356.04	-356.04	-2.87	-8.64e-05	-2.85	-13.03	0	0		546.56	121	148	148	546.56	546.56	190.52	121	49	49	190.52	190.52
SAGE1contig_2857	134.87	134.87	-134.87	-6.33	-3.28e-05	-6.29	-9.86	0	0		160.16	279	99	100	160.16	160.16	25.29	279	15	15	25.29	25.29
SAGE1contig_2858	271.42	271.42	-271.42	-2.53	-6.58e-05	-2.51	-10.76	0	0		448.96	212	153	213	448.96	448.96	177.53	212	37	80	177.53	177.53
SAGE1contig_286	1495.89	1495.89	1495.89	5.68	0.000367	5.72	32.53	0	0		319.76	327	224	234	319.76	319.76	1815.65	327	1260	1262	1815.65	1815.65
SAGE1contig_2861	30.34	30.34	-30.34	-2.89	-7.36e-06	-2.87	-3.81	0.000137	0.000333		46.4	703	66	73	46.4	46.4	16.06	703	18	24	16.06	16.06
SAGE1contig_2865	89.61	89.61	89.61	7.19	2.2e-05	7.24	8.27	0	0	0009056 // catabolic process (GO_REF:nd [ND]) /// 0050789 // regulation of biological process (GO_REF:nd [ND]) /// 0019748 // secondary metabolic process (GO_REF:nd [ND]) /// 0006996 // organelle organization (GO_REF:nd [ND]) /// 0006950 // response to stress (GO_REF:nd [ND]) /// 0008219 // cell death (GO_REF:nd [ND]) /// 0008150 // biological_process (GO_REF:nd [ND]) /// 0015031 // protein trans…	14.47	556	14	18	14.47	14.47	104.08	556	104	123	104.08	104.08
SAGE1contig_2866	147.73	147.73	-147.73	-3.51	-3.59e-05	-3.49	-9.02	0	0		206.54	344	127	159	206.54	206.54	58.81	344	34	43	58.81	58.81
SAGE1contig_2867	463.19	463.19	-463.19	-2.49	-0.000112	-2.48	-13.96	0	0	0006811 // ion transport (GO_REF:nd [ND])	773.53	238	411	412	773.53	773.53	310.34	238	156	157	310.34	310.34
SAGE1contig_287	72.19	72.19	-72.19	-2.06	-1.75e-05	-2.05	-4.95	7.33e-07	2.23e-06		140.32	656	195	206	140.32	140.32	68.13	656	88	95	68.13	68.13
SAGE1contig_2870	56.75	56.75	-56.75	-2.01	-1.37e-05	-1.99	-4.31	1.61e-05	4.32e-05		113.2	75	4	19	113.2	113.2	56.45	75	1	9	56.45	56.45
SAGE1contig_2871	59.75	59.75	-59.75	-12.98	-1.45e-05	-12.9	-7.13	1.02e-12	4.7e-12		64.74	283	38	41	64.74	64.74	4.99	283	3	3	4.99	4.99
SAGE1contig_2872	87.6	87.6	-87.6	-2.48	-2.12e-05	-2.46	-6.05	1.43e-09	5.47e-09		146.94	222	73	73	146.94	146.94	59.34	222	28	28	59.34	59.34
SAGE1contig_2873	510.45	510.45	-510.45	-2.85	-0.000124	-2.83	-15.55	0	0		786.45	75	57	132	786.45	786.45	276	75	25	44	276	276
SAGE1contig_2874	129.81	129.81	-129.81	-2.45	-3.15e-05	-2.43	-7.32	2.42e-13	1.16e-12		219.55	173	60	85	219.55	219.55	89.74	173	28	33	89.74	89.74
SAGE1contig_2876	64.68	64.68	-64.68	-3.47	-1.57e-05	-3.45	-5.94	2.81e-09	1.05e-08	0006950 // response to stress (GO_REF:nd [ND]) /// 0009058 // biosynthetic process (GO_REF:nd [ND]) /// 0008150 // biological_process (GO_REF:nd [ND]) /// 0006139 // nucleobase-containing compound metabolic process (GO_REF:nd [ND]) /// 0009605 // response to external stimulus (GO_REF:nd [ND]) /// 0007154 // cell communication (GO_REF:nd [ND])	90.88	413	40	84	90.88	90.88	26.2	413	4	23	26.2	26.2
SAGE1contig_2878	55.51	55.51	-55.51	-2.2	-1.34e-05	-2.19	-4.53	5.98e-06	1.68e-05		101.61	1051	223	239	101.61	101.61	46.11	1051	86	103	46.11	46.11
SAGE1contig_2879	34.34	34.34	-34.34	-5.34	-8.35e-06	-5.31	-4.83	1.4e-06	4.16e-06	0008152 // metabolic process (GO_REF:nd [ND])	42.24	476	27	45	42.24	42.24	7.91	476	6	8	7.91	7.91
SAGE1contig_288	801.48	801.48	-801.48	-2.27	-0.000194	-2.26	-17.5	0	0		1432.42	214	685	686	1432.42	1432.42	630.94	214	286	287	630.94	630.94
SAGE1contig_2883	33	33	-33	-3.09	-8.01e-06	-3.07	-4.08	4.53e-05	0.000116	0006810 // transport (GO_REF:nd [ND])	48.82	238	2	26	48.82	48.82	15.81	238	0	8	15.81	15.81
SAGE1contig_2886	45.77	45.77	45.77	2.88	1.13e-05	2.9	4.74	2.12e-06	6.23e-06		24.35	624	34	34	24.35	24.35	70.12	624	92	93	70.12	70.12
SAGE1contig_2891	800.8	800.8	-800.8	-2.29	-0.000194	-2.27	-17.57	0	0		1422.01	181	134	576	1422.01	1422.01	621.21	181	40	239	621.21	621.21
SAGE1contig_2894	52.66	52.66	-52.66	-3.15	-1.28e-05	-3.13	-5.19	2.07e-07	6.65e-07		77.1	539	74	93	77.1	77.1	24.44	539	22	28	24.44	24.44
SAGE1contig_2895	112.6	112.6	-112.6	-2.85	-2.73e-05	-2.83	-7.3	2.78e-13	1.32e-12		173.48	85	13	33	173.48	173.48	60.88	85	4	11	60.88	60.88
SAGE1contig_2896	200.74	200.74	-200.74	-2.59	-4.87e-05	-2.57	-9.36	0	0		326.96	82	57	60	326.96	326.96	126.22	82	22	22	126.22	126.22
SAGE1contig_2898	977.24	977.24	-977.24	-2.83	-0.000237	-2.81	-21.47	0	0		1510.23	158	534	534	1510.23	1510.23	532.99	158	179	179	532.99	532.99
SAGE1contig_2899	27.97	27.97	27.97	2.11	6.9e-06	2.12	3.18	0.00145	0.00304		25.29	106	0	6	25.29	25.29	53.26	106	1	12	53.26	53.26
SAGE1contig_291	783.28	783.28	783.28	2.71	0.000193	2.73	19.14	0	0		457.64	207	109	212	457.64	457.64	1240.92	207	240	546	1240.92	1240.92
SAGE1contig_2910	125.04	125.04	125.04	3.86	3.07e-05	3.89	8.63	0	0		43.71	92	6	9	43.71	43.71	168.75	92	15	33	168.75	168.75
SAGE1contig_2915	253.45	253.45	253.45	5.6	6.22e-05	5.64	13.35	0	0	0009628 // response to abiotic stimulus (GO_REF:nd [ND]) /// 0009058 // biosynthetic process (GO_REF:nd [ND]) /// 0008150 // biological_process (GO_REF:nd [ND]) /// 0008152 // metabolic process (GO_REF:nd [ND])	55.08	1014	56	125	55.08	55.08	308.54	1014	376	665	308.54	308.54
SAGE1contig_2917	49.56	49.56	-49.56	-3.87	-1.2e-05	-3.84	-5.37	7.74e-08	2.58e-07	0008150 // biological_process (GO_REF:nd [ND])	66.85	381	57	57	66.85	66.85	17.29	381	14	14	17.29	17.29
SAGE1contig_2921	49.99	49.99	-49.99	-2.07	-1.21e-05	-2.06	-4.14	3.51e-05	9.09e-05		96.62	111	20	24	96.62	96.62	46.62	111	10	11	46.62	46.62
SAGE1contig_2924	171.05	171.05	-171.05	-2.69	-4.15e-05	-2.67	-8.78	0	0	0006464 // cellular protein modification process (GO_REF:nd [ND]) /// 0009628 // response to abiotic stimulus (GO_REF:nd [ND]) /// 0006950 // response to stress (GO_REF:nd [ND]) /// 0007165 // signal transduction (GO_REF:nd [ND]) /// 0009719 // response to endogenous stimulus (GO_REF:nd [ND])	272.56	241	145	147	272.56	272.56	101.51	241	51	52	101.51	101.51
SAGE1contig_2929	39.39	39.39	-39.39	-4.43	-9.57e-06	-4.4	-4.96	6.96e-07	2.12e-06		50.86	123	14	14	50.86	50.86	11.47	123	3	3	11.47	11.47
SAGE1contig_293	62.79	62.79	-62.79	-7.81	-1.53e-05	-7.75	-6.94	4.02e-12	1.8e-11		72.01	1632	260	263	72.01	72.01	9.22	1632	31	32	9.22	9.22
SAGE1contig_2930	3641.23	3641.23	3641.23	6.34	0.000894	6.38	51.72	0	0		682.03	95	145	145	682.03	682.03	4323.26	95	873	873	4323.26	4323.26
SAGE1contig_2933	27.48	27.48	-27.48	-5.51	-6.68e-06	-5.47	-4.34	1.41e-05	3.82e-05		33.57	386	29	29	33.57	33.57	6.09	386	5	5	6.09	6.09
SAGE1contig_2934	37.47	37.47	-37.47	-2.04	-9.07e-06	-2.02	-3.54	0.0004	0.000908		73.66	91	15	15	73.66	73.66	36.19	91	7	7	36.19	36.19
SAGE1contig_294	274.73	274.73	-274.73	-5.82	-6.68e-05	-5.78	-13.87	0	0		331.75	330	236	245	331.75	331.75	57.03	330	38	40	57.03	57.03
SAGE1contig_2941	32.97	32.97	-32.97	-2.41	-7.99e-06	-2.39	-3.66	0.000253	0.000589		56.41	301	25	38	56.41	56.41	23.44	301	12	15	23.44	23.44
SAGE1contig_2943	89.96	89.96	89.96	2.4	2.22e-05	2.41	6.13	8.62e-10	3.35e-09		64.35	125	15	18	64.35	64.35	154.31	125	33	41	154.31	154.31
SAGE1contig_2953	21.49	21.49	-21.49	-6.65	-5.23e-06	-6.6	-3.97	7.31e-05	0.000183		25.29	1113	62	63	25.29	25.29	3.8	1113	9	9	3.8	3.8
SAGE1contig_2955	41.91	41.91	-41.91	-2.99	-1.02e-05	-2.97	-4.54	5.66e-06	1.59e-05		63.02	156	17	22	63.02	63.02	21.11	156	5	7	21.11	21.11
SAGE1contig_2956	1402.34	1402.34	1402.34	3.18	0.000345	3.2	27.21	0	0		644.69	131	178	189	644.69	644.69	2047.03	131	556	570	2047.03	2047.03
SAGE1contig_296	236.84	236.84	-236.84	-3.47	-5.75e-05	-3.44	-11.37	0	0		332.86	98	73	73	332.86	332.86	96.01	98	20	20	96.01	96.01
SAGE1contig_2961	339.37	339.37	339.37	3.16	8.34e-05	3.18	13.36	0	0		157.22	162	40	57	157.22	157.22	496.59	162	116	171	496.59	496.59
SAGE1contig_2964	206.56	206.56	-206.56	-39.42	-5.03e-05	-39.16	-13.96	0	0		211.93	175	83	83	211.93	211.93	5.38	175	2	2	5.38	5.38
SAGE1contig_297	229.64	229.64	-229.64	-69.34	-5.59e-05	-68.88	-14.89	0	0		233	140	73	73	233	233	3.36	140	1	1	3.36	3.36
SAGE1contig_2973	613.22	613.22	-613.22	-2.28	-0.000149	-2.27	-15.34	0	0		1091.86	115	46	281	1091.86	1091.86	478.64	115	21	117	478.64	478.64
SAGE1contig_2978	79.49	79.49	-79.49	-3.27	-1.93e-05	-3.25	-6.46	1.04e-10	4.3e-10		114.48	121	29	31	114.48	114.48	34.99	121	9	9	34.99	34.99
SAGE1contig_2983	275.16	275.16	275.16	3.3	6.76e-05	3.32	12.21	0	0		119.69	112	30	30	119.69	119.69	394.85	112	94	94	394.85	394.85
SAGE1contig_2990	20.46	20.46	-20.46	-4.01	-4.97e-06	-3.98	-3.49	0.000489	0.0011	0006464 // cellular protein modification process (GO_REF:nd [ND]) /// 0009628 // response to abiotic stimulus (GO_REF:nd [ND]) /// 0000003 // reproduction (GO_REF:nd [ND]) /// 0050789 // regulation of biological process (GO_REF:nd [ND]) /// 0007049 // cell cycle (GO_REF:nd [ND]) /// 0006950 // response to stress (GO_REF:nd [ND]) /// 0006996 // organelle organization (GO_REF:nd [ND]) /// 0007275 /…	27.26	623	4	38	27.26	27.26	6.8	623	0	9	6.8	6.8
SAGE1contig_2994	35.55	35.55	-35.55	-2.61	-8.62e-06	-2.59	-3.95	7.7e-05	0.000193		57.6	256	33	33	57.6	57.6	22.05	256	11	12	22.05	22.05
SAGE1contig_2997	76.29	76.29	-76.29	-2.22	-1.85e-05	-2.2	-5.32	1.01e-07	3.34e-07		139.02	90	28	28	139.02	139.02	62.73	90	12	12	62.73	62.73
SAGE1contig_2998	97.69	97.69	-97.69	-2.27	-2.37e-05	-2.25	-6.11	1.02e-09	3.95e-09		174.68	110	26	43	174.68	174.68	76.98	110	8	18	76.98	76.98
SAGE1contig_3	206.99	206.99	-206.99	-3.96	-5.03e-05	-3.93	-11.05	0	0		276.97	121	75	75	276.97	276.97	69.99	121	18	18	69.99	69.99
SAGE1contig_30	86.05	86.05	-86.05	-2.76	-2.09e-05	-2.74	-6.3	2.92e-10	1.17e-09		134.92	414	60	125	134.92	134.92	48.86	414	23	43	48.86	48.86
SAGE1contig_3000	22.97	22.97	-22.97	#NAME?	-5.59e-06	#NAME?	-4.78	1.78e-06	5.24e-06	0008152 // metabolic process (GO_REF:nd [ND])	22.97	778	8	40	22.97	22.97	0	778	0	0	0	0
SAGE1contig_3002	130.04	130.04	-130.04	-2.36	-3.15e-05	-2.35	-7.2	5.89e-13	2.75e-12		225.35	232	78	117	225.35	225.35	95.31	232	41	47	95.31	95.31
SAGE1contig_3003	72.23	72.23	-72.23	-3.15	-1.75e-05	-3.13	-6.08	1.22e-09	4.67e-09		105.83	266	39	63	105.83	105.83	33.6	266	11	19	33.6	33.6
SAGE1contig_301	4186.29	4186.29	4186.29	2.09	0.00103	2.1	38.83	0	0		3837.88	107	785	919	3837.88	3837.88	8024.17	107	1520	1825	8024.17	8024.17
SAGE1contig_3010	337.28	337.28	337.28	2.36	8.31e-05	2.38	11.78	0	0		247.83	119	56	66	247.83	247.83	585.11	119	121	148	585.11	585.11
SAGE1contig_3012	693.24	693.24	-693.24	-6.1	-0.000169	-6.06	-22.21	0	0		829.15	90	160	167	829.15	829.15	135.91	90	26	26	135.91	135.91
SAGE1contig_3019	36.1	36.1	-36.1	-3.01	-8.76e-06	-2.99	-4.22	2.4e-05	6.33e-05		54.08	314	25	38	54.08	54.08	17.98	314	12	12	17.98	17.98
SAGE1contig_302	682.05	682.05	682.05	3.58	0.000168	3.6	19.72	0	0	0009056 // catabolic process (GO_REF:nd [ND]) /// 0050789 // regulation of biological process (GO_REF:nd [ND]) /// 0006950 // response to stress (GO_REF:nd [ND]) /// 0006996 // organelle organization (GO_REF:nd [ND]) /// 0008150 // biological_process (GO_REF:nd [ND]) /// 0015031 // protein transport (GO_REF:nd [ND]) /// 0006810 // transport (GO_REF:nd [ND]) /// 0006464 // cellular protein modific…	264.42	1526	834	903	264.42	264.42	946.47	1526	2776	3070	946.47	946.47
SAGE1contig_3021	31.73	31.73	-31.73	-3.8	-7.71e-06	-3.77	-4.28	1.89e-05	5.04e-05		43.07	83	0	8	43.07	43.07	11.34	83	0	2	11.34	11.34
SAGE1contig_3023	63.97	63.97	-63.97	-2.11	-1.55e-05	-2.1	-4.74	2.14e-06	6.28e-06	0006810 // transport (GO_REF:nd [ND])	121.39	254	69	69	121.39	121.39	57.42	254	31	31	57.42	57.42
SAGE1contig_3025	30.47	30.47	-30.47	-2.8	-7.39e-06	-2.78	-3.77	0.000163	0.000391		47.45	970	97	103	47.45	47.45	16.98	970	31	35	16.98	16.98
SAGE1contig_3026	21.79	21.79	-21.79	-2.17	-5.28e-06	-2.16	-2.81	0.00494	0.00952		40.39	177	15	16	40.39	40.39	18.61	177	7	7	18.61	18.61
SAGE1contig_3027	69.6	69.6	-69.6	-2.41	-1.69e-05	-2.4	-5.32	1.02e-07	3.36e-07		118.92	124	31	33	118.92	118.92	49.32	124	12	13	49.32	49.32
SAGE1contig_3028	40.35	40.35	-40.35	-20.9	-9.82e-06	-20.76	-6.03	1.61e-09	6.13e-09		42.37	232	6	22	42.37	42.37	2.03	232	0	1	2.03	2.03
SAGE1contig_3030	70	70	-70	-4.57	-1.7e-05	-4.54	-6.66	2.66e-11	1.14e-10	0009056 // catabolic process (GO_REF:nd [ND]) /// 0006629 // lipid metabolic process (GO_REF:nd [ND]) /// 0009628 // response to abiotic stimulus (GO_REF:nd [ND]) /// 0000003 // reproduction (GO_REF:nd [ND]) /// 0006996 // organelle organization (GO_REF:nd [ND]) /// 0015031 // protein transport (GO_REF:nd [ND]) /// 0007275 // multicellular organismal development (GO_REF:nd [ND]) /// 0006810 // tr…	89.6	384	77	77	89.6	89.6	19.6	384	16	16	19.6	19.6
SAGE1contig_3033	354.06	354.06	354.06	2.82	8.71e-05	2.84	13.08	0	0	0009056 // catabolic process (GO_REF:nd [ND]) /// 0005975 // carbohydrate metabolic process (GO_REF:nd [ND]) /// 0019748 // secondary metabolic process (GO_REF:nd [ND]) /// 0019725 // cellular homeostasis (GO_REF:nd [ND]) /// 0006091 // generation of precursor metabolites and energy (GO_REF:nd [ND]) /// 0006139 // nucleobase-containing compound metabolic process (GO_REF:nd [ND]) /// 0006811 // io…	194.21	260	95	113	194.21	194.21	548.26	260	288	303	548.26	548.26
SAGE1contig_3039	63.37	63.37	-63.37	-2.28	-1.54e-05	-2.26	-4.93	8.22e-07	2.49e-06		112.89	95	23	24	112.89	112.89	49.52	95	10	10	49.52	49.52
SAGE1contig_3040	32.3	32.3	-32.3	#NAME?	-7.87e-06	#NAME?	-5.66	1.47e-08	5.24e-08		32.3	83	6	6	32.3	32.3	0	83	0	0	0	0
SAGE1contig_3041	71.75	71.75	-71.75	-2.81	-1.74e-05	-2.79	-5.79	6.89e-09	2.51e-08	0050789 // regulation of biological process (GO_REF:nd [ND]) /// 0009058 // biosynthetic process (GO_REF:nd [ND]) /// 0006259 // DNA metabolic process (GO_REF:nd [ND])	111.49	1018	17	254	111.49	111.49	39.74	1018	6	86	39.74	39.74
SAGE1contig_3043	60.45	60.45	60.45	2.26	1.49e-05	2.27	4.87	1.11e-06	3.34e-06		48.12	65	2	7	48.12	48.12	108.57	65	7	15	108.57	108.57
SAGE1contig_3046	42.95	42.95	42.95	2.17	1.06e-05	2.19	4.02	5.85e-05	0.000148		36.66	195	15	16	36.66	36.66	79.62	195	29	33	79.62	79.62
SAGE1contig_3047	27.57	27.57	-27.57	-2.45	-6.68e-06	-2.43	-3.38	0.000733	0.0016	0006464 // cellular protein modification process (GO_REF:nd [ND]) /// 0009628 // response to abiotic stimulus (GO_REF:nd [ND]) /// 0006629 // lipid metabolic process (GO_REF:nd [ND]) /// 0050789 // regulation of biological process (GO_REF:nd [ND]) /// 0005975 // carbohydrate metabolic process (GO_REF:nd [ND]) /// 0040007 // growth (GO_REF:nd [ND]) /// 0006950 // response to stress (GO_REF:nd [ND]…	46.59	940	98	98	46.59	46.59	19.02	940	38	38	19.02	19.02
SAGE1contig_3053	69.23	69.23	-69.23	#NAME?	-1.69e-05	#NAME?	-8.29	1.11e-16	6.13e-16		69.23	71	11	11	69.23	69.23	0	71	0	0	0	0
SAGE1contig_3055	76.23	76.23	-76.23	-5.7	-1.85e-05	-5.66	-7.28	3.39e-13	1.6e-12		92.45	58	12	12	92.45	92.45	16.22	58	2	2	16.22	16.22
SAGE1contig_3060	64.44	64.44	-64.44	-5.97	-1.57e-05	-5.93	-6.75	1.51e-11	6.53e-11	0009056 // catabolic process (GO_REF:nd [ND]) /// 0019538 // protein metabolic process (GO_REF:nd [ND]) /// 0050789 // regulation of biological process (GO_REF:nd [ND]) /// 0005975 // carbohydrate metabolic process (GO_REF:nd [ND]) /// 0009058 // biosynthetic process (GO_REF:nd [ND]) /// 0006811 // ion transport (GO_REF:nd [ND]) /// 0007010 // cytoskeleton organization (GO_REF:nd [ND]) /// 000681…	77.41	254	43	44	77.41	77.41	12.97	254	7	7	12.97	12.97
SAGE1contig_3062	140.83	140.83	-140.83	-7.36	-3.43e-05	-7.31	-10.31	0	0		162.97	85	31	31	162.97	162.97	22.14	85	4	4	22.14	22.14
SAGE1contig_3065	2176.62	2176.62	2176.62	22.8	0.000534	22.95	44.82	0	0		99.85	273	60	61	99.85	99.85	2276.47	273	1321	1321	2276.47	2276.47
SAGE1contig_3067	432.72	432.72	-432.72	-2.94	-0.000105	-2.92	-14.5	0	0	0009628 // response to abiotic stimulus (GO_REF:nd [ND]) /// 0050789 // regulation of biological process (GO_REF:nd [ND]) /// 0006950 // response to stress (GO_REF:nd [ND]) /// 0009719 // response to endogenous stimulus (GO_REF:nd [ND]) /// 0009607 // response to biotic stimulus (GO_REF:nd [ND])	655.57	152	223	223	655.57	655.57	222.85	152	71	72	222.85	222.85
SAGE1contig_3075	49.39	49.39	-49.39	-3.01	-1.2e-05	-2.99	-4.94	7.8e-07	2.37e-06	0009056 // catabolic process (GO_REF:nd [ND]) /// 0019538 // protein metabolic process (GO_REF:nd [ND])	74.02	1624	267	269	74.02	74.02	24.62	1624	83	85	24.62	24.62
SAGE1contig_3077	43.23	43.23	-43.23	-2.14	-1.05e-05	-2.12	-3.92	8.77e-05	0.000218		81.24	99	14	18	81.24	81.24	38.02	99	6	8	38.02	38.02
SAGE1contig_3079	242.75	242.75	242.75	2.56	5.98e-05	2.58	10.39	0	0		155.66	333	116	116	155.66	155.66	398.41	333	282	282	398.41	398.41
SAGE1contig_3081	65.51	65.51	-65.51	-8.31	-1.59e-05	-8.26	-7.14	9.19e-13	4.26e-12		74.47	210	19	35	74.47	74.47	8.96	210	3	4	8.96	8.96
SAGE1contig_3082	139.35	139.35	-139.35	-2.41	-3.38e-05	-2.39	-7.53	5.08e-14	2.51e-13		238.2	257	136	137	238.2	238.2	98.85	257	53	54	98.85	98.85
SAGE1contig_3083	181.56	181.56	-181.56	-3.16	-4.41e-05	-3.14	-9.65	0	0	0019748 // secondary metabolic process (GO_REF:nd [ND]) /// 0006950 // response to stress (GO_REF:nd [ND]) /// 0009058 // biosynthetic process (GO_REF:nd [ND]) /// 0009653 // anatomical structure morphogenesis (GO_REF:nd [ND]) /// 0007275 // multicellular organismal development (GO_REF:nd [ND]) /// 0009605 // response to external stimulus (GO_REF:nd [ND]) /// 0006810 // transport (GO_REF:nd [ND])	265.47	712	423	423	265.47	265.47	83.92	712	127	127	83.92	83.92
SAGE1contig_3084	97.51	97.51	97.51	5.11	2.39e-05	5.14	8.14	4.44e-16	2.4e-15	0009056 // catabolic process (GO_REF:nd [ND]) /// 0006629 // lipid metabolic process (GO_REF:nd [ND]) /// 0050789 // regulation of biological process (GO_REF:nd [ND]) /// 0005975 // carbohydrate metabolic process (GO_REF:nd [ND]) /// 0009058 // biosynthetic process (GO_REF:nd [ND]) /// 0006091 // generation of precursor metabolites and energy (GO_REF:nd [ND]) /// 0008152 // metabolic process (GO_…	23.74	1261	30	67	23.74	23.74	121.25	1261	154	325	121.25	121.25
SAGE1contig_3089	106.49	106.49	106.49	2.44	2.62e-05	2.46	6.73	1.71e-11	7.39e-11		73.96	876	133	145	73.96	73.96	180.45	876	295	336	180.45	180.45
SAGE1contig_3092	135.86	135.86	-135.86	-2.14	-3.29e-05	-2.12	-6.95	3.56e-12	1.6e-11		255.34	63	36	36	255.34	255.34	119.48	63	14	16	119.48	119.48
SAGE1contig_3093	74.97	74.97	-74.97	-7.79	-1.82e-05	-7.74	-7.58	3.53e-14	1.76e-13		86.01	426	62	82	86.01	86.01	11.04	426	8	10	11.04	11.04
SAGE1contig_31	907.43	907.43	-907.43	-4.13	-0.000221	-4.11	-23.41	0	0		1197.03	411	1	1101	1197.03	1197.03	289.6	411	0	253	289.6	289.6
SAGE1contig_3108	28.25	28.25	-28.25	#NAME?	-6.88e-06	#NAME?	-5.3	1.17e-07	3.85e-07		28.25	174	11	11	28.25	28.25	0	174	0	0	0	0
SAGE1contig_3110	59.56	59.56	-59.56	-9.26	-1.45e-05	-9.2	-6.9	5.34e-12	2.37e-11		66.77	261	3	39	66.77	66.77	7.21	261	0	4	7.21	7.21
SAGE1contig_3111	249.88	249.88	-249.88	-2.5	-6.06e-05	-2.49	-10.28	0	0	0006259 // DNA metabolic process (GO_REF:nd [ND])	415.92	289	238	269	415.92	415.92	166.04	289	90	102	166.04	166.04
SAGE1contig_3112	1264.57	1264.57	1264.57	2.02	0.000312	2.03	20.88	0	0		1239.18	410	1120	1137	1239.18	1239.18	2503.75	410	2144	2182	2503.75	2503.75
SAGE1contig_3113	334.28	334.28	-334.28	-6.36	-8.13e-05	-6.31	-15.53	0	0		396.69	98	75	87	396.69	396.69	62.41	98	13	13	62.41	62.41
SAGE1contig_3114	203.64	203.64	-203.64	-13.88	-4.96e-05	-13.79	-13.23	0	0	0009056 // catabolic process (GO_REF:nd [ND]) /// 0005975 // carbohydrate metabolic process (GO_REF:nd [ND]) /// 0006950 // response to stress (GO_REF:nd [ND]) /// 0008150 // biological_process (GO_REF:nd [ND]) /// 0006091 // generation of precursor metabolites and energy (GO_REF:nd [ND]) /// 0006259 // DNA metabolic process (GO_REF:nd [ND]) /// 0006811 // ion transport (GO_REF:nd [ND])	219.45	1012	437	497	219.45	219.45	15.81	1012	28	34	15.81	15.81
SAGE1contig_3120	1468.18	1468.18	1468.18	4.31	0.000361	4.34	30.42	0	0		443.68	141	75	140	443.68	443.68	1911.86	141	314	573	1911.86	1911.86
SAGE1contig_3123	840.87	840.87	-840.87	-4.55	-0.000204	-4.52	-23.07	0	0		1077.89	131	316	316	1077.89	1077.89	237.02	131	66	66	237.02	237.02
SAGE1contig_3124	134.18	134.18	-134.18	-14.88	-3.27e-05	-14.78	-10.79	0	0		143.85	146	47	47	143.85	143.85	9.67	146	3	3	9.67	9.67
SAGE1contig_3125	33.14	33.14	-33.14	-2.15	-8.02e-06	-2.14	-3.45	0.000561	0.00125		61.89	491	66	68	61.89	61.89	28.74	491	30	30	28.74	28.74
SAGE1contig_3127	74.28	74.28	-74.28	-9.97	-1.81e-05	-9.91	-7.76	8.33e-15	4.26e-14		82.56	341	60	63	82.56	82.56	8.28	341	5	6	8.28	8.28
SAGE1contig_3129	647.67	647.67	647.67	3.48	0.000159	3.5	19.05	0	0		261.05	190	92	111	261.05	261.05	908.73	190	320	367	908.73	908.73
SAGE1contig_3130	20.81	20.81	-20.81	-2.34	-5.04e-06	-2.33	-2.87	0.00412	0.00805		36.28	973	79	79	36.28	36.28	15.47	973	32	32	15.47	15.47
SAGE1contig_3133	41.28	41.28	-41.28	-4.37	-1e-05	-4.34	-5.06	4.14e-07	1.29e-06	0006810 // transport (GO_REF:nd [ND])	53.53	192	16	23	53.53	53.53	12.25	192	3	5	12.25	12.25
SAGE1contig_3135	30.01	30.01	-30.01	-6.27	-7.3e-06	-6.23	-4.64	3.44e-06	9.91e-06		35.7	413	2	33	35.7	35.7	5.7	413	0	5	5.7	5.7
SAGE1contig_3136	82.59	82.59	-82.59	-2.26	-2e-05	-2.25	-5.61	2.04e-08	7.18e-08		147.89	281	93	93	147.89	147.89	65.29	281	39	39	65.29	65.29
SAGE1contig_3137	161.55	161.55	161.55	2.16	3.98e-05	2.18	7.77	7.55e-15	3.87e-14		139.02	180	56	56	139.02	139.02	300.57	180	115	115	300.57	300.57
SAGE1contig_3139	867.13	867.13	-867.13	-18.14	-0.000211	-18.02	-27.77	0	0		917.72	93	170	191	917.72	917.72	50.59	93	9	10	50.59	50.59
SAGE1contig_314	23.8	23.8	23.8	5.05	5.84e-06	5.09	4.01	6.02e-05	0.000152		5.87	761	0	10	5.87	5.87	29.67	761	2	48	29.67	29.67
SAGE1contig_3140	52.01	52.01	52.01	3.23	1.28e-05	3.25	5.27	1.39e-07	4.51e-07		23.36	593	25	31	23.36	23.36	75.37	593	85	95	75.37	75.37
SAGE1contig_3141	85.57	85.57	-85.57	-2.19	-2.07e-05	-2.17	-5.59	2.22e-08	7.79e-08	0006464 // cellular protein modification process (GO_REF:nd [ND]) /// 0005975 // carbohydrate metabolic process (GO_REF:nd [ND])	157.74	1017	342	359	157.74	157.74	72.16	1017	142	156	72.16	72.16
SAGE1contig_3142	31.07	31.07	-31.07	-3.15	-7.54e-06	-3.13	-3.98	6.76e-05	0.00017	0009056 // catabolic process (GO_REF:nd [ND]) /// 0019538 // protein metabolic process (GO_REF:nd [ND]) /// 0006950 // response to stress (GO_REF:nd [ND]) /// 0009058 // biosynthetic process (GO_REF:nd [ND]) /// 0009607 // response to biotic stimulus (GO_REF:nd [ND]) /// 0016043 // cellular component organization (GO_REF:nd [ND])	45.54	520	52	53	45.54	45.54	14.48	520	16	16	14.48	14.48
SAGE1contig_3145	122.73	122.73	122.73	2.02	3.03e-05	2.04	6.51	7.45e-11	3.12e-10		119.77	97	25	26	119.77	119.77	242.5	97	50	50	242.5	242.5
SAGE1contig_3147	34.75	34.75	-34.75	-4.64	-8.45e-06	-4.61	-4.71	2.45e-06	7.15e-06		44.28	444	44	44	44.28	44.28	9.54	444	9	9	9.54	9.54
SAGE1contig_3148	317.85	317.85	-317.85	-3.46	-7.72e-05	-3.44	-13.17	0	0		446.85	62	59	62	446.85	446.85	129	62	17	17	129	129
SAGE1contig_3156	36.62	36.62	-36.62	-2.31	-8.87e-06	-2.29	-3.77	0.000162	0.000388		64.65	235	33	34	64.65	64.65	28.03	235	14	14	28.03	28.03
SAGE1contig_3158	30.33	30.33	-30.33	-4.12	-7.37e-06	-4.09	-4.27	1.91e-05	5.11e-05		40.06	290	21	26	40.06	40.06	9.73	290	6	6	9.73	9.73
SAGE1contig_3159	141.5	141.5	-141.5	-2.59	-3.43e-05	-2.57	-7.86	3.89e-15	2.02e-14	0009056 // catabolic process (GO_REF:nd [ND]) /// 0006629 // lipid metabolic process (GO_REF:nd [ND])	230.47	349	173	180	230.47	230.47	88.97	349	65	66	88.97	88.97
SAGE1contig_3163	36.05	36.05	-36.05	-2.53	-8.74e-06	-2.51	-3.92	8.88e-05	0.00022		59.69	1692	225	226	59.69	59.69	23.63	1692	85	85	23.63	23.63
SAGE1contig_3164	48.54	48.54	-48.54	-6.13	-1.18e-05	-6.09	-5.88	4.04e-09	1.49e-08	0050789 // regulation of biological process (GO_REF:nd [ND])	58	547	71	71	58	58	9.46	547	11	11	9.46	9.46
SAGE1contig_3168	462.48	462.48	-462.48	-3.03	-0.000112	-3.01	-15.16	0	0		690.58	99	2	153	690.58	690.58	228.1	99	0	48	228.1	228.1
SAGE1contig_3169	242.66	242.66	-242.66	-12.35	-5.91e-05	-12.27	-14.31	0	0		264.05	66	36	39	264.05	264.05	21.38	66	3	3	21.38	21.38
SAGE1contig_3171	257.81	257.81	-257.81	-2.14	-6.24e-05	-2.12	-9.58	0	0		484.53	83	21	90	484.53	484.53	226.73	83	12	40	226.73	226.73
SAGE1contig_3173	24.3	24.3	-24.3	-9.5	-5.91e-06	-9.44	-4.42	9.99e-06	2.75e-05	0006629 // lipid metabolic process (GO_REF:nd [ND])	27.16	987	60	60	27.16	27.16	2.86	987	6	6	2.86	2.86
SAGE1contig_3174	86.18	86.18	-86.18	-3.64	-2.09e-05	-3.62	-6.96	3.34e-12	1.51e-11		118.81	173	20	46	118.81	118.81	32.63	173	6	12	32.63	32.63
SAGE1contig_3177	595.39	595.39	595.39	3.16	0.000146	3.18	17.69	0	0		275.83	81	45	50	275.83	275.83	871.22	81	136	150	871.22	871.22
SAGE1contig_318	22348.4	22348.4	22348.4	6.6	0.00548	6.65	129.15	0	0	0006464 // cellular protein modification process (GO_REF:nd [ND]) /// 0005975 // carbohydrate metabolic process (GO_REF:nd [ND]) /// 0009058 // biosynthetic process (GO_REF:nd [ND])	3987.63	828	6931	7389	3987.63	3987.63	26336	828	42112	46351	26336	26336
SAGE1contig_3181	213.79	213.79	-213.79	-4.11	-5.2e-05	-4.08	-11.34	0	0	0006412 // translation (GO_REF:nd [ND]) /// 0006139 // nucleobase-containing compound metabolic process (GO_REF:nd [ND]) /// 0016043 // cellular component organization (GO_REF:nd [ND])	282.59	253	17	160	282.59	282.59	68.8	253	3	37	68.8	68.8
SAGE1contig_3190	116.31	116.31	-116.31	-4.17	-2.83e-05	-4.14	-8.4	0	0	0009628 // response to abiotic stimulus (GO_REF:nd [ND]) /// 0006950 // response to stress (GO_REF:nd [ND]) /// 0008150 // biological_process (GO_REF:nd [ND])	152.99	295	0	101	152.99	152.99	36.68	295	0	23	36.68	36.68
SAGE1contig_3191	87.17	87.17	-87.17	-4.36	-2.12e-05	-4.33	-7.35	1.93e-13	9.26e-13		113.11	399	11	101	113.11	113.11	25.94	399	2	22	25.94	25.94
SAGE1contig_3197	796.95	796.95	796.95	2.04	0.000197	2.05	16.65	0	0		769.26	79	131	136	769.26	769.26	1566.21	79	249	263	1566.21	1566.21
SAGE1contig_3198	99.18	99.18	-99.18	-2.85	-2.41e-05	-2.83	-6.86	7.1e-12	3.14e-11		152.81	193	5	66	152.81	152.81	53.63	193	2	22	53.63	53.63
SAGE1contig_3199	40.62	40.62	-40.62	#NAME?	-9.89e-06	#NAME?	-6.35	2.12e-10	8.59e-10		40.62	88	8	8	40.62	40.62	0	88	0	0	0	0
SAGE1contig_3200	87.78	87.78	-87.78	-3.02	-2.13e-05	-3	-6.6	4.2e-11	1.78e-10	0006464 // cellular protein modification process (GO_REF:nd [ND]) /// 0009628 // response to abiotic stimulus (GO_REF:nd [ND]) /// 0040029 // regulation of gene expression, epigenetic (GO_REF:nd [ND]) /// 0050789 // regulation of biological process (GO_REF:nd [ND]) /// 0007049 // cell cycle (GO_REF:nd [ND]) /// 0006996 // organelle organization (GO_REF:nd [ND]) /// 0006950 // response to stress (…	131.25	303	82	89	131.25	131.25	43.47	303	27	28	43.47	43.47
SAGE1contig_3202	118.13	118.13	118.13	4.51	2.9e-05	4.54	8.72	0	0		33.63	93	2	7	33.63	33.63	151.76	93	12	30	151.76	151.76
SAGE1contig_3203	252.27	252.27	252.27	2.82	6.21e-05	2.84	11.05	0	0		138.24	459	25	142	138.24	138.24	390.51	459	42	381	390.51	390.51
SAGE1contig_3205	20.5	20.5	-20.5	#NAME?	-4.99e-06	#NAME?	-4.51	6.41e-06	1.79e-05		20.5	109	1	5	20.5	20.5	0	109	0	0	0	0
SAGE1contig_3213	218.02	218.02	-218.02	-3.02	-5.29e-05	-3	-10.4	0	0		325.71	166	63	121	325.71	325.71	107.7	166	4	38	107.7	107.7
SAGE1contig_3214	44.96	44.96	-44.96	-2.48	-1.09e-05	-2.46	-4.34	1.44e-05	3.9e-05	0006950 // response to stress (GO_REF:nd [ND])	75.38	990	167	167	75.38	75.38	30.41	990	64	64	30.41	30.41
SAGE1contig_3219	435.71	435.71	435.71	2.8	0.000107	2.81	14.46	0	0		242.67	267	143	145	242.67	242.67	678.38	267	383	385	678.38	678.38
SAGE1contig_3221	33.78	33.78	-33.78	-2.3	-8.18e-06	-2.28	-3.61	0.000302	0.000698		59.85	866	115	116	59.85	59.85	26.08	866	47	48	26.08	26.08
SAGE1contig_3222	482.52	482.52	-482.52	-4.59	-0.000117	-4.56	-17.52	0	0	0009056 // catabolic process (GO_REF:nd [ND]) /// 0009628 // response to abiotic stimulus (GO_REF:nd [ND]) /// 0006629 // lipid metabolic process (GO_REF:nd [ND]) /// 0006996 // organelle organization (GO_REF:nd [ND]) /// 0009058 // biosynthetic process (GO_REF:nd [ND]) /// 0006950 // response to stress (GO_REF:nd [ND]) /// 0008219 // cell death (GO_REF:nd [ND]) /// 0008150 // biological_process …	616.84	1338	1835	1847	616.84	616.84	134.32	1338	382	382	134.32	134.32
SAGE1contig_3223	330.72	330.72	330.72	2.7	8.14e-05	2.72	12.42	0	0		194.28	69	14	30	194.28	194.28	525	69	42	77	525	525
SAGE1contig_3224	44.99	44.99	-44.99	-4.75	-1.09e-05	-4.72	-5.39	7.07e-08	2.37e-07		57	196	18	25	57	57	12	196	5	5	12	12
SAGE1contig_3228	48.55	48.55	48.55	2.28	1.2e-05	2.3	4.39	1.13e-05	3.09e-05		37.9	283	23	24	37.9	37.9	86.44	283	44	52	86.44	86.44
SAGE1contig_3229	25.3	25.3	-25.3	-2.14	-6.12e-06	-2.12	-3	0.0027	0.00544		47.54	1438	141	153	47.54	47.54	22.25	1438	62	68	22.25	22.25
SAGE1contig_323	111.81	111.81	-111.81	-2.15	-2.71e-05	-2.14	-6.33	2.4e-10	9.69e-10		208.95	494	220	231	208.95	208.95	97.14	494	98	102	97.14	97.14
SAGE1contig_3230	223.65	223.65	-223.65	-6.54	-5.44e-05	-6.49	-12.76	0	0		264.05	198	40	117	264.05	264.05	40.39	198	8	17	40.39	40.39
SAGE1contig_3233	326.03	326.03	-326.03	-17.51	-7.94e-05	-17.4	-16.99	0	0	0009056 // catabolic process (GO_REF:nd [ND]) /// 0009628 // response to abiotic stimulus (GO_REF:nd [ND]) /// 0006950 // response to stress (GO_REF:nd [ND]) /// 0007165 // signal transduction (GO_REF:nd [ND]) /// 0008150 // biological_process (GO_REF:nd [ND]) /// 0009719 // response to endogenous stimulus (GO_REF:nd [ND]) /// 0008152 // metabolic process (GO_REF:nd [ND])	345.77	977	657	756	345.77	345.77	19.74	977	38	41	19.74	19.74
SAGE1contig_3234	541.48	541.48	541.48	2.71	0.000133	2.73	15.91	0	0		316.72	182	129	129	316.72	316.72	858.2	182	332	332	858.2	858.2
SAGE1contig_3236	64.34	64.34	64.34	2.76	1.58e-05	2.78	5.53	3.21e-08	1.1e-07		36.48	98	5	8	36.48	36.48	100.81	98	7	21	100.81	100.81
SAGE1contig_324	20.51	20.51	-20.51	-6.33	-4.99e-06	-6.29	-3.84	0.000121	0.000295		24.35	367	3	20	24.35	24.35	3.85	367	0	3	3.85	3.85
SAGE1contig_3240	259.45	259.45	-259.45	-2.5	-6.29e-05	-2.49	-10.47	0	0		431.95	60	14	58	431.95	431.95	172.5	60	2	22	172.5	172.5
SAGE1contig_3243	153.71	153.71	153.71	7.05	3.77e-05	7.1	10.8	0	0		25.39	176	10	10	25.39	25.39	179.09	176	42	67	179.09	179.09
SAGE1contig_3247	20.53	20.53	-20.53	-5.24	-4.99e-06	-5.21	-3.72	0.000202	0.000478		25.37	2818	154	160	25.37	25.37	4.84	2818	28	29	4.84	4.84
SAGE1contig_3249	155.88	155.88	-155.88	-3.54	-3.79e-05	-3.52	-9.28	0	0		217.24	253	34	123	217.24	217.24	61.36	253	12	33	61.36	61.36
SAGE1contig_3253	36.68	36.68	-36.68	-2.22	-8.88e-06	-2.2	-3.69	0.000223	0.000524		66.84	234	32	35	66.84	66.84	30.16	234	15	15	30.16	30.16
SAGE1contig_326	1988.6	1988.6	-1988.6	-2.35	-0.000482	-2.33	-28.09	0	0		3461.6	229	1485	1774	3461.6	3461.6	1473.01	229	619	717	1473.01	1473.01
SAGE1contig_3261	431.9	431.9	431.9	3.47	0.000106	3.5	15.55	0	0		174.55	128	42	50	174.55	174.55	606.45	128	145	165	606.45	606.45
SAGE1contig_3266	48.84	48.84	-48.84	-5.32	-1.19e-05	-5.28	-5.75	8.92e-09	3.22e-08		60.15	208	28	28	60.15	60.15	11.31	208	5	5	11.31	11.31
SAGE1contig_3267	612.42	612.42	-612.42	-10.81	-0.000149	-10.74	-22.47	0	0		674.83	98	146	148	674.83	674.83	62.41	98	11	13	62.41	62.41
SAGE1contig_3272	652.93	652.93	652.93	2.3	0.000161	2.32	16.18	0	0		502.08	178	191	200	502.08	502.08	1155	178	427	437	1155	1155
SAGE1contig_3276	27.64	27.64	-27.64	-2.22	-6.69e-06	-2.21	-3.21	0.00132	0.00279		50.21	792	9	89	50.21	50.21	22.57	792	2	38	22.57	22.57
SAGE1contig_3278	1519.17	1519.17	-1519.17	-3.76	-0.000369	-3.74	-29.52	0	0		2069.25	65	225	301	2069.25	2069.25	550.07	65	34	76	550.07	550.07
SAGE1contig_3280	104.91	104.91	104.91	2.19	2.59e-05	2.21	6.32	2.67e-10	1.07e-09		87.9	61	12	12	87.9	87.9	192.81	61	25	25	192.81	192.81
SAGE1contig_3282	35.62	35.62	-35.62	-6.17	-8.66e-06	-6.13	-5.05	4.53e-07	1.4e-06	0006464 // cellular protein modification process (GO_REF:nd [ND])	42.51	410	17	39	42.51	42.51	6.88	410	4	6	6.88	6.88
SAGE1contig_3288	193.53	193.53	-193.53	-2.19	-4.69e-05	-2.18	-8.43	0	0		355.57	421	318	335	355.57	355.57	162.03	421	138	145	162.03	162.03
SAGE1contig_3289	154.67	154.67	154.67	3.93	3.8e-05	3.96	9.64	0	0		52.78	127	13	15	52.78	52.78	207.45	127	54	56	207.45	207.45
SAGE1contig_3290	196.4	196.4	-196.4	-2.34	-4.76e-05	-2.32	-8.8	0	0		343.18	125	96	96	343.18	343.18	146.78	125	38	39	146.78	146.78
SAGE1contig_3295	78.32	78.32	-78.32	-3.66	-1.9e-05	-3.64	-6.65	2.94e-11	1.26e-10		107.72	112	23	27	107.72	107.72	29.4	112	5	7	29.4	29.4
SAGE1contig_3296	89.25	89.25	-89.25	-2.21	-2.16e-05	-2.19	-5.75	9.04e-09	3.26e-08		163.08	274	78	100	163.08	163.08	73.83	274	31	43	73.83	73.83
SAGE1contig_3297	6279.97	6279.97	-6279.97	-70.41	-0.00153	-69.95	-77.89	0	0		6370.44	78	1061	1112	6370.44	6370.44	90.47	78	14	15	90.47	90.47
SAGE1contig_3298	547.73	547.73	-547.73	-2.88	-0.000133	-2.86	-16.19	0	0		838.47	89	160	167	838.47	838.47	290.73	89	54	55	290.73	290.73
SAGE1contig_3300	431.31	431.31	431.31	6.94	0.000106	6.99	18.04	0	0		72.58	197	32	32	72.58	72.58	503.89	197	210	211	503.89	503.89
SAGE1contig_3301	46.63	46.63	46.63	3.64	1.15e-05	3.66	5.18	2.23e-07	7.12e-07		17.68	278	7	11	17.68	17.68	64.31	278	30	38	64.31	64.31
SAGE1contig_331	1215.14	1215.14	1215.14	2.17	0.0003	2.19	21.4	0	0	0008152 // metabolic process (GO_REF:nd [ND]) /// 0006810 // transport (GO_REF:nd [ND])	1034.72	1860	4121	4307	1034.72	1034.72	2249.85	1860	8238	8895	2249.85	2249.85
SAGE1contig_3310	21.54	21.54	-21.54	-4.37	-5.23e-06	-4.34	-3.66	0.000255	0.000595		27.93	368	23	23	27.93	27.93	6.39	368	5	5	6.39	6.39
SAGE1contig_3314	65.92	65.92	-65.92	-2.85	-1.6e-05	-2.83	-5.59	2.29e-08	8e-08		101.56	66	0	15	101.56	101.56	35.64	66	0	5	35.64	35.64
SAGE1contig_3315	44.71	44.71	44.71	2.34	1.1e-05	2.36	4.27	1.96e-05	5.21e-05		33.37	241	15	18	33.37	33.37	78.08	241	32	40	78.08	78.08
SAGE1contig_3318	153.44	153.44	-153.44	-2.06	-3.71e-05	-2.04	-7.22	5.33e-13	2.5e-12		298.49	253	169	169	298.49	298.49	145.04	253	77	78	145.04	145.04
SAGE1contig_3322	37.89	37.89	-37.89	-5.97	-9.21e-06	-5.93	-5.17	2.29e-07	7.31e-07		45.51	432	5	44	45.51	45.51	7.62	432	0	7	7.62	7.62
SAGE1contig_3328	76.62	76.62	-76.62	-4.53	-1.86e-05	-4.5	-6.96	3.5e-12	1.58e-11		98.36	368	77	81	98.36	98.36	21.73	368	15	17	21.73	21.73
SAGE1contig_3333	42.56	42.56	-42.56	#NAME?	-1.04e-05	#NAME?	-6.5	7.92e-11	3.3e-10		42.56	147	13	14	42.56	42.56	0	147	0	0	0	0
SAGE1contig_3338	47.13	47.13	-47.13	-2.85	-1.14e-05	-2.83	-4.73	2.29e-06	6.71e-06		72.61	240	36	39	72.61	72.61	25.48	240	11	13	25.48	25.48
SAGE1contig_334	144.04	144.04	-144.04	-13.3	-3.51e-05	-13.21	-11.09	0	0		155.75	241	84	84	155.75	155.75	11.71	241	6	6	11.71	11.71
SAGE1contig_3340	1615.61	1615.61	1615.61	4.41	0.000397	4.44	32.09	0	0		473.45	84	74	89	473.45	473.45	2089.06	84	358	373	2089.06	2089.06
SAGE1contig_3342	258.89	258.89	-258.89	-19.12	-6.3e-05	-19	-15.21	0	0	0006996 // organelle organization (GO_REF:nd [ND])	273.17	494	302	302	273.17	273.17	14.29	494	15	15	14.29	14.29
SAGE1contig_335	352.74	352.74	352.74	2.99	8.68e-05	3.01	13.35	0	0		177.2	174	69	69	177.2	177.2	529.94	174	196	196	529.94	529.94
SAGE1contig_3352	50.91	50.91	-50.91	#NAME?	-1.24e-05	#NAME?	-7.11	1.15e-12	5.29e-12		50.91	79	9	9	50.91	50.91	0	79	0	0	0	0
SAGE1contig_336	3392.38	3392.38	-3392.38	-3.03	-0.000823	-3.01	-41.06	0	0	0009056 // catabolic process (GO_REF:nd [ND]) /// 0050789 // regulation of biological process (GO_REF:nd [ND]) /// 0019725 // cellular homeostasis (GO_REF:nd [ND]) /// 0006091 // generation of precursor metabolites and energy (GO_REF:nd [ND])	5066.53	922	10084	10454	5066.53	5066.53	1674.16	922	711	3281	1674.16	1674.16
SAGE1contig_3360	31.51	31.51	-31.51	-4.91	-7.66e-06	-4.88	-4.54	5.55e-06	1.57e-05		39.58	350	25	31	39.58	39.58	8.06	350	5	6	8.06	8.06
SAGE1contig_3363	30.34	30.34	-30.34	-5.7	-7.38e-06	-5.66	-4.59	4.4e-06	1.25e-05		36.8	510	15	42	36.8	36.8	6.46	510	4	7	6.46	6.46
SAGE1contig_3367	125.31	125.31	-125.31	-5.46	-3.05e-05	-5.43	-9.26	0	0		153.4	67	3	23	153.4	153.4	28.09	67	0	4	28.09	28.09
SAGE1contig_3369	144.1	144.1	-144.1	-6.41	-3.5e-05	-6.37	-10.21	0	0		170.73	212	81	81	170.73	170.73	26.63	212	12	12	26.63	26.63
SAGE1contig_337	31.23	31.23	-31.23	-2.29	-7.57e-06	-2.28	-3.47	0.000516	0.00115		55.37	799	37	99	55.37	55.37	24.14	799	23	41	24.14	24.14
SAGE1contig_3372	38.65	38.65	-38.65	-5.17	-9.4e-06	-5.14	-5.09	3.66e-07	1.14e-06	0009628 // response to abiotic stimulus (GO_REF:nd [ND]) /// 0006950 // response to stress (GO_REF:nd [ND])	47.91	457	49	49	47.91	47.91	9.27	457	9	9	9.27	9.27
SAGE1contig_3373	154.53	154.53	154.53	2.62	3.8e-05	2.64	8.38	0	0	0006464 // cellular protein modification process (GO_REF:nd [ND]) /// 0006091 // generation of precursor metabolites and energy (GO_REF:nd [ND])	95.1	343	28	73	95.1	95.1	249.63	343	68	182	249.63	249.63
SAGE1contig_3376	101.17	101.17	-101.17	-2.85	-2.45e-05	-2.83	-6.92	4.39e-12	1.96e-11		155.88	129	41	45	155.88	155.88	54.7	129	14	15	54.7	54.7
SAGE1contig_3377	230.12	230.12	230.12	4.67	5.65e-05	4.7	12.26	0	0		62.78	363	50	51	62.78	62.78	292.9	363	223	226	292.9	292.9
SAGE1contig_3379	130.04	130.04	-130.04	-5.7	-3.16e-05	-5.66	-9.51	0	0		157.71	85	8	30	157.71	157.71	27.67	85	0	5	27.67	27.67
SAGE1contig_3380	114.63	114.63	114.63	2.15	2.83e-05	2.17	6.53	6.43e-11	2.7e-10		99.42	400	82	89	99.42	99.42	214.06	400	178	182	214.06	214.06
SAGE1contig_3381	58.64	58.64	58.64	2.92	1.44e-05	2.94	5.4	6.72e-08	2.25e-07		30.47	132	7	9	30.47	30.47	89.1	132	20	25	89.1	89.1
SAGE1contig_3382	387.46	387.46	-387.46	-3.34	-9.41e-05	-3.32	-14.36	0	0		553.24	105	7	130	553.24	553.24	165.78	105	8	37	165.78	165.78
SAGE1contig_3384	49.67	49.67	-49.67	-8.79	-1.21e-05	-8.73	-6.26	3.85e-10	1.53e-09		56.05	295	37	37	56.05	56.05	6.38	295	4	4	6.38	6.38
SAGE1contig_3385	99.25	99.25	-99.25	-2.61	-2.41e-05	-2.59	-6.6	4.1e-11	1.74e-10		161.01	358	129	129	161.01	161.01	61.76	358	47	47	61.76	61.76
SAGE1contig_3386	61.71	61.71	-61.71	-41.79	-1.5e-05	-41.52	-7.64	2.12e-14	1.07e-13		63.22	311	1	44	63.22	63.22	1.51	311	0	1	1.51	1.51
SAGE1contig_3387	130.57	130.57	-130.57	-3.32	-3.17e-05	-3.3	-8.33	1.11e-16	6.13e-16		186.74	67	15	28	186.74	186.74	56.17	67	6	8	56.17	56.17
SAGE1contig_3391	29.6	29.6	-29.6	-2.22	-7.17e-06	-2.2	-3.32	0.000913	0.00197		53.93	116	8	14	53.93	53.93	24.33	116	5	6	24.33	24.33
SAGE1contig_3392	39.86	39.86	-39.86	-6.65	-9.7e-06	-6.6	-5.4	6.61e-08	2.22e-07		46.92	200	2	21	46.92	46.92	7.06	200	0	3	7.06	7.06
SAGE1contig_3394	30.48	30.48	-30.48	-6.08	-7.41e-06	-6.04	-4.65	3.25e-06	9.36e-06	0009719 // response to endogenous stimulus (GO_REF:nd [ND])	36.48	392	32	32	36.48	36.48	6	392	5	5	6	6
SAGE1contig_3395	513.66	513.66	-513.66	-7.55	-0.000125	-7.5	-19.75	0	0		592.07	120	126	159	592.07	592.07	78.41	120	16	20	78.41	78.41
SAGE1contig_340	996.84	996.84	-996.84	-2.02	-0.000241	-2	-18.15	0	0		1976.96	132	584	584	1976.96	1976.96	980.12	132	275	275	980.12	980.12
SAGE1contig_3404	331.71	331.71	-331.71	-10.45	-8.07e-05	-10.38	-16.48	0	0		366.82	67	36	55	366.82	366.82	35.11	67	3	5	35.11	35.11
SAGE1contig_3409	93.04	93.04	93.04	2.39	2.29e-05	2.4	6.22	4.88e-10	1.92e-09		67.07	573	85	86	67.07	67.07	160.1	573	189	195	160.1	160.1
SAGE1contig_3411	56.65	56.65	-56.65	-2.65	-1.37e-05	-2.64	-5.03	4.99e-07	1.54e-06		90.9	467	55	95	90.9	90.9	34.25	467	26	34	34.25	34.25
SAGE1contig_3414	908.04	908.04	-908.04	-3.15	-0.00022	-3.13	-21.55	0	0		1330.39	88	259	262	1330.39	1330.39	422.34	88	76	79	422.34	422.34
SAGE1contig_3417	101.82	101.82	-101.82	-2.43	-2.47e-05	-2.42	-6.47	9.85e-11	4.09e-10		172.84	106	36	41	172.84	172.84	71.01	106	15	16	71.01	71.01
SAGE1contig_342	80.91	80.91	-80.91	-2.05	-1.96e-05	-2.03	-5.22	1.75e-07	5.66e-07	0006464 // cellular protein modification process (GO_REF:nd [ND])	158.12	390	116	138	158.12	158.12	77.2	390	45	64	77.2	77.2
SAGE1contig_3420	231.87	231.87	-231.87	-5.38	-5.64e-05	-5.34	-12.56	0	0	0009056 // catabolic process (GO_REF:nd [ND]) /// 0006629 // lipid metabolic process (GO_REF:nd [ND]) /// 0019538 // protein metabolic process (GO_REF:nd [ND])	284.83	684	416	436	284.83	284.83	52.96	684	77	77	52.96	52.96
SAGE1contig_3421	20.21	20.21	-20.21	#NAME?	-4.92e-06	#NAME?	-4.48	7.44e-06	2.07e-05		20.21	199	9	9	20.21	20.21	0	199	0	0	0	0
SAGE1contig_3424	27.89	27.89	-27.89	-3.73	-6.78e-06	-3.71	-3.99	6.61e-05	0.000166	0008152 // metabolic process (GO_REF:nd [ND]) /// 0006811 // ion transport (GO_REF:nd [ND]) /// 0006810 // transport (GO_REF:nd [ND])	38.1	645	54	55	38.1	38.1	10.21	645	13	14	10.21	10.21
SAGE1contig_3425	37.24	37.24	-37.24	#NAME?	-9.07e-06	#NAME?	-6.08	1.19e-09	4.55e-09		37.24	72	3	6	37.24	37.24	0	72	0	0	0	0
SAGE1contig_3426	31.26	31.26	-31.26	-3.64	-7.59e-06	-3.62	-4.19	2.75e-05	7.23e-05		43.09	477	38	46	43.09	43.09	11.84	477	9	12	11.84	11.84
SAGE1contig_3427	59.19	59.19	-59.19	-8.55	-1.44e-05	-8.49	-6.81	9.65e-12	4.23e-11		67.03	60	9	9	67.03	67.03	7.84	60	1	1	7.84	7.84
SAGE1contig_3429	153.68	153.68	153.68	4.66	3.77e-05	4.69	10.02	0	0		42.01	351	26	33	42.01	42.01	195.69	351	133	146	195.69	195.69
SAGE1contig_3433	44.34	44.34	-44.34	-2.78	-1.08e-05	-2.76	-4.54	5.76e-06	1.62e-05		69.31	245	29	38	69.31	69.31	24.96	245	10	13	24.96	24.96
SAGE1contig_3434	1439.65	1439.65	1439.65	7.04	0.000353	7.09	33.04	0	0		238.32	90	47	48	238.32	238.32	1677.97	90	319	321	1677.97	1677.97
SAGE1contig_3435	46.63	46.63	-46.63	-2.21	-1.13e-05	-2.19	-4.15	3.29e-05	8.56e-05		85.27	414	78	79	85.27	85.27	38.64	414	34	34	38.64	38.64
SAGE1contig_3440	32.45	32.45	-32.45	-2.53	-7.87e-06	-2.52	-3.72	0.000196	0.000465		53.62	200	22	24	53.62	53.62	21.17	200	9	9	21.17	21.17
SAGE1contig_3446	214.25	214.25	-214.25	-6.33	-5.21e-05	-6.29	-12.43	0	0		254.43	562	296	320	254.43	254.43	40.18	562	47	48	40.18	40.18
SAGE1contig_3449	102.85	102.85	102.85	4.09	2.53e-05	4.12	7.95	1.78e-15	9.37e-15	0006811 // ion transport (GO_REF:nd [ND]) /// 0006810 // transport (GO_REF:nd [ND])	33.24	363	27	27	33.24	33.24	136.08	363	105	105	136.08	136.08
SAGE1contig_3453	138.36	138.36	-138.36	-2.9	-3.36e-05	-2.88	-8.15	3.33e-16	1.82e-15		211.3	129	54	61	211.3	211.3	72.94	129	18	20	72.94	72.94
SAGE1contig_3454	309.94	309.94	309.94	2.72	7.63e-05	2.74	12.05	0	0		180.35	166	66	67	180.35	180.35	490.3	166	173	173	490.3	490.3
SAGE1contig_3458	82.74	82.74	82.74	2.72	2.04e-05	2.73	6.22	4.82e-10	1.9e-09		48.24	352	37	38	48.24	48.24	130.98	352	96	98	130.98	130.98
SAGE1contig_3459	23.23	23.23	23.23	2.92	5.71e-06	2.93	3.39	0.000689	0.00151	0030154 // cell differentiation (GO_REF:nd [ND]) /// 0006996 // organelle organization (GO_REF:nd [ND]) /// 0008150 // biological_process (GO_REF:nd [ND]) /// 0007275 // multicellular organismal development (GO_REF:nd [ND]) /// 0008152 // metabolic process (GO_REF:nd [ND])	12.13	479	13	13	12.13	12.13	35.36	479	34	36	35.36	35.36
SAGE1contig_346	24.3	24.3	-24.3	-9.5	-5.91e-06	-9.44	-4.42	9.99e-06	2.75e-05	0006464 // cellular protein modification process (GO_REF:nd [ND]) /// 0009056 // catabolic process (GO_REF:nd [ND]) /// 0019538 // protein metabolic process (GO_REF:nd [ND]) /// 0005975 // carbohydrate metabolic process (GO_REF:nd [ND]) /// 0007049 // cell cycle (GO_REF:nd [ND]) /// 0006950 // response to stress (GO_REF:nd [ND]) /// 0015031 // protein transport (GO_REF:nd [ND]) /// 0006139 // nuc…	27.16	329	7	20	27.16	27.16	2.86	329	2	2	2.86	2.86
SAGE1contig_3461	64.23	64.23	-64.23	-2.64	-1.56e-05	-2.62	-5.34	9.36e-08	3.1e-07		103.44	216	42	50	103.44	103.44	39.2	216	16	18	39.2	39.2
SAGE1contig_3462	139.04	139.04	-139.04	-3.67	-3.38e-05	-3.64	-8.86	0	0		191.18	388	0	166	191.18	191.18	52.14	388	0	43	52.14	52.14
SAGE1contig_3463	42.73	42.73	-42.73	-4.04	-1.04e-05	-4.01	-5.05	4.47e-07	1.39e-06		56.8	535	47	68	56.8	56.8	14.07	535	14	16	14.07	14.07
SAGE1contig_3464	58.53	58.53	58.53	2.91	1.44e-05	2.93	5.38	7.29e-08	2.44e-07		30.63	248	16	17	30.63	30.63	89.16	248	45	47	89.16	89.16
SAGE1contig_3465	993.95	993.95	-993.95	-14.63	-0.000242	-14.53	-29.33	0	0		1066.89	129	83	308	1066.89	1066.89	72.94	129	5	20	72.94	72.94
SAGE1contig_3467	765.15	765.15	765.15	11.46	0.000188	11.54	25.45	0	0		73.12	165	27	27	73.12	73.12	838.27	165	294	294	838.27	838.27
SAGE1contig_3470	67.9	67.9	-67.9	-3.5	-1.65e-05	-3.48	-6.11	1.03e-09	3.97e-09		95.07	329	66	70	95.07	95.07	27.17	329	17	19	27.17	27.17
SAGE1contig_3473	646.63	646.63	646.63	5.19	0.000159	5.23	21.03	0	0		154.27	84	20	29	154.27	154.27	800.9	84	90	143	800.9	800.9
SAGE1contig_3478	154.79	154.79	154.79	2.48	3.81e-05	2.49	8.17	4.44e-16	2.4e-15		104.78	145	8	34	104.78	104.78	259.56	145	15	80	259.56	259.56
SAGE1contig_348	376.91	376.91	-376.91	-4.17	-9.16e-05	-4.14	-15.12	0	0		495.95	992	802	1101	495.95	495.95	119.04	992	194	251	119.04	119.04
SAGE1contig_3480	134.1	134.1	134.1	2.5	3.3e-05	2.52	7.64	2.18e-14	1.09e-13		89.37	80	16	16	89.37	89.37	223.47	80	33	38	223.47	223.47
SAGE1contig_3481	28.76	28.76	-28.76	-9.5	-7e-06	-9.44	-4.81	1.54e-06	4.57e-06		32.15	139	10	10	32.15	32.15	3.38	139	1	1	3.38	3.38
SAGE1contig_3484	59.86	59.86	59.86	2.75	1.47e-05	2.76	5.32	1.04e-07	3.43e-07	0006139 // nucleobase-containing compound metabolic process (GO_REF:nd [ND]) /// 0008152 // metabolic process (GO_REF:nd [ND])	34.3	1394	106	107	34.3	34.3	94.16	1394	279	279	94.16	94.16
SAGE1contig_3486	139.74	139.74	-139.74	-3.56	-3.39e-05	-3.54	-8.81	0	0		194.28	69	17	30	194.28	194.28	54.55	69	3	8	54.55	54.55
SAGE1contig_3487	35.17	35.17	-35.17	-2.33	-8.52e-06	-2.31	-3.71	0.000204	0.000481		61.68	355	45	49	61.68	61.68	26.5	355	20	20	26.5	26.5
SAGE1contig_3491	25.06	25.06	-25.06	-3.17	-6.08e-06	-3.15	-3.59	0.000335	0.000769		36.63	122	10	10	36.63	36.63	11.57	122	3	3	11.57	11.57
SAGE1contig_3492	287.69	287.69	287.69	2.75	7.08e-05	2.77	11.67	0	0		164.54	258	95	95	164.54	164.54	452.22	258	248	248	452.22	452.22
SAGE1contig_3494	1209.47	1209.47	-1209.47	-2.24	-0.000293	-2.23	-21.35	0	0		2181.67	391	30	1909	2181.67	2181.67	972.2	391	7	808	972.2	972.2
SAGE1contig_3496	65.79	65.79	65.79	3.3	1.62e-05	3.32	5.97	2.37e-09	8.92e-09	0006810 // transport (GO_REF:nd [ND])	28.58	344	19	22	28.58	28.58	94.37	344	64	69	94.37	94.37
SAGE1contig_35	25099.7	25099.7	-25099.7	-2.37	-0.00608	-2.35	-100.51	0	0		43458.3	658	209	63994	43458.3	43458.3	18358.6	658	65	25677	18358.6	18358.6
SAGE1contig_350	33.14	33.14	-33.14	-18.05	-8.07e-06	-17.93	-5.43	5.76e-08	1.94e-07		35.08	1210	11	95	35.08	35.08	1.94	1210	0	5	1.94	1.94
SAGE1contig_3500	212.75	212.75	-212.75	-3.89	-5.17e-05	-3.87	-11.15	0	0		286.26	128	66	82	286.26	286.26	73.51	128	19	20	73.51	73.51
SAGE1contig_3503	66.51	66.51	66.51	2.34	1.64e-05	2.36	5.21	1.91e-07	6.14e-07		49.65	81	9	9	49.65	49.65	116.16	81	20	20	116.16	116.16
SAGE1contig_3505	83.01	83.01	83.01	2.86	2.04e-05	2.88	6.37	1.94e-10	7.89e-10		44.68	70	7	7	44.68	44.68	127.7	70	18	19	127.7	127.7
SAGE1contig_3507	1004.28	1004.28	1004.28	3.44	0.000247	3.46	23.64	0	0		411.26	113	90	104	411.26	411.26	1415.54	113	328	340	1415.54	1415.54
SAGE1contig_3508	55.39	55.39	55.39	6.78	1.36e-05	6.83	6.44	1.16e-10	4.79e-10		9.58	420	9	9	9.58	9.58	64.97	420	58	58	64.97	64.97
SAGE1contig_3512	93.35	93.35	-93.35	-3.54	-2.27e-05	-3.51	-7.18	6.9e-13	3.22e-12		130.17	230	56	67	130.17	130.17	36.82	230	16	18	36.82	36.82
SAGE1contig_3513	186.61	186.61	-186.61	-2.68	-4.53e-05	-2.66	-9.16	0	0		297.9	93	48	62	297.9	297.9	111.29	93	16	22	111.29	111.29
SAGE1contig_3516	29.85	29.85	-29.85	-2.22	-7.23e-06	-2.2	-3.33	0.000867	0.00188		54.4	345	39	42	54.4	54.4	24.55	345	17	18	24.55	24.55
SAGE1contig_3519	3961.81	3961.81	-3961.81	-6.55	-0.000964	-6.51	-53.75	0	0		4675.08	93	972	973	4675.08	4675.08	713.28	93	138	141	713.28	713.28
SAGE1contig_3521	30.66	30.66	-30.66	-5.26	-7.45e-06	-5.23	-4.55	5.48e-06	1.55e-05		37.85	850	69	72	37.85	37.85	7.2	850	13	13	7.2	7.2
SAGE1contig_3522	65.45	65.45	-65.45	-2.85	-1.59e-05	-2.83	-5.57	2.56e-08	8.91e-08		100.84	226	28	51	100.84	100.84	35.39	226	10	17	35.39	35.39
SAGE1contig_3523	270.63	270.63	-270.63	-2.16	-6.55e-05	-2.15	-9.89	0	0		503.04	334	355	376	503.04	503.04	232.41	334	126	165	232.41	232.41
SAGE1contig_3528	29.06	29.06	29.06	2.11	7.17e-06	2.12	3.25	0.00117	0.00249		26.29	85	4	5	26.29	26.29	55.35	85	8	10	55.35	55.35
SAGE1contig_3529	139.28	139.28	-139.28	-2.37	-3.38e-05	-2.36	-7.47	7.95e-14	3.88e-13		240.61	325	173	175	240.61	240.61	101.33	325	70	70	101.33	101.33
SAGE1contig_353	81.22	81.22	81.22	2.04	2e-05	2.05	5.32	1.05e-07	3.44e-07		78.26	177	19	31	78.26	78.26	159.48	177	47	60	159.48	159.48
SAGE1contig_3531	70.9	70.9	-70.9	-2.26	-1.72e-05	-2.24	-5.18	2.17e-07	6.93e-07		127.35	200	57	57	127.35	127.35	56.45	200	24	24	56.45	56.45
SAGE1contig_3533	39.31	39.31	-39.31	-2.02	-9.51e-06	-2.01	-3.61	0.000311	0.000716		77.91	195	34	34	77.91	77.91	38.6	195	16	16	38.6	38.6
SAGE1contig_3535	125.05	125.05	-125.05	-3.39	-3.04e-05	-3.37	-8.2	2.22e-16	1.22e-15		177.32	63	25	25	177.32	177.32	52.27	63	7	7	52.27	52.27
SAGE1contig_3537	458.79	458.79	-458.79	-2.46	-0.000111	-2.44	-13.8	0	0		773.51	145	244	251	773.51	773.51	314.72	145	94	97	314.72	314.72
SAGE1contig_354	173.12	173.12	-173.12	-3.31	-4.2e-05	-3.29	-9.57	0	0	0009056 // catabolic process (GO_REF:nd [ND]) /// 0000003 // reproduction (GO_REF:nd [ND]) /// 0030154 // cell differentiation (GO_REF:nd [ND]) /// 0050789 // regulation of biological process (GO_REF:nd [ND]) /// 0006950 // response to stress (GO_REF:nd [ND]) /// 0006996 // organelle organization (GO_REF:nd [ND]) /// 0008219 // cell death (GO_REF:nd [ND]) /// 0009058 // biosynthetic process (GO_R…	248.03	672	139	373	248.03	248.03	74.91	672	60	107	74.91	74.91
SAGE1contig_3540	510.68	510.68	510.68	6.42	0.000125	6.46	19.4	0	0	0009628 // response to abiotic stimulus (GO_REF:nd [ND]) /// 0006950 // response to stress (GO_REF:nd [ND]) /// 0009058 // biosynthetic process (GO_REF:nd [ND]) /// 0006091 // generation of precursor metabolites and energy (GO_REF:nd [ND]) /// 0006139 // nucleobase-containing compound metabolic process (GO_REF:nd [ND]) /// 0006811 // ion transport (GO_REF:nd [ND]) /// 0009607 // response to bioti…	94.28	801	168	169	94.28	94.28	604.96	801	1004	1030	604.96	604.96
SAGE1contig_3541	172.45	172.45	-172.45	-3.06	-4.19e-05	-3.04	-9.29	0	0		256.33	129	71	74	256.33	256.33	83.88	129	23	23	83.88	83.88
SAGE1contig_3546	47.81	47.81	-47.81	-2.85	-1.16e-05	-2.83	-4.76	1.94e-06	5.71e-06		73.66	91	7	15	73.66	73.66	25.85	91	0	5	25.85	25.85
SAGE1contig_3548	57.94	57.94	-57.94	-9.5	-1.41e-05	-9.44	-6.82	9.06e-12	3.98e-11		64.76	69	9	10	64.76	64.76	6.82	69	1	1	6.82	6.82
SAGE1contig_3551	24.48	24.48	24.48	2.81	6.02e-06	2.83	3.43	0.000598	0.00132		13.54	99	3	3	13.54	13.54	38.02	99	8	8	38.02	38.02
SAGE1contig_3555	50.01	50.01	-50.01	-3	-1.21e-05	-2.98	-4.97	6.72e-07	2.06e-06		74.98	584	98	98	74.98	74.98	24.97	584	31	31	24.97	24.97
SAGE1contig_3556	23.89	23.89	-23.89	-17.1	-5.82e-06	-16.98	-4.59	4.38e-06	1.25e-05		25.37	317	11	18	25.37	25.37	1.48	317	1	1	1.48	1.48
SAGE1contig_3557	32.4	32.4	32.4	2.11	7.99e-06	2.12	3.43	0.000609	0.00134		29.3	122	5	8	29.3	29.3	61.7	122	9	16	61.7	61.7
SAGE1contig_3558	1057.48	1057.48	1057.48	4.1	0.00026	4.13	25.49	0	0		341.17	148	113	113	341.17	341.17	1398.66	148	439	440	1398.66	1398.66
SAGE1contig_3561	20.92	20.92	-20.92	-2.67	-5.07e-06	-2.65	-3.06	0.0022	0.00451		33.46	788	51	59	33.46	33.46	12.54	788	20	21	12.54	12.54
SAGE1contig_3562	24.1	24.1	-24.1	-4.75	-5.86e-06	-4.72	-3.94	8.02e-05	0.0002		30.52	366	24	25	30.52	30.52	6.43	366	5	5	6.43	6.43
SAGE1contig_3567	28.31	28.31	28.31	2.25	6.98e-06	2.26	3.33	0.000884	0.00191		22.72	295	7	15	22.72	22.72	51.03	295	16	32	51.03	51.03
SAGE1contig_3569	169.78	169.78	169.78	2.66	4.18e-05	2.68	8.84	0	0		102.29	83	10	19	102.29	102.29	272.07	83	33	48	272.07	272.07
SAGE1contig_3571	70.98	70.98	70.98	2.43	1.75e-05	2.45	5.48	4.19e-08	1.43e-07		49.65	117	12	13	49.65	49.65	120.63	117	30	30	120.63	120.63
SAGE1contig_3574	59.47	59.47	-59.47	-5.38	-1.45e-05	-5.35	-6.36	2.02e-10	8.23e-10		73.04	104	16	17	73.04	73.04	13.57	104	3	3	13.57	13.57
SAGE1contig_3584	75.35	75.35	-75.35	-2.74	-1.83e-05	-2.73	-5.88	4.05e-09	1.49e-08		118.55	98	13	26	118.55	118.55	43.21	98	7	9	43.21	43.21
SAGE1contig_3589	936.72	936.72	936.72	2.26	0.000231	2.28	19.21	0	0		741.58	141	234	234	741.58	741.58	1678.3	141	503	503	1678.3	1678.3
SAGE1contig_359	21.98	21.98	-21.98	-2.85	-5.33e-06	-2.83	-3.23	0.00125	0.00265	0009056 // catabolic process (GO_REF:nd [ND]) /// 0006629 // lipid metabolic process (GO_REF:nd [ND])	33.86	673	18	51	33.86	33.86	11.88	673	7	17	11.88	11.88
SAGE1contig_3590	32.94	32.94	-32.94	-2.66	-7.99e-06	-2.64	-3.84	0.000125	0.000303		52.79	237	28	28	52.79	52.79	19.85	237	10	10	19.85	19.85
SAGE1contig_3597	35.06	35.06	-35.06	-15.2	-8.53e-06	-15.1	-5.52	3.34e-08	1.15e-07	0008152 // metabolic process (GO_REF:nd [ND])	37.53	381	32	32	37.53	37.53	2.47	381	2	2	2.47	2.47
SAGE1contig_3598	35.99	35.99	-35.99	#NAME?	-8.76e-06	#NAME?	-5.98	2.24e-09	8.45e-09		35.99	149	12	12	35.99	35.99	0	149	0	0	0	0
SAGE1contig_3601	98.55	98.55	-98.55	-2.13	-2.39e-05	-2.12	-5.92	3.27e-09	1.22e-08		185.41	482	172	200	185.41	185.41	86.87	482	73	89	86.87	86.87
SAGE1contig_3602	767.94	767.94	-767.94	-18.21	-0.000187	-18.09	-26.13	0	0	0009056 // catabolic process (GO_REF:nd [ND]) /// 0008150 // biological_process (GO_REF:nd [ND])	812.56	738	513	1342	812.56	812.56	44.62	738	26	70	44.62	44.62
SAGE1contig_3603	58.94	58.94	-58.94	-4.87	-1.43e-05	-4.84	-6.2	5.59e-10	2.19e-09		74.17	247	39	41	74.17	74.17	15.24	247	8	8	15.24	15.24
SAGE1contig_3604	46.58	46.58	-46.58	-3.36	-1.13e-05	-3.34	-4.99	6.01e-07	1.84e-06		66.31	310	42	46	66.31	66.31	19.73	310	12	13	19.73	19.73
SAGE1contig_3606	1030.65	1030.65	-1030.65	-3.35	-0.00025	-3.33	-23.45	0	0		1469.44	104	336	342	1469.44	1469.44	438.79	104	95	97	438.79	438.79
SAGE1contig_3614	369.7	369.7	369.7	2.69	9.1e-05	2.71	13.11	0	0	0009628 // response to abiotic stimulus (GO_REF:nd [ND]) /// 0006950 // response to stress (GO_REF:nd [ND]) /// 0008150 // biological_process (GO_REF:nd [ND]) /// 0009719 // response to endogenous stimulus (GO_REF:nd [ND]) /// 0006810 // transport (GO_REF:nd [ND])	218.32	2057	987	1005	218.32	218.32	588.02	2057	2563	2571	588.02	588.02
SAGE1contig_3620	22.84	22.84	-22.84	-2.69	-5.54e-06	-2.67	-3.21	0.00132	0.00279		36.35	209	17	17	36.35	36.35	13.51	209	6	6	13.51	13.51
SAGE1contig_3621	165.86	165.86	165.86	2.12	4.09e-05	2.13	7.78	7.11e-15	3.65e-14		148.38	262	87	87	148.38	148.38	314.24	262	175	175	314.24	314.24
SAGE1contig_3622	29.57	29.57	-29.57	-2.66	-7.17e-06	-2.64	-3.64	0.000278	0.000644		47.39	396	42	42	47.39	47.39	17.82	396	15	15	17.82	17.82
SAGE1contig_3623	120.65	120.65	-120.65	-2.31	-2.92e-05	-2.29	-6.85	7.53e-12	3.32e-11		212.98	107	43	51	212.98	212.98	92.33	107	21	21	92.33	92.33
SAGE1contig_3625	73.42	73.42	73.42	2.8	1.81e-05	2.82	5.94	2.82e-09	1.05e-08	0005975 // carbohydrate metabolic process (GO_REF:nd [ND])	40.71	977	74	89	40.71	40.71	114.12	977	201	237	114.12	114.12
SAGE1contig_3627	407.16	407.16	-407.16	-2.05	-9.85e-05	-2.03	-11.71	0	0		796.26	133	226	237	796.26	796.26	389.1	133	106	110	389.1	389.1
SAGE1contig_3629	61.6	61.6	61.6	6.32	1.51e-05	6.36	6.72	1.81e-11	7.8e-11		11.58	540	14	14	11.58	11.58	73.18	540	84	84	73.18	73.18
SAGE1contig_3635	51.61	51.61	51.61	2.11	1.27e-05	2.13	4.34	1.44e-05	3.91e-05	0006464 // cellular protein modification process (GO_REF:nd [ND]) /// 0009056 // catabolic process (GO_REF:nd [ND]) /// 0000003 // reproduction (GO_REF:nd [ND]) /// 0019538 // protein metabolic process (GO_REF:nd [ND]) /// 0009058 // biosynthetic process (GO_REF:nd [ND]) /// 0007275 // multicellular organismal development (GO_REF:nd [ND])	46.31	1158	120	120	46.31	46.31	97.91	1158	240	241	97.91	97.91
SAGE1contig_3636	75.22	75.22	-75.22	-3.19	-1.83e-05	-3.17	-6.23	4.55e-10	1.8e-09		109.49	151	22	37	109.49	109.49	34.27	151	5	11	34.27	34.27
SAGE1contig_3637	66.77	66.77	-66.77	-3.06	-1.62e-05	-3.04	-5.78	7.34e-09	2.67e-08	0006464 // cellular protein modification process (GO_REF:nd [ND]) /// 0009056 // catabolic process (GO_REF:nd [ND]) /// 0000003 // reproduction (GO_REF:nd [ND]) /// 0019538 // protein metabolic process (GO_REF:nd [ND]) /// 0007275 // multicellular organismal development (GO_REF:nd [ND]) /// 0008283 // cell proliferation (GO_REF:nd [ND])	99.17	392	87	87	99.17	99.17	32.4	392	27	27	32.4	32.4
SAGE1contig_3638	2072.72	2072.72	2072.72	3.15	0.00051	3.18	33	0	0		961.92	131	271	282	961.92	961.92	3034.63	131	615	845	3034.63	3034.63
SAGE1contig_3639	59.6	59.6	59.6	3.08	1.47e-05	3.1	5.55	2.92e-08	1.01e-07		28.69	405	17	26	28.69	28.69	88.28	405	55	76	88.28	88.28
SAGE1contig_364	184.37	184.37	-184.37	-17.57	-4.49e-05	-17.46	-12.78	0	0	0044403 // symbiosis, encompassing mutualism through parasitism (GO_REF:nd [ND]) /// 0000003 // reproduction (GO_REF:nd [ND]) /// 0050789 // regulation of biological process (GO_REF:nd [ND]) /// 0009058 // biosynthetic process (GO_REF:nd [ND]) /// 0016032 // viral reproduction (GO_REF:nd [ND]) /// 0008152 // metabolic process (GO_REF:nd [ND])	195.5	592	16	259	195.5	195.5	11.13	592	4	14	11.13	11.13
SAGE1contig_3640	2641.93	2641.93	-2641.93	-25.75	-0.000643	-25.58	-49.27	0	0		2748.68	119	690	732	2748.68	2748.68	106.74	119	18	27	106.74	106.74
SAGE1contig_3641	24.91	24.91	-24.91	-2.16	-6.03e-06	-2.14	-2.99	0.00276	0.00556		46.45	808	77	84	46.45	46.45	21.54	808	35	37	21.54	21.54
SAGE1contig_3642	27.83	27.83	-27.83	-3.9	-6.76e-06	-3.88	-4.04	5.42e-05	0.000137		37.41	442	28	37	37.41	37.41	9.58	442	9	9	9.58	9.58
SAGE1contig_3643	22.81	22.81	-22.81	-4.75	-5.54e-06	-4.72	-3.84	0.000125	0.000303		28.89	232	11	15	28.89	28.89	6.08	232	2	3	6.08	6.08
SAGE1contig_3644	303.24	303.24	-303.24	-11.64	-7.38e-05	-11.56	-15.91	0	0		331.75	132	97	98	331.75	331.75	28.51	132	8	8	28.51	28.51
SAGE1contig_3646	43.39	43.39	-43.39	-4.27	-1.05e-05	-4.25	-5.16	2.44e-07	7.75e-07		56.64	284	30	36	56.64	56.64	13.25	284	7	8	13.25	13.25
SAGE1contig_365	23.65	23.65	-23.65	-9.97	-5.75e-06	-9.91	-4.38	1.19e-05	3.24e-05	0050789 // regulation of biological process (GO_REF:nd [ND]) /// 0006950 // response to stress (GO_REF:nd [ND]) /// 0019725 // cellular homeostasis (GO_REF:nd [ND]) /// 0008219 // cell death (GO_REF:nd [ND]) /// 0008150 // biological_process (GO_REF:nd [ND]) /// 0015031 // protein transport (GO_REF:nd [ND]) /// 0040007 // growth (GO_REF:nd [ND]) /// 0009058 // biosynthetic process (GO_REF:nd [ND]…	26.29	357	21	21	26.29	26.29	2.64	357	2	2	2.64	2.64
SAGE1contig_3654	32.44	32.44	32.44	2.27	7.99e-06	2.28	3.58	0.000347	0.000794		25.59	227	11	13	25.59	25.59	58.03	227	17	28	58.03	58.03
SAGE1contig_366	1401.79	1401.79	1401.79	4.74	0.000344	4.77	30.38	0	0		375.03	112	85	94	375.03	375.03	1776.82	112	412	423	1776.82	1776.82
SAGE1contig_3667	73.73	73.73	-73.73	-2.2	-1.79e-05	-2.19	-5.22	1.82e-07	5.87e-07	0009628 // response to abiotic stimulus (GO_REF:nd [ND]) /// 0030154 // cell differentiation (GO_REF:nd [ND]) /// 0008152 // metabolic process (GO_REF:nd [ND])	134.99	576	158	174	134.99	134.99	61.26	576	72	75	61.26	61.26
SAGE1contig_3670	50.39	50.39	-50.39	-2.71	-1.22e-05	-2.7	-4.79	1.69e-06	4.99e-06		79.79	112	20	20	79.79	79.79	29.4	112	7	7	29.4	29.4
SAGE1contig_3672	89.51	89.51	89.51	8.2	2.2e-05	8.25	8.4	0	0		12.44	503	10	14	12.44	12.44	101.95	503	99	109	101.95	101.95
SAGE1contig_3674	575.9	575.9	575.9	10.27	0.000141	10.34	21.85	0	0	0009628 // response to abiotic stimulus (GO_REF:nd [ND]) /// 0006091 // generation of precursor metabolites and energy (GO_REF:nd [ND])	62.1	921	29	128	62.1	62.1	638	921	147	1249	638	638
SAGE1contig_3675	50.56	50.56	-50.56	-2.2	-1.22e-05	-2.19	-4.32	1.56e-05	4.21e-05		92.56	280	58	58	92.56	92.56	42.01	280	25	25	42.01	42.01
SAGE1contig_3676	98.63	98.63	-98.63	-2.03	-2.39e-05	-2.02	-5.73	9.9e-09	3.57e-08		194.46	216	74	94	194.46	194.46	95.83	216	32	44	95.83	95.83
SAGE1contig_3680	293.94	293.94	-293.94	-2.37	-7.12e-05	-2.36	-10.85	0	0		507.78	66	75	75	507.78	507.78	213.84	66	30	30	213.84	213.84
SAGE1contig_3681	323.19	323.19	-323.19	-10.07	-7.86e-05	-10	-16.21	0	0		358.83	66	8	53	358.83	358.83	35.64	66	1	5	35.64	35.64
SAGE1contig_3682	102.6	102.6	-102.6	-4.54	-2.49e-05	-4.51	-8.05	7.77e-16	4.17e-15		131.61	146	2	43	131.61	131.61	29	146	0	9	29	29
SAGE1contig_3684	61.2	61.2	61.2	9.65	1.5e-05	9.72	7.08	1.45e-12	6.66e-12		7.07	379	4	6	7.07	7.07	68.27	379	41	55	68.27	68.27
SAGE1contig_3686	32.54	32.54	-32.54	-2.32	-7.88e-06	-2.31	-3.57	0.000359	0.000821		57.15	172	21	22	57.15	57.15	24.62	172	9	9	24.62	24.62
SAGE1contig_3688	439.95	439.95	439.95	6.14	0.000108	6.18	17.88	0	0		85.57	94	18	18	85.57	85.57	525.51	94	99	105	525.51	525.51
SAGE1contig_3689	234.15	234.15	234.15	2.71	5.76e-05	2.73	10.47	0	0		136.68	85	22	26	136.68	136.68	370.83	85	58	67	370.83	370.83
SAGE1contig_3692	56.21	56.21	56.21	2.38	1.38e-05	2.39	4.83	1.4e-06	4.16e-06	0009056 // catabolic process (GO_REF:nd [ND]) /// 0016049 // cell growth (GO_REF:nd [ND]) /// 0030154 // cell differentiation (GO_REF:nd [ND]) /// 0050789 // regulation of biological process (GO_REF:nd [ND]) /// 0019748 // secondary metabolic process (GO_REF:nd [ND]) /// 0006996 // organelle organization (GO_REF:nd [ND]) /// 0006950 // response to stress (GO_REF:nd [ND]) /// 0008150 // biological…	40.83	383	28	35	40.83	40.83	97.04	383	52	79	97.04	97.04
SAGE1contig_3693	41.64	41.64	-41.64	-2.48	-1.01e-05	-2.47	-4.18	2.93e-05	7.67e-05		69.69	218	28	34	69.69	69.69	28.05	218	10	13	28.05	28.05
SAGE1contig_3697	226.54	226.54	-226.54	-2.44	-5.49e-05	-2.43	-9.67	0	0		383.36	183	123	157	383.36	383.36	156.82	183	28	61	156.82	156.82
SAGE1contig_3702	330.23	330.23	-330.23	-2.71	-8.01e-05	-2.69	-12.24	0	0		523.82	209	244	245	523.82	523.82	193.59	209	85	86	193.59	193.59
SAGE1contig_3704	30.26	30.26	-30.26	-2.74	-7.34e-06	-2.72	-3.72	0.000197	0.000466	0006412 // translation (GO_REF:nd [ND]) /// 0008150 // biological_process (GO_REF:nd [ND])	47.68	1134	121	121	47.68	47.68	17.42	1134	42	42	17.42	17.42
SAGE1contig_3706	72.7	72.7	72.7	3.16	1.79e-05	3.18	6.18	6.32e-10	2.47e-09		33.68	199	15	15	33.68	33.68	106.38	199	42	45	106.38	106.38
SAGE1contig_3709	58.99	58.99	-58.99	-2.85	-1.43e-05	-2.83	-5.29	1.24e-07	4.06e-07		90.88	118	3	24	90.88	90.88	31.9	118	1	8	31.9	31.9
SAGE1contig_371	209.27	209.27	209.27	2.45	5.15e-05	2.46	9.45	0	0		144.69	105	17	34	144.69	144.69	353.96	105	60	79	353.96	353.96
SAGE1contig_3713	218.61	218.61	-218.61	-2.51	-5.3e-05	-2.49	-9.62	0	0		363.37	91	35	74	363.37	363.37	144.76	91	14	28	144.76	144.76
SAGE1contig_3714	186.67	186.67	186.67	3.92	4.59e-05	3.95	10.59	0	0		63.84	77	5	11	63.84	63.84	250.5	77	31	41	250.5	250.5
SAGE1contig_372	2646.65	2646.65	2646.65	2.82	0.000651	2.84	35.76	0	0	0009628 // response to abiotic stimulus (GO_REF:nd [ND]) /// 0006091 // generation of precursor metabolites and energy (GO_REF:nd [ND])	1455.06	636	1984	2071	1455.06	1455.06	4101.71	636	5268	5545	4101.71	4101.71
SAGE1contig_3721	22.9	22.9	-22.9	-3.8	-5.56e-06	-3.77	-3.63	0.000279	0.000646		31.09	115	8	8	31.09	31.09	8.18	115	2	2	8.18	8.18
SAGE1contig_3725	172.28	172.28	-172.28	-3.51	-4.18e-05	-3.48	-9.73	0	0		241	89	45	48	241	241	68.72	89	13	13	68.72	68.72
SAGE1contig_3726	41.84	41.84	-41.84	-5.94	-1.02e-05	-5.9	-5.43	5.58e-08	1.88e-07		50.32	222	2	25	50.32	50.32	8.48	222	1	4	8.48	8.48
SAGE1contig_3735	81.1	81.1	81.1	2.59	2e-05	2.61	6.04	1.54e-09	5.88e-09		50.96	114	11	13	50.96	50.96	132.06	114	28	32	132.06	132.06
SAGE1contig_374	141.55	141.55	-141.55	-2.08	-3.43e-05	-2.06	-6.98	3.04e-12	1.37e-11	0008152 // metabolic process (GO_REF:nd [ND])	272.8	552	3	337	272.8	272.8	131.25	552	1	154	131.25	131.25
SAGE1contig_3744	26.22	26.22	-26.22	-4.27	-6.37e-06	-4.25	-4.01	6e-05	0.000151		34.23	235	18	18	34.23	34.23	8.01	235	4	4	8.01	8.01
SAGE1contig_3745	32.45	32.45	-32.45	-2.53	-7.87e-06	-2.52	-3.72	0.000196	0.000465		53.62	200	21	24	53.62	53.62	21.17	200	4	9	21.17	21.17
SAGE1contig_3747	433.33	433.33	-433.33	-2.61	-0.000105	-2.59	-13.8	0	0		702.73	117	144	184	702.73	702.73	269.41	117	52	67	269.41	269.41
SAGE1contig_3751	120.79	120.79	-120.79	-6.65	-2.94e-05	-6.6	-9.4	0	0		142.18	110	35	35	142.18	142.18	21.38	110	5	5	21.38	21.38
SAGE1contig_3752	65.66	65.66	65.66	3.31	1.61e-05	3.33	5.97	2.4e-09	9.02e-09		28.44	110	6	7	28.44	28.44	94.09	110	13	22	94.09	94.09
SAGE1contig_3757	761.65	761.65	761.65	2.23	0.000188	2.25	17.2	0	0		617.4	131	177	181	617.4	617.4	1379.05	131	377	384	1379.05	1379.05
SAGE1contig_3759	297.63	297.63	297.63	2.13	7.34e-05	2.15	10.47	0	0		262.43	63	36	37	262.43	262.43	560.07	63	75	75	560.07	560.07
SAGE1contig_3763	23.06	23.06	-23.06	-4.75	-5.6e-06	-4.72	-3.86	0.000114	0.00028		29.21	153	6	10	29.21	29.21	6.15	153	0	2	6.15	6.15
SAGE1contig_3766	254.68	254.68	254.68	2.58	6.27e-05	2.6	10.68	0	0		161.07	86	16	31	161.07	161.07	415.75	86	29	76	415.75	415.75
SAGE1contig_3767	122.8	122.8	-122.8	-39.89	-2.99e-05	-39.63	-10.77	0	0		125.96	149	40	42	125.96	125.96	3.16	149	1	1	3.16	3.16
SAGE1contig_377	125.92	125.92	-125.92	-22.91	-3.07e-05	-22.76	-10.7	0	0	0009056 // catabolic process (GO_REF:nd [ND]) /// 0006629 // lipid metabolic process (GO_REF:nd [ND]) /// 0000003 // reproduction (GO_REF:nd [ND]) /// 0006996 // organelle organization (GO_REF:nd [ND]) /// 0015031 // protein transport (GO_REF:nd [ND]) /// 0009790 // embryo development (GO_REF:nd [ND]) /// 0006810 // transport (GO_REF:nd [ND])	131.67	655	60	193	131.67	131.67	5.75	655	6	8	5.75	5.75
SAGE1contig_3771	283.37	283.37	-283.37	-2.69	-6.87e-05	-2.67	-11.31	0	0		451.08	317	313	320	451.08	451.08	167.7	317	110	113	167.7	167.7
SAGE1contig_3775	62.31	62.31	62.31	3.56	1.53e-05	3.59	5.95	2.67e-09	9.98e-09		24.31	239	13	13	24.31	24.31	86.61	239	44	44	86.61	86.61
SAGE1contig_3776	51.93	51.93	-51.93	-5.86	-1.26e-05	-5.82	-6.04	1.57e-09	5.98e-09		62.63	264	37	37	62.63	62.63	10.69	264	6	6	10.69	10.69
SAGE1contig_378	71.8	71.8	-71.8	-4.31	-1.75e-05	-4.28	-6.65	2.83e-11	1.21e-10		93.49	282	48	59	93.49	93.49	21.69	282	12	13	21.69	21.69
SAGE1contig_3780	51.12	51.12	-51.12	-3.08	-1.24e-05	-3.06	-5.07	3.97e-07	1.24e-06		75.72	478	78	81	75.72	75.72	24.61	478	23	25	24.61	24.61
SAGE1contig_3787	747.97	747.97	747.97	2.19	0.000184	2.21	16.87	0	0		626.75	77	81	108	626.75	626.75	1374.72	77	133	225	1374.72	1374.72
SAGE1contig_3788	89.46	89.46	-89.46	-2.59	-2.17e-05	-2.57	-6.25	4.15e-10	1.64e-09		145.71	92	1	30	145.71	145.71	56.25	92	0	11	56.25	56.25
SAGE1contig_379	655.53	655.53	655.53	3.94	0.000161	3.97	19.86	0	0		223.04	581	21	290	223.04	223.04	878.57	581	18	1085	878.57	878.57
SAGE1contig_3791	22.92	22.92	-22.92	#NAME?	-5.58e-06	#NAME?	-4.77	1.83e-06	5.4e-06	0006811 // ion transport (GO_REF:nd [ND]) /// 0006810 // transport (GO_REF:nd [ND])	22.92	312	16	16	22.92	22.92	0	312	0	0	0	0
SAGE1contig_3793	147.92	147.92	-147.92	-3.17	-3.59e-05	-3.15	-8.71	0	0		216.22	62	19	30	216.22	216.22	68.29	62	3	9	68.29	68.29
SAGE1contig_380	124.39	124.39	-124.39	-4	-3.02e-05	-3.98	-8.59	0	0		165.81	159	15	59	165.81	165.81	41.42	159	1	14	41.42	41.42
SAGE1contig_3802	158.77	158.77	-158.77	-2.09	-3.84e-05	-2.08	-7.41	1.24e-13	5.98e-13		304.49	113	77	77	304.49	304.49	145.72	113	34	35	145.72	145.72
SAGE1contig_3806	184.92	184.92	184.92	3.66	4.54e-05	3.68	10.33	0	0		69.59	122	19	19	69.59	69.59	254.51	122	66	66	254.51	254.51
SAGE1contig_3807	142.33	142.33	-142.33	-2.08	-3.44e-05	-2.07	-7	2.62e-12	1.19e-11		274.2	132	73	81	274.2	274.2	131.87	132	35	37	131.87	131.87
SAGE1contig_3810	167.97	167.97	-167.97	-3.43	-4.08e-05	-3.41	-9.54	0	0		237.1	245	130	130	237.1	237.1	69.13	245	33	36	69.13	69.13
SAGE1contig_3811	22.79	22.79	-22.79	-2.56	-5.53e-06	-2.55	-3.14	0.0017	0.00353		37.35	323	27	27	37.35	37.35	14.57	323	10	10	14.57	14.57
SAGE1contig_3812	253.38	253.38	253.38	4.36	6.22e-05	4.39	12.67	0	0		75.37	83	14	14	75.37	75.37	328.75	83	58	58	328.75	328.75
SAGE1contig_3816	265.68	265.68	265.68	4.65	6.52e-05	4.68	13.17	0	0		72.79	221	31	36	72.79	72.79	338.47	221	134	159	338.47	338.47
SAGE1contig_3817	82.87	82.87	-82.87	-2.85	-2.01e-05	-2.83	-6.27	3.7e-10	1.47e-09		127.67	84	24	24	127.67	127.67	44.81	84	8	8	44.81	44.81
SAGE1contig_3819	93.39	93.39	93.39	2.29	2.3e-05	2.3	6.1	1.08e-09	4.15e-09		72.58	394	42	64	72.58	72.58	165.97	394	50	139	165.97	165.97
SAGE1contig_3822	588.61	588.61	-588.61	-2.2	-0.000143	-2.19	-14.73	0	0		1079.09	94	225	227	1079.09	1079.09	490.48	94	98	98	490.48	490.48
SAGE1contig_3824	541.34	541.34	541.34	6.21	0.000133	6.25	19.87	0	0		103.83	482	64	112	103.83	103.83	645.17	482	161	661	645.17	645.17
SAGE1contig_3827	87.68	87.68	87.68	3.16	2.16e-05	3.18	6.79	1.13e-11	4.92e-11		40.62	77	7	7	40.62	40.62	128.31	77	21	21	128.31	128.31
SAGE1contig_3829	38.85	38.85	-38.85	-3.23	-9.43e-06	-3.21	-4.5	6.9e-06	1.93e-05		56.27	135	7	17	56.27	56.27	17.42	135	2	5	17.42	17.42
SAGE1contig_383	71.09	71.09	-71.09	-3.6	-1.73e-05	-3.57	-6.3	2.99e-10	1.2e-09		98.47	481	88	106	98.47	98.47	27.39	481	25	28	27.39	27.39
SAGE1contig_3834	38.8	38.8	-38.8	-2.37	-9.4e-06	-2.36	-3.94	8.04e-05	0.000201	0019725 // cellular homeostasis (GO_REF:nd [ND]) /// 0009058 // biosynthetic process (GO_REF:nd [ND]) /// 0006139 // nucleobase-containing compound metabolic process (GO_REF:nd [ND])	67.03	300	44	45	67.03	67.03	28.23	300	18	18	28.23	28.23
SAGE1contig_3836	905.23	905.23	905.23	2.52	0.000223	2.53	19.92	0	0		596.62	182	241	243	596.62	596.62	1501.85	182	577	581	1501.85	1501.85
SAGE1contig_3837	279.24	279.24	-279.24	-5.7	-6.79e-05	-5.66	-13.93	0	0		338.66	95	67	72	338.66	338.66	59.43	95	12	12	59.43	59.43
SAGE1contig_3838	782.49	782.49	782.49	3.52	0.000192	3.55	21.02	0	0		310.11	183	34	127	310.11	310.11	1092.59	183	131	425	1092.59	1092.59
SAGE1contig_3841	43.93	43.93	-43.93	-2.08	-1.06e-05	-2.07	-3.89	0.000101	0.000249	0006412 // translation (GO_REF:nd [ND])	84.59	243	7	46	84.59	84.59	40.66	243	4	21	40.66	40.66
SAGE1contig_3842	106.72	106.72	-106.72	-2.64	-2.59e-05	-2.62	-6.88	5.92e-12	2.63e-11		171.86	65	14	25	171.86	171.86	65.14	65	6	9	65.14	65.14
SAGE1contig_3844	23.29	23.29	-23.29	-6.17	-5.66e-06	-6.13	-4.08	4.51e-05	0.000115		27.79	209	11	13	27.79	27.79	4.5	209	2	2	4.5	4.5
SAGE1contig_3845	54.66	54.66	-54.66	-2.05	-1.32e-05	-2.03	-4.29	1.78e-05	4.77e-05		106.94	117	11	28	106.94	106.94	52.27	117	6	13	52.27	52.27
SAGE1contig_3859	1632.46	1632.46	-1632.46	-2.35	-0.000396	-2.34	-25.46	0	0		2839.96	90	469	572	2839.96	2839.96	1207.51	90	198	231	1207.51	1207.51
SAGE1contig_386	214.63	214.63	-214.63	-2.14	-5.2e-05	-2.12	-8.74	0	0	0009056 // catabolic process (GO_REF:nd [ND]) /// 0005975 // carbohydrate metabolic process (GO_REF:nd [ND]) /// 0019748 // secondary metabolic process (GO_REF:nd [ND]) /// 0009058 // biosynthetic process (GO_REF:nd [ND]) /// 0006091 // generation of precursor metabolites and energy (GO_REF:nd [ND]) /// 0006139 // nucleobase-containing compound metabolic process (GO_REF:nd [ND])	403.54	650	202	587	403.54	403.54	188.91	650	113	261	188.91	188.91
SAGE1contig_3860	71.61	71.61	-71.61	-2.26	-1.73e-05	-2.24	-5.21	1.88e-07	6.06e-07		128.64	66	18	19	128.64	128.64	57.03	66	6	8	57.03	57.03
SAGE1contig_3864	22.55	22.55	-22.55	-2.45	-5.47e-06	-2.44	-3.06	0.00223	0.00457	0006464 // cellular protein modification process (GO_REF:nd [ND]) /// 0009628 // response to abiotic stimulus (GO_REF:nd [ND]) /// 0050789 // regulation of biological process (GO_REF:nd [ND]) /// 0006950 // response to stress (GO_REF:nd [ND]) /// 0007165 // signal transduction (GO_REF:nd [ND]) /// 0008150 // biological_process (GO_REF:nd [ND]) /// 0006811 // ion transport (GO_REF:nd [ND]) /// 000…	38.05	1973	162	168	38.05	38.05	15.5	1973	56	65	15.5	15.5
SAGE1contig_3865	158.85	158.85	-158.85	-3.46	-3.86e-05	-3.44	-9.3	0	0		223.42	102	28	51	223.42	223.42	64.57	102	7	14	64.57	64.57
SAGE1contig_3866	424.38	424.38	-424.38	-9.92	-0.000103	-9.85	-18.54	0	0		471.95	89	86	94	471.95	471.95	47.57	89	7	9	47.57	47.57
SAGE1contig_3867	195.13	195.13	195.13	2.14	4.81e-05	2.15	8.49	0	0		171.67	177	68	68	171.67	171.67	366.8	177	137	138	366.8	366.8
SAGE1contig_3869	24.59	24.59	-24.59	-2.25	-5.96e-06	-2.23	-3.05	0.00233	0.00475	0006464 // cellular protein modification process (GO_REF:nd [ND]) /// 0000003 // reproduction (GO_REF:nd [ND]) /// 0019538 // protein metabolic process (GO_REF:nd [ND]) /// 0007275 // multicellular organismal development (GO_REF:nd [ND])	44.34	524	25	52	44.34	44.34	19.75	524	11	22	19.75	19.75
SAGE1contig_387	166.8	166.8	-166.8	-2.79	-4.05e-05	-2.78	-8.82	0	0		259.8	172	100	100	259.8	259.8	93	172	34	34	93	93
SAGE1contig_3873	66.95	66.95	-66.95	-3.47	-1.63e-05	-3.45	-6.05	1.47e-09	5.61e-09		94.03	556	106	117	94.03	94.03	27.08	556	31	32	27.08	27.08
SAGE1contig_3874	58.79	58.79	-58.79	-3.56	-1.43e-05	-3.54	-5.71	1.12e-08	4e-08		81.74	82	6	15	81.74	81.74	22.95	82	2	4	22.95	22.95
SAGE1contig_3877	655.53	655.53	655.53	2.08	0.000162	2.09	15.29	0	0		608.83	80	72	109	608.83	608.83	1264.36	80	159	215	1264.36	1264.36
SAGE1contig_3879	99.75	99.75	-99.75	-13.3	-2.43e-05	-13.21	-9.23	0	0		107.86	116	9	28	107.86	107.86	8.11	116	1	2	8.11	8.11
SAGE1contig_3885	191.25	191.25	-191.25	-4.75	-4.65e-05	-4.72	-11.11	0	0		242.27	83	44	45	242.27	242.27	51.01	83	9	9	51.01	51.01
SAGE1contig_3890	196.03	196.03	-196.03	-2.99	-4.76e-05	-2.97	-9.82	0	0		294.65	229	150	151	294.65	294.65	98.61	229	48	48	98.61	98.61
SAGE1contig_3900	23.95	23.95	-23.95	-2.09	-5.8e-06	-2.08	-2.88	0.00399	0.00781		45.94	107	11	11	45.94	45.94	21.98	107	5	5	21.98	21.98
SAGE1contig_3901	233.56	233.56	-233.56	-12.35	-5.68e-05	-12.27	-14.04	0	0		254.14	160	91	91	254.14	254.14	20.58	160	7	7	20.58	20.58
SAGE1contig_3907	252.14	252.14	-252.14	-2.24	-6.11e-05	-2.23	-9.74	0	0		455.5	155	158	158	455.5	455.5	203.36	155	61	67	203.36	203.36
SAGE1contig_3908	164.33	164.33	-164.33	-4.22	-3.99e-05	-4.19	-10.02	0	0		215.35	83	35	40	215.35	215.35	51.01	83	8	9	51.01	51.01
SAGE1contig_391	1573.12	1573.12	-1573.12	-21.27	-0.000383	-21.13	-37.71	0	0		1650.73	291	1075	1075	1650.73	1650.73	77.6	291	48	48	77.6	77.6
SAGE1contig_3913	205.09	205.09	-205.09	-2.51	-4.97e-05	-2.49	-9.32	0	0		340.89	194	52	148	340.89	340.89	135.8	194	22	56	135.8	135.8
SAGE1contig_3917	260.57	260.57	-260.57	-4.25	-6.33e-05	-4.22	-12.63	0	0		340.85	586	7	447	340.85	340.85	80.28	586	5	100	80.28	80.28
SAGE1contig_3923	157.35	157.35	-157.35	-2.43	-3.81e-05	-2.42	-8.04	8.88e-16	4.74e-15		267.27	107	58	64	267.27	267.27	109.92	107	23	25	109.92	109.92
SAGE1contig_3924	60.29	60.29	-60.29	-3.9	-1.46e-05	-3.88	-5.94	2.81e-09	1.05e-08		81.05	204	28	37	81.05	81.05	20.76	204	8	9	20.76	20.76
SAGE1contig_3925	338.96	338.96	-338.96	-2.33	-8.21e-05	-2.31	-11.53	0	0		594.21	94	122	125	594.21	594.21	255.25	94	51	51	255.25	255.25
SAGE1contig_3926	51.46	51.46	-51.46	-3.32	-1.25e-05	-3.3	-5.23	1.72e-07	5.57e-07		73.6	255	42	42	73.6	73.6	22.14	255	12	12	22.14	22.14
SAGE1contig_3932	224.44	224.44	-224.44	-6.72	-5.46e-05	-6.68	-12.84	0	0	0006464 // cellular protein modification process (GO_REF:nd [ND]) /// 0009628 // response to abiotic stimulus (GO_REF:nd [ND]) /// 0050789 // regulation of biological process (GO_REF:nd [ND]) /// 0009058 // biosynthetic process (GO_REF:nd [ND]) /// 0006950 // response to stress (GO_REF:nd [ND]) /// 0008219 // cell death (GO_REF:nd [ND]) /// 0007165 // signal transduction (GO_REF:nd [ND]) /// 0015…	263.64	600	337	354	263.64	263.64	39.2	600	47	50	39.2	39.2
SAGE1contig_3935	73.13	73.13	73.13	2.51	1.8e-05	2.53	5.65	1.58e-08	5.61e-08		48.41	120	13	13	48.41	48.41	121.53	120	30	31	121.53	121.53
SAGE1contig_3937	144.47	144.47	144.47	3.38	3.55e-05	3.4	8.91	0	0		60.71	736	75	100	60.71	60.71	205.19	736	277	321	205.19	205.19
SAGE1contig_3942	5306.28	5306.28	5306.28	11.32	0.0013	11.4	66.96	0	0		514.07	113	117	130	514.07	514.07	5820.36	113	1230	1398	5820.36	5820.36
SAGE1contig_3944	50.5	50.5	-50.5	-4.27	-1.23e-05	-4.25	-5.57	2.55e-08	8.89e-08		65.93	61	9	9	65.93	65.93	15.42	61	2	2	15.42	15.42
SAGE1contig_3947	448.7	448.7	-448.7	-9.76	-0.000109	-9.69	-19.04	0	0		499.94	101	57	113	499.94	499.94	51.24	101	6	11	51.24	51.24
SAGE1contig_3948	22.69	22.69	-22.69	-6.02	-5.52e-06	-5.98	-4.01	6.1e-05	0.000154		27.21	312	12	19	27.21	27.21	4.52	312	0	3	4.52	4.52
SAGE1contig_3951	91.03	91.03	-91.03	-2.71	-2.21e-05	-2.7	-6.43	1.24e-10	5.09e-10		144.14	62	20	20	144.14	144.14	53.12	62	6	7	53.12	53.12
SAGE1contig_3954	874.75	874.75	874.75	3.95	0.000215	3.98	22.97	0	0		296.28	92	52	61	296.28	296.28	1171.03	92	222	229	1171.03	1171.03
SAGE1contig_3957	88.24	88.24	-88.24	-2.45	-2.14e-05	-2.44	-6.05	1.48e-09	5.64e-09		148.95	279	56	93	148.95	148.95	60.7	279	23	36	60.7	60.7
SAGE1contig_3958	43.61	43.61	-43.61	-3.8	-1.06e-05	-3.77	-5.01	5.31e-07	1.63e-06		59.19	151	20	20	59.19	59.19	15.58	151	5	5	15.58	15.58
SAGE1contig_396	148.78	148.78	-148.78	-2.69	-3.61e-05	-2.67	-8.19	2.22e-16	1.22e-15		236.9	315	63	167	236.9	236.9	88.12	315	31	59	88.12	88.12
SAGE1contig_3966	58.43	58.43	58.43	2.15	1.44e-05	2.16	4.66	3.16e-06	9.14e-06	0008150 // biological_process (GO_REF:nd [ND])	50.83	422	42	48	50.83	50.83	109.25	422	84	98	109.25	109.25
SAGE1contig_3969	34.32	34.32	34.32	7.46	8.42e-06	7.51	5.14	2.73e-07	8.65e-07	0009056 // catabolic process (GO_REF:nd [ND]) /// 0016049 // cell growth (GO_REF:nd [ND]) /// 0006629 // lipid metabolic process (GO_REF:nd [ND]) /// 0050789 // regulation of biological process (GO_REF:nd [ND]) /// 0007049 // cell cycle (GO_REF:nd [ND]) /// 0005975 // carbohydrate metabolic process (GO_REF:nd [ND]) /// 0009058 // biosynthetic process (GO_REF:nd [ND]) /// 0007275 // multicellular …	5.31	1009	12	12	5.31	5.31	39.63	1009	77	85	39.63	39.63
SAGE1contig_3979	114.46	114.46	-114.46	-2.4	-2.77e-05	-2.39	-6.81	9.52e-12	4.18e-11		196.07	98	31	43	196.07	196.07	81.61	98	7	17	81.61	81.61
SAGE1contig_398	318.29	318.29	-318.29	-3.05	-7.73e-05	-3.03	-12.61	0	0		473.42	185	142	196	473.42	473.42	155.12	185	47	61	155.12	155.12
SAGE1contig_3983	195.54	195.54	-195.54	-2.18	-4.74e-05	-2.17	-8.45	0	0		360.61	114	84	92	360.61	360.61	165.07	114	37	40	165.07	165.07
SAGE1contig_3984	365.31	365.31	-365.31	-2.25	-8.85e-05	-2.23	-11.75	0	0		657.96	127	54	187	657.96	657.96	292.65	127	17	79	292.65	292.65
SAGE1contig_3993	44.01	44.01	-44.01	-3.41	-1.07e-05	-3.39	-4.87	1.09e-06	3.27e-06		62.26	567	41	79	62.26	62.26	18.25	567	12	22	18.25	18.25
SAGE1contig_3994	42.7	42.7	-42.7	-12.66	-1.04e-05	-12.58	-6.01	1.81e-09	6.85e-09	0050789 // regulation of biological process (GO_REF:nd [ND]) /// 0006950 // response to stress (GO_REF:nd [ND]) /// 0007165 // signal transduction (GO_REF:nd [ND]) /// 0008152 // metabolic process (GO_REF:nd [ND]) /// 0009607 // response to biotic stimulus (GO_REF:nd [ND])	46.37	771	80	80	46.37	46.37	3.66	771	6	6	3.66	3.66
SAGE1contig_3997	78.54	78.54	-78.54	-2.12	-1.9e-05	-2.1	-5.25	1.49e-07	4.83e-07		148.95	147	45	49	148.95	148.95	70.41	147	20	22	70.41	70.41
SAGE1contig_400	739.74	739.74	739.74	2.4	0.000182	2.41	17.58	0	0		530.23	702	804	833	530.23	530.23	1269.97	702	1754	1895	1269.97	1269.97
SAGE1contig_4000	31.36	31.36	-31.36	-3.8	-7.62e-06	-3.77	-4.25	2.12e-05	5.62e-05		42.56	84	7	8	42.56	42.56	11.2	84	2	2	11.2	11.2
SAGE1contig_4003	163.34	163.34	-163.34	-2.7	-3.96e-05	-2.68	-8.6	0	0		259.46	93	47	54	259.46	259.46	96.12	93	14	19	96.12	96.12
SAGE1contig_4004	23.26	23.26	-23.26	-2.53	-5.64e-06	-2.52	-3.15	0.00162	0.00338		38.44	372	24	32	38.44	38.44	15.18	372	11	12	15.18	15.18
SAGE1contig_4005	135.03	135.03	-135.03	-4.56	-3.28e-05	-4.53	-9.25	0	0		172.97	62	14	24	172.97	172.97	37.94	62	4	5	37.94	37.94
SAGE1contig_4006	20.78	20.78	-20.78	-16.15	-5.06e-06	-16.04	-4.27	1.97e-05	5.26e-05		22.15	343	3	17	22.15	22.15	1.37	343	0	1	1.37	1.37
SAGE1contig_4009	74.23	74.23	-74.23	-2.49	-1.8e-05	-2.47	-5.58	2.36e-08	8.25e-08		124.12	198	54	55	124.12	124.12	49.9	198	20	21	49.9	49.9
SAGE1contig_401	1985.47	1985.47	1985.47	2.35	0.000489	2.37	28.53	0	0		1470.73	127	410	418	1470.73	1470.73	3456.2	127	927	933	3456.2	3456.2
SAGE1contig_4012	39.47	39.47	-39.47	#NAME?	-9.61e-06	#NAME?	-6.26	3.8e-10	1.51e-09		39.47	283	25	25	39.47	39.47	0	283	0	0	0	0
SAGE1contig_4021	51.91	51.91	51.91	2.75	1.28e-05	2.77	4.96	7.19e-07	2.19e-06		29.68	271	12	18	29.68	29.68	81.59	271	28	47	81.59	81.59
SAGE1contig_4022	21.43	21.43	21.43	3.39	5.27e-06	3.41	3.44	0.000588	0.0013		8.96	449	7	9	8.96	8.96	30.39	449	29	29	30.39	30.39
SAGE1contig_4029	73.32	73.32	73.32	4.21	1.8e-05	4.24	6.76	1.4e-11	6.09e-11		22.83	137	0	7	22.83	22.83	96.15	137	1	28	96.15	96.15
SAGE1contig_4030	263.2	263.2	-263.2	-2.36	-6.38e-05	-2.35	-10.24	0	0		456.42	280	278	286	456.42	456.42	193.22	280	111	115	193.22	193.22
SAGE1contig_4031	161.2	161.2	161.2	4.56	3.96e-05	4.59	10.21	0	0		45.25	237	24	24	45.25	45.25	206.45	237	103	104	206.45	206.45
SAGE1contig_4032	70.9	70.9	70.9	3.06	1.74e-05	3.08	6.04	1.55e-09	5.9e-09		34.37	143	0	11	34.37	34.37	105.28	143	5	32	105.28	105.28
SAGE1contig_4036	330.81	330.81	330.81	79.75	8.11e-05	80.28	18.02	0	0		4.2	851	8	8	4.2	4.2	335.01	851	111	606	335.01	335.01
SAGE1contig_4044	90.44	90.44	-90.44	-2.11	-2.19e-05	-2.1	-5.63	1.8e-08	6.36e-08		171.86	104	20	40	171.86	171.86	81.43	104	11	18	81.43	81.43
SAGE1contig_4046	82.03	82.03	82.03	2.75	2.02e-05	2.77	6.23	4.66e-10	1.84e-09		46.9	343	15	36	46.9	46.9	128.93	343	62	94	128.93	128.93
SAGE1contig_4050	129.63	129.63	-129.63	-6.65	-3.15e-05	-6.6	-9.74	0	0		152.58	123	42	42	152.58	152.58	22.95	123	6	6	22.95	22.95
SAGE1contig_4053	272.67	272.67	-272.67	-3.68	-6.62e-05	-3.66	-12.42	0	0		374.39	111	65	93	374.39	374.39	101.72	111	17	24	101.72	101.72
SAGE1contig_4055	410.09	410.09	-410.09	-12.16	-9.98e-05	-12.08	-18.58	0	0		446.85	64	61	64	446.85	446.85	36.75	64	5	5	36.75	36.75
SAGE1contig_4056	425.07	425.07	-425.07	-3.34	-0.000103	-3.31	-15.04	0	0		607.04	106	144	144	607.04	607.04	181.97	106	41	41	181.97	181.97
SAGE1contig_4058	30.82	30.82	-30.82	#NAME?	-7.5e-06	#NAME?	-5.53	3.15e-08	1.08e-07		30.82	145	9	10	30.82	30.82	0	145	0	0	0	0
SAGE1contig_406	163.83	163.83	-163.83	-5.43	-3.98e-05	-5.39	-10.57	0	0		200.83	89	10	40	200.83	200.83	37	89	1	7	37	37
SAGE1contig_4062	66.2	66.2	-66.2	#NAME?	-1.61e-05	#NAME?	-8.11	5.55e-16	2.99e-15		66.2	81	12	12	66.2	66.2	0	81	0	0	0	0
SAGE1contig_4066	24.92	24.92	-24.92	-2.66	-6.04e-06	-2.64	-3.34	0.000847	0.00184		39.93	470	42	42	39.93	39.93	15.01	470	15	15	15.01	15.01
SAGE1contig_407	241.38	241.38	-241.38	-6.15	-5.87e-05	-6.11	-13.13	0	0		288.23	462	231	298	288.23	288.23	46.84	462	37	46	46.84	46.84
SAGE1contig_4071	702.96	702.96	702.96	8.26	0.000172	8.32	23.58	0	0		96.82	60	13	13	96.82	96.82	799.78	60	102	102	799.78	799.78
SAGE1contig_408	238.59	238.59	-238.59	-12.66	-5.81e-05	-12.58	-14.22	0	0		259.04	138	80	80	259.04	259.04	20.45	138	6	6	20.45	20.45
SAGE1contig_4081	76.31	76.31	76.31	2.09	1.88e-05	2.1	5.23	1.69e-07	5.47e-07		70.28	337	18	53	70.28	70.28	146.58	337	45	105	146.58	146.58
SAGE1contig_4088	33.19	33.19	-33.19	-3.44	-8.06e-06	-3.42	-4.25	2.17e-05	5.76e-05		46.78	277	29	29	46.78	46.78	13.59	277	7	8	13.59	13.59
SAGE1contig_409	976.7	976.7	-976.7	-2.66	-0.000237	-2.64	-20.89	0	0		1565.67	131	414	459	1565.67	1565.67	588.97	131	144	164	588.97	588.97
SAGE1contig_4090	24.3	24.3	-24.3	-3.32	-5.9e-06	-3.3	-3.59	0.000328	0.000754		34.75	90	5	7	34.75	34.75	10.45	90	1	2	10.45	10.45
SAGE1contig_4094	34.48	34.48	-34.48	-16.15	-8.39e-06	-16.04	-5.5	3.83e-08	1.31e-07		36.76	620	42	51	36.76	36.76	2.28	620	3	3	2.28	2.28
SAGE1contig_410	134.26	134.26	-134.26	-4.1	-3.26e-05	-4.07	-8.98	0	0	0050789 // regulation of biological process (GO_REF:nd [ND]) /// 0006996 // organelle organization (GO_REF:nd [ND]) /// 0006139 // nucleobase-containing compound metabolic process (GO_REF:nd [ND]) /// 0008283 // cell proliferation (GO_REF:nd [ND])	177.58	1238	4	492	177.58	177.58	43.32	1238	2	114	43.32	43.32
SAGE1contig_4102	20.68	20.68	-20.68	-3.04	-5.02e-06	-3.02	-3.21	0.00133	0.0028		30.82	232	16	16	30.82	30.82	10.14	232	5	5	10.14	10.14
SAGE1contig_4104	30.92	30.92	-30.92	-3.21	-7.51e-06	-3.18	-4	6.3e-05	0.000159		44.93	537	53	54	44.93	44.93	14.02	537	16	16	14.02	14.02
SAGE1contig_4105	67.93	67.93	-67.93	-2.14	-1.64e-05	-2.12	-4.92	8.79e-07	2.66e-06		127.67	126	36	36	127.67	127.67	59.74	126	16	16	59.74	59.74
SAGE1contig_4106	941.44	941.44	-941.44	-45.27	-0.000229	-44.98	-29.91	0	0	0006950 // response to stress (GO_REF:nd [ND]) /// 0008150 // biological_process (GO_REF:nd [ND]) /// 0009719 // response to endogenous stimulus (GO_REF:nd [ND]) /// 0009605 // response to external stimulus (GO_REF:nd [ND])	962.7	531	112	1144	962.7	962.7	21.26	531	6	24	21.26	21.26
SAGE1contig_4113	211.42	211.42	-211.42	-3.13	-5.13e-05	-3.11	-10.38	0	0	0006629 // lipid metabolic process (GO_REF:nd [ND]) /// 0019748 // secondary metabolic process (GO_REF:nd [ND]) /// 0009058 // biosynthetic process (GO_REF:nd [ND])	310.53	731	418	508	310.53	310.53	99.11	731	116	154	99.11	99.11
SAGE1contig_4116	91.05	91.05	-91.05	-12.03	-2.22e-05	-11.95	-8.74	0	0		99.3	171	38	38	99.3	99.3	8.25	171	3	3	8.25	8.25
SAGE1contig_4117	455.9	455.9	455.9	2.16	0.000112	2.18	13.07	0	0	0009628 // response to abiotic stimulus (GO_REF:nd [ND]) /// 0050789 // regulation of biological process (GO_REF:nd [ND]) /// 0009058 // biosynthetic process (GO_REF:nd [ND]) /// 0008150 // biological_process (GO_REF:nd [ND]) /// 0008152 // metabolic process (GO_REF:nd [ND]) /// 0006811 // ion transport (GO_REF:nd [ND])	391.58	1148	53	1006	391.58	391.58	847.48	1148	86	2068	847.48	847.48
SAGE1contig_4118	29.74	29.74	29.74	2.85	7.32e-06	2.87	3.8	0.000142	0.000343		16.11	749	21	27	16.11	16.11	45.85	749	69	73	45.85	45.85
SAGE1contig_4120	43.76	43.76	-43.76	-4.51	-1.06e-05	-4.48	-5.25	1.5e-07	4.85e-07		56.23	151	18	19	56.23	56.23	12.46	151	4	4	12.46	12.46
SAGE1contig_4125	101.7	101.7	-101.7	-11.16	-2.48e-05	-11.09	-9.18	0	0		111.71	188	8	47	111.71	111.71	10.01	188	2	4	10.01	10.01
SAGE1contig_4126	81.06	81.06	-81.06	-4.12	-1.97e-05	-4.1	-6.99	2.71e-12	1.23e-11	0009056 // catabolic process (GO_REF:nd [ND]) /// 0006629 // lipid metabolic process (GO_REF:nd [ND]) /// 0000003 // reproduction (GO_REF:nd [ND]) /// 0006996 // organelle organization (GO_REF:nd [ND]) /// 0009653 // anatomical structure morphogenesis (GO_REF:nd [ND]) /// 0015031 // protein transport (GO_REF:nd [ND]) /// 0007275 // multicellular organismal development (GO_REF:nd [ND]) /// 0006810…	107.01	689	49	165	107.01	107.01	25.95	689	2	38	25.95	25.95
SAGE1contig_413	253.76	253.76	-253.76	-3.03	-6.16e-05	-3.01	-11.23	0	0		378.68	177	150	150	378.68	378.68	124.92	177	47	47	124.92	124.92
SAGE1contig_4131	213.57	213.57	-213.57	#NAME?	-5.2e-05	#NAME?	-14.57	0	0		213.57	136	52	65	213.57	213.57	0	136	0	0	0	0
SAGE1contig_4133	90.96	90.96	-90.96	-2.95	-2.21e-05	-2.94	-6.66	2.72e-11	1.17e-10		137.49	91	23	28	137.49	137.49	46.53	91	9	9	46.53	46.53
SAGE1contig_4137	102.66	102.66	-102.66	-3.43	-2.49e-05	-3.41	-7.46	8.53e-14	4.16e-13		144.84	145	45	47	144.84	144.84	42.18	145	13	13	42.18	42.18
SAGE1contig_4139	36.85	36.85	-36.85	-2.2	-8.92e-06	-2.19	-3.68	0.00023	0.000539		67.56	291	44	44	67.56	67.56	30.72	291	19	19	30.72	30.72
SAGE1contig_414	47.75	47.75	-47.75	-7.72	-1.16e-05	-7.67	-6.04	1.54e-09	5.89e-09	0008152 // metabolic process (GO_REF:nd [ND])	54.85	1059	121	130	54.85	54.85	7.11	1059	16	16	7.11	7.11
SAGE1contig_4142	289.56	289.56	289.56	3.03	7.12e-05	3.05	12.15	0	0		142.94	347	99	111	142.94	142.94	432.5	347	284	319	432.5	432.5
SAGE1contig_4149	144.11	144.11	-144.11	-3.95	-3.5e-05	-3.92	-9.21	0	0		193.04	125	21	54	193.04	193.04	48.93	125	6	13	48.93	48.93
SAGE1contig_415	44.51	44.51	44.51	2.42	1.1e-05	2.44	4.34	1.44e-05	3.9e-05		31.24	472	21	33	31.24	31.24	75.75	472	51	76	75.75	75.75
SAGE1contig_4154	83	83	-83	-2.48	-2.01e-05	-2.46	-5.9	3.74e-09	1.38e-08		139.08	151	43	47	139.08	139.08	56.08	151	15	18	56.08	56.08
SAGE1contig_4158	52.84	52.84	52.84	7.52	1.3e-05	7.57	6.39	1.7e-10	6.95e-10		8.1	386	6	7	8.1	8.1	60.94	386	50	50	60.94	60.94
SAGE1contig_4164	82.84	82.84	-82.84	-7.77	-2.02e-05	-7.72	-7.96	1.67e-15	8.81e-15		95.07	423	71	90	95.07	95.07	12.23	423	9	11	12.23	12.23
SAGE1contig_4169	57.31	57.31	-57.31	-2.26	-1.39e-05	-2.25	-4.67	2.99e-06	8.64e-06		102.61	135	31	31	102.61	102.61	45.3	135	13	13	45.3	45.3
SAGE1contig_417	997.25	997.25	-997.25	-2.03	-0.000241	-2.02	-18.26	0	0		1961.16	450	1919	1975	1961.16	1961.16	963.92	450	909	922	963.92	963.92
SAGE1contig_4173	74.64	74.64	-74.64	-2.15	-1.81e-05	-2.14	-5.18	2.25e-07	7.19e-07		139.38	218	62	68	139.38	139.38	64.74	218	29	30	64.74	64.74
SAGE1contig_4174	203.11	203.11	203.11	2.52	5e-05	2.53	9.43	0	0		134.05	120	32	36	134.05	134.05	337.16	120	73	86	337.16	337.16
SAGE1contig_4176	82.41	82.41	-82.41	-7.78	-2e-05	-7.73	-7.94	2e-15	1.05e-14		94.57	619	113	131	94.57	94.57	12.16	619	12	16	12.16	12.16
SAGE1contig_4179	167.88	167.88	167.88	2.47	4.13e-05	2.48	8.5	0	0		114.39	125	26	32	114.39	114.39	282.27	125	66	75	282.27	282.27
SAGE1contig_4182	171.57	171.57	171.57	4.21	4.21e-05	4.24	10.34	0	0		53.43	92	11	11	53.43	53.43	225	92	43	44	225	225
SAGE1contig_4188	252.39	252.39	-252.39	-3.24	-6.13e-05	-3.22	-11.48	0	0		365.03	71	56	58	365.03	365.03	112.64	71	15	17	112.64	112.64
SAGE1contig_4197	83.74	83.74	-83.74	-3.22	-2.03e-05	-3.2	-6.6	4.21e-11	1.78e-10	0008152 // metabolic process (GO_REF:nd [ND]) /// 0006810 // transport (GO_REF:nd [ND])	121.44	574	19	156	121.44	121.44	37.7	574	20	46	37.7	37.7
SAGE1contig_4201	46.2	46.2	-46.2	-3.09	-1.12e-05	-3.07	-4.83	1.39e-06	4.15e-06		68.34	170	26	26	68.34	68.34	22.14	170	8	8	22.14	22.14
SAGE1contig_4204	1479.7	1479.7	1479.7	4.58	0.000363	4.61	30.97	0	0		413.75	81	27	75	413.75	413.75	1893.45	81	128	326	1893.45	1893.45
SAGE1contig_4208	81.9	81.9	-81.9	-2.19	-1.98e-05	-2.18	-5.48	4.22e-08	1.44e-07		150.62	89	30	30	150.62	150.62	68.72	89	12	13	68.72	68.72
SAGE1contig_4209	105.25	105.25	105.25	5.03	2.58e-05	5.06	8.43	0	0		26.11	308	18	18	26.11	26.11	131.36	308	86	86	131.36	131.36
SAGE1contig_4213	172.13	172.13	-172.13	-4.48	-4.18e-05	-4.45	-10.4	0	0	0006950 // response to stress (GO_REF:nd [ND]) /// 0009605 // response to external stimulus (GO_REF:nd [ND])	221.55	714	347	354	221.55	221.55	49.42	714	74	75	49.42	49.42
SAGE1contig_422	541.42	541.42	-541.42	-30.92	-0.000132	-30.72	-22.45	0	0	0009058 // biosynthetic process (GO_REF:nd [ND])	559.51	234	286	293	559.51	559.51	18.09	234	9	9	18.09	18.09
SAGE1contig_4220	2333.83	2333.83	-2333.83	-3.25	-0.000567	-3.23	-34.96	0	0		3368.84	115	835	867	3368.84	3368.84	1035.01	115	239	253	1035.01	1035.01
SAGE1contig_4222	978.86	978.86	-978.86	-5.1	-0.000238	-5.07	-25.53	0	0		1217.5	69	179	188	1217.5	1217.5	238.64	69	32	35	238.64	238.64
SAGE1contig_4227	61.68	61.68	61.68	2.02	1.52e-05	2.04	4.62	3.91e-06	1.12e-05		60.2	193	14	26	60.2	60.2	121.88	193	25	50	121.88	121.88
SAGE1contig_4229	21.22	21.22	-21.22	-2.85	-5.15e-06	-2.83	-3.17	0.00152	0.00318		32.7	164	12	12	32.7	32.7	11.47	164	4	4	11.47	11.47
SAGE1contig_4230	53.15	53.15	-53.15	-6.65	-1.29e-05	-6.6	-6.24	4.46e-10	1.76e-09		62.56	100	4	14	62.56	62.56	9.41	100	0	2	9.41	9.41
SAGE1contig_4237	374.42	374.42	374.42	6.68	9.19e-05	6.73	16.72	0	0		65.88	468	69	69	65.88	65.88	440.3	468	438	438	440.3	440.3
SAGE1contig_4238	115.49	115.49	-115.49	-8.55	-2.81e-05	-8.49	-9.52	0	0		130.78	123	26	36	130.78	130.78	15.3	123	3	4	15.3	15.3
SAGE1contig_4246	58.85	58.85	-58.85	-5.53	-1.43e-05	-5.49	-6.36	2.04e-10	8.28e-10		71.85	398	42	64	71.85	71.85	13	398	8	11	13	13
SAGE1contig_4247	109.45	109.45	-109.45	-11.08	-2.66e-05	-11.01	-9.52	0	0		120.31	130	27	35	120.31	120.31	10.86	130	2	3	10.86	10.86
SAGE1contig_4248	126.92	126.92	-126.92	-9.5	-3.09e-05	-9.44	-10.09	0	0		141.86	63	8	20	141.86	141.86	14.94	63	1	2	14.94	14.94
SAGE1contig_4253	82.6	82.6	-82.6	-5.32	-2.01e-05	-5.28	-7.48	7.58e-14	3.71e-13		101.72	123	11	28	101.72	101.72	19.12	123	2	5	19.12	19.12
SAGE1contig_4254	124.69	124.69	-124.69	-3.1	-3.03e-05	-3.08	-7.94	2e-15	1.05e-14		184	119	40	49	184	184	59.3	119	14	15	59.3	59.3
SAGE1contig_4258	178.09	178.09	-178.09	-4.56	-4.33e-05	-4.53	-10.63	0	0		228.08	480	77	245	228.08	228.08	49.99	480	22	51	49.99	49.99
SAGE1contig_4262	3632.18	3632.18	3632.18	2.89	0.000893	2.91	42.31	0	0		1922.67	109	118	469	1922.67	1922.67	5554.86	109	271	1287	5554.86	5554.86
SAGE1contig_4263	29.61	29.61	-29.61	-4.46	-7.2e-06	-4.43	-4.31	1.64e-05	4.42e-05		38.18	714	11	61	38.18	38.18	8.57	714	6	13	8.57	8.57
SAGE1contig_4264	1131.54	1131.54	-1131.54	-3.37	-0.000275	-3.35	-24.62	0	0		1609.35	256	410	922	1609.35	1609.35	477.81	256	119	260	477.81	477.81
SAGE1contig_4268	23.73	23.73	-23.73	-3.94	-5.76e-06	-3.91	-3.74	0.000186	0.000443	0006259 // DNA metabolic process (GO_REF:nd [ND])	31.8	1574	107	112	31.8	31.8	8.07	1574	25	27	8.07	8.07
SAGE1contig_4270	63.65	63.65	-63.65	-3.37	-1.55e-05	-3.35	-5.84	5.28e-09	1.94e-08		90.53	385	44	78	90.53	90.53	26.88	385	12	22	26.88	26.88
SAGE1contig_4275	68.63	68.63	-68.63	-9.02	-1.67e-05	-8.96	-7.38	1.57e-13	7.54e-13		77.18	110	13	19	77.18	77.18	8.55	110	2	2	8.55	8.55
SAGE1contig_4279	57.1	57.1	-57.1	-7.41	-1.39e-05	-7.36	-6.57	5.09e-11	2.14e-10	0006464 // cellular protein modification process (GO_REF:nd [ND])	66.01	264	39	39	66.01	66.01	8.91	264	5	5	8.91	8.91
SAGE1contig_4281	270.25	270.25	270.25	2.53	6.65e-05	2.55	10.91	0	0		176.49	119	37	47	176.49	176.49	446.74	119	82	113	446.74	446.74
SAGE1contig_4283	59.53	59.53	-59.53	-2.22	-1.44e-05	-2.2	-4.7	2.56e-06	7.46e-06		108.48	173	40	42	108.48	108.48	48.95	173	17	18	48.95	48.95
SAGE1contig_4291	39.97	39.97	-39.97	-2.17	-9.68e-06	-2.15	-3.8	0.000143	0.000345		74.2	536	88	89	74.2	74.2	34.23	536	39	39	34.23	34.23
SAGE1contig_4293	133.46	133.46	-133.46	-12.35	-3.25e-05	-12.27	-10.61	0	0		145.23	80	26	26	145.23	145.23	11.76	80	2	2	11.76	11.76
SAGE1contig_43	121.04	121.04	121.04	3.4	2.98e-05	3.42	8.17	4.44e-16	2.4e-15	0006412 // translation (GO_REF:nd [ND])	50.43	4173	196	471	50.43	50.43	171.48	4173	255	1521	171.48	171.48
SAGE1contig_4301	69.59	69.59	-69.59	-11.87	-1.69e-05	-11.79	-7.64	2.22e-14	1.11e-13		75.99	147	20	25	75.99	75.99	6.4	147	2	2	6.4	6.4
SAGE1contig_4302	274.59	274.59	274.59	2.77	6.76e-05	2.79	11.43	0	0		155.36	302	85	105	155.36	155.36	429.96	302	256	276	429.96	429.96
SAGE1contig_431	2101.88	2101.88	2101.88	4.42	0.000516	4.45	36.62	0	0		614.07	163	204	224	614.07	614.07	2715.96	163	927	941	2715.96	2715.96
SAGE1contig_4310	58.41	58.41	-58.41	-9.81	-1.42e-05	-9.75	-6.87	6.34e-12	2.81e-11		65.03	213	5	31	65.03	65.03	6.63	213	1	3	6.63	6.63
SAGE1contig_4313	53.23	53.23	-53.23	-2.02	-1.29e-05	-2.01	-4.2	2.71e-05	7.13e-05		105.51	72	17	17	105.51	105.51	52.27	72	8	8	52.27	52.27
SAGE1contig_4315	33.66	33.66	-33.66	-2.22	-8.15e-06	-2.2	-3.54	0.000406	0.00092		61.33	102	13	14	61.33	61.33	27.67	102	5	6	27.67	27.67
SAGE1contig_4318	28.46	28.46	28.46	3.41	6.99e-06	3.43	3.97	7.24e-05	0.000181	0006629 // lipid metabolic process (GO_REF:nd [ND]) /// 0005975 // carbohydrate metabolic process (GO_REF:nd [ND]) /// 0019748 // secondary metabolic process (GO_REF:nd [ND]) /// 0009058 // biosynthetic process (GO_REF:nd [ND]) /// 0006996 // organelle organization (GO_REF:nd [ND]) /// 0006091 // generation of precursor metabolites and energy (GO_REF:nd [ND]) /// 0006139 // nucleobase-containing …	11.8	3144	35	83	11.8	11.8	40.25	3144	89	269	40.25	40.25
SAGE1contig_4319	140.45	140.45	-140.45	-3.32	-3.41e-05	-3.3	-8.64	0	0		200.88	109	27	49	200.88	200.88	60.43	109	7	14	60.43	60.43
SAGE1contig_4320	76.98	76.98	-76.98	-2.24	-1.86e-05	-2.22	-5.38	7.48e-08	2.5e-07		139.11	106	29	33	139.11	139.11	62.14	106	14	14	62.14	62.14
SAGE1contig_4321	52.68	52.68	-52.68	-3.8	-1.28e-05	-3.77	-5.51	3.55e-08	1.22e-07		71.5	75	12	12	71.5	71.5	18.82	75	3	3	18.82	18.82
SAGE1contig_4324	22.9	22.9	-22.9	-2.85	-5.56e-06	-2.83	-3.29	0.000988	0.00213		35.28	114	9	9	35.28	35.28	12.38	114	3	3	12.38	12.38
SAGE1contig_4331	26.56	26.56	-26.56	-6.89	-6.46e-06	-6.84	-4.43	9.29e-06	2.57e-05		31.08	417	8	29	31.08	31.08	4.51	417	1	4	4.51	4.51
SAGE1contig_4332	394.1	394.1	-394.1	-15.06	-9.59e-05	-14.96	-18.51	0	0	0006950 // response to stress (GO_REF:nd [ND]) /// 0009605 // response to external stimulus (GO_REF:nd [ND])	422.13	235	85	222	422.13	422.13	28.03	235	3	14	28.03	28.03
SAGE1contig_4344	145.14	145.14	-145.14	-2.16	-3.51e-05	-2.14	-7.23	4.93e-13	2.31e-12		270.59	180	106	109	270.59	270.59	125.46	180	48	48	125.46	125.46
SAGE1contig_4346	24.98	24.98	-24.98	-2.35	-6.05e-06	-2.33	-3.15	0.00165	0.00345		43.48	483	17	47	43.48	43.48	18.51	483	2	19	18.51	18.51
SAGE1contig_4347	108.19	108.19	108.19	9.16	2.65e-05	9.22	9.36	0	0		13.26	337	10	10	13.26	13.26	121.45	337	87	87	121.45	121.45
SAGE1contig_4349	22.93	22.93	-22.93	-2.56	-5.56e-06	-2.55	-3.15	0.00164	0.00342	0006464 // cellular protein modification process (GO_REF:nd [ND]) /// 0050789 // regulation of biological process (GO_REF:nd [ND]) /// 0006996 // organelle organization (GO_REF:nd [ND]) /// 0016043 // cellular component organization (GO_REF:nd [ND]) /// 0006810 // transport (GO_REF:nd [ND])	37.59	321	27	27	37.59	37.59	14.66	321	10	10	14.66	14.66
SAGE1contig_4355	23.46	23.46	-23.46	-2.77	-5.69e-06	-2.75	-3.3	0.000982	0.00211		36.71	426	34	35	36.71	36.71	13.25	426	12	12	13.25	13.25
SAGE1contig_4357	332.18	332.18	-332.18	-6.65	-8.08e-05	-6.6	-15.59	0	0		390.99	64	53	56	390.99	390.99	58.81	64	8	8	58.81	58.81
SAGE1contig_4358	341.58	341.58	341.58	2.73	8.41e-05	2.75	12.68	0	0		197.53	233	100	103	197.53	197.53	539.11	233	265	267	539.11	539.11
SAGE1contig_4359	31.9	31.9	-31.9	-2.25	-7.73e-06	-2.23	-3.47	0.000524	0.00117		57.52	404	8	52	57.52	57.52	25.62	404	2	22	25.62	25.62
SAGE1contig_4360	87.04	87.04	-87.04	-2.01	-2.11e-05	-2	-5.36	8.34e-08	2.77e-07		172.81	181	67	70	172.81	172.81	85.77	181	32	33	85.77	85.77
SAGE1contig_4362	391.08	391.08	391.08	2.77	9.62e-05	2.79	13.65	0	0	0009056 // catabolic process (GO_REF:nd [ND]) /// 0019748 // secondary metabolic process (GO_REF:nd [ND]) /// 0009058 // biosynthetic process (GO_REF:nd [ND])	221.02	279	138	138	221.02	221.02	612.1	279	357	363	612.1	612.1
SAGE1contig_4366	21.2	21.2	-21.2	-2.28	-5.14e-06	-2.26	-2.85	0.00435	0.00847		37.76	142	8	12	37.76	37.76	16.57	142	5	5	16.57	16.57
SAGE1contig_4368	33.01	33.01	-33.01	-2.22	-8e-06	-2.2	-3.5	0.000461	0.00104		60.15	104	14	14	60.15	60.15	27.14	104	6	6	27.14	27.14
SAGE1contig_437	293.86	293.86	-293.86	-33.93	-7.15e-05	-33.71	-16.59	0	0	0009056 // catabolic process (GO_REF:nd [ND]) /// 0006629 // lipid metabolic process (GO_REF:nd [ND]) /// 0008150 // biological_process (GO_REF:nd [ND])	302.78	580	389	393	302.78	302.78	8.92	580	11	11	8.92	8.92
SAGE1contig_4371	110.12	110.12	-110.12	-2.54	-2.67e-05	-2.53	-6.87	6.34e-12	2.81e-11		181.53	224	90	91	181.53	181.53	71.41	224	33	34	71.41	71.41
SAGE1contig_4373	88.14	88.14	-88.14	-4.59	-2.14e-05	-4.56	-7.49	7.15e-14	3.5e-13		112.68	115	29	29	112.68	112.68	24.55	115	6	6	24.55	24.55
SAGE1contig_4374	297.91	297.91	297.91	6.65	7.31e-05	6.69	14.9	0	0		52.76	271	29	32	52.76	52.76	350.67	271	201	202	350.67	350.67
SAGE1contig_4377	96.82	96.82	-96.82	-2.23	-2.35e-05	-2.22	-6.03	1.67e-09	6.34e-09		175.23	102	40	40	175.23	175.23	78.41	102	15	17	78.41	78.41
SAGE1contig_4383	82.62	82.62	-82.62	-3.17	-2.01e-05	-3.15	-6.51	7.38e-11	3.09e-10		120.77	111	3	30	120.77	120.77	38.15	111	0	9	38.15	38.15
SAGE1contig_4384	82.4	82.4	82.4	2.61	2.03e-05	2.62	6.1	1.03e-09	3.99e-09		51.28	183	19	21	51.28	51.28	133.68	183	40	52	133.68	133.68
SAGE1contig_4389	63.95	63.95	-63.95	-3.23	-1.55e-05	-3.21	-5.77	7.94e-09	2.88e-08		92.64	82	16	17	92.64	92.64	28.69	82	5	5	28.69	28.69
SAGE1contig_4391	93.88	93.88	-93.88	-2.51	-2.28e-05	-2.5	-6.31	2.77e-10	1.11e-09		155.88	129	16	45	155.88	155.88	62	129	4	17	62	62
SAGE1contig_4392	250	250	-250	-2.44	-6.06e-05	-2.43	-10.15	0	0		423.33	95	85	90	423.33	423.33	173.33	95	34	35	173.33	173.33
SAGE1contig_4396	148.66	148.66	148.66	3.4	3.65e-05	3.42	9.06	0	0		62.06	288	39	40	62.06	62.06	210.73	288	127	129	210.73	210.73
SAGE1contig_44	485.14	485.14	485.14	6.69	0.000119	6.73	19.03	0	0	0009056 // catabolic process (GO_REF:nd [ND]) /// 0030154 // cell differentiation (GO_REF:nd [ND]) /// 0050789 // regulation of biological process (GO_REF:nd [ND]) /// 0019748 // secondary metabolic process (GO_REF:nd [ND]) /// 0008150 // biological_process (GO_REF:nd [ND]) /// 0006629 // lipid metabolic process (GO_REF:nd [ND]) /// 0019538 // protein metabolic process (GO_REF:nd [ND]) /// 000597…	85.32	2404	459	459	85.32	85.32	570.46	2404	2913	2915	570.46	570.46
SAGE1contig_440	69.05	69.05	-69.05	-2.31	-1.67e-05	-2.3	-5.19	2.15e-07	6.9e-07		121.72	268	64	73	121.72	121.72	52.66	268	28	30	52.66	52.66
SAGE1contig_4406	250.29	250.29	250.29	2.45	6.16e-05	2.47	10.34	0	0		172.73	119	46	46	172.73	172.73	423.02	119	107	107	423.02	423.02
SAGE1contig_4407	1579.24	1579.24	1579.24	4.5	0.000388	4.53	31.87	0	0		451.41	98	99	99	451.41	451.41	2030.65	98	423	423	2030.65	2030.65
SAGE1contig_4410	51.54	51.54	-51.54	-3.12	-1.25e-05	-3.1	-5.12	3.1e-07	9.76e-07		75.85	271	34	46	75.85	75.85	24.3	271	13	14	24.3	24.3
SAGE1contig_4411	43.39	43.39	-43.39	-2.19	-1.05e-05	-2.18	-3.99	6.62e-05	0.000167		79.79	168	29	30	79.79	79.79	36.4	168	11	13	36.4	36.4
SAGE1contig_4412	26.34	26.34	26.34	2.41	6.49e-06	2.42	3.32	0.000886	0.00192		18.73	167	7	7	18.73	18.73	45.07	167	16	16	45.07	45.07
SAGE1contig_4414	65.78	65.78	-65.78	-3	-1.6e-05	-2.98	-5.7	1.2e-08	4.31e-08		98.63	444	98	98	98.63	98.63	32.85	444	31	31	32.85	32.85
SAGE1contig_4415	70.91	70.91	-70.91	-2.94	-1.72e-05	-2.93	-5.87	4.28e-09	1.58e-08		107.38	129	11	31	107.38	107.38	36.47	129	2	10	36.47	36.47
SAGE1contig_4416	115.92	115.92	-115.92	-5.07	-2.82e-05	-5.03	-8.77	0	0		144.44	99	4	32	144.44	144.44	28.51	99	1	6	28.51	28.51
SAGE1contig_4420	40.78	40.78	-40.78	-10.45	-9.92e-06	-10.38	-5.78	7.56e-09	2.75e-08		45.09	109	11	11	45.09	45.09	4.32	109	1	1	4.32	4.32
SAGE1contig_4422	35.76	35.76	-35.76	-2.22	-8.66e-06	-2.2	-3.65	0.000267	0.00062		65.17	144	21	21	65.17	65.17	29.4	144	9	9	29.4	29.4
SAGE1contig_4423	29.32	29.32	29.32	2.92	7.21e-06	2.94	3.82	0.000135	0.000327		15.23	264	4	9	15.23	15.23	44.55	264	18	25	44.55	44.55
SAGE1contig_4424	52.44	52.44	-52.44	-2.48	-1.27e-05	-2.46	-4.69	2.79e-06	8.09e-06		87.87	239	47	47	87.87	87.87	35.43	239	18	18	35.43	35.43
SAGE1contig_4427	118.52	118.52	-118.52	-3.89	-2.88e-05	-3.86	-8.32	1.11e-16	6.13e-16		159.59	126	38	45	159.59	159.59	41.07	126	7	11	41.07	41.07
SAGE1contig_4428	221.78	221.78	-221.78	-2.76	-5.38e-05	-2.74	-10.12	0	0		347.76	239	170	186	347.76	347.76	125.98	239	58	64	125.98	125.98
SAGE1contig_4430	209.54	209.54	-209.54	-5.34	-5.1e-05	-5.31	-11.92	0	0		257.8	78	43	45	257.8	257.8	48.25	78	8	8	48.25	48.25
SAGE1contig_4445	72.56	72.56	-72.56	-10.92	-1.77e-05	-10.85	-7.74	9.88e-15	5.05e-14	0009056 // catabolic process (GO_REF:nd [ND]) /// 0006950 // response to stress (GO_REF:nd [ND]) /// 0008152 // metabolic process (GO_REF:nd [ND])	79.88	1158	55	207	79.88	79.88	7.31	1158	3	18	7.31	7.31
SAGE1contig_4448	53.35	53.35	-53.35	-2.2	-1.29e-05	-2.19	-4.43	9.3e-06	2.57e-05		97.82	201	44	44	97.82	97.82	44.47	201	19	19	44.47	44.47
SAGE1contig_4451	20.29	20.29	20.29	2.46	5e-06	2.47	2.95	0.00321	0.00639	0006412 // translation (GO_REF:nd [ND]) /// 0008150 // biological_process (GO_REF:nd [ND]) /// 0006139 // nucleobase-containing compound metabolic process (GO_REF:nd [ND])	13.93	1155	23	36	13.93	13.93	34.22	1155	60	84	34.22	34.22
SAGE1contig_4452	29.31	29.31	-29.31	-4.04	-7.12e-06	-4.01	-4.18	2.91e-05	7.62e-05		38.96	195	17	17	38.96	38.96	9.65	195	4	4	9.65	9.65
SAGE1contig_4454	85.52	85.52	-85.52	-2.41	-2.07e-05	-2.39	-5.9	3.72e-09	1.38e-08		146.27	333	87	109	146.27	146.27	60.75	333	24	43	60.75	60.75
SAGE1contig_4459	108.89	108.89	-108.89	-5.22	-2.65e-05	-5.19	-8.55	0	0		134.67	73	2	22	134.67	134.67	25.78	73	0	4	25.78	25.78
SAGE1contig_4461	48.91	48.91	-48.91	-8.55	-1.19e-05	-8.49	-6.19	5.92e-10	2.32e-09		55.39	363	25	45	55.39	55.39	6.48	363	5	5	6.48	6.48
SAGE1contig_4464	76.61	76.61	-76.61	-2.44	-1.86e-05	-2.43	-5.62	1.9e-08	6.69e-08		129.73	62	15	18	129.73	129.73	53.12	62	6	7	53.12	53.12
SAGE1contig_4469	4881.51	4881.51	4881.51	5.16	0.0012	5.19	57.72	0	0		1174.27	86	219	226	1174.27	1174.27	6055.78	86	1093	1107	6055.78	6055.78
SAGE1contig_4470	28.16	28.16	-28.16	-2.95	-6.83e-06	-2.94	-3.71	0.000211	0.000497	0006810 // transport (GO_REF:nd [ND])	42.56	294	26	28	42.56	42.56	14.4	294	7	9	14.4	14.4
SAGE1contig_4473	132.44	132.44	-132.44	-2.2	-3.21e-05	-2.18	-6.98	2.98e-12	1.35e-11		243.14	68	31	37	243.14	243.14	110.7	68	16	16	110.7	110.7
SAGE1contig_4474	65.68	65.68	-65.68	-3.44	-1.6e-05	-3.42	-5.97	2.32e-09	8.74e-09		92.56	140	8	29	92.56	92.56	26.88	140	2	8	26.88	26.88
SAGE1contig_4475	42.93	42.93	-42.93	-2.85	-1.04e-05	-2.83	-4.51	6.47e-06	1.81e-05		66.15	304	44	45	66.15	66.15	23.21	304	13	15	23.21	23.21
SAGE1contig_4476	31.28	31.28	-31.28	-2.99	-7.59e-06	-2.97	-3.92	8.81e-05	0.000219	0009056 // catabolic process (GO_REF:nd [ND]) /// 0019538 // protein metabolic process (GO_REF:nd [ND])	47.04	418	44	44	47.04	47.04	15.76	418	14	14	15.76	15.76
SAGE1contig_4477	25.85	25.85	-25.85	-5.07	-6.28e-06	-5.03	-4.14	3.45e-05	8.94e-05		32.21	222	13	16	32.21	32.21	6.36	222	3	3	6.36	6.36
SAGE1contig_448	219.85	219.85	-219.85	-2.99	-5.34e-05	-2.97	-10.4	0	0		330.51	1352	889	1000	330.51	330.51	110.66	1352	282	318	110.66	110.66
SAGE1contig_4480	52.72	52.72	52.72	6.16	1.29e-05	6.2	6.19	5.96e-10	2.33e-09		10.23	568	12	13	10.23	10.23	62.95	568	57	76	62.95	62.95
SAGE1contig_4484	48.83	48.83	48.83	2.16	1.2e-05	2.17	4.27	1.95e-05	5.21e-05		42.16	212	13	20	42.16	42.16	90.98	212	31	41	90.98	90.98
SAGE1contig_4486	54.63	54.63	-54.63	-8.55	-1.33e-05	-8.49	-6.54	5.97e-11	2.51e-10		61.87	260	16	36	61.87	61.87	7.24	260	1	4	7.24	7.24
SAGE1contig_4487	288.28	288.28	288.28	2.53	7.1e-05	2.54	11.26	0	0		188.81	71	29	30	188.81	188.81	477.08	71	71	72	477.08	477.08
SAGE1contig_4488	109.07	109.07	-109.07	-3.07	-2.65e-05	-3.05	-7.4	1.38e-13	6.65e-13		161.79	116	29	42	161.79	161.79	52.72	116	11	13	52.72	52.72
SAGE1contig_449	457.26	457.26	-457.26	-3.11	-0.000111	-3.09	-15.23	0	0		673.82	63	11	95	673.82	673.82	216.56	63	7	29	216.56	216.56
SAGE1contig_4490	96.13	96.13	-96.13	-3.59	-2.33e-05	-3.56	-7.32	2.47e-13	1.18e-12		133.27	114	15	34	133.27	133.27	37.14	114	4	9	37.14	37.14
SAGE1contig_4491	31.48	31.48	-31.48	-2.43	-7.63e-06	-2.41	-3.59	0.000328	0.000754		53.53	192	13	23	53.53	53.53	22.05	192	3	9	22.05	22.05
SAGE1contig_4492	31.54	31.54	-31.54	#NAME?	-7.68e-06	#NAME?	-5.6	2.17e-08	7.62e-08		31.54	85	6	6	31.54	31.54	0	85	0	0	0	0
SAGE1contig_45	2693.96	2693.96	-2693.96	-2.01	-0.000652	-2	-29.82	0	0		5351.34	165	34	1976	5351.34	5351.34	2657.38	165	14	932	2657.38	2657.38
SAGE1contig_450	1066.68	1066.68	-1066.68	-8.72	-0.00026	-8.66	-28.99	0	0		1204.87	303	47	817	1204.87	1204.87	138.19	303	4	89	138.19	138.19
SAGE1contig_4503	110.18	110.18	-110.18	-12.35	-2.68e-05	-12.27	-9.64	0	0		119.89	533	137	143	119.89	119.89	9.71	533	10	11	9.71	9.71
SAGE1contig_4509	125.51	125.51	-125.51	-9.18	-3.05e-05	-9.12	-10	0	0		140.85	92	10	29	140.85	140.85	15.34	92	1	3	15.34	15.34
SAGE1contig_4511	55.8	55.8	-55.8	-3.61	-1.36e-05	-3.59	-5.59	2.3e-08	8.06e-08		77.18	110	16	19	77.18	77.18	21.38	110	5	5	21.38	21.38
SAGE1contig_4516	48.46	48.46	-48.46	-3.04	-1.18e-05	-3.02	-4.91	8.93e-07	2.7e-06		72.22	99	16	16	72.22	72.22	23.76	99	5	5	23.76	23.76
SAGE1contig_4518	686.09	686.09	-686.09	-2.46	-0.000166	-2.44	-16.88	0	0		1156.55	85	192	220	1156.55	1156.55	470.46	85	70	85	470.46	470.46
SAGE1contig_452	4682.36	4682.36	4682.36	2.77	0.00115	2.79	47.24	0	0		2646.33	90	74	533	2646.33	2646.33	7328.69	90	56	1402	7328.69	7328.69
SAGE1contig_4522	35.28	35.28	-35.28	-4.75	-8.58e-06	-4.72	-4.77	1.82e-06	5.38e-06		44.68	200	20	20	44.68	44.68	9.41	200	4	4	9.41	9.41
SAGE1contig_4523	47.32	47.32	-47.32	-2.24	-1.15e-05	-2.23	-4.22	2.45e-05	6.46e-05		85.47	481	82	92	85.47	85.47	38.15	481	21	39	38.15	38.15
SAGE1contig_4530	22.98	22.98	-22.98	-4.75	-5.59e-06	-4.72	-3.85	0.000117	0.000287		29.11	307	0	20	29.11	29.11	6.13	307	0	4	6.13	6.13
SAGE1contig_4531	1623.83	1623.83	-1623.83	-3.46	-0.000394	-3.44	-29.76	0	0		2283.16	137	25	700	2283.16	2283.16	659.33	137	10	192	659.33	659.33
SAGE1contig_4537	449.55	449.55	-449.55	-2.16	-0.000109	-2.14	-12.73	0	0	0009056 // catabolic process (GO_REF:nd [ND]) /// 0009628 // response to abiotic stimulus (GO_REF:nd [ND]) /// 0019538 // protein metabolic process (GO_REF:nd [ND]) /// 0050789 // regulation of biological process (GO_REF:nd [ND]) /// 0006996 // organelle organization (GO_REF:nd [ND]) /// 0006091 // generation of precursor metabolites and energy (GO_REF:nd [ND])	837.54	947	1775	1775	837.54	837.54	387.99	947	781	781	387.99	387.99
SAGE1contig_4538	142.96	142.96	-142.96	-2.2	-3.46e-05	-2.18	-7.25	4.05e-13	1.91e-12		262.28	138	80	81	262.28	262.28	119.32	138	35	35	119.32	119.32
SAGE1contig_4539	437.16	437.16	437.16	4.91	0.000107	4.95	17.09	0	0		111.71	84	15	21	111.71	111.71	548.87	84	59	98	548.87	548.87
SAGE1contig_4543	28.07	28.07	-28.07	-4.27	-6.82e-06	-4.25	-4.15	3.29e-05	8.56e-05		36.64	439	11	36	36.64	36.64	8.57	439	0	8	8.57	8.57
SAGE1contig_4544	48.57	48.57	-48.57	-2.17	-1.18e-05	-2.16	-4.2	2.7e-05	7.11e-05		90.04	397	73	80	90.04	90.04	41.48	397	35	35	41.48	41.48
SAGE1contig_4546	64.74	64.74	64.74	2.61	1.59e-05	2.63	5.41	6.16e-08	2.07e-07		40.18	278	24	25	40.18	40.18	104.92	278	58	62	104.92	104.92
SAGE1contig_4547	128.3	128.3	-128.3	-4.59	-3.12e-05	-4.56	-9.03	0	0		164.03	79	29	29	164.03	164.03	35.73	79	6	6	35.73	35.73
SAGE1contig_4548	1747.78	1747.78	1747.78	2	0.000431	2.02	24.42	0	0		1739.34	279	282	1086	1739.34	1739.34	3487.12	279	1316	2068	3487.12	3487.12
SAGE1contig_455	161.83	161.83	161.83	4.25	3.98e-05	4.28	10.06	0	0	0009628 // response to abiotic stimulus (GO_REF:nd [ND]) /// 0006950 // response to stress (GO_REF:nd [ND]) /// 0008150 // biological_process (GO_REF:nd [ND]) /// 0009719 // response to endogenous stimulus (GO_REF:nd [ND]) /// 0006810 // transport (GO_REF:nd [ND])	49.84	1318	147	147	49.84	49.84	211.67	1318	592	593	211.67	211.67
SAGE1contig_4551	2360.83	2360.83	2360.83	47.96	0.000579	48.28	47.76	0	0		50.27	160	16	18	50.27	50.27	2411.1	160	795	820	2411.1	2411.1
SAGE1contig_4559	64.05	64.05	-64.05	-3.39	-1.56e-05	-3.37	-5.87	4.35e-09	1.6e-08		90.82	123	25	25	90.82	90.82	26.77	123	7	7	26.77	26.77
SAGE1contig_4561	35.08	35.08	-35.08	-2.14	-8.49e-06	-2.12	-3.53	0.00041	0.00093		65.93	122	18	18	65.93	65.93	30.85	122	8	8	30.85	30.85
SAGE1contig_4562	189.87	189.87	-189.87	-2.26	-4.6e-05	-2.24	-8.49	0	0		340.85	215	161	164	340.85	340.85	150.98	215	65	69	150.98	150.98
SAGE1contig_457	2934.05	2934.05	-2934.05	-4.93	-0.000713	-4.9	-43.89	0	0		3680.91	80	641	659	3680.91	3680.91	746.85	80	124	127	746.85	746.85
SAGE1contig_4571	32.58	32.58	-32.58	-5.22	-7.92e-06	-5.19	-4.68	2.88e-06	8.35e-06		40.29	122	9	11	40.29	40.29	7.71	122	2	2	7.71	7.71
SAGE1contig_4572	689.96	689.96	689.96	10.78	0.000169	10.85	24.03	0	0		70.55	266	42	42	70.55	70.55	760.51	266	430	430	760.51	760.51
SAGE1contig_4577	75.53	75.53	-75.53	-2.63	-1.83e-05	-2.61	-5.78	7.41e-09	2.69e-08		121.87	132	0	36	121.87	121.87	46.33	132	0	13	46.33	46.33
SAGE1contig_4586	603.26	603.26	-603.26	-3.34	-0.000146	-3.32	-17.93	0	0		860.77	95	148	183	860.77	860.77	257.51	95	41	52	257.51	257.51
SAGE1contig_4588	304.01	304.01	-304.01	-2.85	-7.38e-05	-2.83	-12	0	0		468.38	83	74	87	468.38	468.38	164.38	83	25	29	164.38	164.38
SAGE1contig_460	213.3	213.3	213.3	2.04	5.26e-05	2.06	8.64	0	0		204.19	151	57	69	204.19	204.19	417.49	151	118	134	417.49	417.49
SAGE1contig_4601	63.92	63.92	-63.92	-4.18	-1.55e-05	-4.15	-6.23	4.66e-10	1.84e-09		84.02	117	22	22	84.02	84.02	20.11	117	5	5	20.11	20.11
SAGE1contig_4608	39.9	39.9	-39.9	-8.55	-9.71e-06	-8.49	-5.59	2.23e-08	7.83e-08		45.19	178	3	18	45.19	45.19	5.29	178	0	2	5.29	5.29
SAGE1contig_4610	89.86	89.86	-89.86	-7.28	-2.19e-05	-7.23	-8.22	2.22e-16	1.22e-15		104.16	296	6	69	104.16	104.16	14.3	296	0	9	14.3	14.3
SAGE1contig_4611	101.29	101.29	-101.29	-2.23	-2.45e-05	-2.22	-6.16	7.07e-10	2.75e-09		183.32	390	157	160	183.32	183.32	82.03	390	67	68	82.03	82.03
SAGE1contig_4615	33.72	33.72	-33.72	#NAME?	-8.21e-06	#NAME?	-5.79	7.12e-09	2.59e-08		33.72	106	2	8	33.72	33.72	0	106	0	0	0	0
SAGE1contig_4616	32.55	32.55	-32.55	-3	-7.9e-06	-2.98	-4.01	6.2e-05	0.000156		48.86	375	41	41	48.86	48.86	16.31	375	13	13	16.31	16.31
SAGE1contig_462	1772.14	1772.14	1772.14	2.01	0.000437	2.03	24.65	0	0		1750.46	242	820	948	1750.46	1750.46	3522.6	242	1370	1812	3522.6	3522.6
SAGE1contig_4627	1298.34	1298.34	1298.34	4.36	0.000319	4.39	28.68	0	0		386.63	141	80	122	386.63	386.63	1684.97	141	387	505	1684.97	1684.97
SAGE1contig_4631	119.34	119.34	-119.34	-2.69	-2.89e-05	-2.67	-7.34	2.12e-13	1.01e-12		189.91	80	30	34	189.91	189.91	70.57	80	12	12	70.57	70.57
SAGE1contig_4632	108.02	108.02	108.02	3.64	2.65e-05	3.66	7.88	3.11e-15	1.62e-14		40.96	120	11	11	40.96	40.96	148.98	120	36	38	148.98	148.98
SAGE1contig_4633	55.87	55.87	-55.87	-5.02	-1.36e-05	-4.99	-6.08	1.22e-09	4.67e-09	0006464 // cellular protein modification process (GO_REF:nd [ND]) /// 0006629 // lipid metabolic process (GO_REF:nd [ND]) /// 0009058 // biosynthetic process (GO_REF:nd [ND])	69.76	474	59	74	69.76	69.76	13.9	474	14	14	13.9	13.9
SAGE1contig_4634	166.04	166.04	-166.04	-2.76	-4.03e-05	-2.75	-8.76	0	0	0008152 // metabolic process (GO_REF:nd [ND])	260.13	280	156	163	260.13	260.13	94.09	280	56	56	94.09	94.09
SAGE1contig_4635	102.17	102.17	-102.17	-14.25	-2.49e-05	-14.15	-9.39	0	0		109.88	183	45	45	109.88	109.88	7.71	183	3	3	7.71	7.71
SAGE1contig_4639	46.85	46.85	-46.85	-3.8	-1.14e-05	-3.77	-5.2	2.02e-07	6.48e-07		63.58	253	32	36	63.58	63.58	16.74	253	8	9	16.74	16.74
SAGE1contig_464	1592.87	1592.87	-1592.87	-4.56	-0.000387	-4.53	-31.77	0	0		2040.68	187	741	854	2040.68	2040.68	447.82	187	154	178	447.82	447.82
SAGE1contig_4647	104.03	104.03	-104.03	-2.63	-2.52e-05	-2.61	-6.78	1.2e-11	5.25e-11		168.01	125	23	47	168.01	168.01	63.98	125	10	17	63.98	63.98
SAGE1contig_4648	5424.83	5424.83	-5424.83	-2.21	-0.00131	-2.2	-44.9	0	0	0006464 // cellular protein modification process (GO_REF:nd [ND]) /// 0050789 // regulation of biological process (GO_REF:nd [ND]) /// 0009058 // biosynthetic process (GO_REF:nd [ND]) /// 0006996 // organelle organization (GO_REF:nd [ND]) /// 0006091 // generation of precursor metabolites and energy (GO_REF:nd [ND]) /// 0006139 // nucleobase-containing compound metabolic process (GO_REF:nd [ND]) …	9897.1	1049	61	23234	9897.1	9897.1	4472.27	1049	82	9972	4472.27	4472.27
SAGE1contig_465	148.39	148.39	-148.39	-2.74	-3.6e-05	-2.72	-8.25	1.11e-16	6.13e-16		233.66	480	232	251	233.66	233.66	85.27	480	82	87	85.27	85.27
SAGE1contig_4653	48.68	48.68	48.68	3.51	1.2e-05	3.53	5.24	1.64e-07	5.33e-07		19.4	622	27	27	19.4	19.4	68.07	622	90	90	68.07	68.07
SAGE1contig_4658	622.69	622.69	-622.69	-2.31	-0.000151	-2.3	-15.58	0	0		1097.15	235	574	577	1097.15	1097.15	474.46	235	236	237	474.46	474.46
SAGE1contig_4662	876.07	876.07	-876.07	-3.31	-0.000213	-3.29	-21.53	0	0	0006629 // lipid metabolic process (GO_REF:nd [ND]) /// 0008152 // metabolic process (GO_REF:nd [ND])	1255.56	1893	5312	5319	1255.56	1255.56	379.5	1893	1527	1527	379.5	379.5
SAGE1contig_4665	83.27	83.27	-83.27	-2.02	-2.01e-05	-2.01	-5.26	1.46e-07	4.75e-07		164.63	133	37	49	164.63	164.63	81.36	133	19	23	81.36	81.36
SAGE1contig_4666	55.43	55.43	-55.43	-2.75	-1.34e-05	-2.73	-5.05	4.39e-07	1.36e-06		87.09	431	84	84	87.09	87.09	31.65	431	29	29	31.65	31.65
SAGE1contig_467	494.12	494.12	-494.12	-45.86	-0.00012	-45.56	-21.67	0	0		505.13	598	621	676	505.13	505.13	11.01	598	13	14	11.01	11.01
SAGE1contig_4678	76.42	76.42	-76.42	-2.14	-1.85e-05	-2.12	-5.22	1.84e-07	5.92e-07		143.63	112	33	36	143.63	143.63	67.21	112	15	16	67.21	67.21
SAGE1contig_468	56.71	56.71	-56.71	-5.56	-1.38e-05	-5.53	-6.25	4.12e-10	1.63e-09		69.13	265	41	41	69.13	69.13	12.43	265	7	7	12.43	12.43
SAGE1contig_4687	34.97	34.97	-34.97	-2.69	-8.48e-06	-2.67	-3.97	7.07e-05	0.000177		55.65	546	33	68	55.65	55.65	20.68	546	12	24	20.68	20.68
SAGE1contig_4690	218.28	218.28	-218.28	-2.58	-5.29e-05	-2.56	-9.74	0	0		356.76	248	192	198	356.76	356.76	138.48	248	68	73	138.48	138.48
SAGE1contig_4693	28.33	28.33	-28.33	-5.79	-6.89e-06	-5.75	-4.45	8.62e-06	2.39e-05		34.25	874	63	67	34.25	34.25	5.92	874	9	11	5.92	5.92
SAGE1contig_4694	99.23	99.23	-99.23	-2.41	-2.41e-05	-2.39	-6.35	2.16e-10	8.75e-10		169.8	100	33	38	169.8	169.8	70.57	100	14	15	70.57	70.57
SAGE1contig_4695	21.41	21.41	21.41	3.01	5.27e-06	3.03	3.3	0.000977	0.00211	0006412 // translation (GO_REF:nd [ND]) /// 0008150 // biological_process (GO_REF:nd [ND])	10.66	880	11	21	10.66	10.66	32.08	880	33	60	32.08	32.08
SAGE1contig_4701	2987.29	2987.29	2987.29	2.37	0.000736	2.38	35.14	0	0		2182.28	86	414	420	2182.28	2182.28	5169.57	86	943	945	5169.57	5169.57
SAGE1contig_4702	35.37	35.37	35.37	4.56	8.69e-06	4.59	4.78	1.72e-06	5.07e-06		9.93	135	3	3	9.93	9.93	45.3	135	13	13	45.3	45.3
SAGE1contig_4709	57.7	57.7	-57.7	-2.22	-1.4e-05	-2.2	-4.63	3.65e-06	1.05e-05		105.14	119	26	28	105.14	105.14	47.44	119	10	12	47.44	47.44
SAGE1contig_4710	171.34	171.34	-171.34	-5.46	-4.17e-05	-5.43	-10.82	0	0		209.74	98	9	46	209.74	209.74	38.4	98	2	8	38.4	38.4
SAGE1contig_4711	91.92	91.92	-91.92	-2.61	-2.23e-05	-2.59	-6.36	2.05e-10	8.32e-10		148.95	99	33	33	148.95	148.95	57.03	99	12	12	57.03	57.03
SAGE1contig_4712	155.16	155.16	-155.16	-2.14	-3.76e-05	-2.12	-7.44	1.04e-13	5.06e-13		291.38	411	265	268	291.38	291.38	136.22	411	117	119	136.22	136.22
SAGE1contig_4714	57.05	57.05	-57.05	-2.85	-1.38e-05	-2.83	-5.2	2e-07	6.41e-07		87.9	122	23	24	87.9	87.9	30.85	122	8	8	30.85	30.85
SAGE1contig_4717	45.8	45.8	-45.8	-3.61	-1.11e-05	-3.59	-5.06	4.14e-07	1.29e-06	0005975 // carbohydrate metabolic process (GO_REF:nd [ND]) /// 0019748 // secondary metabolic process (GO_REF:nd [ND]) /// 0009058 // biosynthetic process (GO_REF:nd [ND])	63.36	1340	183	190	63.36	63.36	17.55	1340	49	50	17.55	17.55
SAGE1contig_473	137.77	137.77	137.77	2.11	3.4e-05	2.12	7.07	1.56e-12	7.16e-12		124.6	104	27	29	124.6	124.6	262.37	104	53	58	262.37	262.37
SAGE1contig_4735	276.04	276.04	276.04	4.59	6.78e-05	4.62	13.39	0	0		76.8	128	22	22	76.8	76.8	352.84	128	93	96	352.84	352.84
SAGE1contig_474	10728.1	10728.1	-10728.1	-23.94	-0.00261	-23.79	-99.05	0	0		11195.7	164	4097	4109	11195.7	11195.7	467.59	164	163	163	467.59	467.59
SAGE1contig_4743	47.83	47.83	-47.83	-4.02	-1.16e-05	-3.99	-5.33	9.61e-08	3.18e-07		63.67	386	52	55	63.67	63.67	15.84	386	13	13	15.84	15.84
SAGE1contig_4744	144.7	144.7	-144.7	-2.71	-3.51e-05	-2.69	-8.1	5.55e-16	2.99e-15		229.46	111	36	57	229.46	229.46	84.77	111	11	20	84.77	84.77
SAGE1contig_4748	261.5	261.5	261.5	4.15	6.42e-05	4.17	12.71	0	0		83.13	86	16	16	83.13	83.13	344.64	86	63	63	344.64	344.64
SAGE1contig_4749	63.88	63.88	-63.88	-2.07	-1.55e-05	-2.05	-4.67	3.05e-06	8.81e-06		123.81	314	50	87	123.81	123.81	59.93	314	25	40	59.93	59.93
SAGE1contig_4750	577.3	577.3	577.3	3.71	0.000142	3.74	18.34	0	0		212.67	187	79	89	212.67	212.67	789.97	187	294	314	789.97	789.97
SAGE1contig_4752	68.96	68.96	-68.96	-2.45	-1.67e-05	-2.44	-5.35	9.02e-08	2.99e-07		116.41	238	59	62	116.41	116.41	47.44	238	24	24	47.44	47.44
SAGE1contig_4756	40.7	40.7	40.7	7.48	9.99e-06	7.53	5.6	2.13e-08	7.48e-08	0006464 // cellular protein modification process (GO_REF:nd [ND]) /// 0006412 // translation (GO_REF:nd [ND]) /// 0050789 // regulation of biological process (GO_REF:nd [ND]) /// 0006950 // response to stress (GO_REF:nd [ND]) /// 0008219 // cell death (GO_REF:nd [ND]) /// 0008150 // biological_process (GO_REF:nd [ND]) /// 0007275 // multicellular organismal development (GO_REF:nd [ND]) /// 000960…	6.28	1993	2	28	6.28	6.28	46.97	1993	16	199	46.97	46.97
SAGE1contig_4759	23.73	23.73	23.73	2.68	5.84e-06	2.7	3.32	0.000916	0.00198		14.12	348	11	11	14.12	14.12	37.85	348	28	28	37.85	37.85
SAGE1contig_4761	250.49	250.49	-250.49	-9.81	-6.1e-05	-9.75	-14.23	0	0		278.9	149	31	93	278.9	278.9	28.42	149	3	9	28.42	28.42
SAGE1contig_4763	218.9	218.9	-218.9	-6.04	-5.32e-05	-6	-12.46	0	0		262.3	477	277	280	262.3	262.3	43.4	477	44	44	43.4	43.4
SAGE1contig_4764	172.65	172.65	172.65	2.08	4.26e-05	2.1	7.86	3.77e-15	1.96e-14		159.24	275	94	98	159.24	159.24	331.89	275	193	194	331.89	331.89
SAGE1contig_4766	22.31	22.31	-22.31	-2.85	-5.41e-06	-2.83	-3.25	0.00115	0.00245		34.37	78	6	6	34.37	34.37	12.06	78	2	2	12.06	12.06
SAGE1contig_4769	25.97	25.97	-25.97	-2.66	-6.3e-06	-2.65	-3.41	0.000651	0.00143		41.58	1236	95	115	41.58	41.58	15.61	1236	31	41	15.61	15.61
SAGE1contig_477	861.12	861.12	-861.12	-2.7	-0.000209	-2.68	-19.74	0	0		1368.91	126	362	386	1368.91	1368.91	507.8	126	127	136	507.8	507.8
SAGE1contig_4771	57.39	57.39	-57.39	-2.08	-1.39e-05	-2.07	-4.45	8.61e-06	2.38e-05		110.32	640	146	158	110.32	110.32	52.93	640	62	72	52.93	52.93
SAGE1contig_4773	125.81	125.81	-125.81	-2.67	-3.05e-05	-2.65	-7.51	5.77e-14	2.84e-13		201.08	100	44	45	201.08	201.08	75.27	100	15	16	75.27	75.27
SAGE1contig_4774	20.06	20.06	-20.06	-2.32	-4.86e-06	-2.31	-2.8	0.00508	0.00978		35.24	279	17	22	35.24	35.24	15.18	279	7	9	15.18	15.18
SAGE1contig_478	63.58	63.58	-63.58	-2.22	-1.54e-05	-2.2	-4.86	1.17e-06	3.5e-06		115.85	108	28	28	115.85	115.85	52.27	108	12	12	52.27	52.27
SAGE1contig_4782	127.55	127.55	-127.55	-7.19	-3.1e-05	-7.15	-9.78	0	0	0009056 // catabolic process (GO_REF:nd [ND]) /// 0019538 // protein metabolic process (GO_REF:nd [ND]) /// 0008150 // biological_process (GO_REF:nd [ND]) /// 0006091 // generation of precursor metabolites and energy (GO_REF:nd [ND])	148.13	914	303	303	148.13	148.13	20.59	914	40	40	20.59	20.59
SAGE1contig_4784	152.03	152.03	-152.03	-2.6	-3.69e-05	-2.58	-8.16	3.33e-16	1.82e-15		246.94	114	53	63	246.94	246.94	94.92	114	20	23	94.92	94.92
SAGE1contig_4786	354.12	354.12	-354.12	-3.06	-8.6e-05	-3.04	-13.32	0	0		525.7	85	100	100	525.7	525.7	171.58	85	31	31	171.58	171.58
SAGE1contig_4789	92.16	92.16	-92.16	-2.15	-2.23e-05	-2.14	-5.75	9.06e-09	3.27e-08		172.33	223	86	86	172.33	172.33	80.17	223	38	38	80.17	80.17
SAGE1contig_4795	83.23	83.23	-83.23	-2.97	-2.02e-05	-2.95	-6.38	1.74e-10	7.13e-10		125.52	89	24	25	125.52	125.52	42.29	89	5	8	42.29	42.29
SAGE1contig_4797	74.39	74.39	-74.39	-4.13	-1.81e-05	-4.11	-6.7	2.05e-11	8.83e-11		98.12	337	69	74	98.12	98.12	23.73	337	17	17	23.73	23.73
SAGE1contig_4799	31.92	31.92	-31.92	#NAME?	-7.77e-06	#NAME?	-5.63	1.79e-08	6.33e-08		31.92	84	6	6	31.92	31.92	0	84	0	0	0	0
SAGE1contig_480	69.02	69.02	-69.02	-10.45	-1.68e-05	-10.38	-7.52	5.6e-14	2.76e-13	0009056 // catabolic process (GO_REF:nd [ND]) /// 0005975 // carbohydrate metabolic process (GO_REF:nd [ND]) /// 0008219 // cell death (GO_REF:nd [ND]) /// 0007165 // signal transduction (GO_REF:nd [ND]) /// 0006091 // generation of precursor metabolites and energy (GO_REF:nd [ND]) /// 0008152 // metabolic process (GO_REF:nd [ND])	76.32	322	54	55	76.32	76.32	7.31	322	5	5	7.31	7.31
SAGE1contig_4803	46.89	46.89	-46.89	-3.73	-1.14e-05	-3.71	-5.17	2.29e-07	7.31e-07		64.04	1591	226	228	64.04	64.04	17.15	1591	56	58	17.15	17.15
SAGE1contig_4805	215.34	215.34	-215.34	-10.76	-5.24e-05	-10.69	-13.32	0	0		237.39	64	18	34	237.39	237.39	22.05	64	1	3	22.05	22.05
SAGE1contig_4807	85.24	85.24	85.24	2.63	2.1e-05	2.65	6.23	4.53e-10	1.79e-09		52.23	154	18	18	52.23	52.23	137.47	154	45	45	137.47	137.47
SAGE1contig_481	42.48	42.48	-42.48	-2.03	-1.03e-05	-2.02	-3.76	0.000167	0.0004		83.7	331	53	62	83.7	83.7	41.22	331	27	29	41.22	41.22
SAGE1contig_4810	56.5	56.5	56.5	2.18	1.39e-05	2.19	4.62	3.86e-06	1.11e-05		47.92	401	34	43	47.92	47.92	104.42	401	52	89	104.42	104.42
SAGE1contig_4814	38.73	38.73	38.73	2.13	9.55e-06	2.14	3.77	0.000163	0.000391	0009056 // catabolic process (GO_REF:nd [ND]) /// 0019748 // secondary metabolic process (GO_REF:nd [ND])	34.37	650	50	50	34.37	34.37	73.1	650	101	101	73.1	73.1
SAGE1contig_4816	288.52	288.52	-288.52	-2.82	-7e-05	-2.8	-11.65	0	0		446.85	104	101	104	446.85	446.85	158.33	104	30	35	158.33	158.33
SAGE1contig_4817	38.69	38.69	-38.69	-2.09	-9.36e-06	-2.08	-3.66	0.000253	0.00059		74.19	265	42	44	74.19	74.19	35.51	265	20	20	35.51	35.51
SAGE1contig_4821	47.22	47.22	-47.22	-2.1	-1.14e-05	-2.09	-4.06	4.92e-05	0.000125		90.03	1077	208	217	90.03	90.03	42.81	1077	97	98	42.81	42.81
SAGE1contig_4825	23.28	23.28	-23.28	-2.18	-5.64e-06	-2.16	-2.91	0.00359	0.00708	0009056 // catabolic process (GO_REF:nd [ND]) /// 0019538 // protein metabolic process (GO_REF:nd [ND]) /// 0030154 // cell differentiation (GO_REF:nd [ND]) /// 0000003 // reproduction (GO_REF:nd [ND]) /// 0007049 // cell cycle (GO_REF:nd [ND]) /// 0006996 // organelle organization (GO_REF:nd [ND]) /// 0006950 // response to stress (GO_REF:nd [ND]) /// 0015031 // protein transport (GO_REF:nd [ND]…	43.03	405	21	39	43.03	43.03	19.75	405	8	17	19.75	19.75
SAGE1contig_4826	88.92	88.92	-88.92	-3.42	-2.16e-05	-3.4	-6.94	4.06e-12	1.82e-11		125.68	64	4	18	125.68	125.68	36.75	64	1	5	36.75	36.75
SAGE1contig_4830	48.89	48.89	48.89	3.89	1.2e-05	3.92	5.41	6.44e-08	2.16e-07	0009056 // catabolic process (GO_REF:nd [ND]) /// 0005975 // carbohydrate metabolic process (GO_REF:nd [ND]) /// 0019748 // secondary metabolic process (GO_REF:nd [ND]) /// 0009058 // biosynthetic process (GO_REF:nd [ND]) /// 0006950 // response to stress (GO_REF:nd [ND]) /// 0006091 // generation of precursor metabolites and energy (GO_REF:nd [ND]) /// 0006139 // nucleobase-containing compound m…	16.91	1480	46	56	16.91	16.91	65.8	1480	157	207	65.8	65.8
SAGE1contig_4833	60.36	60.36	60.36	2.63	1.49e-05	2.65	5.25	1.55e-07	5.03e-07		36.98	145	11	12	36.98	36.98	97.34	145	30	30	97.34	97.34
SAGE1contig_4834	50.95	50.95	-50.95	-5.22	-1.24e-05	-5.19	-5.85	4.86e-09	1.78e-08	0008152 // metabolic process (GO_REF:nd [ND])	63.02	234	29	33	63.02	63.02	12.06	234	5	6	12.06	12.06
SAGE1contig_4836	32.53	32.53	-32.53	-19.95	-7.92e-06	-19.81	-5.4	6.49e-08	2.18e-07		34.25	274	7	21	34.25	34.25	1.72	274	1	1	1.72	1.72
SAGE1contig_4837	1062.64	1062.64	1062.64	7.45	0.000261	7.5	28.61	0	0		164.76	179	59	66	164.76	164.76	1227.4	179	389	467	1227.4	1227.4
SAGE1contig_4844	20.4	20.4	20.4	2.66	5.02e-06	2.67	3.06	0.0022	0.00451	0006464 // cellular protein modification process (GO_REF:nd [ND])	12.32	1596	43	44	12.32	12.32	32.72	1596	108	111	32.72	32.72
SAGE1contig_4847	27.86	27.86	-27.86	-2.09	-6.74e-06	-2.08	-3.11	0.0019	0.00394		53.43	184	19	22	53.43	53.43	25.57	184	9	10	25.57	25.57
SAGE1contig_4848	26.84	26.84	-26.84	-2.63	-6.51e-06	-2.61	-3.45	0.000569	0.00126		43.3	743	56	72	43.3	43.3	16.46	743	18	26	16.46	16.46
SAGE1contig_485	20.49	20.49	-20.49	-9.31	-4.98e-06	-9.25	-4.05	5.19e-05	0.000132		22.95	954	36	49	22.95	22.95	2.47	954	5	5	2.47	2.47
SAGE1contig_4850	35.75	35.75	-35.75	-3.62	-8.68e-06	-3.6	-4.48	7.54e-06	2.1e-05		49.38	932	83	103	49.38	49.38	13.63	932	26	27	13.63	13.63
SAGE1contig_4851	133.31	133.31	-133.31	-2.51	-3.23e-05	-2.49	-7.51	5.85e-14	2.88e-13		221.74	133	66	66	221.74	221.74	88.43	133	25	25	88.43	88.43
SAGE1contig_4853	231.92	231.92	-231.92	-4.15	-5.64e-05	-4.13	-11.85	0	0		305.48	275	187	188	305.48	305.48	73.56	275	43	43	73.56	73.56
SAGE1contig_4857	124.33	124.33	-124.33	-2.55	-3.01e-05	-2.54	-7.32	2.56e-13	1.22e-12		204.41	94	20	43	204.41	204.41	80.08	94	10	16	80.08	80.08
SAGE1contig_486	127.3	127.3	127.3	2.39	3.14e-05	2.4	7.28	3.4e-13	1.61e-12		91.82	146	12	30	91.82	91.82	219.12	146	17	68	219.12	219.12
SAGE1contig_4861	1570.12	1570.12	1570.12	9.41	0.000385	9.47	35.77	0	0		186.66	79	30	33	186.66	186.66	1756.77	79	282	295	1756.77	1756.77
SAGE1contig_4862	38.44	38.44	-38.44	-9.5	-9.35e-06	-9.44	-5.56	2.77e-08	9.57e-08		42.97	104	10	10	42.97	42.97	4.52	104	1	1	4.52	4.52
SAGE1contig_4863	188.41	188.41	-188.41	-2.33	-4.57e-05	-2.32	-8.61	0	0		329.55	80	50	59	329.55	329.55	141.14	80	20	24	141.14	141.14
SAGE1contig_4866	33.84	33.84	-33.84	-3.35	-8.22e-06	-3.33	-4.25	2.14e-05	5.67e-05		48.22	556	52	60	48.22	48.22	14.38	556	13	17	14.38	14.38
SAGE1contig_4867	79.61	79.61	-79.61	-5.35	-1.94e-05	-5.32	-7.35	1.98e-13	9.48e-13		97.9	283	14	62	97.9	97.9	18.29	283	2	11	18.29	18.29
SAGE1contig_4869	45.13	45.13	45.13	3.16	1.11e-05	3.18	4.87	1.11e-06	3.33e-06		20.91	577	18	27	20.91	20.91	66.04	577	55	81	66.04	66.04
SAGE1contig_4870	206.95	206.95	-206.95	-4.38	-5.03e-05	-4.35	-11.35	0	0		268.11	100	60	60	268.11	268.11	61.16	100	13	13	61.16	61.16
SAGE1contig_4872	30.03	30.03	-30.03	-2.61	-7.28e-06	-2.59	-3.63	0.000279	0.000647		48.67	101	11	11	48.67	48.67	18.63	101	3	4	18.63	18.63
SAGE1contig_4880	174.76	174.76	-174.76	-2.2	-4.23e-05	-2.19	-8.03	9.99e-16	5.33e-15		319.96	81	58	58	319.96	319.96	145.2	81	25	25	145.2	145.2
SAGE1contig_4881	74.22	74.22	-74.22	-3.29	-1.8e-05	-3.27	-6.26	3.92e-10	1.56e-09		106.59	218	41	52	106.59	106.59	32.37	218	14	15	32.37	32.37
SAGE1contig_4882	28.53	28.53	-28.53	-2.85	-6.92e-06	-2.83	-3.68	0.000236	0.000554		43.95	61	6	6	43.95	43.95	15.42	61	2	2	15.42	15.42
SAGE1contig_4884	51.79	51.79	-51.79	-4.33	-1.26e-05	-4.3	-5.66	1.54e-08	5.47e-08		67.36	272	41	41	67.36	67.36	15.57	272	9	9	15.57	15.57
SAGE1contig_4887	365.16	365.16	-365.16	-5.73	-8.88e-05	-5.69	-15.94	0	0		442.4	201	195	199	442.4	442.4	77.24	201	32	33	77.24	77.24
SAGE1contig_4891	49.77	49.77	-49.77	-2.09	-1.2e-05	-2.08	-4.15	3.32e-05	8.63e-05		95.44	103	20	22	95.44	95.44	45.68	103	8	10	45.68	45.68
SAGE1contig_4892	737.24	737.24	-737.24	-4.34	-0.000179	-4.31	-21.36	0	0		958.3	83	178	178	958.3	958.3	221.06	83	38	39	221.06	221.06
SAGE1contig_49	118.99	118.99	-118.99	-3.89	-2.89e-05	-3.86	-8.34	1.11e-16	6.13e-16		160.22	251	49	90	160.22	160.22	41.24	251	11	22	41.24	41.24
SAGE1contig_4901	191.9	191.9	-191.9	-2.27	-4.65e-05	-2.25	-8.56	0	0		343.12	112	80	86	343.12	343.12	151.22	112	29	36	151.22	151.22
SAGE1contig_4902	24.69	24.69	-24.69	-5.22	-6e-06	-5.19	-4.07	4.64e-05	0.000119		30.53	322	22	22	30.53	30.53	5.84	322	4	4	5.84	5.84
SAGE1contig_4904	121	121	-121	-4.99	-2.94e-05	-4.95	-8.93	0	0		151.35	62	12	21	151.35	151.35	30.35	62	3	4	30.35	30.35
SAGE1contig_4905	35.31	35.31	-35.31	-13.49	-8.59e-06	-13.4	-5.5	3.9e-08	1.33e-07		38.13	832	70	71	38.13	38.13	2.83	832	5	5	2.83	2.83
SAGE1contig_4906	56.32	56.32	-56.32	-4.51	-1.37e-05	-4.48	-5.96	2.53e-09	9.5e-09		72.36	352	57	57	72.36	72.36	16.04	352	12	12	16.04	16.04
SAGE1contig_4909	141.91	141.91	-141.91	-3.68	-3.45e-05	-3.65	-8.96	0	0		194.95	204	10	89	194.95	194.95	53.04	204	2	23	53.04	53.04
SAGE1contig_4911	129.23	129.23	-129.23	-8.07	-3.14e-05	-8.02	-9.99	0	0		147.5	103	15	34	147.5	147.5	18.27	103	1	4	18.27	18.27
SAGE1contig_4917	164.94	164.94	164.94	2.91	4.06e-05	2.93	9.04	0	0		86.32	176	28	34	86.32	86.32	251.27	176	81	94	251.27	251.27
SAGE1contig_4918	59.22	59.22	-59.22	#NAME?	-1.44e-05	#NAME?	-7.67	1.72e-14	8.69e-14		59.22	83	11	11	59.22	59.22	0	83	0	0	0	0
SAGE1contig_4921	153.87	153.87	153.87	4.71	3.78e-05	4.74	10.05	0	0		41.51	183	5	17	41.51	41.51	195.38	183	13	76	195.38	195.38
SAGE1contig_4922	177.55	177.55	-177.55	-3.13	-4.31e-05	-3.11	-9.51	0	0		260.84	209	101	122	260.84	260.84	83.29	209	33	37	83.29	83.29
SAGE1contig_4926	33.53	33.53	33.53	2.63	8.25e-06	2.65	3.91	9.22e-05	0.000228	0008152 // metabolic process (GO_REF:nd [ND])	20.54	348	15	16	20.54	20.54	54.08	348	40	40	54.08	54.08
SAGE1contig_4929	47.6	47.6	-47.6	-9.5	-1.16e-05	-9.44	-6.18	6.34e-10	2.48e-09		53.2	84	4	10	53.2	53.2	5.6	84	0	1	5.6	5.6
SAGE1contig_493	239.3	239.3	239.3	3.54	5.88e-05	3.56	11.64	0	0	0006412 // translation (GO_REF:nd [ND]) /// 0030154 // cell differentiation (GO_REF:nd [ND]) /// 0007049 // cell cycle (GO_REF:nd [ND]) /// 0009653 // anatomical structure morphogenesis (GO_REF:nd [ND]) /// 0007275 // multicellular organismal development (GO_REF:nd [ND]) /// 0016043 // cellular component organization (GO_REF:nd [ND])	94.16	783	137	165	94.16	94.16	333.47	783	483	555	333.47	333.47
SAGE1contig_4932	101.44	101.44	-101.44	-2.56	-2.46e-05	-2.54	-6.62	3.62e-11	1.54e-10	0009056 // catabolic process (GO_REF:nd [ND]) /// 0009628 // response to abiotic stimulus (GO_REF:nd [ND]) /// 0050789 // regulation of biological process (GO_REF:nd [ND]) /// 0019725 // cellular homeostasis (GO_REF:nd [ND]) /// 0006950 // response to stress (GO_REF:nd [ND]) /// 0008219 // cell death (GO_REF:nd [ND]) /// 0008150 // biological_process (GO_REF:nd [ND]) /// 0009719 // response to en…	166.4	239	88	89	166.4	166.4	64.96	239	32	33	64.96	64.96
SAGE1contig_4934	80.19	80.19	-80.19	-11.4	-1.95e-05	-11.32	-8.17	3.33e-16	1.82e-15		87.9	61	7	12	87.9	87.9	7.71	61	0	1	7.71	7.71
SAGE1contig_4939	112.32	112.32	-112.32	-9.31	-2.73e-05	-9.25	-9.48	0	0		125.84	174	45	49	125.84	125.84	13.52	174	5	5	13.52	13.52
SAGE1contig_4941	26.6	26.6	-26.6	#NAME?	-6.48e-06	#NAME?	-5.14	2.74e-07	8.68e-07		26.6	84	5	5	26.6	26.6	0	84	0	0	0	0
SAGE1contig_4949	27.68	27.68	-27.68	-2.07	-6.7e-06	-2.06	-3.08	0.00208	0.00428		53.49	401	46	48	53.49	53.49	25.81	401	22	22	25.81	25.81
SAGE1contig_495	2091.41	2091.41	-2091.41	-2.82	-0.000507	-2.81	-31.38	0	0		3237.61	110	221	797	3237.61	3237.61	1146.21	110	51	268	1146.21	1146.21
SAGE1contig_4956	99.51	99.51	-99.51	-2.22	-2.41e-05	-2.2	-6.08	1.2e-09	4.59e-09		181.33	69	2	28	181.33	181.33	81.82	69	1	12	81.82	81.82
SAGE1contig_496	1724.35	1724.35	-1724.35	-4.12	-0.000419	-4.1	-32.25	0	0		2276.63	253	1266	1289	2276.63	2276.63	552.28	253	294	297	552.28	552.28
SAGE1contig_4962	114.63	114.63	114.63	2.34	2.82e-05	2.36	6.84	8.09e-12	3.56e-11		85.57	94	14	18	85.57	85.57	200.19	94	27	40	200.19	200.19
SAGE1contig_4964	338.15	338.15	-338.15	-5.52	-8.22e-05	-5.48	-15.24	0	0		413	132	45	122	413	413	74.85	132	12	21	74.85	74.85
SAGE1contig_4968	110.64	110.64	-110.64	-3.23	-2.69e-05	-3.21	-7.59	3.23e-14	1.61e-13		160.26	237	85	85	160.26	160.26	49.63	237	21	25	49.63	49.63
SAGE1contig_497	320.21	320.21	-320.21	-2.71	-7.77e-05	-2.7	-12.07	0	0		507.06	141	19	160	507.06	507.06	186.85	141	13	56	186.85	186.85
SAGE1contig_4973	51.63	51.63	-51.63	-3.51	-1.25e-05	-3.48	-5.33	9.99e-08	3.29e-07	0009607 // response to biotic stimulus (GO_REF:nd [ND]) /// 0006810 // transport (GO_REF:nd [ND])	72.22	297	47	48	72.22	72.22	20.59	297	13	13	20.59	20.59
SAGE1contig_4974	27.02	27.02	-27.02	-4.27	-6.57e-06	-4.25	-4.07	4.62e-05	0.000118		35.28	114	6	9	35.28	35.28	8.25	114	0	2	8.25	8.25
SAGE1contig_4977	417.41	417.41	-417.41	-7.64	-0.000102	-7.59	-17.83	0	0		480.3	187	201	201	480.3	480.3	62.9	187	25	25	62.9	62.9
SAGE1contig_4978	65.12	65.12	-65.12	-3.45	-1.58e-05	-3.43	-5.95	2.62e-09	9.8e-09		91.66	195	37	40	91.66	91.66	26.54	195	11	11	26.54	26.54
SAGE1contig_4979	117.57	117.57	-117.57	-2.08	-2.85e-05	-2.06	-6.36	2.07e-10	8.41e-10		226.66	138	63	70	226.66	226.66	109.09	138	30	32	109.09	109.09
SAGE1contig_4984	352.89	352.89	352.89	2.53	8.69e-05	2.54	12.46	0	0		231.13	87	5	45	231.13	231.13	584.02	87	0	108	584.02	584.02
SAGE1contig_4986	31.54	31.54	-31.54	#NAME?	-7.68e-06	#NAME?	-5.6	2.17e-08	7.62e-08		31.54	85	4	6	31.54	31.54	0	85	0	0	0	0
SAGE1contig_499	92.6	92.6	-92.6	-10.45	-2.25e-05	-10.38	-8.71	0	0		102.4	96	22	22	102.4	102.4	9.8	96	2	2	9.8	9.8
SAGE1contig_4990	497.43	497.43	-497.43	-7.98	-0.000121	-7.93	-19.58	0	0		568.71	33	10	42	568.71	568.71	71.28	33	0	5	71.28	71.28
SAGE1contig_4991	207.94	207.94	207.94	2.02	5.13e-05	2.03	8.46	0	0		204.27	105	26	48	204.27	204.27	412.21	105	37	92	412.21	412.21
SAGE1contig_4994	184.84	184.84	184.84	3.32	4.54e-05	3.34	10.02	0	0		79.79	112	19	20	79.79	79.79	264.63	112	59	63	264.63	264.63
SAGE1contig_4999	53.11	53.11	-53.11	-8.86	-1.29e-05	-8.81	-6.48	9.15e-11	3.81e-10		59.86	209	28	28	59.86	59.86	6.75	209	3	3	6.75	6.75
SAGE1contig_5	156.07	156.07	-156.07	-2.07	-3.78e-05	-2.05	-7.3	2.88e-13	1.37e-12	0050789 // regulation of biological process (GO_REF:nd [ND]) /// 0009719 // response to endogenous stimulus (GO_REF:nd [ND])	302.28	1020	652	690	302.28	302.28	146.21	1020	290	317	146.21	146.21
SAGE1contig_50	257.28	257.28	-257.28	-10.84	-6.26e-05	-10.77	-14.57	0	0		283.42	216	130	137	283.42	283.42	26.14	216	12	12	26.14	26.14
SAGE1contig_500	119.96	119.96	119.96	2.99	2.95e-05	3.01	7.79	6.66e-15	3.42e-14		60.21	141	19	19	60.21	60.21	180.18	141	53	54	180.18	180.18
SAGE1contig_5002	82.01	82.01	-82.01	-10.45	-2e-05	-10.38	-8.19	2.22e-16	1.22e-15		90.69	271	33	55	90.69	90.69	8.68	271	3	5	8.68	8.68
SAGE1contig_5003	1680.33	1680.33	-1680.33	-4.32	-0.000408	-4.29	-32.21	0	0		2187.15	427	2067	2090	2187.15	2187.15	506.82	427	452	460	506.82	506.82
SAGE1contig_5006	37.86	37.86	-37.86	-17.1	-9.22e-06	-16.98	-5.78	7.39e-09	2.69e-08		40.22	200	16	18	40.22	40.22	2.35	200	1	1	2.35	2.35
SAGE1contig_5010	26.99	26.99	-26.99	#NAME?	-6.57e-06	#NAME?	-5.18	2.24e-07	7.16e-07		26.99	298	5	18	26.99	26.99	0	298	0	0	0	0
SAGE1contig_5011	24.4	24.4	-24.4	-2.37	-5.91e-06	-2.36	-3.13	0.00177	0.00367		42.16	106	10	10	42.16	42.16	17.75	106	4	4	17.75	17.75
SAGE1contig_5012	30.96	30.96	-30.96	-18.05	-7.54e-06	-17.93	-5.24	1.56e-07	5.07e-07		32.78	259	19	19	32.78	32.78	1.82	259	1	1	1.82	1.82
SAGE1contig_5014	97.26	97.26	-97.26	-5.07	-2.36e-05	-5.03	-8.03	8.88e-16	4.74e-15		121.18	59	16	16	121.18	121.18	23.92	59	3	3	23.92	23.92
SAGE1contig_5021	2004.53	2004.53	2004.53	13.63	0.000492	13.72	41.77	0	0		158.69	107	10	38	158.69	158.69	2163.23	107	295	492	2163.23	2163.23
SAGE1contig_5023	158.41	158.41	-158.41	-2.95	-3.84e-05	-2.93	-8.78	0	0		239.67	110	15	59	239.67	239.67	81.26	110	5	19	81.26	81.26
SAGE1contig_5041	29.38	29.38	-29.38	-4.59	-7.14e-06	-4.56	-4.32	1.55e-05	4.18e-05		37.56	345	27	29	37.56	37.56	8.18	345	6	6	8.18	8.18
SAGE1contig_5047	57.39	57.39	-57.39	-3.56	-1.39e-05	-3.54	-5.64	1.66e-08	5.89e-08		79.79	168	30	30	79.79	79.79	22.4	168	8	8	22.4	22.4
SAGE1contig_5051	985.6	985.6	985.6	5.13	0.000242	5.16	25.9	0	0		238.66	88	47	47	238.66	238.66	1224.26	88	229	229	1224.26	1224.26
SAGE1contig_5056	32.82	32.82	-32.82	-2.35	-7.95e-06	-2.34	-3.61	0.000308	0.000711		57.09	407	50	52	57.09	57.09	24.27	407	18	21	24.27	24.27
SAGE1contig_5057	39.08	39.08	-39.08	-6.65	-9.51e-06	-6.6	-5.35	8.88e-08	2.95e-07		46	68	7	7	46	46	6.92	68	1	1	6.92	6.92
SAGE1contig_506	814.94	814.94	-814.94	-3.03	-0.000198	-3.01	-20.14	0	0		1215.84	602	1630	1638	1215.84	1215.84	400.91	602	510	513	400.91	400.91
SAGE1contig_5060	59.67	59.67	59.67	7.72	1.46e-05	7.77	6.81	9.75e-12	4.27e-11		8.88	151	3	3	8.88	8.88	68.54	151	21	22	68.54	68.54
SAGE1contig_5066	175.86	175.86	-175.86	-3.29	-4.27e-05	-3.27	-9.63	0	0		252.57	92	48	52	252.57	252.57	76.71	92	14	15	76.71	76.71
SAGE1contig_5068	426.01	426.01	426.01	2.51	0.000105	2.53	13.65	0	0		281.8	111	53	70	281.8	281.8	707.81	111	162	167	707.81	707.81
SAGE1contig_507	279.79	279.79	279.79	4.28	6.87e-05	4.31	13.25	0	0	0006091 // generation of precursor metabolites and energy (GO_REF:nd [ND]) /// 0008152 // metabolic process (GO_REF:nd [ND]) /// 0006810 // transport (GO_REF:nd [ND])	85.36	4235	807	809	85.36	85.36	365.15	4235	3287	3287	365.15	365.15
SAGE1contig_5070	103.47	103.47	-103.47	-2.37	-2.51e-05	-2.36	-6.44	1.2e-10	4.95e-10		178.74	75	30	30	178.74	178.74	75.27	75	12	12	75.27	75.27
SAGE1contig_5073	70.28	70.28	70.28	7.37	1.72e-05	7.42	7.35	2.05e-13	9.82e-13		11.03	162	2	4	11.03	11.03	81.31	162	5	28	81.31	81.31
SAGE1contig_5074	40.92	40.92	-40.92	-5.94	-9.95e-06	-5.9	-5.37	7.81e-08	2.6e-07		49.21	227	15	25	49.21	49.21	8.29	227	3	4	8.29	8.29
SAGE1contig_5075	81.26	81.26	-81.26	-2.45	-1.97e-05	-2.44	-5.8	6.54e-09	2.39e-08		137.15	101	30	31	137.15	137.15	55.9	101	12	12	55.9	55.9
SAGE1contig_5076	78.8	78.8	78.8	2.01	1.94e-05	2.02	5.19	2.07e-07	6.65e-07		78.02	126	18	22	78.02	78.02	156.82	126	33	42	156.82	156.82
SAGE1contig_5077	82.87	82.87	-82.87	-2.85	-2.01e-05	-2.83	-6.27	3.7e-10	1.47e-09		127.67	147	41	42	127.67	127.67	44.81	147	13	14	44.81	44.81
SAGE1contig_5082	59.37	59.37	-59.37	-6.17	-1.44e-05	-6.13	-6.51	7.34e-11	3.07e-10		70.84	82	12	13	70.84	70.84	11.47	82	2	2	11.47	11.47
SAGE1contig_5087	152.96	152.96	152.96	2.61	3.76e-05	2.63	8.33	0	0		94.74	283	60	60	94.74	94.74	247.7	283	149	149	247.7	247.7
SAGE1contig_5088	25.77	25.77	-25.77	-2.85	-6.25e-06	-2.83	-3.49	0.000475	0.00107	0009628 // response to abiotic stimulus (GO_REF:nd [ND]) /// 0000003 // reproduction (GO_REF:nd [ND]) /// 0019538 // protein metabolic process (GO_REF:nd [ND]) /// 0007275 // multicellular organismal development (GO_REF:nd [ND])	39.7	574	48	51	39.7	39.7	13.93	574	15	17	13.93	13.93
SAGE1contig_5089	113.46	113.46	-113.46	-2.48	-2.75e-05	-2.47	-6.9	5.27e-12	2.34e-11		189.91	80	32	34	189.91	189.91	76.45	80	11	13	76.45	76.45
SAGE1contig_51	35791	35791	-35791	-8.8	-0.00871	-8.75	-168.55	0	0		40376.8	103	9241	9307	40376.8	40376.8	4585.82	103	985	1004	4585.82	4585.82
SAGE1contig_5103	30.66	30.66	-30.66	-2.1	-7.42e-06	-2.09	-3.27	0.00107	0.0023		58.45	237	31	31	58.45	58.45	27.79	237	13	14	27.79	27.79
SAGE1contig_511	79.34	79.34	-79.34	-2.58	-1.92e-05	-2.56	-5.87	4.33e-09	1.59e-08		129.62	393	109	114	129.62	129.62	50.28	393	40	42	50.28	50.28
SAGE1contig_5121	173.91	173.91	-173.91	-4.33	-4.23e-05	-4.3	-10.37	0	0		226.18	81	39	41	226.18	226.18	52.27	81	7	9	52.27	52.27
SAGE1contig_5135	24.16	24.16	-24.16	-3.8	-5.87e-06	-3.77	-3.73	0.000189	0.000449		32.8	109	8	8	32.8	32.8	8.63	109	2	2	8.63	8.63
SAGE1contig_5136	91.41	91.41	-91.41	-2.53	-2.22e-05	-2.52	-6.25	4.11e-10	1.63e-09		151.05	71	24	24	151.05	151.05	59.64	71	9	9	59.64	59.64
SAGE1contig_5142	697.37	697.37	697.37	2.46	0.000172	2.47	17.27	0	0	0009056 // catabolic process (GO_REF:nd [ND]) /// 0009628 // response to abiotic stimulus (GO_REF:nd [ND]) /// 0050789 // regulation of biological process (GO_REF:nd [ND]) /// 0009058 // biosynthetic process (GO_REF:nd [ND]) /// 0006950 // response to stress (GO_REF:nd [ND]) /// 0009719 // response to endogenous stimulus (GO_REF:nd [ND]) /// 0006139 // nucleobase-containing compound metabolic pro…	479.27	3377	3583	3622	479.27	479.27	1176.63	3377	8410	8446	1176.63	1176.63
SAGE1contig_5143	65.27	65.27	-65.27	-2.64	-1.58e-05	-2.62	-5.38	7.32e-08	2.45e-07		105.08	910	214	214	105.08	105.08	39.81	910	77	77	39.81	39.81
SAGE1contig_515	218.46	218.46	-218.46	-2.08	-5.29e-05	-2.07	-8.67	0	0		420.87	86	47	81	420.87	420.87	202.41	86	28	37	202.41	202.41
SAGE1contig_5150	64.76	64.76	-64.76	-3.34	-1.57e-05	-3.32	-5.87	4.25e-09	1.57e-08		92.4	885	178	183	92.4	92.4	27.64	885	52	52	27.64	27.64
SAGE1contig_5153	64.47	64.47	-64.47	-2.26	-1.56e-05	-2.25	-4.96	7.23e-07	2.2e-06		115.44	120	27	31	115.44	115.44	50.97	120	13	13	50.97	50.97
SAGE1contig_5154	46.35	46.35	-46.35	-3.56	-1.13e-05	-3.54	-5.07	3.93e-07	1.23e-06		64.45	104	6	15	64.45	64.45	18.09	104	3	4	18.09	18.09
SAGE1contig_516	704.99	704.99	-704.99	-7.47	-0.000172	-7.42	-23.11	0	0		814.03	617	1124	1124	814.03	814.03	109.04	617	143	143	109.04	109.04
SAGE1contig_5160	26.58	26.58	-26.58	-4.04	-6.46e-06	-4.01	-3.98	6.86e-05	0.000172		35.33	215	14	17	35.33	35.33	8.75	215	4	4	8.75	8.75
SAGE1contig_5171	84.25	84.25	84.25	2.06	2.08e-05	2.07	5.45	5.08e-08	1.72e-07		79.73	241	42	43	79.73	79.73	163.98	241	83	84	163.98	163.98
SAGE1contig_5172	29.84	29.84	-29.84	-4.19	-7.25e-06	-4.16	-4.26	2.04e-05	5.44e-05	0009628 // response to abiotic stimulus (GO_REF:nd [ND]) /// 0050789 // regulation of biological process (GO_REF:nd [ND]) /// 0009058 // biosynthetic process (GO_REF:nd [ND]) /// 0008150 // biological_process (GO_REF:nd [ND]) /// 0006091 // generation of precursor metabolites and energy (GO_REF:nd [ND]) /// 0006811 // ion transport (GO_REF:nd [ND]) /// 0016043 // cellular component organization (…	39.2	855	20	75	39.2	39.2	9.35	855	6	17	9.35	9.35
SAGE1contig_5173	93.24	93.24	93.24	2.13	2.3e-05	2.15	5.86	4.67e-09	1.72e-08		82.37	217	40	40	82.37	82.37	175.61	217	81	81	175.61	175.61
SAGE1contig_5177	44.66	44.66	-44.66	-6.41	-1.09e-05	-6.37	-5.68	1.31e-08	4.68e-08		52.92	228	25	27	52.92	52.92	8.25	228	3	4	8.25	8.25
SAGE1contig_518	56.32	56.32	-56.32	-38.23	-1.37e-05	-37.98	-7.29	3.21e-13	1.52e-12		57.83	1244	25	161	57.83	57.83	1.51	1244	1	4	1.51	1.51
SAGE1contig_5182	52.13	52.13	52.13	2.71	1.28e-05	2.73	4.94	7.86e-07	2.39e-06	0015031 // protein transport (GO_REF:nd [ND]) /// 0016043 // cellular component organization (GO_REF:nd [ND]) /// 0006810 // transport (GO_REF:nd [ND])	30.44	866	3	59	30.44	30.44	82.57	866	4	152	82.57	82.57
SAGE1contig_5185	167.42	167.42	-167.42	-2.89	-4.06e-05	-2.87	-8.96	0	0		255.89	234	134	134	255.89	255.89	88.46	234	41	44	88.46	88.46
SAGE1contig_5186	736.8	736.8	-736.8	-4.22	-0.000179	-4.19	-21.2	0	0		965.81	378	53	817	965.81	965.81	229.01	378	61	184	229.01	229.01
SAGE1contig_5192	214.77	214.77	-214.77	-6.17	-5.22e-05	-6.13	-12.39	0	0		256.28	68	30	39	256.28	256.28	41.51	68	5	6	41.51	41.51
SAGE1contig_5193	23.88	23.88	-23.88	-2.37	-5.79e-06	-2.36	-3.09	0.00198	0.00409		41.25	325	30	30	41.25	41.25	17.37	325	12	12	17.37	17.37
SAGE1contig_520	44.68	44.68	-44.68	#NAME?	-1.09e-05	#NAME?	-6.66	2.69e-11	1.15e-10	0008152 // metabolic process (GO_REF:nd [ND])	44.68	270	13	27	44.68	44.68	0	270	0	0	0	0
SAGE1contig_5200	79.33	79.33	-79.33	-3.8	-1.93e-05	-3.77	-6.76	1.34e-11	5.84e-11		107.67	83	12	20	107.67	107.67	28.34	83	5	5	28.34	28.34
SAGE1contig_5207	122.29	122.29	-122.29	-3.99	-2.97e-05	-3.96	-8.51	0	0		163.2	115	42	42	163.2	163.2	40.91	115	10	10	40.91	40.91
SAGE1contig_521	126.11	126.11	-126.11	-3.84	-3.06e-05	-3.82	-8.55	0	0		170.5	477	22	182	170.5	170.5	44.38	477	6	45	44.38	44.38
SAGE1contig_5210	221.86	221.86	-221.86	-3.92	-5.39e-05	-3.89	-11.41	0	0		297.9	99	42	66	297.9	297.9	76.03	99	9	16	76.03	76.03
SAGE1contig_5216	333.14	333.14	333.14	3.57	8.19e-05	3.59	13.77	0	0		129.73	62	13	18	129.73	129.73	462.87	62	23	61	462.87	462.87
SAGE1contig_5219	65.76	65.76	-65.76	-2.85	-1.6e-05	-2.83	-5.58	2.37e-08	8.29e-08		101.32	172	30	39	101.32	101.32	35.56	172	11	13	35.56	35.56
SAGE1contig_5221	72.64	72.64	-72.64	-5.07	-1.77e-05	-5.03	-6.94	3.83e-12	1.72e-11		90.5	79	13	16	90.5	90.5	17.87	79	3	3	17.87	17.87
SAGE1contig_5223	217.89	217.89	217.89	2.58	5.36e-05	2.6	9.88	0	0		137.69	172	50	53	137.69	137.69	355.58	172	119	130	355.58	355.58
SAGE1contig_5225	59.39	59.39	59.39	5.35	1.46e-05	5.38	6.41	1.47e-10	6.04e-10	0019538 // protein metabolic process (GO_REF:nd [ND]) /// 0006950 // response to stress (GO_REF:nd [ND])	13.67	425	13	13	13.67	13.67	73.06	425	66	66	73.06	73.06
SAGE1contig_5228	90.61	90.61	-90.61	-4.27	-2.2e-05	-4.25	-7.46	8.65e-14	4.22e-13		118.28	102	18	27	118.28	118.28	27.67	102	4	6	27.67	27.67
SAGE1contig_5232	67.33	67.33	67.33	2.54	1.66e-05	2.56	5.46	4.83e-08	1.64e-07		43.59	246	9	24	43.59	43.59	110.92	246	3	58	110.92	110.92
SAGE1contig_5234	50.16	50.16	-50.16	-2.28	-1.22e-05	-2.26	-4.39	1.15e-05	3.15e-05		89.37	60	12	12	89.37	89.37	39.2	60	5	5	39.2	39.2
SAGE1contig_5236	232.28	232.28	232.28	2.52	5.72e-05	2.53	10.09	0	0		153.14	426	146	146	153.14	153.14	385.42	426	349	349	385.42	385.42
SAGE1contig_5237	23.23	23.23	-23.23	-5.07	-5.65e-06	-5.03	-3.93	8.61e-05	0.000214		28.95	247	16	16	28.95	28.95	5.71	247	3	3	5.71	5.71
SAGE1contig_5239	249.91	249.91	249.91	2.32	6.16e-05	2.33	10.05	0	0		189.39	151	49	64	189.39	189.39	439.3	151	70	141	439.3	439.3
SAGE1contig_524	41.77	41.77	41.77	2.33	1.03e-05	2.35	4.12	3.74e-05	9.67e-05		31.3	985	24	69	31.3	31.3	73.08	985	58	153	73.08	73.08
SAGE1contig_5240	181.21	181.21	-181.21	-4.92	-4.41e-05	-4.89	-10.9	0	0		227.41	112	34	57	227.41	227.41	46.21	112	10	11	46.21	46.21
SAGE1contig_5243	156.68	156.68	156.68	3.99	3.85e-05	4.02	9.74	0	0		52.41	162	15	19	52.41	52.41	209.09	162	48	72	209.09	209.09
SAGE1contig_525	2561.68	2561.68	2561.68	2.08	0.000632	2.1	30.31	0	0		2362.27	178	932	941	2362.27	2362.27	4923.95	178	1831	1863	4923.95	4923.95
SAGE1contig_5254	82.8	82.8	-82.8	-2.23	-2.01e-05	-2.22	-5.57	2.55e-08	8.89e-08		150.01	280	94	94	150.01	150.01	67.21	280	40	40	67.21	67.21
SAGE1contig_5255	28.04	28.04	-28.04	-3.21	-6.81e-06	-3.19	-3.81	0.000136	0.000331		40.71	483	35	44	40.71	40.71	12.66	483	13	13	12.66	12.66
SAGE1contig_5257	56.67	56.67	-56.67	-2.76	-1.37e-05	-2.74	-5.12	3.11e-07	9.81e-07		88.81	322	58	64	88.81	88.81	32.14	322	21	22	32.14	32.14
SAGE1contig_526	36.73	36.73	-36.73	-2.17	-8.89e-06	-2.16	-3.65	0.000262	0.000611		68.09	105	14	16	68.09	68.09	31.36	105	6	7	31.36	31.36
SAGE1contig_5260	794.07	794.07	794.07	10.8	0.000195	10.87	25.78	0	0		81.03	193	35	35	81.03	81.03	875.1	193	355	359	875.1	875.1
SAGE1contig_5267	36.47	36.47	-36.47	-2.85	-8.85e-06	-2.83	-4.16	3.22e-05	8.39e-05		56.19	167	20	21	56.19	56.19	19.72	167	7	7	19.72	19.72
SAGE1contig_5273	39.58	39.58	-39.58	-7.28	-9.63e-06	-7.23	-5.46	4.89e-08	1.66e-07		45.88	224	19	23	45.88	45.88	6.3	224	3	3	6.3	6.3
SAGE1contig_5274	44.3	44.3	44.3	4.02	1.09e-05	4.04	5.19	2.11e-07	6.77e-07	0009628 // response to abiotic stimulus (GO_REF:nd [ND]) /// 0006950 // response to stress (GO_REF:nd [ND]) /// 0008150 // biological_process (GO_REF:nd [ND]) /// 0009719 // response to endogenous stimulus (GO_REF:nd [ND]) /// 0006810 // transport (GO_REF:nd [ND])	14.69	1308	1	43	14.69	14.69	58.99	1308	8	164	58.99	58.99
SAGE1contig_5276	23.75	23.75	-23.75	-16.15	-5.78e-06	-16.04	-4.56	5.03e-06	1.42e-05	0006811 // ion transport (GO_REF:nd [ND]) /// 0006810 // transport (GO_REF:nd [ND])	25.32	300	15	17	25.32	25.32	1.57	300	1	1	1.57	1.57
SAGE1contig_5279	188.03	188.03	-188.03	#NAME?	-4.58e-05	#NAME?	-13.67	0	0		188.03	202	85	85	188.03	188.03	0	202	0	0	0	0
SAGE1contig_528	31.09	31.09	-31.09	-2.72	-7.54e-06	-2.7	-3.76	0.000167	0.0004		49.19	754	73	83	49.19	49.19	18.09	754	28	29	18.09	18.09
SAGE1contig_5280	52.3	52.3	-52.3	-2.32	-1.27e-05	-2.31	-4.52	6.06e-06	1.7e-05		91.88	107	2	22	91.88	91.88	39.57	107	2	9	39.57	39.57
SAGE1contig_5282	98.74	98.74	-98.74	-2.31	-2.39e-05	-2.3	-6.2	5.66e-10	2.22e-09		174.1	231	88	90	174.1	174.1	75.35	231	36	37	75.35	75.35
SAGE1contig_5283	89.25	89.25	-89.25	-2.3	-2.16e-05	-2.29	-5.89	3.97e-09	1.47e-08		157.71	323	21	114	157.71	157.71	68.46	323	8	47	68.46	68.46
SAGE1contig_5284	1142.59	1142.59	-1142.59	-2.68	-0.000277	-2.66	-22.68	0	0		1822.14	270	963	1101	1822.14	1822.14	679.55	270	339	390	679.55	679.55
SAGE1contig_5285	24.37	24.37	-24.37	#NAME?	-5.94e-06	#NAME?	-4.92	8.63e-07	2.61e-06		24.37	55	3	3	24.37	24.37	0	55	0	0	0	0
SAGE1contig_5296	36.9	36.9	36.9	2	9.1e-06	2.02	3.55	0.000392	0.000892	0006629 // lipid metabolic process (GO_REF:nd [ND]) /// 0019538 // protein metabolic process (GO_REF:nd [ND]) /// 0006996 // organelle organization (GO_REF:nd [ND]) /// 0007275 // multicellular organismal development (GO_REF:nd [ND])	36.79	498	41	41	36.79	36.79	73.69	498	78	78	73.69	73.69
SAGE1contig_5297	54.38	54.38	-54.38	-2.85	-1.32e-05	-2.83	-5.08	3.85e-07	1.2e-06		83.78	80	3	15	83.78	83.78	29.4	80	0	5	29.4	29.4
SAGE1contig_5299	33.68	33.68	-33.68	-2.37	-8.16e-06	-2.36	-3.67	0.000239	0.000559		58.18	192	23	25	58.18	58.18	24.5	192	10	10	24.5	24.5
SAGE1contig_53	5519.85	5519.85	-5519.85	-3.5	-0.00134	-3.48	-55.08	0	0		7728.57	213	1581	3684	7728.57	7728.57	2208.72	213	541	1000	2208.72	2208.72
SAGE1contig_5303	123.84	123.84	-123.84	-2.18	-3e-05	-2.17	-6.73	1.73e-11	7.47e-11		228.39	90	2	46	228.39	228.39	104.55	90	2	20	104.55	104.55
SAGE1contig_5314	66.71	66.71	-66.71	-3.11	-1.62e-05	-3.08	-5.81	6.2e-09	2.27e-08		98.4	386	70	85	98.4	98.4	31.69	386	17	26	31.69	31.69
SAGE1contig_5317	124.37	124.37	-124.37	-2.32	-3.01e-05	-2.31	-6.98	3.03e-12	1.37e-11		218.46	90	43	44	218.46	218.46	94.09	90	15	18	94.09	94.09
SAGE1contig_5319	79.9	79.9	-79.9	-3.99	-1.94e-05	-3.96	-6.88	5.95e-12	2.64e-11		106.63	88	17	21	106.63	106.63	26.73	88	3	5	26.73	26.73
SAGE1contig_5322	590.04	590.04	-590.04	-32.1	-0.000144	-31.89	-23.46	0	0		609.01	124	167	169	609.01	609.01	18.97	124	5	5	18.97	18.97
SAGE1contig_5326	5332.56	5332.56	5332.56	14.97	0.00131	15.07	68.58	0	0		381.61	137	63	117	381.61	381.61	5714.18	137	1021	1664	5714.18	5714.18
SAGE1contig_5328	1737.98	1737.98	-1737.98	-13.9	-0.000423	-13.81	-38.65	0	0	0008152 // metabolic process (GO_REF:nd [ND])	1872.7	440	25	1844	1872.7	1872.7	134.72	440	0	126	134.72	134.72
SAGE1contig_5330	85.56	85.56	85.56	2.24	2.11e-05	2.26	5.77	7.74e-09	2.81e-08		68.92	201	30	31	68.92	68.92	154.48	201	66	66	154.48	154.48
SAGE1contig_5331	65.72	65.72	-65.72	-51.29	-1.6e-05	-50.95	-7.92	2.33e-15	1.22e-14		67.03	360	32	54	67.03	67.03	1.31	360	1	1	1.31	1.31
SAGE1contig_5333	86.08	86.08	-86.08	-2.76	-2.09e-05	-2.74	-6.31	2.87e-10	1.15e-09		134.9	106	31	32	134.9	134.9	48.82	106	11	11	48.82	48.82
SAGE1contig_5334	47.89	47.89	-47.89	-5.11	-1.16e-05	-5.08	-5.65	1.62e-08	5.74e-08	0009056 // catabolic process (GO_REF:nd [ND]) /// 0006950 // response to stress (GO_REF:nd [ND]) /// 0009607 // response to biotic stimulus (GO_REF:nd [ND])	59.54	848	101	113	59.54	59.54	11.65	848	16	21	11.65	11.65
SAGE1contig_5337	22.69	22.69	-22.69	-2.37	-5.5e-06	-2.36	-3.02	0.00257	0.0052		39.2	114	10	10	39.2	39.2	16.51	114	4	4	16.51	16.51
SAGE1contig_5339	200.47	200.47	-200.47	-9.74	-4.88e-05	-9.67	-12.72	0	0		223.42	82	38	41	223.42	223.42	22.95	82	3	4	22.95	22.95
SAGE1contig_5340	178.05	178.05	-178.05	-2.63	-4.32e-05	-2.61	-8.88	0	0		287.26	112	53	72	287.26	287.26	109.21	112	18	26	109.21	109.21
SAGE1contig_5341	604.47	604.47	-604.47	-3.47	-0.000147	-3.44	-18.16	0	0		849.64	71	89	135	849.64	849.64	245.17	71	26	37	245.17	245.17
SAGE1contig_5346	147.77	147.77	-147.77	-7.28	-3.59e-05	-7.23	-10.54	0	0		171.29	60	20	23	171.29	171.29	23.52	60	2	3	23.52	23.52
SAGE1contig_5347	28.78	28.78	-28.78	-3.32	-6.99e-06	-3.3	-3.91	9.28e-05	0.00023		41.16	76	7	7	41.16	41.16	12.38	76	1	2	12.38	12.38
SAGE1contig_535	747.17	747.17	747.17	2.71	0.000184	2.73	18.7	0	0	0006412 // translation (GO_REF:nd [ND])	435.9	612	2	597	435.9	435.9	1183.06	612	2	1539	1183.06	1183.06
SAGE1contig_5354	38	38	-38	-2.77	-9.22e-06	-2.75	-4.19	2.74e-05	7.19e-05		59.47	263	33	35	59.47	59.47	21.47	263	12	12	21.47	21.47
SAGE1contig_5356	53.78	53.78	-53.78	-3.32	-1.31e-05	-3.3	-5.34	9.12e-08	3.02e-07		76.92	122	14	21	76.92	76.92	23.14	122	6	6	23.14	23.14
SAGE1contig_5358	275.8	275.8	-275.8	-12.82	-6.71e-05	-12.74	-15.3	0	0		299.13	242	151	162	299.13	299.13	23.33	242	9	12	23.33	23.33
SAGE1contig_5364	167.81	167.81	-167.81	-3.63	-4.08e-05	-3.6	-9.7	0	0		231.7	81	42	42	231.7	231.7	63.89	81	11	11	63.89	63.89
SAGE1contig_5365	34.04	34.04	-34.04	-4.91	-8.28e-06	-4.88	-4.72	2.34e-06	6.85e-06		42.75	324	31	31	42.75	42.75	8.71	324	6	6	8.71	8.71
SAGE1contig_537	1359.28	1359.28	-1359.28	-7.05	-0.000331	-7	-31.82	0	0		1583.97	134	354	475	1583.97	1583.97	224.7	134	44	64	224.7	224.7
SAGE1contig_5373	62.12	62.12	-62.12	-3.8	-1.51e-05	-3.77	-5.99	2.16e-09	8.15e-09		84.31	106	0	20	84.31	84.31	22.19	106	0	5	22.19	22.19
SAGE1contig_5374	7195.45	7195.45	-7195.45	-39.81	-0.00175	-39.54	-82.47	0	0	0009628 // response to abiotic stimulus (GO_REF:nd [ND]) /// 0005975 // carbohydrate metabolic process (GO_REF:nd [ND]) /// 0006950 // response to stress (GO_REF:nd [ND]) /// 0009607 // response to biotic stimulus (GO_REF:nd [ND])	7380.87	680	11217	11232	7380.87	7380.87	185.42	680	268	268	185.42	185.42
SAGE1contig_5376	1457.64	1457.64	-1457.64	-5.28	-0.000354	-5.25	-31.37	0	0		1798.13	333	1340	1340	1798.13	1798.13	340.48	333	241	241	340.48	340.48
SAGE1contig_5381	194.32	194.32	-194.32	-9.26	-4.73e-05	-9.2	-12.46	0	0		217.84	80	1	39	217.84	217.84	23.52	80	1	4	23.52	23.52
SAGE1contig_5382	83.13	83.13	83.13	4.45	2.04e-05	4.47	7.29	3.09e-13	1.46e-12	0009056 // catabolic process (GO_REF:nd [ND]) /// 0009058 // biosynthetic process (GO_REF:nd [ND]) /// 0006950 // response to stress (GO_REF:nd [ND])	24.13	500	26	27	24.13	24.13	107.26	500	112	114	107.26	107.26
SAGE1contig_5383	523.19	523.19	-523.19	-2.14	-0.000127	-2.13	-13.67	0	0		980.58	72	158	158	980.58	980.58	457.39	72	70	70	457.39	457.39
SAGE1contig_5384	25.33	25.33	-25.33	-3.8	-6.15e-06	-3.77	-3.82	0.000133	0.000322		34.37	156	12	12	34.37	34.37	9.05	156	3	3	9.05	9.05
SAGE1contig_5389	48.19	48.19	-48.19	-2.53	-1.17e-05	-2.52	-4.54	5.68e-06	1.6e-05		79.64	404	68	72	79.64	79.64	31.44	404	26	27	31.44	31.44
SAGE1contig_539	74.38	74.38	-74.38	-3.04	-1.81e-05	-3.02	-6.09	1.14e-09	4.4e-09		110.85	258	64	64	110.85	110.85	36.47	258	20	20	36.47	36.47
SAGE1contig_5391	83.9	83.9	-83.9	-2.23	-2.03e-05	-2.21	-5.6	2.11e-08	7.41e-08		152.13	655	223	223	152.13	152.13	68.23	655	95	95	68.23	68.23
SAGE1contig_5399	250.92	250.92	-250.92	-3.18	-6.09e-05	-3.16	-11.37	0	0		366.03	94	39	77	366.03	366.03	115.11	94	15	23	115.11	115.11
SAGE1contig_5400	224.92	224.92	-224.92	-2.98	-5.46e-05	-2.96	-10.5	0	0		338.74	62	42	47	338.74	338.74	113.82	62	15	15	113.82	113.82
SAGE1contig_5402	140.67	140.67	-140.67	-3.88	-3.42e-05	-3.86	-9.06	0	0	0009056 // catabolic process (GO_REF:nd [ND]) /// 0005975 // carbohydrate metabolic process (GO_REF:nd [ND]) /// 0019748 // secondary metabolic process (GO_REF:nd [ND]) /// 0006139 // nucleobase-containing compound metabolic process (GO_REF:nd [ND])	189.45	434	172	184	189.45	189.45	48.78	434	45	45	48.78	48.78
SAGE1contig_5403	51.23	51.23	-51.23	-2.26	-1.24e-05	-2.25	-4.42	9.99e-06	2.75e-05		91.74	151	25	31	91.74	91.74	40.5	151	12	13	40.5	40.5
SAGE1contig_5406	27.36	27.36	-27.36	-2.28	-6.63e-06	-2.26	-3.24	0.0012	0.00254		48.75	110	12	12	48.75	48.75	21.38	110	4	5	21.38	21.38
SAGE1contig_5411	154.27	154.27	-154.27	-3.11	-3.75e-05	-3.09	-8.85	0	0		227.28	116	50	59	227.28	227.28	73	116	13	18	73	73
SAGE1contig_5414	55.77	55.77	-55.77	-2.85	-1.35e-05	-2.83	-5.14	2.73e-07	8.66e-07		85.93	78	13	15	85.93	85.93	30.16	78	5	5	30.16	30.16
SAGE1contig_5415	59.32	59.32	-59.32	-5.22	-1.44e-05	-5.19	-6.31	2.72e-10	1.09e-09		73.36	67	1	11	73.36	73.36	14.04	67	0	2	14.04	14.04
SAGE1contig_5416	1024.16	1024.16	-1024.16	-20.64	-0.000249	-20.5	-30.38	0	0		1076.32	460	26	1108	1076.32	1076.32	52.16	460	2	51	52.16	52.16
SAGE1contig_5421	56.02	56.02	-56.02	-2.07	-1.36e-05	-2.06	-4.38	1.17e-05	3.21e-05		108.17	442	107	107	108.17	108.17	52.15	442	49	49	52.15	52.15
SAGE1contig_5423	28.41	28.41	-28.41	-2.04	-6.87e-06	-2.02	-3.08	0.00205	0.00422		55.86	240	28	30	55.86	55.86	27.44	240	13	14	27.44	27.44
SAGE1contig_5426	22.05	22.05	22.05	2.29	5.43e-06	2.31	2.97	0.00302	0.00604		17.07	445	12	17	17.07	17.07	39.12	445	11	37	39.12	39.12
SAGE1contig_5427	337.4	337.4	-337.4	-4.7	-8.2e-05	-4.67	-14.72	0	0		428.61	98	87	94	428.61	428.61	91.21	98	19	19	91.21	91.21
SAGE1contig_5433	150.72	150.72	150.72	2.15	3.72e-05	2.17	7.49	6.84e-14	3.35e-13		130.74	229	62	67	130.74	130.74	281.45	229	127	137	281.45	281.45
SAGE1contig_5435	66.27	66.27	-66.27	-3.32	-1.61e-05	-3.3	-5.93	3e-09	1.12e-08		94.79	66	14	14	94.79	94.79	28.51	66	4	4	28.51	28.51
SAGE1contig_5440	531.43	531.43	-531.43	-5.99	-0.000129	-5.95	-19.39	0	0		637.95	159	109	227	637.95	637.95	106.52	159	27	36	106.52	106.52
SAGE1contig_5445	71.24	71.24	-71.24	#NAME?	-1.73e-05	#NAME?	-8.41	0	0		71.24	69	11	11	71.24	71.24	0	69	0	0	0	0
SAGE1contig_5449	159.3	159.3	159.3	2.78	3.92e-05	2.8	8.73	0	0		89.37	140	24	28	89.37	89.37	248.67	140	74	74	248.67	248.67
SAGE1contig_545	35.45	35.45	-35.45	-3.2	-8.61e-06	-3.18	-4.28	1.85e-05	4.94e-05		51.54	1023	95	118	51.54	51.54	16.1	1023	24	35	16.1	16.1
SAGE1contig_5450	78.49	78.49	-78.49	-2.43	-1.9e-05	-2.41	-5.67	1.41e-08	5.04e-08		133.47	77	23	23	133.47	133.47	54.99	77	9	9	54.99	54.99
SAGE1contig_5451	46.95	46.95	-46.95	-2.59	-1.14e-05	-2.57	-4.52	6.11e-06	1.71e-05		76.56	286	49	49	76.56	76.56	29.61	286	16	18	29.61	29.61
SAGE1contig_5454	95.94	95.94	-95.94	-2.85	-2.33e-05	-2.83	-6.74	1.56e-11	6.73e-11		147.82	263	50	87	147.82	147.82	51.88	263	18	29	51.88	51.88
SAGE1contig_5455	83.79	83.79	-83.79	-2.63	-2.03e-05	-2.61	-6.09	1.14e-09	4.37e-09		135.18	119	34	36	135.18	135.18	51.39	119	9	13	51.39	51.39
SAGE1contig_546	290.87	290.87	-290.87	-3.51	-7.06e-05	-3.49	-12.65	0	0		406.56	122	22	111	406.56	406.56	115.69	122	3	30	115.69	115.69
SAGE1contig_5461	1507.49	1507.49	1507.49	∞	0.00037	∞	38.96	0	0		0	93	0	0	0	0	1507.49	93	189	298	1507.49	1507.49
SAGE1contig_5475	1431.5	1431.5	-1431.5	-4.68	-0.000348	-4.64	-30.3	0	0		1821.02	93	354	379	1821.02	1821.02	389.52	93	74	77	389.52	389.52
SAGE1contig_5477	355.89	355.89	-355.89	-3.13	-8.64e-05	-3.11	-13.46	0	0		522.94	276	320	323	522.94	522.94	167.05	276	96	98	167.05	167.05
SAGE1contig_548	54.36	54.36	-54.36	-5.29	-1.32e-05	-5.26	-6.06	1.36e-09	5.21e-09		67.03	260	38	39	67.03	67.03	12.67	260	7	7	12.67	12.67
SAGE1contig_5484	46.75	46.75	-46.75	-3.09	-1.13e-05	-3.07	-4.85	1.21e-06	3.61e-06		69.15	84	13	13	69.15	69.15	22.4	84	4	4	22.4	22.4
SAGE1contig_5491	80.15	80.15	-80.15	-3.42	-1.95e-05	-3.4	-6.58	4.57e-11	1.93e-10		113.29	426	79	108	113.29	113.29	33.13	426	17	30	33.13	33.13
SAGE1contig_5492	61.41	61.41	-61.41	-4.27	-1.49e-05	-4.25	-6.14	8.17e-10	3.17e-09		80.17	301	49	54	80.17	80.17	18.76	301	10	12	18.76	18.76
SAGE1contig_5493	36.98	36.98	-36.98	-2.15	-8.95e-06	-2.14	-3.64	0.000268	0.000623		69.06	220	22	34	69.06	69.06	32.08	220	14	15	32.08	32.08
SAGE1contig_5495	50.24	50.24	-50.24	-5.7	-1.22e-05	-5.66	-5.91	3.45e-09	1.28e-08		60.93	88	9	12	60.93	60.93	10.69	88	2	2	10.69	10.69
SAGE1contig_5497	51.45	51.45	-51.45	-23.75	-1.25e-05	-23.59	-6.85	7.29e-12	3.22e-11		53.71	208	25	25	53.71	53.71	2.26	208	1	1	2.26	2.26
SAGE1contig_550	85.73	85.73	-85.73	-2.59	-2.08e-05	-2.57	-6.12	9.56e-10	3.7e-09		139.64	192	10	60	139.64	139.64	53.91	192	2	22	53.91	53.91
SAGE1contig_5503	98.62	98.62	-98.62	-3.17	-2.39e-05	-3.15	-7.12	1.12e-12	5.15e-12		144.14	62	15	20	144.14	144.14	45.53	62	6	6	45.53	45.53
SAGE1contig_5504	52.11	52.11	-52.11	-2.17	-1.26e-05	-2.16	-4.35	1.38e-05	3.74e-05		96.62	74	7	16	96.62	96.62	44.5	74	4	7	44.5	44.5
SAGE1contig_5506	114.69	114.69	-114.69	-4.56	-2.79e-05	-4.53	-8.52	0	0		146.91	73	24	24	146.91	146.91	32.22	73	5	5	32.22	32.22
SAGE1contig_5511	61.58	61.58	-61.58	-5.02	-1.5e-05	-4.99	-6.38	1.76e-10	7.18e-10		76.9	215	37	37	76.9	76.9	15.32	215	7	7	15.32	15.32
SAGE1contig_5513	58.25	58.25	-58.25	-3.19	-1.41e-05	-3.17	-5.49	4.12e-08	1.4e-07		84.79	195	25	37	84.79	84.79	26.54	195	6	11	26.54	26.54
SAGE1contig_5516	43.75	43.75	43.75	2.53	1.08e-05	2.55	4.39	1.14e-05	3.12e-05	0006464 // cellular protein modification process (GO_REF:nd [ND]) /// 0009058 // biosynthetic process (GO_REF:nd [ND])	28.59	891	56	57	28.59	28.59	72.34	891	124	137	72.34	72.34
SAGE1contig_5517	41.25	41.25	-41.25	#NAME?	-1e-05	#NAME?	-6.4	1.54e-10	6.32e-10		41.25	65	4	6	41.25	41.25	0	65	0	0	0	0
SAGE1contig_5521	248.66	248.66	248.66	2.65	6.12e-05	2.67	10.68	0	0		150.68	86	29	29	150.68	150.68	399.34	86	73	73	399.34	399.34
SAGE1contig_5525	21.98	21.98	-21.98	#NAME?	-5.35e-06	#NAME?	-4.67	2.98e-06	8.62e-06		21.98	183	9	9	21.98	21.98	0	183	0	0	0	0
SAGE1contig_5526	713.68	713.68	713.68	2.92	0.000176	2.94	18.83	0	0		371.64	101	64	84	371.64	371.64	1085.31	101	222	233	1085.31	1085.31
SAGE1contig_5529	44.43	44.43	-44.43	-2.96	-1.08e-05	-2.94	-4.66	3.18e-06	9.17e-06		67.09	353	16	53	67.09	67.09	22.66	353	12	17	22.66	22.66
SAGE1contig_5530	439.39	439.39	439.39	3.64	0.000108	3.66	15.9	0	0		166.62	118	26	44	166.62	166.62	606.01	118	73	152	606.01	606.01
SAGE1contig_5533	63.5	63.5	63.5	2.67	1.56e-05	2.69	5.42	6.06e-08	2.04e-07		37.97	153	13	13	37.97	37.97	101.47	153	33	33	101.47	101.47
SAGE1contig_5538	50.17	50.17	-50.17	-6.33	-1.22e-05	-6.29	-6.01	1.82e-09	6.91e-09		59.58	150	18	20	59.58	59.58	9.41	150	3	3	9.41	9.41
SAGE1contig_5540	33.49	33.49	-33.49	-4.91	-8.14e-06	-4.88	-4.68	2.81e-06	8.15e-06	0008152 // metabolic process (GO_REF:nd [ND])	42.05	1594	13	150	42.05	42.05	8.56	1594	2	29	8.56	8.56
SAGE1contig_5541	32.35	32.35	-32.35	-3.91	-7.86e-06	-3.89	-4.35	1.33e-05	3.62e-05		43.45	1779	171	173	43.45	43.45	11.11	1779	41	42	11.11	11.11
SAGE1contig_5544	108.14	108.14	108.14	2.15	2.67e-05	2.16	6.34	2.3e-10	9.31e-10		94.07	114	7	24	94.07	94.07	202.21	114	18	49	202.21	202.21
SAGE1contig_5545	44.86	44.86	-44.86	-2.04	-1.09e-05	-2.02	-3.87	0.000107	0.000263		88.19	76	14	15	88.19	88.19	43.33	76	7	7	43.33	43.33
SAGE1contig_5548	26.85	26.85	26.85	2.98	6.6e-06	3	3.68	0.000233	0.000546	0000003 // reproduction (GO_REF:nd [ND]) /// 0005975 // carbohydrate metabolic process (GO_REF:nd [ND]) /// 0006950 // response to stress (GO_REF:nd [ND]) /// 0009058 // biosynthetic process (GO_REF:nd [ND]) /// 0008150 // biological_process (GO_REF:nd [ND]) /// 0007275 // multicellular organismal development (GO_REF:nd [ND])	13.54	198	6	6	13.54	13.54	40.39	198	17	17	40.39	40.39
SAGE1contig_5550	37.5	37.5	37.5	3.28	9.22e-06	3.3	4.5	6.94e-06	1.94e-05		16.48	732	9	27	16.48	16.48	53.99	732	30	84	53.99	53.99
SAGE1contig_5551	36.52	36.52	-36.52	-2.22	-8.85e-06	-2.2	-3.68	0.00023	0.000539		66.55	94	9	14	66.55	66.55	30.03	94	2	6	30.03	30.03
SAGE1contig_5552	222.25	222.25	-222.25	-2.57	-5.39e-05	-2.55	-9.81	0	0		363.81	113	31	92	363.81	363.81	141.55	113	13	34	141.55	141.55
SAGE1contig_5553	85.78	85.78	85.78	2.34	2.11e-05	2.36	5.92	3.22e-09	1.2e-08	0019748 // secondary metabolic process (GO_REF:nd [ND]) /// 0006950 // response to stress (GO_REF:nd [ND]) /// 0009058 // biosynthetic process (GO_REF:nd [ND]) /// 0008152 // metabolic process (GO_REF:nd [ND])	63.84	588	80	84	63.84	63.84	149.62	588	182	187	149.62	149.62
SAGE1contig_5554	20.47	20.47	-20.47	-5.7	-4.98e-06	-5.66	-3.77	0.000162	0.00039		24.82	108	4	6	24.82	24.82	4.36	108	1	1	4.36	4.36
SAGE1contig_5556	249.06	249.06	249.06	2.41	6.13e-05	2.43	10.24	0	0		176.16	104	36	41	176.16	176.16	425.22	104	69	94	425.22	425.22
SAGE1contig_5557	24.68	24.68	-24.68	-3.48	-5.99e-06	-3.46	-3.67	0.000238	0.000558		34.61	142	10	11	34.61	34.61	9.94	142	3	3	9.94	9.94
SAGE1contig_5561	42.18	42.18	-42.18	-6.65	-1.03e-05	-6.6	-5.56	2.75e-08	9.54e-08		49.65	63	4	7	49.65	49.65	7.47	63	0	1	7.47	7.47
SAGE1contig_5563	61.61	61.61	-61.61	-4.27	-1.5e-05	-4.25	-6.15	7.66e-10	2.98e-09		80.43	100	17	18	80.43	80.43	18.82	100	3	4	18.82	18.82
SAGE1contig_5569	80.33	80.33	-80.33	-5.38	-1.95e-05	-5.35	-7.39	1.46e-13	7.02e-13		98.65	77	10	17	98.65	98.65	18.33	77	2	3	18.33	18.33
SAGE1contig_5570	68.72	68.72	68.72	∞	1.68e-05	∞	8.32	0	0		0	89	0	0	0	0	68.72	89	9	13	68.72	68.72
SAGE1contig_5572	5161.87	5161.87	5161.87	17.8	0.00127	17.92	68.19	0	0		307.21	80	52	55	307.21	307.21	5469.07	80	884	930	5469.07	5469.07
SAGE1contig_5577	345.28	345.28	-345.28	-3.5	-8.39e-05	-3.47	-13.76	0	0		483.65	85	19	92	483.65	483.65	138.37	85	3	25	138.37	138.37
SAGE1contig_5578	66.12	66.12	-66.12	-2.65	-1.6e-05	-2.63	-5.43	5.74e-08	1.94e-07		106.2	223	47	53	106.2	106.2	40.08	223	18	19	40.08	40.08
SAGE1contig_558	53.83	53.83	-53.83	-2.73	-1.31e-05	-2.71	-4.96	6.98e-07	2.13e-06		84.94	242	45	46	84.94	84.94	31.1	242	16	16	31.1	31.1
SAGE1contig_5581	50.2	50.2	-50.2	-2.85	-1.22e-05	-2.83	-4.88	1.08e-06	3.23e-06		77.34	104	17	18	77.34	77.34	27.14	104	6	6	27.14	27.14
SAGE1contig_5585	40.59	40.59	-40.59	-2.04	-9.82e-06	-2.02	-3.68	0.000229	0.000537		79.79	84	14	15	79.79	79.79	39.2	84	6	7	39.2	39.2
SAGE1contig_5586	52.49	52.49	-52.49	-2.58	-1.27e-05	-2.56	-4.78	1.79e-06	5.28e-06		85.76	99	16	19	85.76	85.76	33.26	99	5	7	33.26	33.26
SAGE1contig_5588	98.37	98.37	-98.37	-4.46	-2.39e-05	-4.43	-7.86	4e-15	2.07e-14	0009628 // response to abiotic stimulus (GO_REF:nd [ND]) /// 0006996 // organelle organization (GO_REF:nd [ND]) /// 0006950 // response to stress (GO_REF:nd [ND])	126.77	497	141	141	126.77	126.77	28.4	497	30	30	28.4	28.4
SAGE1contig_5598	39.54	39.54	-39.54	#NAME?	-9.63e-06	#NAME?	-6.27	3.67e-10	1.46e-09		39.54	113	4	10	39.54	39.54	0	113	0	0	0	0
SAGE1contig_5600	478.51	478.51	-478.51	-5.31	-0.000116	-5.27	-17.99	0	0		589.59	72	83	95	589.59	589.59	111.08	72	13	17	111.08	111.08
SAGE1contig_5606	35.35	35.35	35.35	2.33	8.71e-06	2.35	3.79	0.000149	0.00036		26.49	388	22	23	26.49	26.49	61.84	388	51	51	61.84	61.84
SAGE1contig_5607	28.45	28.45	-28.45	-2.15	-6.89e-06	-2.13	-3.19	0.00142	0.00299		53.26	948	107	113	53.26	53.26	24.81	948	50	50	24.81	24.81
SAGE1contig_5608	26.68	26.68	-26.68	#NAME?	-6.5e-06	#NAME?	-5.15	2.63e-07	8.36e-07		26.68	67	2	4	26.68	26.68	0	67	0	0	0	0
SAGE1contig_5609	372.14	372.14	372.14	3.9	9.14e-05	3.93	14.92	0	0		128.35	94	19	27	128.35	128.35	500.49	94	71	100	500.49	500.49
SAGE1contig_5612	36.64	36.64	-36.64	-5.7	-8.91e-06	-5.66	-5.05	4.52e-07	1.4e-06		44.44	362	26	36	44.44	44.44	7.8	362	5	6	7.8	7.8
SAGE1contig_5615	23.94	23.94	-23.94	#NAME?	-5.83e-06	#NAME?	-4.88	1.08e-06	3.24e-06		23.94	112	6	6	23.94	23.94	0	112	0	0	0	0
SAGE1contig_5619	31.03	31.03	-31.03	-2.28	-7.52e-06	-2.26	-3.45	0.000561	0.00125		55.28	97	5	12	55.28	55.28	24.25	97	0	5	24.25	24.25
SAGE1contig_5629	20.18	20.18	20.18	∞	4.95e-06	∞	4.51	6.56e-06	1.83e-05	0009058 // biosynthetic process (GO_REF:nd [ND]) /// 0007275 // multicellular organismal development (GO_REF:nd [ND]) /// 0008152 // metabolic process (GO_REF:nd [ND])	0	303	0	0	0	0	20.18	303	9	13	20.18	20.18
SAGE1contig_563	77.3	77.3	-77.3	-2.42	-1.87e-05	-2.4	-5.62	1.9e-08	6.7e-08		131.72	268	70	79	131.72	131.72	54.42	268	29	31	54.42	54.42
SAGE1contig_5636	53.44	53.44	-53.44	-2.37	-1.3e-05	-2.36	-4.63	3.69e-06	1.06e-05		92.32	121	18	25	92.32	92.32	38.88	121	8	10	38.88	38.88
SAGE1contig_564	739.75	739.75	-739.75	-2.89	-0.00018	-2.88	-18.84	0	0	0005975 // carbohydrate metabolic process (GO_REF:nd [ND]) /// 0006950 // response to stress (GO_REF:nd [ND]) /// 0009605 // response to external stimulus (GO_REF:nd [ND])	1130.26	765	1742	1935	1130.26	1130.26	390.51	765	440	635	390.51	390.51
SAGE1contig_5642	99.32	99.32	-99.32	-13.77	-2.42e-05	-13.68	-9.23	0	0		107.1	121	29	29	107.1	107.1	7.78	121	2	2	7.78	7.78
SAGE1contig_5645	105.03	105.03	-105.03	-2.01	-2.54e-05	-2	-5.89	3.92e-09	1.45e-08		208.53	300	137	140	208.53	208.53	103.5	300	60	66	103.5	103.5
SAGE1contig_5647	3309.99	3309.99	3309.99	5.31	0.000813	5.35	47.8	0	0		767.31	99	170	170	767.31	767.31	4077.3	99	858	858	4077.3	4077.3
SAGE1contig_5648	628.17	628.17	628.17	4.1	0.000154	4.13	19.65	0	0		202.48	64	29	29	202.48	202.48	830.65	64	113	113	830.65	830.65
SAGE1contig_5649	103.43	103.43	103.43	2.53	2.55e-05	2.55	6.75	1.46e-11	6.35e-11		67.43	391	59	59	67.43	67.43	170.86	391	142	142	170.86	170.86
SAGE1contig_5654	124.8	124.8	-124.8	-5.8	-3.03e-05	-5.77	-9.34	0	0		150.78	163	54	55	150.78	150.78	25.98	163	9	9	25.98	25.98
SAGE1contig_566	892.9	892.9	892.9	4.26	0.000219	4.29	23.65	0	0	0006412 // translation (GO_REF:nd [ND]) /// 0009628 // response to abiotic stimulus (GO_REF:nd [ND]) /// 0050789 // regulation of biological process (GO_REF:nd [ND]) /// 0008150 // biological_process (GO_REF:nd [ND]) /// 0006091 // generation of precursor metabolites and energy (GO_REF:nd [ND])	273.87	527	317	323	273.87	273.87	1166.77	527	1307	1307	1166.77	1166.77
SAGE1contig_5662	158.78	158.78	-158.78	-2.29	-3.85e-05	-2.27	-7.82	5.11e-15	2.64e-14		281.89	214	133	135	281.89	281.89	123.11	214	55	56	123.11	123.11
SAGE1contig_5664	77.01	77.01	77.01	2.25	1.9e-05	2.27	5.49	3.98e-08	1.36e-07		61.52	523	70	72	61.52	61.52	138.53	523	153	154	138.53	138.53
SAGE1contig_5668	258.2	258.2	258.2	24.49	6.33e-05	24.65	15.48	0	0	0009058 // biosynthetic process (GO_REF:nd [ND]) /// 0019725 // cellular homeostasis (GO_REF:nd [ND]) /// 0006091 // generation of precursor metabolites and energy (GO_REF:nd [ND]) /// 0006811 // ion transport (GO_REF:nd [ND])	10.99	935	14	23	10.99	10.99	269.19	935	383	535	269.19	269.19
SAGE1contig_567	137.01	137.01	-137.01	-2.9	-3.32e-05	-2.89	-8.12	4.44e-16	2.4e-15		208.97	340	159	159	208.97	208.97	71.95	340	52	52	71.95	71.95
SAGE1contig_5671	62.71	62.71	-62.71	-2.53	-1.52e-05	-2.52	-5.18	2.26e-07	7.22e-07		103.62	69	16	16	103.62	103.62	40.91	69	6	6	40.91	40.91
SAGE1contig_5673	112.37	112.37	-112.37	-2.95	-2.73e-05	-2.94	-7.4	1.33e-13	6.43e-13		169.84	221	77	84	169.84	169.84	57.48	221	24	27	57.48	57.48
SAGE1contig_5679	20.11	20.11	-20.11	-52.24	-4.9e-06	-51.9	-4.38	1.17e-05	3.19e-05	0009056 // catabolic process (GO_REF:nd [ND]) /// 0016049 // cell growth (GO_REF:nd [ND]) /// 0030154 // cell differentiation (GO_REF:nd [ND]) /// 0050789 // regulation of biological process (GO_REF:nd [ND]) /// 0019748 // secondary metabolic process (GO_REF:nd [ND]) /// 0006950 // response to stress (GO_REF:nd [ND]) /// 0009719 // response to endogenous stimulus (GO_REF:nd [ND]) /// 0009628 // r…	20.5	1199	52	55	20.5	20.5	0.39	1199	1	1	0.39	0.39
SAGE1contig_5682	48.19	48.19	-48.19	-2.66	-1.17e-05	-2.64	-4.64	3.47e-06	9.99e-06		77.23	81	0	14	77.23	77.23	29.04	81	0	5	29.04	29.04
SAGE1contig_5683	40.19	40.19	-40.19	-2.47	-9.74e-06	-2.45	-4.09	4.24e-05	0.000109		67.55	86	12	13	67.55	67.55	27.35	86	5	5	27.35	27.35
SAGE1contig_5684	27.12	27.12	-27.12	-6.65	-6.6e-06	-6.6	-4.46	8.39e-06	2.33e-05		31.92	98	7	7	31.92	31.92	4.8	98	1	1	4.8	4.8
SAGE1contig_5689	26.49	26.49	26.49	3.51	6.51e-06	3.53	3.86	0.000112	0.000275		10.56	127	2	3	10.56	10.56	37.04	127	8	10	37.04	37.04
SAGE1contig_5694	47.62	47.62	-47.62	-4.04	-1.16e-05	-4.01	-5.33	9.88e-08	3.26e-07		63.3	120	12	17	63.3	63.3	15.68	120	4	4	15.68	15.68
SAGE1contig_5695	28.84	28.84	-28.84	-5.29	-7.01e-06	-5.26	-4.41	1.01e-05	2.79e-05		35.57	980	78	78	35.57	35.57	6.72	980	14	14	6.72	6.72
SAGE1contig_5696	70.91	70.91	-70.91	-7.98	-1.73e-05	-7.93	-7.39	1.44e-13	6.95e-13		81.07	463	84	84	81.07	81.07	10.16	463	10	10	10.16	10.16
SAGE1contig_5700	144.21	144.21	-144.21	-2.25	-3.49e-05	-2.24	-7.39	1.49e-13	7.17e-13		259.36	143	67	83	259.36	259.36	115.15	143	30	35	115.15	115.15
SAGE1contig_5701	24.22	24.22	-24.22	-3.01	-5.88e-06	-2.99	-3.46	0.00054	0.0012		36.28	234	19	19	36.28	36.28	12.06	234	6	6	12.06	12.06
SAGE1contig_5703	89.66	89.66	-89.66	-5.07	-2.18e-05	-5.03	-7.71	1.22e-14	6.2e-14		111.71	64	14	16	111.71	111.71	22.05	64	3	3	22.05	22.05
SAGE1contig_5705	58.6	58.6	-58.6	#NAME?	-1.43e-05	#NAME?	-7.63	2.34e-14	1.17e-13		58.6	61	2	8	58.6	58.6	0	61	0	0	0	0
SAGE1contig_5706	191.07	191.07	191.07	2.51	4.7e-05	2.52	9.13	0	0		126.81	74	11	21	126.81	126.81	317.88	74	19	50	317.88	317.88
SAGE1contig_5710	48.23	48.23	-48.23	-3.42	-1.17e-05	-3.4	-5.11	3.27e-07	1.03e-06		68.16	118	18	18	68.16	68.16	19.93	118	5	5	19.93	19.93
SAGE1contig_5711	155.16	155.16	-155.16	-2.82	-3.76e-05	-2.8	-8.54	0	0		240.26	199	97	107	240.26	240.26	85.11	199	35	36	85.11	85.11
SAGE1contig_5714	21.65	21.65	21.65	2.37	5.33e-06	2.38	2.99	0.00279	0.00562	0008150 // biological_process (GO_REF:nd [ND]) /// 0006810 // transport (GO_REF:nd [ND]) /// 0009607 // response to biotic stimulus (GO_REF:nd [ND])	15.82	339	12	12	15.82	15.82	37.47	339	27	27	37.47	37.47
SAGE1contig_5717	1277.8	1277.8	1277.8	15.41	0.000313	15.51	33.63	0	0	0009056 // catabolic process (GO_REF:nd [ND]) /// 0000003 // reproduction (GO_REF:nd [ND]) /// 0050789 // regulation of biological process (GO_REF:nd [ND]) /// 0019748 // secondary metabolic process (GO_REF:nd [ND]) /// 0006950 // response to stress (GO_REF:nd [ND]) /// 0006996 // organelle organization (GO_REF:nd [ND]) /// 0008150 // biological_process (GO_REF:nd [ND]) /// 0006810 // transport (…	88.69	262	50	52	88.69	88.69	1366.48	262	761	761	1366.48	1366.48
SAGE1contig_572	65.62	65.62	65.62	2.24	1.62e-05	2.25	5.05	4.38e-07	1.36e-06		53.04	337	39	40	53.04	53.04	118.66	337	76	85	118.66	118.66
SAGE1contig_5726	202.73	202.73	202.73	2.35	4.99e-05	2.37	9.11	0	0		150.11	128	33	43	150.11	150.11	352.84	128	86	96	352.84	352.84
SAGE1contig_573	22.12	22.12	-22.12	-2.85	-5.37e-06	-2.83	-3.24	0.00121	0.00256		34.08	118	0	9	34.08	34.08	11.96	118	0	3	11.96	11.96
SAGE1contig_5730	96.65	96.65	-96.65	-3.93	-2.35e-05	-3.91	-7.54	4.71e-14	2.33e-13		129.59	100	29	29	129.59	129.59	32.93	100	7	7	32.93	32.93
SAGE1contig_5733	35.42	35.42	-35.42	-10.45	-8.62e-06	-10.38	-5.38	7.25e-08	2.43e-07		39.17	251	17	22	39.17	39.17	3.75	251	1	2	3.75	3.75
SAGE1contig_5734	838.34	838.34	838.34	9.65	0.000206	9.72	26.2	0	0		96.91	83	3	18	96.91	96.91	935.25	83	20	165	935.25	935.25
SAGE1contig_5736	62.31	62.31	-62.31	-2.68	-1.51e-05	-2.66	-5.29	1.21e-07	3.95e-07	0006412 // translation (GO_REF:nd [ND])	99.48	557	109	124	99.48	99.48	37.16	557	25	44	37.16	37.16
SAGE1contig_574	52.84	52.84	-52.84	-2.12	-1.28e-05	-2.1	-4.31	1.64e-05	4.4e-05		100.21	437	88	98	100.21	100.21	47.37	437	42	44	47.37	47.37
SAGE1contig_5741	48.87	48.87	-48.87	#NAME?	-1.19e-05	#NAME?	-6.97	3.22e-12	1.45e-11		48.87	64	6	7	48.87	48.87	0	64	0	0	0	0
SAGE1contig_5742	266.38	266.38	266.38	5.05	6.54e-05	5.09	13.42	0	0		65.71	68	7	10	65.71	65.71	332.09	68	33	48	332.09	332.09
SAGE1contig_5749	24.96	24.96	-24.96	-20.9	-6.08e-06	-20.76	-4.75	2.08e-06	6.12e-06		26.22	375	22	22	26.22	26.22	1.25	375	1	1	1.25	1.25
SAGE1contig_5752	65.15	65.15	-65.15	-4.12	-1.58e-05	-4.09	-6.27	3.73e-10	1.48e-09		86.06	270	52	52	86.06	86.06	20.91	270	11	12	20.91	20.91
SAGE1contig_5758	20.22	20.22	-20.22	-4.12	-4.91e-06	-4.09	-3.49	0.000483	0.00108	0007165 // signal transduction (GO_REF:nd [ND]) /// 0015031 // protein transport (GO_REF:nd [ND]) /// 0009719 // response to endogenous stimulus (GO_REF:nd [ND])	26.71	435	26	26	26.71	26.71	6.49	435	6	6	6.49	6.49
SAGE1contig_5762	92.33	92.33	-92.33	-2.56	-2.24e-05	-2.54	-6.31	2.75e-10	1.11e-09		151.55	286	96	97	151.55	151.55	59.22	286	35	36	59.22	59.22
SAGE1contig_5763	1355.74	1355.74	-1355.74	-7.82	-0.00033	-7.77	-32.24	0	0		1554.53	71	247	247	1554.53	1554.53	198.79	71	29	30	198.79	198.79
SAGE1contig_5766	5041.8	5041.8	5041.8	16.89	0.00124	17	67.19	0	0		317.33	69	49	49	317.33	317.33	5359.13	69	786	786	5359.13	5359.13
SAGE1contig_5767	22.17	22.17	22.17	3.16	5.45e-06	3.18	3.41	0.00064	0.00141		10.27	87	0	2	10.27	10.27	32.45	87	1	6	32.45	32.45
SAGE1contig_577	1153.82	1153.82	-1153.82	-41.22	-0.000281	-40.95	-33.04	0	0		1182.51	82	217	217	1182.51	1182.51	28.69	82	5	5	28.69	28.69
SAGE1contig_5771	34.34	34.34	-34.34	-2.53	-8.33e-06	-2.52	-3.83	0.000128	0.000311		56.74	63	4	8	56.74	56.74	22.4	63	2	3	22.4	22.4
SAGE1contig_5784	34.74	34.74	-34.74	-6.65	-8.45e-06	-6.6	-5.04	4.6e-07	1.42e-06		40.89	153	14	14	40.89	40.89	6.15	153	2	2	6.15	6.15
SAGE1contig_5788	130.52	130.52	130.52	2.79	3.21e-05	2.81	7.9	2.66e-15	1.39e-14		73.04	104	17	17	73.04	73.04	203.56	104	45	45	203.56	203.56
SAGE1contig_5791	48.67	48.67	48.67	5.26	1.2e-05	5.3	5.78	7.28e-09	2.65e-08	0008152 // metabolic process (GO_REF:nd [ND])	11.41	1605	25	41	11.41	11.41	60.09	1605	65	205	60.09	60.09
SAGE1contig_5801	36.6	36.6	-36.6	-2.37	-8.87e-06	-2.36	-3.83	0.000128	0.000311		63.23	106	13	15	63.23	63.23	26.63	106	6	6	26.63	26.63
SAGE1contig_5803	34.77	34.77	-34.77	-2.65	-8.43e-06	-2.63	-3.94	8.3e-05	0.000207	0006950 // response to stress (GO_REF:nd [ND])	55.86	424	49	53	55.86	55.86	21.08	424	18	19	21.08	21.08
SAGE1contig_5807	109.28	109.28	-109.28	-3.26	-2.65e-05	-3.24	-7.56	3.91e-14	1.94e-13		157.71	68	22	24	157.71	157.71	48.43	68	7	7	48.43	48.43
SAGE1contig_5810	83.41	83.41	-83.41	-2.13	-2.02e-05	-2.11	-5.43	5.52e-08	1.87e-07		157.38	159	56	56	157.38	157.38	73.97	159	25	25	73.97	73.97
SAGE1contig_5811	90.83	90.83	-90.83	-2.74	-2.2e-05	-2.72	-6.45	1.1e-10	4.56e-10		143.11	153	46	49	143.11	143.11	52.27	153	15	17	52.27	52.27
SAGE1contig_5812	28.32	28.32	28.32	2.63	6.97e-06	2.65	3.59	0.000326	0.000749		17.35	206	6	8	17.35	17.35	45.68	206	17	20	45.68	45.68
SAGE1contig_5817	33.94	33.94	-33.94	#NAME?	-8.26e-06	#NAME?	-5.81	6.38e-09	2.33e-08		33.94	79	6	6	33.94	33.94	0	79	0	0	0	0
SAGE1contig_5818	77.89	77.89	-77.89	-7.33	-1.89e-05	-7.28	-7.66	1.87e-14	9.4e-14	0007165 // signal transduction (GO_REF:nd [ND]) /// 0015031 // protein transport (GO_REF:nd [ND])	90.2	535	28	108	90.2	90.2	12.31	535	6	14	12.31	12.31
SAGE1contig_582	136.3	136.3	-136.3	-15.71	-3.32e-05	-15.6	-10.91	0	0	0009056 // catabolic process (GO_REF:nd [ND]) /// 0006629 // lipid metabolic process (GO_REF:nd [ND]) /// 0008150 // biological_process (GO_REF:nd [ND])	145.56	660	213	215	145.56	145.56	9.27	660	13	13	9.27	9.27
SAGE1contig_5825	40.36	40.36	-40.36	-3.42	-9.8e-06	-3.4	-4.67	2.98e-06	8.62e-06		57.04	141	17	18	57.04	57.04	16.68	141	2	5	16.68	16.68
SAGE1contig_5827	84.31	84.31	-84.31	-12.92	-2.05e-05	-12.84	-8.46	0	0		91.38	1863	355	381	91.38	91.38	7.07	1863	28	28	7.07	7.07
SAGE1contig_5830	134.64	134.64	-134.64	-2.1	-3.26e-05	-2.09	-6.85	7.54e-12	3.33e-11		257.09	73	37	42	257.09	257.09	122.45	73	16	19	122.45	122.45
SAGE1contig_5831	754.45	754.45	-754.45	-14.88	-0.000184	-14.78	-25.58	0	0		808.8	779	10	1410	808.8	808.8	54.35	779	0	90	54.35	54.35
SAGE1contig_5832	55.99	55.99	-55.99	-4.75	-1.36e-05	-4.72	-6.01	1.83e-09	6.94e-09		70.93	63	8	10	70.93	70.93	14.94	63	2	2	14.94	14.94
SAGE1contig_5848	21.52	21.52	21.52	3.77	5.29e-06	3.8	3.56	0.000377	0.00086		7.76	691	11	12	7.76	7.76	29.28	691	22	43	29.28	29.28
SAGE1contig_585	438.24	438.24	438.24	2.6	0.000108	2.62	14.07	0	0		273.28	121	74	74	273.28	273.28	711.52	121	183	183	711.52	711.52
SAGE1contig_5852	1538.39	1538.39	-1538.39	-4.97	-0.000374	-4.93	-31.83	0	0	0006412 // translation (GO_REF:nd [ND])	1926.14	438	291	1888	1926.14	1926.14	387.75	438	60	361	387.75	387.75
SAGE1contig_5855	40.98	40.98	40.98	5.26	1.01e-05	5.3	5.31	1.11e-07	3.65e-07		9.61	93	2	2	9.61	9.61	50.59	93	8	10	50.59	50.59
SAGE1contig_5859	45.51	45.51	-45.51	-3.48	-1.11e-05	-3.46	-4.99	6.03e-07	1.85e-06		63.84	77	10	11	63.84	63.84	18.33	77	3	3	18.33	18.33
SAGE1contig_5876	62.15	62.15	-62.15	-2.85	-1.51e-05	-2.83	-5.43	5.74e-08	1.94e-07		95.75	238	6	51	95.75	95.75	33.6	238	1	17	33.6	33.6
SAGE1contig_5878	179.15	179.15	179.15	6.77	4.4e-05	6.82	11.59	0	0	0006996 // organelle organization (GO_REF:nd [ND]) /// 0008150 // biological_process (GO_REF:nd [ND])	31.03	864	60	60	31.03	31.03	210.18	864	386	386	210.18	210.18
SAGE1contig_5886	54.34	54.34	54.34	3.16	1.34e-05	3.18	5.34	9.05e-08	3e-07		25.17	142	6	8	25.17	25.17	79.51	142	10	24	79.51	79.51
SAGE1contig_5889	63.58	63.58	63.58	2.71	1.56e-05	2.73	5.45	5.04e-08	1.71e-07		37.24	84	7	7	37.24	37.24	100.81	84	18	18	100.81	100.81
SAGE1contig_589	2046.22	2046.22	-2046.22	-5.67	-0.000498	-5.63	-37.68	0	0		2484.31	218	1200	1212	2484.31	2484.31	438.09	218	198	203	438.09	438.09
SAGE1contig_5890	33.8	33.8	-33.8	-2.15	-8.18e-06	-2.14	-3.48	0.0005	0.00112	0009628 // response to abiotic stimulus (GO_REF:nd [ND]) /// 0006950 // response to stress (GO_REF:nd [ND])	63.21	304	43	43	63.21	63.21	29.4	304	19	19	29.4	29.4
SAGE1contig_5895	407.35	407.35	-407.35	-2.37	-9.87e-05	-2.36	-12.78	0	0		703.7	127	195	200	703.7	703.7	296.35	127	71	80	296.35	296.35
SAGE1contig_59	4643.1	4643.1	-4643.1	-101.89	-0.00113	-101.21	-67.27	0	0		4689.12	644	6737	6758	4689.12	4689.12	46.02	644	62	63	46.02	46.02
SAGE1contig_5900	31.77	31.77	31.77	2.21	7.83e-06	2.22	3.49	0.000485	0.00109		26.3	1750	82	103	26.3	26.3	58.07	1750	179	216	58.07	58.07
SAGE1contig_5904	21.67	21.67	-21.67	-2.61	-5.25e-06	-2.59	-3.09	0.00202	0.00417	0005975 // carbohydrate metabolic process (GO_REF:nd [ND])	35.11	280	15	22	35.11	35.11	13.44	280	3	8	13.44	13.44
SAGE1contig_5907	31.08	31.08	-31.08	-6.31	-7.56e-06	-6.27	-4.73	2.24e-06	6.57e-06	0009056 // catabolic process (GO_REF:nd [ND]) /// 0009628 // response to abiotic stimulus (GO_REF:nd [ND]) /// 0009058 // biosynthetic process (GO_REF:nd [ND]) /// 0008152 // metabolic process (GO_REF:nd [ND])	36.94	1125	93	93	36.94	36.94	5.85	1125	14	14	5.85	5.85
SAGE1contig_5915	25.29	25.29	-25.29	-2.85	-6.14e-06	-2.83	-3.46	0.000536	0.0012		38.97	172	7	15	38.97	38.97	13.68	172	0	5	13.68	13.68
SAGE1contig_5919	155.42	155.42	155.42	2.56	3.83e-05	2.57	8.31	0	0		99.83	94	18	21	99.83	99.83	255.25	94	43	51	255.25	255.25
SAGE1contig_592	126.55	126.55	-126.55	-49.58	-3.08e-05	-49.25	-10.99	0	0	0009056 // catabolic process (GO_REF:nd [ND]) /// 0006464 // cellular protein modification process (GO_REF:nd [ND]) /// 0019538 // protein metabolic process (GO_REF:nd [ND]) /// 0050789 // regulation of biological process (GO_REF:nd [ND]) /// 0008150 // biological_process (GO_REF:nd [ND]) /// 0007165 // signal transduction (GO_REF:nd [ND]) /// 0009719 // response to endogenous stimulus (GO_REF:nd…	129.16	903	260	261	129.16	129.16	2.6	903	5	5	2.6	2.6
SAGE1contig_5920	83.11	83.11	-83.11	-9.66	-2.02e-05	-9.59	-8.18	2.22e-16	1.22e-15		92.71	588	105	122	92.71	92.71	9.6	588	11	12	9.6	9.6
SAGE1contig_5923	31.36	31.36	-31.36	-8.86	-7.63e-06	-8.81	-4.98	6.38e-07	1.95e-06	0006811 // ion transport (GO_REF:nd [ND]) /// 0006810 // transport (GO_REF:nd [ND])	35.34	354	28	28	35.34	35.34	3.99	354	3	3	3.99	3.99
SAGE1contig_5928	345.61	345.61	345.61	3.19	8.5e-05	3.21	13.53	0	0		157.71	272	80	96	157.71	157.71	503.32	272	260	291	503.32	503.32
SAGE1contig_5929	59.73	59.73	-59.73	-2.58	-1.45e-05	-2.56	-5.09	3.5e-07	1.1e-06		97.59	87	19	19	97.59	97.59	37.85	87	7	7	37.85	37.85
SAGE1contig_593	101.3	101.3	-101.3	-3.8	-2.46e-05	-3.77	-7.64	2.12e-14	1.07e-13		137.49	65	11	20	137.49	137.49	36.19	65	2	5	36.19	36.19
SAGE1contig_5935	227.04	227.04	-227.04	-6.23	-5.52e-05	-6.19	-12.76	0	0	0008152 // metabolic process (GO_REF:nd [ND])	270.43	347	208	210	270.43	270.43	43.39	347	32	32	43.39	43.39
SAGE1contig_594	144.9	144.9	144.9	2.13	3.57e-05	2.15	7.31	2.69e-13	1.28e-12		127.67	126	24	36	127.67	127.67	272.57	126	44	73	272.57	272.57
SAGE1contig_5943	124.21	124.21	-124.21	-4.88	-3.02e-05	-4.85	-9.01	0	0		156.18	103	36	36	156.18	156.18	31.97	103	7	7	31.97	31.97
SAGE1contig_5944	677.6	677.6	677.6	6.65	0.000166	6.7	22.47	0	0		119.89	82	19	22	119.89	119.89	797.48	82	133	139	797.48	797.48
SAGE1contig_5947	33.5	33.5	-33.5	-8.55	-8.15e-06	-8.49	-5.12	2.98e-07	9.4e-07		37.94	106	6	9	37.94	37.94	4.44	106	1	1	4.44	4.44
SAGE1contig_5950	377.14	377.14	377.14	8.14	9.25e-05	8.19	17.24	0	0		52.85	93	10	11	52.85	52.85	429.99	93	13	85	429.99	429.99
SAGE1contig_5963	45.12	45.12	-45.12	-3.05	-1.1e-05	-3.03	-4.75	2.06e-06	6.05e-06		67.14	406	60	61	67.14	67.14	22.02	406	19	19	22.02	22.02
SAGE1contig_5964	22.87	22.87	22.87	2.37	5.63e-06	2.38	3.07	0.00212	0.00436		16.7	107	4	4	16.7	16.7	39.57	107	9	9	39.57	39.57
SAGE1contig_5965	69.45	69.45	-69.45	-10.45	-1.69e-05	-10.38	-7.54	4.67e-14	2.31e-13		76.8	64	2	11	76.8	76.8	7.35	64	0	1	7.35	7.35
SAGE1contig_5971	189.69	189.69	-189.69	-13.3	-4.62e-05	-13.21	-12.72	0	0		205.11	61	4	28	205.11	205.11	15.42	61	0	2	15.42	15.42
SAGE1contig_5976	44.45	44.45	-44.45	-10.45	-1.08e-05	-10.38	-6.03	1.61e-09	6.14e-09		49.15	100	11	11	49.15	49.15	4.7	100	1	1	4.7	4.7
SAGE1contig_5983	86.78	86.78	-86.78	-2.19	-2.1e-05	-2.18	-5.64	1.68e-08	5.95e-08		159.59	84	29	30	159.59	159.59	72.81	84	13	13	72.81	72.81
SAGE1contig_5989	41.07	41.07	-41.07	-4.34	-9.98e-06	-4.31	-5.04	4.61e-07	1.43e-06		53.35	268	31	32	53.35	53.35	12.29	268	6	7	12.29	12.29
SAGE1contig_5990	2391.78	2391.78	2391.78	8.66	0.000587	8.72	43.74	0	0	0009056 // catabolic process (GO_REF:nd [ND]) /// 0006950 // response to stress (GO_REF:nd [ND]) /// 0008152 // metabolic process (GO_REF:nd [ND])	312.04	716	14	500	312.04	312.04	2703.82	716	127	4115	2703.82	2703.82
SAGE1contig_5991	33.93	33.93	33.93	9.34	8.33e-06	9.41	5.25	1.49e-07	4.85e-07	0006464 // cellular protein modification process (GO_REF:nd [ND])	4.07	879	8	8	4.07	4.07	38	879	71	71	38	38
SAGE1contig_5993	22.42	22.42	-22.42	-3.56	-5.45e-06	-3.54	-3.53	0.000419	0.000949		31.18	215	15	15	31.18	31.18	8.75	215	4	4	8.75	8.75
SAGE1contig_5997	50.47	50.47	-50.47	-7.45	-1.23e-05	-7.4	-6.18	6.41e-10	2.5e-09	0006464 // cellular protein modification process (GO_REF:nd [ND]) /// 0009056 // catabolic process (GO_REF:nd [ND]) /// 0044403 // symbiosis, encompassing mutualism through parasitism (GO_REF:nd [ND]) /// 0009628 // response to abiotic stimulus (GO_REF:nd [ND]) /// 0019538 // protein metabolic process (GO_REF:nd [ND]) /// 0050789 // regulation of biological process (GO_REF:nd [ND]) /// 0006950 //…	58.3	1142	149	149	58.3	58.3	7.83	1142	19	19	7.83	7.83
SAGE1contig_6	674.27	674.27	-674.27	-4.58	-0.000164	-4.55	-20.69	0	0	0006464 // cellular protein modification process (GO_REF:nd [ND])	862.87	1377	2652	2659	862.87	862.87	188.59	1377	543	552	188.59	188.59
SAGE1contig_600	32.72	32.72	-32.72	-2.28	-7.93e-06	-2.26	-3.54	0.000396	0.000901		58.28	92	2	12	58.28	58.28	25.57	92	0	5	25.57	25.57
SAGE1contig_6002	59.02	59.02	-59.02	-8.55	-1.44e-05	-8.49	-6.8	1.03e-11	4.51e-11	0006464 // cellular protein modification process (GO_REF:nd [ND]) /// 0009056 // catabolic process (GO_REF:nd [ND]) /// 0030154 // cell differentiation (GO_REF:nd [ND]) /// 0019538 // protein metabolic process (GO_REF:nd [ND]) /// 0006950 // response to stress (GO_REF:nd [ND]) /// 0008150 // biological_process (GO_REF:nd [ND]) /// 0009653 // anatomical structure morphogenesis (GO_REF:nd [ND]) ///…	66.84	361	52	54	66.84	66.84	7.82	361	6	6	7.82	7.82
SAGE1contig_6006	31.32	31.32	-31.32	#NAME?	-7.63e-06	#NAME?	-5.58	2.43e-08	8.49e-08		31.32	214	14	15	31.32	31.32	0	214	0	0	0	0
SAGE1contig_6007	53.75	53.75	-53.75	-2.28	-1.3e-05	-2.26	-4.54	5.61e-06	1.58e-05		95.75	56	12	12	95.75	95.75	42.01	56	5	5	42.01	42.01
SAGE1contig_6008	56.76	56.76	-56.76	-7.76	-1.38e-05	-7.71	-6.59	4.4e-11	1.86e-10		65.17	336	49	49	65.17	65.17	8.4	336	6	6	8.4	8.4
SAGE1contig_6009	364.01	364.01	-364.01	-7.7	-8.86e-05	-7.65	-16.67	0	0		418.36	251	1	235	418.36	418.36	54.36	251	0	29	54.36	54.36
SAGE1contig_6012	68.35	68.35	-68.35	-5.22	-1.66e-05	-5.19	-6.78	1.22e-11	5.32e-11		84.53	1570	11	297	84.53	84.53	16.18	1570	3	54	16.18	16.18
SAGE1contig_602	231.83	231.83	-231.83	-5.44	-5.64e-05	-5.4	-12.58	0	0		284.11	162	14	103	284.11	284.11	52.27	162	4	18	52.27	52.27
SAGE1contig_6021	24.32	24.32	-24.32	-2.14	-5.89e-06	-2.12	-2.94	0.00326	0.00649		45.7	88	5	9	45.7	45.7	21.38	88	3	4	21.38	21.38
SAGE1contig_6025	78.99	78.99	-78.99	-4.27	-1.92e-05	-4.25	-6.97	3.27e-12	1.48e-11		103.12	78	13	18	103.12	103.12	24.13	78	3	4	24.13	24.13
SAGE1contig_603	124.55	124.55	-124.55	-2.49	-3.02e-05	-2.47	-7.23	4.75e-13	2.23e-12		208.28	118	45	55	208.28	208.28	83.73	118	19	21	83.73	83.73
SAGE1contig_6030	28.83	28.83	-28.83	#NAME?	-7.02e-06	#NAME?	-5.35	8.72e-08	2.9e-07		28.83	62	4	4	28.83	28.83	0	62	0	0	0	0
SAGE1contig_6032	189.73	189.73	189.73	2.27	4.68e-05	2.29	8.67	0	0		148.95	357	118	119	148.95	148.95	338.68	357	241	257	338.68	338.68
SAGE1contig_6033	328.38	328.38	-328.38	-4.49	-7.98e-05	-4.46	-14.37	0	0		422.47	110	73	104	422.47	422.47	94.09	110	10	22	94.09	94.09
SAGE1contig_6037	20.23	20.23	-20.23	-2.85	-4.91e-06	-2.83	-3.1	0.00196	0.00405		31.18	86	6	6	31.18	31.18	10.94	86	2	2	10.94	10.94
SAGE1contig_604	6485.52	6485.52	-6485.52	-4.4	-0.00158	-4.37	-63.61	0	0		8392.11	114	2137	2141	8392.11	8392.11	1906.59	114	455	462	1906.59	1906.59
SAGE1contig_6043	49.26	49.26	-49.26	-7.36	-1.2e-05	-7.31	-6.1	1.09e-09	4.21e-09	0009056 // catabolic process (GO_REF:nd [ND]) /// 0019538 // protein metabolic process (GO_REF:nd [ND]) /// 0006950 // response to stress (GO_REF:nd [ND]) /// 0009605 // response to external stimulus (GO_REF:nd [ND])	57.01	243	11	31	57.01	57.01	7.74	243	0	4	7.74	7.74
SAGE1contig_6056	29.4	29.4	-29.4	-3.17	-7.14e-06	-3.15	-3.88	0.000103	0.000252		42.97	104	10	10	42.97	42.97	13.57	104	3	3	13.57	13.57
SAGE1contig_6059	25.73	25.73	-25.73	-5.07	-6.26e-06	-5.03	-4.13	3.59e-05	9.28e-05		32.06	223	16	16	32.06	32.06	6.33	223	3	3	6.33	6.33
SAGE1contig_607	611.69	611.69	-611.69	-2.01	-0.000148	-2	-14.21	0	0		1214.67	71	189	193	1214.67	1214.67	602.98	71	76	91	602.98	602.98
SAGE1contig_6070	64.11	64.11	-64.11	-7.46	-1.56e-05	-7.41	-6.97	3.25e-12	1.46e-11	0006811 // ion transport (GO_REF:nd [ND])	74.03	664	104	110	74.03	74.03	9.92	664	14	14	9.92	9.92
SAGE1contig_6072	130	130	-130	-3.88	-3.16e-05	-3.85	-8.71	0	0		175.16	125	13	49	175.16	175.16	45.16	125	5	12	45.16	45.16
SAGE1contig_6073	70.93	70.93	-70.93	-2.01	-1.72e-05	-1.99	-4.82	1.42e-06	4.21e-06		141.5	60	19	19	141.5	141.5	70.57	60	9	9	70.57	70.57
SAGE1contig_608	39.63	39.63	-39.63	-8.19	-9.64e-06	-8.14	-5.55	2.94e-08	1.01e-07		45.14	683	14	69	45.14	45.14	5.51	683	5	8	5.51	5.51
SAGE1contig_6083	132.78	132.78	132.78	7.69	3.26e-05	7.74	10.15	0	0		19.86	225	9	10	19.86	19.86	152.64	225	72	73	152.64	152.64
SAGE1contig_6086	66.55	66.55	66.55	2.18	1.64e-05	2.2	5.02	5.3e-07	1.63e-06		56.36	111	14	14	56.36	56.36	122.91	111	29	29	122.91	122.91
SAGE1contig_609	342.33	342.33	-342.33	-6.05	-8.33e-05	-6.01	-15.59	0	0	0005975 // carbohydrate metabolic process (GO_REF:nd [ND])	410.15	548	429	503	410.15	410.15	67.82	548	70	79	67.82	67.82
SAGE1contig_6092	78.49	78.49	-78.49	-2.18	-1.9e-05	-2.17	-5.36	8.53e-08	2.84e-07		144.75	71	21	23	144.75	144.75	66.26	71	10	10	66.26	66.26
SAGE1contig_6094	1083.91	1083.91	1083.91	2.57	0.000267	2.58	21.99	0	0		691.47	137	212	212	691.47	691.47	1775.38	137	517	517	1775.38	1775.38
SAGE1contig_61	1881.63	1881.63	-1881.63	-3.44	-0.000457	-3.42	-31.97	0	0		2652.45	437	2576	2594	2652.45	2652.45	770.82	437	694	716	770.82	770.82
SAGE1contig_6101	102.82	102.82	102.82	3.28	2.53e-05	3.3	7.44	9.79e-14	4.77e-13		45.19	89	3	9	45.19	45.19	148.01	89	16	28	148.01	148.01
SAGE1contig_6114	60.85	60.85	-60.85	-2.2	-1.47e-05	-2.18	-4.73	2.24e-06	6.57e-06		111.71	148	31	37	111.71	111.71	50.86	148	15	16	50.86	50.86
SAGE1contig_6115	35.15	35.15	-35.15	-7.84	-8.55e-06	-7.78	-5.19	2.08e-07	6.66e-07	0009058 // biosynthetic process (GO_REF:nd [ND]) /// 0006139 // nucleobase-containing compound metabolic process (GO_REF:nd [ND])	40.29	366	33	33	40.29	40.29	5.14	366	4	4	5.14	5.14
SAGE1contig_6116	82.42	82.42	-82.42	-2.02	-1.99e-05	-2.01	-5.22	1.77e-07	5.72e-07		163.36	93	20	34	163.36	163.36	80.94	93	10	16	80.94	80.94
SAGE1contig_612	205.26	205.26	-205.26	-6.42	-4.99e-05	-6.38	-12.19	0	0		243.11	261	135	142	243.11	243.11	37.85	261	20	21	37.85	37.85
SAGE1contig_6124	28.57	28.57	-28.57	-6.65	-6.95e-06	-6.6	-4.57	4.8e-06	1.36e-05		33.63	93	6	7	33.63	33.63	5.06	93	1	1	5.06	5.06
SAGE1contig_6129	451.6	451.6	451.6	8.9	0.000111	8.96	19.06	0	0		57.15	86	3	11	57.15	57.15	508.75	86	41	93	508.75	508.75
SAGE1contig_6134	99.38	99.38	-99.38	-4.27	-2.42e-05	-4.25	-7.81	5.55e-15	2.86e-14		129.73	62	17	18	129.73	129.73	30.35	62	4	4	30.35	30.35
SAGE1contig_6136	24.51	24.51	-24.51	-2.85	-5.95e-06	-2.83	-3.41	0.000655	0.00144		37.76	142	8	12	37.76	37.76	13.25	142	3	4	13.25	13.25
SAGE1contig_6137	46.6	46.6	-46.6	-4.99	-1.13e-05	-4.95	-5.54	2.98e-08	1.03e-07		58.28	161	19	21	58.28	58.28	11.69	161	4	4	11.69	11.69
SAGE1contig_6138	101.35	101.35	-101.35	-4.48	-2.46e-05	-4.45	-7.98	1.44e-15	7.66e-15		130.5	113	30	33	130.5	130.5	29.14	113	7	7	29.14	29.14
SAGE1contig_6145	3559.3	3559.3	-3559.3	-2.94	-0.000864	-2.92	-41.6	0	0		5394.09	140	1435	1690	5394.09	5394.09	1834.79	140	442	546	1834.79	1834.79
SAGE1contig_6151	43.41	43.41	-43.41	-2.29	-1.05e-05	-2.27	-4.09	4.31e-05	0.000111		77.07	545	82	94	77.07	77.07	33.67	545	33	39	33.67	33.67
SAGE1contig_6153	58	58	58	3.51	1.43e-05	3.53	5.72	1.1e-08	3.93e-08		23.11	58	3	3	23.11	23.11	81.11	58	10	10	81.11	81.11
SAGE1contig_6156	29.3	29.3	-29.3	-5.94	-7.13e-06	-5.9	-4.55	5.48e-06	1.55e-05		35.24	317	16	25	35.24	35.24	5.94	317	4	4	5.94	5.94
SAGE1contig_616	5770.54	5770.54	-5770.54	-35.48	-0.0014	-35.24	-73.62	0	0		5937.92	104	1265	1382	5937.92	5937.92	167.37	104	33	37	167.37	167.37
SAGE1contig_6162	84.99	84.99	84.99	2.69	2.09e-05	2.71	6.28	3.29e-10	1.31e-09		50.27	160	17	18	50.27	50.27	135.26	160	42	46	135.26	135.26
SAGE1contig_6166	23.81	23.81	-23.81	-3.41	-5.78e-06	-3.39	-3.58	0.000338	0.000774		33.69	1618	117	122	33.69	33.69	9.89	1618	33	34	9.89	9.89
SAGE1contig_6167	20.8	20.8	-20.8	-2.55	-5.04e-06	-2.53	-2.99	0.0028	0.00564		34.24	770	55	59	34.24	34.24	13.44	770	19	22	13.44	13.44
SAGE1contig_617	152.5	152.5	-152.5	-3.38	-3.7e-05	-3.35	-9.05	0	0		216.65	66	16	32	216.65	216.65	64.15	66	6	9	64.15	64.15
SAGE1contig_6175	29.87	29.87	-29.87	-5.7	-7.26e-06	-5.66	-4.56	5.21e-06	1.47e-05		36.23	74	6	6	36.23	36.23	6.36	74	1	1	6.36	6.36
SAGE1contig_6177	44.09	44.09	44.09	2.88	1.08e-05	2.9	4.66	3.21e-06	9.27e-06		23.4	955	46	50	23.4	23.4	67.49	955	133	137	67.49	67.49
SAGE1contig_6182	43.95	43.95	-43.95	-2.53	-1.07e-05	-2.52	-4.33	1.47e-05	3.96e-05		72.63	443	71	72	72.63	72.63	28.67	443	26	27	28.67	28.67
SAGE1contig_6185	27.02	27.02	-27.02	-4.27	-6.57e-06	-4.25	-4.07	4.62e-05	0.000118		35.28	114	9	9	35.28	35.28	8.25	114	2	2	8.25	8.25
SAGE1contig_6186	493.66	493.66	493.66	80.54	0.000121	81.08	22.02	0	0		6.21	720	10	10	6.21	6.21	499.86	720	764	765	499.86	499.86
SAGE1contig_6188	144.96	144.96	-144.96	-5.13	-3.52e-05	-5.1	-9.83	0	0		180.07	67	26	27	180.07	180.07	35.11	67	5	5	35.11	35.11
SAGE1contig_619	136.82	136.82	-136.82	-4.69	-3.33e-05	-4.66	-9.37	0	0		173.9	203	12	79	173.9	173.9	37.08	203	2	16	37.08	37.08
SAGE1contig_6192	271.19	271.19	271.19	2.07	6.69e-05	2.08	9.82	0	0		253.44	469	65	266	253.44	253.44	524.63	469	70	523	524.63	524.63
SAGE1contig_62	3281.96	3281.96	3281.96	3.37	0.000807	3.39	42.47	0	0		1383.69	145	449	449	1383.69	1383.69	4665.65	145	1438	1438	4665.65	4665.65
SAGE1contig_6201	539.35	539.35	539.35	5.36	0.000132	5.39	19.32	0	0		123.83	83	11	23	123.83	123.83	663.18	83	42	117	663.18	663.18
SAGE1contig_6204	68.69	68.69	-68.69	-2.85	-1.67e-05	-2.83	-5.71	1.16e-08	4.16e-08		105.83	76	18	18	105.83	105.83	37.14	76	6	6	37.14	37.14
SAGE1contig_6205	127.72	127.72	-127.72	-2.85	-3.1e-05	-2.83	-7.78	7.33e-15	3.76e-14		196.78	109	34	48	196.78	196.78	69.06	109	12	16	69.06	69.06
SAGE1contig_6206	39.67	39.67	-39.67	-37.68	-9.66e-06	-37.43	-6.11	9.86e-10	3.82e-09		40.75	1305	97	119	40.75	40.75	1.08	1305	2	3	1.08	1.08
SAGE1contig_6208	135.29	135.29	-135.29	-2.23	-3.28e-05	-2.22	-7.12	1.05e-12	4.83e-12		244.85	73	31	40	244.85	244.85	109.56	73	15	17	109.56	109.56
SAGE1contig_621	473.67	473.67	473.67	2.68	0.000117	2.7	14.81	0	0		282.34	201	125	127	282.34	282.34	756.01	201	321	323	756.01	756.01
SAGE1contig_6212	27.95	27.95	-27.95	-11.4	-6.8e-06	-11.32	-4.82	1.42e-06	4.21e-06	0009058 // biosynthetic process (GO_REF:nd [ND]) /// 0006139 // nucleobase-containing compound metabolic process (GO_REF:nd [ND])	30.64	175	12	12	30.64	30.64	2.69	175	1	1	2.69	2.69
SAGE1contig_6214	39.03	39.03	-39.03	-2.59	-9.47e-06	-2.57	-4.12	3.73e-05	9.64e-05		63.65	344	45	49	63.65	63.65	24.62	344	18	18	24.62	24.62
SAGE1contig_6216	28.31	28.31	-28.31	-2.06	-6.85e-06	-2.04	-3.1	0.00194	0.00401		55.06	211	26	26	55.06	55.06	26.76	211	12	12	26.76	26.76
SAGE1contig_6219	25.6	25.6	-25.6	-4.27	-6.22e-06	-4.25	-3.97	7.33e-05	0.000183		33.42	361	26	27	33.42	33.42	7.82	361	5	6	7.82	7.82
SAGE1contig_6221	51.13	51.13	-51.13	-2.18	-1.24e-05	-2.17	-4.32	1.54e-05	4.17e-05		94.29	109	22	23	94.29	94.29	43.16	109	9	10	43.16	43.16
SAGE1contig_6222	30	30	-30	-2.85	-7.28e-06	-2.83	-3.77	0.000163	0.000391		46.23	87	8	9	46.23	46.23	16.22	87	3	3	16.22	16.22
SAGE1contig_6229	37.78	37.78	-37.78	-3.01	-9.17e-06	-2.99	-4.32	1.55e-05	4.17e-05		56.6	150	16	19	56.6	56.6	18.82	150	6	6	18.82	18.82
SAGE1contig_623	1166.71	1166.71	-1166.71	-4.76	-0.000284	-4.73	-27.46	0	0		1477.08	144	474	476	1477.08	1477.08	310.37	144	95	95	310.37	310.37
SAGE1contig_6232	63.85	63.85	-63.85	-3.32	-1.55e-05	-3.3	-5.82	5.8e-09	2.12e-08		91.33	137	18	28	91.33	91.33	27.47	137	6	8	27.47	27.47
SAGE1contig_6236	54.15	54.15	-54.15	-3.66	-1.32e-05	-3.64	-5.53	3.22e-08	1.11e-07		74.47	162	25	27	74.47	74.47	20.33	162	7	7	20.33	20.33
SAGE1contig_6239	21.77	21.77	-21.77	-3.8	-5.29e-06	-3.77	-3.54	0.000396	0.000899		29.54	242	11	16	29.54	29.54	7.78	242	4	4	7.78	7.78
SAGE1contig_6241	20.54	20.54	-20.54	-4.27	-4.99e-06	-4.25	-3.55	0.000383	0.000872		26.81	300	17	18	26.81	26.81	6.27	300	4	4	6.27	6.27
SAGE1contig_6243	31.34	31.34	-31.34	-4.16	-7.61e-06	-4.13	-4.36	1.33e-05	3.61e-05		41.27	379	17	35	41.27	41.27	9.93	379	5	8	9.93	9.93
SAGE1contig_6246	50.29	50.29	-50.29	-2.03	-1.22e-05	-2.01	-4.09	4.32e-05	0.000111		99.3	144	5	32	99.3	99.3	49.01	144	3	15	49.01	49.01
SAGE1contig_6255	24.25	24.25	-24.25	-7.6	-5.9e-06	-7.55	-4.3	1.74e-05	4.67e-05		27.93	128	8	8	27.93	27.93	3.68	128	1	1	3.68	3.68
SAGE1contig_6256	52.91	52.91	-52.91	-3.61	-1.29e-05	-3.59	-5.44	5.3e-08	1.79e-07		73.19	232	14	38	73.19	73.19	20.28	232	2	10	20.28	20.28
SAGE1contig_6258	20.84	20.84	-20.84	-2.31	-5.05e-06	-2.29	-2.85	0.00443	0.00861	0006950 // response to stress (GO_REF:nd [ND]) /// 0009605 // response to external stimulus (GO_REF:nd [ND])	36.79	413	29	34	36.79	36.79	15.95	413	14	14	15.95	15.95
SAGE1contig_626	219.67	219.67	-219.67	-2.14	-5.32e-05	-2.13	-8.86	0	0		411.57	76	59	70	411.57	411.57	191.9	76	27	31	191.9	191.9
SAGE1contig_6263	45.7	45.7	-45.7	-4.43	-1.11e-05	-4.4	-5.35	9.01e-08	2.99e-07		59.02	106	12	14	59.02	59.02	13.31	106	3	3	13.31	13.31
SAGE1contig_6266	20.43	20.43	20.43	17.9	5.01e-06	18.02	4.29	1.79e-05	4.79e-05	0009058 // biosynthetic process (GO_REF:nd [ND])	1.21	1848	5	5	1.21	1.21	21.64	1848	28	85	21.64	21.64
SAGE1contig_627	49.11	49.11	-49.11	-3.17	-1.19e-05	-3.15	-5.02	5.14e-07	1.58e-06		71.78	249	18	40	71.78	71.78	22.67	249	3	12	22.67	22.67
SAGE1contig_6270	117.62	117.62	117.62	3.68	2.89e-05	3.71	8.26	0	0		43.81	204	15	20	43.81	43.81	161.43	204	55	70	161.43	161.43
SAGE1contig_6272	31.68	31.68	-31.68	-2.28	-7.68e-06	-2.26	-3.49	0.00049	0.0011		56.44	95	9	12	56.44	56.44	24.76	95	2	5	24.76	24.76
SAGE1contig_6286	33.87	33.87	-33.87	-2.16	-8.2e-06	-2.15	-3.5	0.000474	0.00107		63.04	645	81	91	63.04	63.04	29.18	645	36	40	29.18	29.18
SAGE1contig_629	27.5	27.5	-27.5	-6.17	-6.69e-06	-6.13	-4.43	9.28e-06	2.56e-05		32.82	177	10	13	32.82	32.82	5.32	177	2	2	5.32	5.32
SAGE1contig_6290	25.38	25.38	25.38	3.16	6.24e-06	3.18	3.65	0.000259	0.000604		11.76	76	2	2	11.76	11.76	37.14	76	6	6	37.14	37.14
SAGE1contig_6291	22.3	22.3	-22.3	-2.53	-5.41e-06	-2.52	-3.09	0.00202	0.00417		36.85	97	6	8	36.85	36.85	14.55	97	3	3	14.55	14.55
SAGE1contig_6293	24.75	24.75	-24.75	-3.8	-6.01e-06	-3.77	-3.78	0.000158	0.00038		33.6	266	20	20	33.6	33.6	8.84	266	5	5	8.84	8.84
SAGE1contig_6294	23.59	23.59	-23.59	-15.33	-5.74e-06	-15.23	-4.53	5.83e-06	1.64e-05	0005975 // carbohydrate metabolic process (GO_REF:nd [ND]) /// 0007275 // multicellular organismal development (GO_REF:nd [ND])	25.23	2001	88	113	25.23	25.23	1.65	2001	5	7	1.65	1.65
SAGE1contig_6299	134.79	134.79	-134.79	-2.99	-3.27e-05	-2.97	-8.14	4.44e-16	2.4e-15		202.69	97	1	44	202.69	202.69	67.9	97	0	14	67.9	67.9
SAGE1contig_6306	149.09	149.09	-149.09	-3.64	-3.62e-05	-3.62	-9.16	0	0		205.55	100	46	46	205.55	205.55	56.45	100	12	12	56.45	56.45
SAGE1contig_6307	22.13	22.13	-22.13	-3.8	-5.38e-06	-3.77	-3.57	0.000353	0.000808		30.04	357	24	24	30.04	30.04	7.91	357	6	6	7.91	7.91
SAGE1contig_6308	32.07	32.07	-32.07	-2.48	-7.78e-06	-2.47	-3.67	0.000245	0.000573		53.68	283	33	34	53.68	53.68	21.61	283	13	13	21.61	21.61
SAGE1contig_631	648.74	648.74	-648.74	-3.92	-0.000158	-3.89	-19.51	0	0		871.07	237	55	462	871.07	871.07	222.33	237	10	112	222.33	222.33
SAGE1contig_6313	127.86	127.86	-127.86	-2.34	-3.1e-05	-2.32	-7.1	1.25e-12	5.73e-12		223.42	64	28	32	223.42	223.42	95.56	64	10	13	95.56	95.56
SAGE1contig_6318	32.27	32.27	-32.27	-11.87	-7.85e-06	-11.79	-5.2	1.99e-07	6.39e-07		35.24	317	25	25	35.24	35.24	2.97	317	2	2	2.97	2.97
SAGE1contig_632	231.75	231.75	-231.75	-2.99	-5.62e-05	-2.97	-10.68	0	0	0009056 // catabolic process (GO_REF:nd [ND]) /// 0019538 // protein metabolic process (GO_REF:nd [ND])	348.16	489	378	381	348.16	348.16	116.41	489	118	121	116.41	116.41
SAGE1contig_6326	48.51	48.51	-48.51	-7.6	-1.18e-05	-7.55	-6.07	1.24e-09	4.76e-09		55.86	64	7	8	55.86	55.86	7.35	64	1	1	7.35	7.35
SAGE1contig_6327	1202.92	1202.92	1202.92	4.54	0.000295	4.58	27.88	0	0		339.34	133	94	101	339.34	339.34	1542.25	133	425	436	1542.25	1542.25
SAGE1contig_6331	371.91	371.91	-371.91	-4.2	-9.04e-05	-4.17	-15.04	0	0		488.31	97	95	106	488.31	488.31	116.4	97	19	24	116.4	116.4
SAGE1contig_6332	352.71	352.71	352.71	5.3	8.66e-05	5.34	15.59	0	0		82.02	158	27	29	82.02	82.02	434.73	158	145	146	434.73	434.73
SAGE1contig_6333	182.84	182.84	182.84	5.93	4.49e-05	5.97	11.46	0	0	0050789 // regulation of biological process (GO_REF:nd [ND]) /// 0008283 // cell proliferation (GO_REF:nd [ND])	37.1	1108	92	92	37.1	37.1	219.94	1108	512	518	219.94	219.94
SAGE1contig_6338	177.03	177.03	-177.03	-94.51	-4.31e-05	-93.88	-13.12	0	0		178.92	497	199	199	178.92	178.92	1.89	497	2	2	1.89	1.89
SAGE1contig_6348	24.04	24.04	-24.04	-2.14	-5.82e-06	-2.12	-2.93	0.00344	0.00682		45.19	89	9	9	45.19	45.19	21.14	89	4	4	21.14	21.14
SAGE1contig_635	29.63	29.63	-29.63	-2.97	-7.19e-06	-2.95	-3.81	0.00014	0.000339	0009056 // catabolic process (GO_REF:nd [ND])	44.68	250	23	25	44.68	44.68	15.05	250	7	8	15.05	15.05
SAGE1contig_6355	87.91	87.91	-87.91	-2.26	-2.13e-05	-2.25	-5.79	7.19e-09	2.62e-08		157.41	88	31	31	157.41	157.41	69.5	88	10	13	69.5	69.5
SAGE1contig_6358	2617.38	2617.38	2617.38	21.01	0.000642	21.15	48.97	0	0		130.78	82	24	24	130.78	130.78	2748.16	82	477	479	2748.16	2748.16
SAGE1contig_6359	38.05	38.05	38.05	5.35	9.34e-06	5.39	5.13	2.89e-07	9.14e-07	0006464 // cellular protein modification process (GO_REF:nd [ND])	8.74	1840	36	36	8.74	8.74	46.79	1840	174	183	46.79	46.79
SAGE1contig_636	261	261	-261	-2.56	-6.33e-05	-2.55	-10.62	0	0		427.83	141	116	135	427.83	427.83	166.83	141	38	50	166.83	166.83
SAGE1contig_6365	101.94	101.94	101.94	3.51	2.51e-05	3.53	7.58	3.55e-14	1.77e-13		40.62	66	5	6	40.62	40.62	142.56	66	20	20	142.56	142.56
SAGE1contig_6367	43.5	43.5	43.5	5.26	1.07e-05	5.3	5.47	4.54e-08	1.54e-07		10.2	219	3	5	10.2	10.2	53.71	219	13	25	53.71	53.71
SAGE1contig_637	456.47	456.47	-456.47	-3.04	-0.000111	-3.02	-15.08	0	0		680.71	107	161	163	680.71	680.71	224.24	107	51	51	224.24	224.24
SAGE1contig_6374	24.33	24.33	24.33	2.39	5.99e-06	2.4	3.18	0.00147	0.00308		17.55	382	15	15	17.55	17.55	41.87	382	34	34	41.87	41.87
SAGE1contig_6379	675.09	675.09	675.09	8.35	0.000166	8.41	23.14	0	0		91.82	73	15	15	91.82	91.82	766.91	73	119	119	766.91	766.91
SAGE1contig_6381	155.73	155.73	-155.73	-3.48	-3.78e-05	-3.46	-9.23	0	0		218.46	135	65	66	218.46	218.46	62.73	135	18	18	62.73	62.73
SAGE1contig_6384	61.02	61.02	-61.02	-3.56	-1.48e-05	-3.54	-5.82	5.9e-09	2.16e-08		84.84	79	15	15	84.84	84.84	23.82	79	4	4	23.82	23.82
SAGE1contig_6387	115.67	115.67	115.67	2.33	2.85e-05	2.35	6.86	7.11e-12	3.14e-11		86.89	72	14	14	86.89	86.89	202.56	72	31	31	202.56	202.56
SAGE1contig_6391	32.26	32.26	32.26	9.21	7.91e-06	9.27	5.11	3.15e-07	9.91e-07		3.93	455	4	4	3.93	3.93	36.19	455	35	35	36.19	36.19
SAGE1contig_6396	45.91	45.91	-45.91	-2.68	-1.11e-05	-2.66	-4.54	5.56e-06	1.57e-05		73.29	189	25	31	73.29	73.29	27.38	189	10	11	27.38	27.38
SAGE1contig_6397	22.77	22.77	-22.77	#NAME?	-5.54e-06	#NAME?	-4.76	1.97e-06	5.81e-06	0006811 // ion transport (GO_REF:nd [ND]) /// 0006810 // transport (GO_REF:nd [ND])	22.77	471	24	24	22.77	22.77	0	471	0	0	0	0
SAGE1contig_64	2653.24	2653.24	-2653.24	-10.53	-0.000646	-10.46	-46.65	0	0	0009056 // catabolic process (GO_REF:nd [ND]) /// 0019538 // protein metabolic process (GO_REF:nd [ND]) /// 0006950 // response to stress (GO_REF:nd [ND]) /// 0009605 // response to external stimulus (GO_REF:nd [ND])	2931.76	451	213	2959	2931.76	2931.76	278.52	451	91	267	278.52	278.52
SAGE1contig_6401	36.41	36.41	-36.41	-2.85	-8.84e-06	-2.83	-4.15	3.27e-05	8.5e-05	0050789 // regulation of biological process (GO_REF:nd [ND]) /// 0007165 // signal transduction (GO_REF:nd [ND]) /// 0009719 // response to endogenous stimulus (GO_REF:nd [ND])	56.1	454	54	57	56.1	56.1	19.69	454	19	19	19.69	19.69
SAGE1contig_6404	196.72	196.72	196.72	5.17	4.83e-05	5.21	11.59	0	0	0050789 // regulation of biological process (GO_REF:nd [ND])	47.14	218	17	23	47.14	47.14	243.86	218	90	113	243.86	243.86
SAGE1contig_6417	151.53	151.53	151.53	8.53	3.72e-05	8.58	10.99	0	0		20.13	222	10	10	20.13	20.13	171.65	222	80	81	171.65	171.65
SAGE1contig_6418	497.62	497.62	497.62	2.12	0.000123	2.13	13.48	0	0		445.12	258	255	257	445.12	445.12	942.74	258	516	517	942.74	942.74
SAGE1contig_6421	36.95	36.95	-36.95	-2.37	-8.96e-06	-2.36	-3.85	0.000119	0.000291		63.84	70	10	10	63.84	63.84	26.88	70	4	4	26.88	26.88
SAGE1contig_6422	84.36	84.36	-84.36	-6.65	-2.05e-05	-6.6	-7.86	3.89e-15	2.02e-14		99.3	63	14	14	99.3	99.3	14.94	63	2	2	14.94	14.94
SAGE1contig_6427	138.07	138.07	-138.07	-2.36	-3.35e-05	-2.34	-7.41	1.27e-13	6.16e-13	0009056 // catabolic process (GO_REF:nd [ND]) /// 0009058 // biosynthetic process (GO_REF:nd [ND]) /// 0006950 // response to stress (GO_REF:nd [ND]) /// 0008150 // biological_process (GO_REF:nd [ND])	239.84	490	263	263	239.84	239.84	101.77	490	106	106	101.77	101.77
SAGE1contig_6429	80.79	80.79	-80.79	-2.94	-1.96e-05	-2.92	-6.26	3.82e-10	1.52e-09		122.52	124	29	34	122.52	122.52	41.73	124	11	11	41.73	41.73
SAGE1contig_643	358.13	358.13	-358.13	-2.87	-8.69e-05	-2.85	-13.07	0	0		549.25	96	39	118	549.25	549.25	191.12	96	14	39	191.12	191.12
SAGE1contig_6432	48.62	48.62	48.62	2.63	1.2e-05	2.65	4.71	2.49e-06	7.27e-06		29.79	60	4	4	29.79	29.79	78.41	60	10	10	78.41	78.41
SAGE1contig_6433	930.26	930.26	-930.26	-2.23	-0.000225	-2.21	-18.64	0	0	0009056 // catabolic process (GO_REF:nd [ND]) /// 0009628 // response to abiotic stimulus (GO_REF:nd [ND]) /// 0019538 // protein metabolic process (GO_REF:nd [ND]) /// 0006950 // response to stress (GO_REF:nd [ND])	1689.64	1472	3845	5566	1689.64	1689.64	759.38	1472	1454	2376	759.38	759.38
SAGE1contig_6434	24.15	24.15	24.15	9.12	5.92e-06	9.19	4.42	9.86e-06	2.72e-05		2.97	451	3	3	2.97	2.97	27.12	451	26	26	27.12	27.12
SAGE1contig_6435	37.24	37.24	-37.24	#NAME?	-9.07e-06	#NAME?	-6.08	1.19e-09	4.55e-09		37.24	120	10	10	37.24	37.24	0	120	0	0	0	0
SAGE1contig_6436	28.37	28.37	-28.37	#NAME?	-6.91e-06	#NAME?	-5.31	1.1e-07	3.62e-07		28.37	63	4	4	28.37	28.37	0	63	0	0	0	0
SAGE1contig_644	191.33	191.33	-191.33	-2.97	-4.64e-05	-2.95	-9.67	0	0		288.62	353	226	228	288.62	288.62	97.29	353	72	73	97.29	97.29
SAGE1contig_6440	80.94	80.94	-80.94	-2.85	-1.96e-05	-2.83	-6.19	5.9e-10	2.31e-09		124.7	86	23	24	124.7	124.7	43.76	86	7	8	43.76	43.76
SAGE1contig_6444	23.23	23.23	23.23	2.92	5.71e-06	2.93	3.39	0.000689	0.00151		12.13	479	12	13	12.13	12.13	35.36	479	30	36	35.36	35.36
SAGE1contig_6450	211.47	211.47	211.47	3.75	5.2e-05	3.78	11.13	0	0		76.88	186	14	32	76.88	76.88	288.35	186	38	114	288.35	288.35
SAGE1contig_6453	83.68	83.68	83.68	2.27	2.06e-05	2.28	5.75	9.12e-09	3.29e-08		66.01	88	13	13	66.01	66.01	149.69	88	28	28	149.69	149.69
SAGE1contig_6454	26.59	26.59	-26.59	-2.47	-6.45e-06	-2.45	-3.33	0.000869	0.00188		44.68	260	20	26	44.68	44.68	18.09	260	9	10	18.09	18.09
SAGE1contig_6456	100.56	100.56	-100.56	-2.1	-2.43e-05	-2.09	-5.92	3.22e-09	1.2e-08		191.88	170	70	73	191.88	191.88	91.32	170	27	33	91.32	91.32
SAGE1contig_6457	369.3	369.3	-369.3	-4.25	-8.97e-05	-4.23	-15.04	0	0		482.77	199	210	215	482.77	482.77	113.48	199	45	48	113.48	113.48
SAGE1contig_646	1080.74	1080.74	-1080.74	-5.28	-0.000263	-5.24	-27.01	0	0	0006950 // response to stress (GO_REF:nd [ND]) /// 0008152 // metabolic process (GO_REF:nd [ND])	1333.54	830	2368	2477	1333.54	1333.54	252.8	830	372	446	252.8	252.8
SAGE1contig_6461	57.74	57.74	57.74	5.26	1.42e-05	5.3	6.3	2.98e-10	1.19e-09		13.54	99	3	3	13.54	13.54	71.28	99	14	15	71.28	71.28
SAGE1contig_6472	32.84	32.84	-32.84	-2.48	-7.96e-06	-2.47	-3.71	0.000208	0.00049		55.01	658	73	81	55.01	55.01	22.16	658	31	31	22.16	22.16
SAGE1contig_6475	25.6	25.6	-25.6	#NAME?	-6.23e-06	#NAME?	-5.04	4.58e-07	1.42e-06		25.6	192	11	11	25.6	25.6	0	192	0	0	0	0
SAGE1contig_6477	375.42	375.42	375.42	3.09	9.23e-05	3.11	13.93	0	0		179.98	72	26	29	179.98	179.98	555.4	72	82	85	555.4	555.4
SAGE1contig_6480	336.9	336.9	-336.9	-2.72	-8.17e-05	-2.7	-12.39	0	0	0008152 // metabolic process (GO_REF:nd [ND]) /// 0009607 // response to biotic stimulus (GO_REF:nd [ND])	532.92	732	357	873	532.92	532.92	196.02	732	59	305	196.02	196.02
SAGE1contig_6488	21.23	21.23	-21.23	-3.17	-5.15e-06	-3.15	-3.3	0.000963	0.00208		31.03	144	10	10	31.03	31.03	9.8	144	3	3	9.8	9.8
SAGE1contig_6499	557.38	557.38	-557.38	-24.7	-0.000136	-24.53	-22.59	0	0		580.9	60	78	78	580.9	580.9	23.52	60	3	3	23.52	23.52
SAGE1contig_65	246.16	246.16	246.16	5.01	6.04e-05	5.05	12.88	0	0		61.33	153	13	21	61.33	61.33	307.49	153	45	100	307.49	307.49
SAGE1contig_650	58.56	58.56	58.56	2.68	1.44e-05	2.7	5.21	1.91e-07	6.14e-07		34.86	141	4	11	34.86	34.86	93.42	141	9	28	93.42	93.42
SAGE1contig_6504	105.53	105.53	105.53	2.39	2.6e-05	2.4	6.63	3.39e-11	1.45e-10		76.02	241	41	41	76.02	76.02	181.55	241	92	93	181.55	181.55
SAGE1contig_6508	23.67	23.67	-23.67	-2.1	-5.73e-06	-2.09	-2.87	0.00406	0.00794		45.12	307	1	31	45.12	45.12	21.45	307	0	14	21.45	21.45
SAGE1contig_651	696.65	696.65	-696.65	-2.81	-0.000169	-2.79	-18.07	0	0		1081.57	88	199	213	1081.57	1081.57	384.92	88	61	72	384.92	384.92
SAGE1contig_6510	25.94	25.94	-25.94	-4.75	-6.31e-06	-4.72	-4.09	4.28e-05	0.00011		32.86	136	10	10	32.86	32.86	6.92	136	2	2	6.92	6.92
SAGE1contig_6511	31.64	31.64	-31.64	-6.65	-7.7e-06	-6.6	-4.81	1.49e-06	4.44e-06		37.24	84	7	7	37.24	37.24	5.6	84	1	1	5.6	5.6
SAGE1contig_6514	117.43	117.43	117.43	3.75	2.89e-05	3.78	8.29	0	0		42.65	241	23	23	42.65	42.65	160.07	241	77	82	160.07	160.07
SAGE1contig_6518	23.52	23.52	-23.52	-3.32	-5.71e-06	-3.3	-3.53	0.00041	0.00093		33.63	186	14	14	33.63	33.63	10.12	186	4	4	10.12	10.12
SAGE1contig_6519	23.02	23.02	-23.02	-2.85	-5.59e-06	-2.83	-3.3	0.000958	0.00207	0006412 // translation (GO_REF:nd [ND]) /// 0009653 // anatomical structure morphogenesis (GO_REF:nd [ND]) /// 0007275 // multicellular organismal development (GO_REF:nd [ND]) /// 0008283 // cell proliferation (GO_REF:nd [ND])	35.46	189	15	15	35.46	35.46	12.45	189	5	5	12.45	12.45
SAGE1contig_6533	32.64	32.64	-32.64	-2.53	-7.91e-06	-2.52	-3.73	0.000188	0.000447		53.93	464	49	56	53.93	53.93	21.29	464	19	21	21.29	21.29
SAGE1contig_6538	453.42	453.42	453.42	3.59	0.000111	3.61	16.09	0	0	0009628 // response to abiotic stimulus (GO_REF:nd [ND]) /// 0006950 // response to stress (GO_REF:nd [ND]) /// 0008150 // biological_process (GO_REF:nd [ND]) /// 0009719 // response to endogenous stimulus (GO_REF:nd [ND]) /// 0006810 // transport (GO_REF:nd [ND])	175.16	1199	465	470	175.16	175.16	628.59	1199	1599	1602	628.59	628.59
SAGE1contig_6539	34.49	34.49	34.49	2.57	8.49e-06	2.59	3.93	8.63e-05	0.000214		21.92	367	18	18	21.92	21.92	56.4	367	44	44	56.4	56.4
SAGE1contig_6540	67.6	67.6	-67.6	-14.72	-1.65e-05	-14.63	-7.65	1.98e-14	9.94e-14		72.52	191	31	31	72.52	72.52	4.93	191	2	2	4.93	4.93
SAGE1contig_6543	5528.52	5528.52	-5528.52	-60.49	-0.00135	-60.09	-72.91	0	0		5621.45	243	1413	3057	5621.45	5621.45	92.93	243	27	48	92.93	92.93
SAGE1contig_6544	280.38	280.38	-280.38	-2.26	-6.79e-05	-2.24	-10.31	0	0		503.65	354	399	399	503.65	503.65	223.27	354	168	168	223.27	223.27
[truncated: 2,262 more rows]
