# Supplementary material for: De Novo Assembled Wheat Transcriptomes Delineate Differentially Expressed Host Genes in Response to Leaf Rust Infection
Source: PLoS One. 2016 Feb 3;11(2):e0148453. doi: 10.1371/journal.pone.0148453 (PMC4739524; doi:10.1371/journal.pone.0148453)
Supplement: S6 File — (XLSX) [file pone.0148453.s006.xlsx]

## Sheet: Sheet1
Contig name	Annotation				Accession id	Fold change	E-value
SAGE2contig_1606	Major Cab protein				AAA33701	3.27	0
SAGE2contig_1528	Elongation factor 1-alpha		elongation factor 1A SMV resistance-related protein		AAA34306	2.96	0
SAGE1contig_44	victorin binding protein				AAA63798	6.69	0
SAGE2contig_164	cold acclimation protein WCOR518, partial				AAB18205	16.2	0
SAGE1contig_44	glycine decarboxylase P subunit				AAB82711	6.69	0
SAGE1contig_4844	leucine-rich repeat transmembrane protein kinase 1				AAC27894	2.66	0.0022
SAGE1contig_3625	cell wall invertase				AAC96066	2.8	2.82e-09
SAGE2contig_390	blue copper-binding protein homolog				AAD10251	21.41	0
SAGE2contig_1279	beta-1,3-glucanase precursor				AAD28734	39.31	0
SAGE2contig_4026	Cf2/Cf5 disease resistance protein homolog				AAD50430	5.26	4.37e-06
SAGE2contig_1173	ribulose bisphosphate carboxylase activase B				AAF71272	9.03	0
SAGE2contig_4010	thaumatin-like protein TLP4				AAK55323	8.56	0
SAGE1contig_2643	dehydroascorbate reductase				AAL71854	4.85	0
SAGE1contig_302	heat shock protein 90				AAL79732	3.58	0
SAGE2contig_3434	BBC1-like protein				AAL93210	3.47	3.04e-06
SAGE1contig_5553	Putative neoxanthin cleavage-enzyme				AAM74248	2.34	3.22e-09
SAGE2contig_1997	putative gibberellin oxidase				AAM92286	6.02	1.17e-11
SAGE2contig_5199	plasma membrane P-type proton pump ATPase				AAN15220	2.07	3.95e-13
SAGE2contig_293	Putative polyprotein from transposon TNT				AAN61480	8.57	1.51e-06
SAGE2contig_2059	putative cyclic nucleotide and calmodulin-regulated ion channel protein				AAP38209	2.81	1.42e-07
SAGE1contig_379	metallothionein				AAP80616	3.94	0
SAGE1contig_3692	putative cellulose synthase catalytic subunit				AAR29963	2.38	1.4e-06
SAGE2contig_3889	glutamine synthetase isoform GSr1				AAR84347	2.16	1.04e-08
SAGE1contig_884	putative leucine zipper protein				AAX97504	20.81	0
SAGE1contig_5516	vesicle-associated membrane protein-associated protein				AAY98504	2.53	1.14e-05
SAGE2contig_2741	pathogen-induced defense-responsive protein 8				AAZ93636	86.43	0
SAGE2contig_1279	pathogenesis-related protein 6				ABA33845	39.31	0
SAGE2contig_132	putative membrane protein				ABB90549	5.76	0
SAGE2contig_3391	inwardly rectifying potassium channel AKT2				ABE99811	4.69	4.18e-11
SAGE1contig_1615	retrotransposon protein, putative, Ty1-copia subclass				ABG00000	3.54	0
SAGE2contig_132	salt stress-responsive protein				ABG75753	5.76	0
SAGE1contig_1548	serine hydroxymethyltransferase				ABJ15727	2.95	0
SAGE2contig_744	5,10-methylene-tetrahydrofolate reductase				ABJ15730	4.49	0
SAGE1contig_1353	UCW116, putative lipase				ABL11233	2.43	5.38e-07
SAGE1contig_6690	Pinin/SDK/memA protein				ABR25438	3.92	6.04e-06
SAGE2contig_4955	plastid-lipid associated protein pap				ABR26046	6.17	4.5e-08
SAGE2contig_1520	calcium homeostasis regulator chor1				ABR26137	3.74	6.97e-08
SAGE2contig_2857	NADP-thioredoxin reductase C precursor				ABY61747	5.41	9.93e-08
SAGE1contig_6404	WRKY1 transcription factor				ACD80356	5.17	0
SAGE2contig_1195	tumor differentially expressed protein				ACH48223	21.92	0
SAGE2contig_4222	S-domain receptor-like protein kinase				ACM17581	2.6	0.000415
SAGE2contig_708	multiprotein bridging factor 1				ACO36694	3.42	3.55e-15
SAGE2contig_4558	secretory carrier membrane protein				ACU54987	9.59	1.04e-06
SAGE2contig_562	LRR receptor-like kinase				ACY30448	85.63	4e-15
SAGE2contig_112	photosystem I assembly protein ycf4				ADD63112	11.6	0
SAGE1contig_1072	BCL-2-associated athanogene 2				ADT78384	2.03	0
SAGE2contig_1194	5-methylcytosine DNA glycosylase				AEF38423	7.7	1.2e-06
SAGE2contig_3351	WIR1c				AEH40972	∞	1.27e-09
SAGE1contig_6177	TIR-NBS-LRR type disease resistance protein				AEL30371	2.88	3.21e-06
SAGE1contig_6641	Low PSII accumulation protein				AES86456	5.26	1.71e-05
SAGE1contig_507	NADH-plastoquinone oxidoreductase subunit K				AFA28070	4.28	0
SAGE2contig_3759	putative signal recognition particle receptor, partial				AFA36501	2.99	1.42e-11
SAGE1contig_3621	PP2Ac-3-phosphatase 2A isoform 3				AFA36592	2.12	7.11e-15
SAGE2contig_2630	caffeoyl-CoA O-methyltransferase				AFD53035	6.84	1.95e-14
SAGE2contig_2085	morphogenesis protein				AFD54060	21.25	0
SAGE2contig_2232	NBS-LRR protein, partial				AFE62423	22.71	7.71e-08
SAGE2contig_5805	cytosolic Cu/Zn superoxide dismutase				AFF27607	6.67	0.000104
SAGE2contig_338	calcium-dependent protein kinase 3-like protein,				AFR54115	3.04	0
SAGE2contig_3457	chloroplast post-illumination chlorophyll fluorescence increase protein				AFW68272	6.09	3.87e-07
SAGE2contig_688	CMV 1a interacting protein 1				AFW68873	2.56	4.44e-16
SAGE2contig_587	LOW QUALITY PROTEIN: protein translation factor SUI1				AFW78548	2.52	0.00052
SAGE2contig_3641	myo-inositol 1-phosphate synthase				AGK06903	7.97	8.9e-06
SAGE1contig_3614	disease susceptible protein Xa25				AGS56391	2.69	0
SAGE2contig_41	endoplasmic oxidoreductin-1				AGT16268	2.72	1.13e-06
SAGE1contig_2915	ferredoxin-dependent glutamate synthase				AHC08661	5.6	0
SAGE1contig_1634	putative universal stress protein				AID16035	2.07	0
SAGE2contig_1987	Catalase-1				BAA13068	2.23	0.000743
SAGE2contig_2659	ribulose-1,5-bisphosphate carboxylase/oxygenase small subunit				BAB19812	3	0
SAGE2contig_798	putative protein kinase Xa21				BAD19467	24.43	5.33e-15
SAGE2contig_4379	putative drought-induced protein RDI				BAD19956	2.37	0.000753
SAGE1contig_1178	putative ABC transporter				BAD33354	2.14	4.15e-07
SAGE1contig_318	putative aspartyl(D) tRNA Synthetase				BAD52943	6.6	0
SAGE1contig_5606	tetratricopeptide repeat domain 5-like protein				BAD73126	2.35	0.000149
SAGE1contig_1633	phosphoribulokinase/uridine kinase-like				BAD73764	8.86	0
SAGE1contig_5714	putative major facilitator superfamily antiporter				BAD81140	2.37	0.00279
SAGE1contig_3625	fructan exohydrolase				BAE44509	2.8	2.82e-09
SAGE2contig_2384	protein disulfide isomerase				BAH20800	3.78	0.00022
SAGE2contig_40	seed imbibition protein				BAI66422	2.32	0.000401
SAGE2contig_841	3-ketoacyl-CoA thiolase-like protein				BAI66423	2.09	0
SAGE2contig_4668	BEL1-type homeodomain protein				BAJ04686	3.06	2.51e-05
SAGE1contig_372	ferric reductase oxidase				BAJ09028	2.82	0
SAGE1contig_1830	60S ribosomal protein L36a-like				BAJ85326	3.09	0
SAGE2contig_4447	wheat cold induced 16				BAN63108	3.54	0
SAGE2contig_1223	14-3-3 protein	G-box factor 14-3-3 homolog F			CAA44259	3.92	0
SAGE2contig_3754	alpha tubulin				CAA52158	2.61	1.79e-09
SAGE1contig_1274	type II LHCI				CAA55864	2.83	0
SAGE1contig_566	plastocyanin precursor				CAA68696	4.26	0
SAGE1contig_4814	glutathione transferase F5				CAD29478	2.13	0.000163
SAGE2contig_1287	glutathione transferase F1				CAD29480	5.41	4.99e-09
SAGE1contig_2420	START domain-containing protein				CAH10188	4.11	9.95e-05
SAGE2contig_1999	photosystem 1 subunit 5				CAJ75642	38.57	0
SAGE2contig_1194	putative transcriptional activator DEMETER				CAQ58412	7.7	1.2e-06
SAGE2contig_5096	RNaseH				CAR66100	6.84	7.59e-11
SAGE2contig_345	KO2 protein				CBY78882	2.6	1.27e-05
SAGE2contig_4697	low affinity nitrate transporter, partial				CCN27378	3.38	2.61e-08
SAGE2contig_2780	TPA: putative DUF604-domain containing/glycosyltransferase-related family protein				DAA44602	5.79	0.000155
SAGE2contig_3064	TPA: lrgB-like family protein				DAA46519	20	4.52e-07
SAGE1contig_5182	SC3 protein				DAA57364	2.71	7.86e-07
SAGE2contig_1279	Glucan endo-1,3-beta-glucosidase, acidic isoform				EMS45378	39.31	0
SAGE1contig_4451	Glycyl-tRNA synthetase 1, mitochondrial				EMS46310	2.46	0.00321
SAGE2contig_1	Photosystem I reaction center subunit XI				EMS46316	2.25	0
SAGE2contig_2420	Pre-rRNA-processing protein TSR1-like protein				EMS46823	6.8	3.41e-09
SAGE1contig_5382	Iron-sulfur assembly protein IscA, chloroplastic				EMS47169	4.45	3.09e-13
SAGE1contig_6177	Retrovirus-related Pol polyprotein LINE-1				EMS49379	2.88	3.21e-06
SAGE2contig_197	Glyceraldehyde-3-phosphate dehydrogenase B, chloroplastic				EMS49604	2.17	0.000441
SAGE1contig_6367	Phototropin-2				EMS49903	5.26	4.54e-08
SAGE2contig_4479	Poly(ADP-ribose) glycohydrolase 1				EMS50067	12.74	0
SAGE2contig_2157	Endoplasmin				EMS50921	2.07	0.000123
SAGE2contig_454	Aquaporin PIP2-5				EMS51072	33.83	0
SAGE1contig_3614	Bidirectional sugar transporter SWEET13				EMS51422	2.69	0
SAGE1contig_4209	CBS domain-containing protein CBSX5				EMS51572	5.03	0
SAGE1contig_7042	Sulfite oxidase				EMS51776	3.36	0
SAGE1contig_5296	1-phosphatidylinositol-3-phosphate 5-kinase FAB1				EMS52480	2	0.000392
SAGE1contig_2643	Glutathione S-transferase DHAR2				EMS52980	4.85	0
SAGE2contig_550	Omega-3 fatty acid desaturase, chloroplastic				EMS53345	12.28	0
SAGE1contig_4926	Protein DCL, chloroplastic				EMS54113	2.63	9.22e-05
SAGE2contig_278	Protein arginine N-methyltransferase 5				EMS54238	2.52	7.77e-14
SAGE2contig_1110	ABC transporter C family member 8				EMS55529	5.72	4.01e-08
SAGE2contig_411	Tryptophanyl-tRNA synthetase, cytoplasmic				EMS55590	2.73	0
SAGE2contig_4519	Wall-associated receptor kinase 1				EMS55622	2.25	0.0042
SAGE2contig_2471	putative pyridoxal biosynthesis protein PDX1.1				EMS55943	75.8	0
SAGE2contig_1037	Chlorophyll a-b binding protein 8, chloroplastic				EMS56059	8.72	2.51e-10
SAGE1contig_1341	Endoplasmin-like protein				EMS56078	5.98	1.23e-07
SAGE1contig_6177	Polycomb group protein EMBRYONIC FLOWER 2				EMS56299	2.88	3.21e-06
SAGE2contig_1773	Adenosylhomocysteinase				EMS57067	9.98	0
SAGE1contig_5878	Geminivirus Rep-interacting motor protein				EMS57237	6.77	0
SAGE1contig_743	Calcineurin subunit B				EMS57313	2.28	0.000707
SAGE1contig_2394	Inositol-tetrakisphosphate 1-kinase 2				EMS58471	2.28	0
SAGE2contig_4026	LRR receptor-like serine/threonine-protein kinase GSO1				EMS59073	5.26	4.37e-06
SAGE2contig_4642	L-type lectin-domain containing receptor kinase IV.2				EMS59177	5.5	2.62e-14
SAGE1contig_1539	Photosystem I reaction center subunit psaK				EMS60576	8.88	0
SAGE2contig_90	Glutamate decarboxylase				EMS60776	5.9	0.000143
SAGE2contig_4930	Isoamylase 1, chloroplastic				EMS61317	2.56	0.000313
SAGE2contig_3121	L-ascorbate peroxidase 1, cytosolic				EMS61931	3.07	2.06e-06
SAGE1contig_4362	Phenylalanine ammonia-lyase				EMS62197	2.77	0
SAGE1contig_2669	Cytochrome P450 89A2				EMS62892	2.51	2.52e-08
SAGE2contig_2387	Respiratory burst oxidase-like protein F				EMS62912	5.51	3.81e-10
SAGE2contig_2394	Sterol 3-beta-glucosyltransferase				EMS64090	4.78	0
SAGE1contig_5668	Chlorophyll a-b binding protein 1B-20, chloroplastic				EMS64136	24.49	0
SAGE2contig_1880	Acyl-coenzyme A thioesterase 8				EMS64385	2.68	0
SAGE1contig_1053	Nucleolar GTP-binding protein 1				EMS64602	2.61	0.000249
SAGE2contig_3230	CBL-interacting protein kinase 7				EMS64861	3.93	0
SAGE1contig_216	Protein-L-isoaspartate O-methyltransferase				EMS65026	3.88	0
SAGE2contig_2491	Floral homeotic protein APETALA 2				EMS65666	2.53	5.8e-05
SAGE2contig_4955	Exocyst complex component 2				EMS65816	6.17	4.5e-08
SAGE1contig_3484	Guanylate kinase				EMS66388	2.75	1.04e-07
SAGE2contig_2741	Thiazole biosynthetic enzyme 1-2, chloroplastic				EMS66450	86.43	0
SAGE2contig_1872	Peptidyl-prolyl cis-trans isomerase B				EMS67885	3.95	2.62e-08
SAGE1contig_6923	Thioredoxin M-type, chloroplastic				EMS68100	2.26	5.41e-06
SAGE2contig_3715	Glycogenin-1				EMS68158	7.58	1.01e-07
SAGE2contig_2227	Metacaspase-1				EMS68640	2.66	5.88e-06
SAGE1contig_3635	Minor histocompatibility antigen H13				EMS68855	2.11	1.44e-05
SAGE2contig_3249	Glucan endo-1,3-beta-glucosidase GIII				EMT00138	8.42	6.66e-16
SAGE1contig_717	Cytokinin-N-glucosyltransferase 1				EMT00176	5.65	1.5e-13
SAGE2contig_4222	Putative serine/threonine-protein kinase receptor				EMT01912	2.6	0.000415
SAGE2contig_2620	Sulfotransferase 17				EMT02043	3.32	1.82e-05
SAGE1contig_4844	Protein STRUBBELIG-RECEPTOR FAMILY 6				EMT02096	2.66	0.0022
SAGE2contig_3508	Putative metal tolerance protein C3				EMT02559	2.85	8.23e-06
SAGE1contig_2716	Squalene synthetase				EMT03383	2.25	4.25e-06
SAGE2contig_5807	Peroxisomal membrane protein 2				EMT03498	9.87	6.06e-08
SAGE2contig_1081	Tripeptidyl-peptidase 2				EMT04065	3.3	5.98e-08
SAGE1contig_1199	Glucan endo-1,3-beta-glucosidase 8				EMT04543	3.92	0
SAGE1contig_1219	Cytochrome b6-f complex iron-sulfur subunit				EMT05399	3.42	0
SAGE2contig_227	Metallothionein-like protein 4A				EMT05738	4.6	0
SAGE2contig_4665	Auxin-induced protein				EMT06430	11.58	3.81e-13
SAGE1contig_5426	Ankyrin-1				EMT07177	2.29	0.00302
SAGE1contig_5717	Aminomethyltransferase, mitochondrial				EMT08132	15.41	0
SAGE2contig_2285	Magnesium-protoporphyrin IX monomethyl ester (oxidative) cyclase, chloroplastic				EMT08710	7.17	0
SAGE2contig_4095	Proline dehydrogenase, mitochondrial				EMT08826	2.42	2.32e-07
SAGE2contig_1102	Dihydrodipicolinate synthase 1, chloroplastic				EMT09189	10.07	0
SAGE1contig_5629	D-3-phosphoglycerate dehydrogenase				EMT10384	∞	6.56e-06
SAGE1contig_1396	S-adenosylmethionine decarboxylase proenzyme				EMT10641	2.68	1.75e-09
SAGE2contig_798	Putative LRR receptor-like serine/threonine-protein kinase				EMT10668	24.43	5.33e-15
SAGE2contig_4421	Seed lipoxygenase-3				EMT12011	14.11	0
SAGE2contig_2321	Chaperone protein dnaJ				EMT12124	8.73	0
SAGE2contig_2960	Beta-amylase				EMT12153	6.55	0
SAGE2contig_2620	LRR receptor-like serine/threonine-protein kinase ERL1				EMT12712	3.32	1.82e-05
SAGE2contig_3693	Oxalate oxidase GF-2.8				EMT13032	9.44	0
SAGE1contig_3084	Malate dehydrogenase, glyoxysomal				EMT13267	5.11	4.44e-16
SAGE2contig_4028	Pleiotropic drug resistance protein 3				EMT13665	9.3	0
SAGE2contig_3051	Putative serine/threonine-protein kinase receptor				EMT13802	2.28	4.83e-06
SAGE2contig_3064	Putative protein ywbG				EMT13887	20	4.52e-07
SAGE1contig_415	Prolyl-tRNA synthetase				EMT14583	2.42	1.44e-05
SAGE2contig_449	Proactivator polypeptide				EMT15379	2.7	0.000535
SAGE2contig_1116	3-ketoacyl-CoA synthase 11				EMT15934	26.74	0
SAGE1contig_3112	Serine/threonine-protein phosphatase PP1 isozyme 9				EMT16170	2.02	0
SAGE2contig_553	Sulfite oxidase				EMT17468	3.74	9.79e-06
SAGE2contig_1143	Putative receptor-like protein kinase				EMT17873	∞	2.77e-07
SAGE1contig_5991	Putative receptor-like protein kinase				EMT19328	9.34	1.49e-07
SAGE2contig_1360	Wall-associated receptor kinase 3				EMT19641	4.47	0.000111
SAGE2contig_1802	Putative cysteine-rich receptor-like protein kinase 39				EMT20750	5.87	3.79e-11
SAGE1contig_3614	Protein RUPTURED POLLEN GRAIN 1				EMT20808	2.69	0
SAGE2contig_3723	Benzoate carboxyl methyltransferase				EMT20994	3.02	0
SAGE2contig_2370	Mismatch repair endonuclease PMS2				EMT21505	2.68	0.000384
SAGE2contig_2874	PP2A regulatory subunit TAP46				EMT21702	3.68	1.38e-05
SAGE2contig_664	BTB/POZ domain-containing protein				EMT21744	2.08	3.37e-09
SAGE2contig_1328	Ribulose bisphosphate carboxylase small chain PW9, chloroplastic				EMT21846	13.16	1.7e-10
SAGE2contig_507	Inositol-pentakisphosphate 2-kinase				EMT22168	2.49	0.00115
SAGE2contig_2211	Serine carboxypeptidase-like protein 9				EMT22788	3.47	0.000364
SAGE2contig_1025	Beta-glucosidase 6				EMT23603	4.67	0
SAGE2contig_2642	Obtusifoliol 14-alpha demethylase				EMT25390	26.22	0
SAGE2contig_1889	Putative UDP-glucosyltransferase				EMT25769	4.35	0
SAGE1contig_5142	Plasma membrane ATPase				EMT26270	2.46	0
SAGE2contig_1313	Mitochondrial substrate carrier family protein Q				EMT26299	3.44	0
SAGE1contig_318	ER degradation-enhancing alpha-mannosidase-like protein 1				EMT26975	6.6	0
SAGE2contig_5137	Protein SRG1				EMT27025	8.57	2.61e-08
SAGE2contig_3312	Disease resistance protein RPM1				EMT27060	2.37	3.26e-14
SAGE2contig_1162	Phosphoserine phosphatase, chloroplastic				EMT27121	4.49	0.0001
SAGE2contig_1979	Signal transduction histidine-protein kinase barA				EMT27272	2.29	6.3e-08
SAGE1contig_1266	Thioredoxin H-type 2				EMT27284	2.55	0
SAGE2contig_2178	o-succinylbenzoate synthase				EMT27364	2.01	0
SAGE2contig_3079	Chitinase 8				EMT27550	38.43	2.42e-11
SAGE2contig_5943	Beta-galactosidase				EMT27587	2.86	6.38e-08
SAGE2contig_1477	Carboxyvinyl-carboxyphosphonate phosphorylmutase				EMT27814	2.18	2.11e-08
SAGE2contig_2271	Putative serine/threonine-protein kinase NAK				EMT28626	2.11	0.00382
SAGE1contig_286	SUMO-conjugating enzyme UBC9				EMT28682	5.68	0
SAGE1contig_1417	Tocopherol O-methyltransferase				EMT29211	2.11	0.00195
SAGE2contig_2782	Putative UDP-glucosyltransferase				EMT29673	5.98	0
SAGE1contig_5225	DnaJ homolog subfamily B member 13				EMT30186	5.35	1.47e-10
SAGE2contig_1743	Putative disease resistance RPP13-like protein 1				EMT30296	147.4	0
SAGE2contig_5389	TMV resistance protein N				EMT30530	11.23	8.5e-07
SAGE2contig_5389	Putative disease resistance protein RGA1				EMT30582	11.23	8.5e-07
SAGE1contig_4756	Eukaryotic translation initiation factor 5A-1				EMT30955	7.48	2.13e-08
SAGE1contig_3966	S-norcoclaurine synthase				EMT31000	2.15	3.16e-06
SAGE2contig_3065	Lectin-domain containing receptor kinase A4.3				EMT31034	4.01	8.64e-08
SAGE1contig_3496	Exocyst complex component 7				EMT31312	3.3	2.37e-09
SAGE1contig_3692	Ribonuclease 1				EMT31573	2.38	1.4e-06
SAGE2contig_1953	Cysteine-rich receptor-like protein kinase 25				EMT31768	4.02	0
SAGE2contig_510	Putative aquaporin TIP1-2				EMT32480	17.07	0
SAGE2contig_1911	Cytochrome P450 71C4				EMT32600	8.34	0
SAGE2contig_749	Myb-related protein MYBAS2				EMT32647	2.95	0
SAGE1contig_1198	Syntaxin-132				EMT33763	3.28	6.47e-05
SAGE2contig_2370	Aspartic proteinase nepenthesin-2				EMT33801	2.68	0.000384
SAGE2contig_4938	RING finger and CHY zinc finger domain-containing protein 1				EMT33866	3.6	0
SAGE1contig_6690	putative WRKY transcription factor 9				EXB97293	3.92	6.04e-06
SAGE1contig_4695	Eukaryotic initiation factor 4A-1				EXC64543	3.01	0.000977
SAGE1contig_818	senescence-associated protein				KEH16993	2.22	0
SAGE1contig_2515	OTU-like cysteine protease family protein				NP_001051970	2.04	0
SAGE1contig_1219	Plastohydroquinone:plastocyanin oxidoreductase iron-sulfur protein				NP_001059962	3.42	0
SAGE2contig_374	9-cis-epoxycarotenoid dioxygenase 2				NP_001066686	4.69	0
SAGE1contig_738	IM30 protein-like protein				NP_001130281	2.31	0.00161
SAGE2contig_43	3-beta hydroxysteroid dehydrogenase/isomerase				NP_001151520	4.68	1.08e-07
SAGE2contig_164	36.4 kDa proline-rich protein precursor				NP_001152394	16.2	0
SAGE1contig_1306	proline synthetase-like protein				NP_001152502	2.84	0
SAGE1contig_1892	ribosomal protein S7				NP_043077	8.29	0
SAGE1contig_3540	ATP synthase CF1 beta subunit				NP_114266	6.42	0
SAGE2contig_1209	phosphoglycerate mutase family protein				P29305	2.48	0
SAGE2contig_1197	Glutathione S-transferase 2				P30111	3.73	0
SAGE1contig_302	Endoplasmin homolog				P36183	3.58	0
SAGE1contig_2865	Sedoheptulose-1,7-bisphosphatase				P46285	7.19	0
SAGE2contig_4962	WIR1B_WHEAT				Q01481	∞	1.01e-08
SAGE1contig_5990	catalase				Q43206	8.66	0
SAGE1contig_6690	PREDICTED: stress response protein NST1-like				XP_003547561	3.92	6.04e-06
SAGE1contig_3449	PREDICTED: metal tolerance protein 4-like				XP_003558420	4.09	1.78e-15
SAGE1contig_3969	PREDICTED: 24-methylenesterol C-methyltransferase 2-like				XP_003558867	7.46	2.73e-07
SAGE2contig_2334	PREDICTED: 60S ribosomal protein L13a-4-like				XP_003559332	2.03	3.93e-05
SAGE1contig_5791	PREDICTED: oxygen-evolving enhancer protein 3-1, chloroplastic-like				XP_003560116	5.26	7.28e-09
SAGE2contig_1530	leucine-rich repeat extensin-like protein 6-like				XP_003561361	2.72	0
SAGE2contig_3230	PREDICTED: sec-independent protein translocase protein TatA-like				XP_003562204	3.93	0
SAGE1contig_738	PREDICTED: probable membrane-associated 30 kDa protein, chloroplastic-like				XP_003562483	2.31	0.00161
SAGE1contig_1274	chlorophyll a-b binding protein 7				XP_003562834	2.83	0
SAGE2contig_1593	PREDICTED: nucleolar protein 56-like				XP_003563386	4.32	0.000154
SAGE1contig_5182	PREDICTED: secretory carrier-associated membrane protein 2-like				XP_003564355	2.71	7.86e-07
SAGE2contig_4076	PREDICTED: 3-phosphoinositide-dependent protein kinase 1-like				XP_003564737	3.05	0.000455
SAGE2contig_537	PREDICTED: random slug protein 5-like				XP_003564981	2.13	0
SAGE2contig_5729	PREDICTED: lipase-like				XP_003568468	5.32	2.36e-07
SAGE2contig_3569	Histone H2B.2				XP_003568596	50.95	0
SAGE1contig_6862	ATP-dependent zinc metalloprotease FTSH 9, chloroplastic/mitochondrial-like				XP_003569373	6.9	5.06e-05
SAGE2contig_969	PREDICTED: katanin p60 ATPase-containing subunit A-like 2-like				XP_003569543	2.32	1.93e-09
SAGE1contig_1633	D-glycerate 3-kinase, chloroplastic-like				XP_003569572	8.86	0
SAGE1contig_6871	PREDICTED: guanine nucleotide-binding protein subunit beta-like protein A-like				XP_003569582	2.02	5.98e-12
SAGE2contig_215	PREDICTED: thylakoid membrane phosphoprotein 14 kDa, chloroplastic-like				XP_003569866	24.85	0
SAGE2contig_5999	PREDICTED: heat shock protein STI-like				XP_003569975	3.64	1.07e-07
SAGE1contig_1771	membrane-bound O-acyltransferase domain-containing protein 2-like				XP_003570095	2.25	5.24e-07
SAGE2contig_901	PREDICTED: phosphatase IMPL1, chloroplastic-like				XP_003570111	5.32	0
SAGE1contig_5553	PREDICTED: probable carotenoid cleavage dioxygenase 4, chloroplastic-like				XP_003570182	2.34	3.22e-09
SAGE2contig_3962	PREDICTED: peptidyl-prolyl isomerase FKBP12-like				XP_003570588	2.11	1.41e-05
SAGE2contig_2223	EIN3-binding F-box protein 1-like				XP_003571400	2.81	3.17e-06
SAGE2contig_5614	PREDICTED: casein kinase I isoform delta-like				XP_003572511	6.15	3.66e-11
SAGE2contig_517	PREDICTED: stromal cell-derived factor 2-like protein-like				XP_003574541	4.21	3.63e-09
SAGE1contig_6333	PREDICTED: cell number regulator 2-like				XP_003575228	5.93	0
SAGE2contig_5695	Light-inducible protein CPRF2				XP_003577779	7.9	3.69e-05
SAGE2contig_1632	PREDICTED: ubiquitin-conjugating enzyme E2 variant 1C-like				XP_003577901	3.23	1.97e-06
SAGE2contig_2232	PREDICTED: disease resistance protein RPP13-like				XP_003579137	22.71	7.71e-08
SAGE2contig_4152	PREDICTED: F-box/FBD/LRR-repeat protein At1g78750-like				XP_003579216	4.02	5.76e-05
SAGE1contig_1260	PREDICTED: probable protein phosphatase 2C 39-like				XP_003579662	2.46	3.82e-08
SAGE2contig_3389	PREDICTED: NAD(P)H-quinone oxidoreductase subunit M, chloroplastic-like				XP_003580241	3.31	6.25e-11
SAGE1contig_5664	PREDICTED: glutamyl-tRNA(Gln) amidotransferase subunit A-like				XP_003580892	2.25	3.98e-08
SAGE1contig_6953	PREDICTED: protein FAR1-RELATED SEQUENCE 5-like				XP_003581310	3.51	1.11e-15
SAGE2contig_3533	PREDICTED: 5-epiaristolochene 1,3-dihydroxylase-like				XP_003581648	11.39	0
SAGE2contig_2796	Lateral signaling target protein-like protein				XP_003603776	2.12	4.9e-10
SAGE1contig_2256	RRNA intron-encoded homing endonuclease				XP_003614389	2.68	0
SAGE1contig_400	ATP synthase subunit beta				XP_003627732	2.4	0
SAGE2contig_2184	Cell wall-associated hydrolase, partial				XP_003637074	10.37	0
SAGE2contig_1997	1-aminocyclopropane-1-carboxylate oxidase-like				XP_004241993	6.02	1.17e-11
SAGE1contig_6359	PREDICTED: wall-associated receptor kinase 5-like				XP_004953188	5.35	2.89e-07
SAGE2contig_10	PREDICTED: proton pump-interactor 1-like isoform X1				XP_004956633	2.72	0.000165
SAGE2contig_2577	PREDICTED: mediator of RNA polymerase II transcription subunit 33A-like				XP_004959895	3.35	9.6e-08
SAGE2contig_28	PREDICTED: probable cation-transporting ATPase-like isoform X1				XP_004962141	2.3	0
SAGE2contig_1743	Wall-associated receptor kinase 3				XP_004964422	147.4	0
SAGE2contig_723	PREDICTED: classical arabinogalactan protein 4-like				XP_004966442	2.12	7.78e-07
SAGE2contig_1938	PREDICTED: vacuolar protein sorting-associated protein 51 homolog isoform X1				XP_004981842	16	2.13e-11
SAGE1contig_5548	senescence-associated family protein				XP_006372581	2.98	0.000233
SAGE1contig_1072	BAG family molecular chaperone regulator 4-like				XP_006644951	2.03	0
SAGE2contig_170	PREDICTED: magnesium transporter NIPA3-like				XP_006647255	3.57	0
SAGE1contig_1178	PREDICTED: uncharacterized aarF domain-containing protein kinase				XP_006648776	2.14	4.15e-07
SAGE1contig_4318	NHL repeat-containing protein 2-like				XP_006649977	3.41	7.24e-05
SAGE1contig_6690	PREDICTED: trichohyalin-like				XP_006651729	3.92	6.04e-06
SAGE2contig_2950	PREDICTED: nudix hydrolase 15, mitochondrial-like				XP_006660089	2.54	0.00237
SAGE1contig_4830	,pyruvate dehydrogenase E1 component subunit beta-1				XP_006660328	3.89	6.44e-08
SAGE1contig_2747	PREDICTED: outer envelope pore protein 37				XP_006664436	2.37	0
SAGE1contig_6266	NF-kappa-B inhibitor-like protein 2 isoform 1				XP_007015756	17.9	1.79e-05
SAGE1contig_4209	Cystathionine beta-synthase family protein isoform 2, partial				XP_007021351	5.03	0
SAGE2contig_43	NAD(P)-binding Rossmann-fold superfamily protein				XP_007025110	3.16	0.000214
SAGE1contig_5717	Glycine cleavage T-protein family isoform 1				XP_007026120	15.41	0
SAGE1contig_5900	Iron-sulfur cluster biosynthesis family protein isoform 1				XP_007027744	2.21	0.000485
SAGE2contig_1034	NDH-dependent cyclic electron flow 1				XP_007030711	2.69	2.66e-15
SAGE1contig_738	Plastid transcriptionally active 4				XP_007033807	2.31	0.00161
SAGE2contig_1938	Vps51/Vps67 family (components of vesicular transport) protein isoform 1				XP_007051100	16	2.13e-11
SAGE1contig_5516	Plant VAMP (vesicle-associated membrane protein) family protein isoform 1				XP_007052122	2.53	1.14e-05
SAGE2contig_1142	CHK1 checkpoint-like protein, partial				XP_007371710	2.21	0.000106
SAGE1contig_157	cytochrome f				YP_008239184	35.95	0
SAGE2contig_52	NADH-plastoquinone oxidoreductase subunit 2				YP_008592685	10.46	0
SAGE2contig_2347	ycf3 gene product				YP_009024256	5.63	0
SAGE1contig_273	photosystem II				YP_874722	4.84	0
