# Supplementary material for: De Novo Assembled Wheat Transcriptomes Delineate Differentially Expressed Host Genes in Response to Leaf Rust Infection
Source: PLoS One. 2016 Feb 3;11(2):e0148453. doi: 10.1371/journal.pone.0148453 (PMC4739524; doi:10.1371/journal.pone.0148453)
Supplement: S8 File — (XLS) [file pone.0148453.s008.xls]

## Sheet: Sheet1
	Experiment				Kal's Z-test: R-PI vs R-M					Annotation	R-M (R-M library trimmed reads)						R-PI (R-PI library trimmed reads)
Feature ID	Range (original values)	IQR (original values)	Difference (original values)	Fold Change (original values)	Proportions difference	Proportions fold change	Test statistic	P-value	FDR p-value correction	GO biological process	Expression values	Gene length	Unique gene reads	Total gene reads	RPKM	Means	Expression values	Gene length	Unique gene reads	Total gene reads	RPKM	Means
SAGE3contig_1	51.23	51.23	-51.23	-24.67	-1.08e-05	-24.9	-6.91	4.91e-12	1.7e-11	0006464 // cellular protein modification process (GO_REF:nd [ND]) /// 0009628 // response to abiotic stimulus (GO_REF:nd [ND]) /// 0050789 // regulation of biological process (GO_REF:nd [ND]) /// 0040029 // regulation of gene expression, epigenetic (GO_REF:nd [ND]) /// 0007049 // cell cycle (GO_REF:nd [ND]) /// 0006996 // organelle organization (GO_REF:nd [ND]) /// 0006950 // response to stress (…	53.39	1012	56	56	53.39	53.39	2.16	1012	2	2	2.16	2.16
SAGE3contig_1001	95.86	95.86	95.86	4.19	1.99e-05	4.15	7.62	2.62e-14	1.03e-13		30.1	513	14	16	30.1	30.1	125.96	513	58	59	125.96	125.96
SAGE3contig_1002	200.18	200.18	200.18	2.61	4.15e-05	2.58	9.35	0	0		124.51	651	84	84	124.51	124.51	324.69	651	193	193	324.69	324.69
SAGE3contig_1003	310.58	310.58	-310.58	-3.4	-6.56e-05	-3.43	-13.13	0	0		440.08	296	134	135	440.08	440.08	129.5	296	35	35	129.5	129.5
SAGE3contig_1005	1016.55	1016.55	-1016.55	-3.14	-0.000215	-3.17	-23.15	0	0		1490.59	134	8	207	1490.59	1490.59	474.04	134	2	58	474.04	474.04
SAGE3contig_1014	40.37	40.37	-40.37	-2.2	-8.56e-06	-2.22	-3.94	8.06e-05	0.000162		73.94	261	19	20	73.94	73.94	33.57	261	7	8	33.57	33.57
SAGE3contig_1016	730.23	730.23	-730.23	-6.17	-0.000154	-6.23	-23.1	0	0		871.54	62	55	56	871.54	871.54	141.32	62	7	8	141.32	141.32
SAGE3contig_1017	20.93	20.93	-20.93	-8.52	-4.41e-06	-8.6	-4.09	4.31e-05	8.92e-05		23.71	1180	29	29	23.71	23.71	2.78	1180	3	3	2.78	2.78
SAGE3contig_1019	1019.19	1019.19	-1019.19	-3.18	-0.000215	-3.21	-23.26	0	0		1487.08	316	485	487	1487.08	1487.08	467.88	316	134	135	467.88	467.88
SAGE3contig_1020	184.54	184.54	-184.54	-2.71	-3.9e-05	-2.74	-9.32	0	0		292.4	132	40	40	292.4	292.4	107.86	132	13	13	107.86	107.86
SAGE3contig_1021	163.66	163.66	163.66	2.52	3.39e-05	2.5	8.31	0	0		107.69	448	50	50	107.69	107.69	271.35	448	111	111	271.35	271.35
SAGE3contig_1026	87.66	87.66	-87.66	-3.93	-1.85e-05	-3.97	-7.28	3.44e-13	1.27e-12		117.57	476	58	58	117.57	117.57	29.91	476	13	13	29.91	29.91
SAGE3contig_1028	69.77	69.77	-69.77	-4.53	-1.47e-05	-4.57	-6.72	1.78e-11	5.97e-11	0000003 // reproduction (GO_REF:nd [ND]) /// 0019538 // protein metabolic process (GO_REF:nd [ND]) /// 0006996 // organelle organization (GO_REF:nd [ND]) /// 0009058 // biosynthetic process (GO_REF:nd [ND]) /// 0007275 // multicellular organismal development (GO_REF:nd [ND]) /// 0009790 // embryo development (GO_REF:nd [ND])	89.53	388	36	36	89.53	89.53	19.76	388	7	7	19.76	19.76
SAGE3contig_1029	376.25	376.25	-376.25	-2.98	-7.96e-05	-3.01	-13.82	0	0		566.09	150	88	88	566.09	566.09	189.83	150	26	26	189.83	189.83
SAGE3contig_1030	303.43	303.43	303.43	2.13	6.27e-05	2.11	10.32	0	0	0009058 // biosynthetic process (GO_REF:nd [ND]) /// 0006950 // response to stress (GO_REF:nd [ND]) /// 0006139 // nucleobase-containing compound metabolic process (GO_REF:nd [ND]) /// 0006259 // DNA metabolic process (GO_REF:nd [ND])	268.97	861	240	240	268.97	268.97	572.4	861	449	450	572.4	572.4
SAGE3contig_1031	445.89	445.89	-445.89	-5.36	-9.4e-05	-5.41	-17.6	0	0		548.17	257	95	146	548.17	548.17	102.27	257	14	24	102.27	102.27
SAGE3contig_1038	225.32	225.32	-225.32	-2.11	-4.78e-05	-2.13	-9.09	0	0		428.33	205	91	91	428.33	428.33	203.01	205	38	38	203.01	203.01
SAGE3contig_1039	164.34	164.34	-164.34	-5.73	-3.47e-05	-5.78	-10.82	0	0		199.11	63	11	13	199.11	199.11	34.77	63	2	2	34.77	34.77
SAGE3contig_1040	93	93	-93	-3.23	-1.97e-05	-3.26	-7.07	1.6e-12	5.69e-12	0009056 // catabolic process (GO_REF:nd [ND]) /// 0016049 // cell growth (GO_REF:nd [ND]) /// 0030154 // cell differentiation (GO_REF:nd [ND]) /// 0050789 // regulation of biological process (GO_REF:nd [ND]) /// 0006950 // response to stress (GO_REF:nd [ND]) /// 0008150 // biological_process (GO_REF:nd [ND]) /// 0009719 // response to endogenous stimulus (GO_REF:nd [ND]) /// 0009605 // response t…	134.7	394	28	55	134.7	134.7	41.7	394	12	15	41.7	41.7
SAGE3contig_1041	72.27	72.27	-72.27	-2.06	-1.53e-05	-2.08	-5.07	4.08e-07	1.01e-06		140.72	96	5	14	140.72	140.72	68.45	96	3	6	68.45	68.45
SAGE3contig_1043	418.48	418.48	-418.48	-8.69	-8.82e-05	-8.78	-18.33	0	0		472.88	302	148	148	472.88	472.88	54.4	302	14	15	54.4	54.4
SAGE3contig_1045	20.61	20.61	20.61	2.55	4.27e-06	2.53	2.97	0.00298	0.00501		13.26	291	2	4	13.26	13.26	33.87	291	4	9	33.87	33.87
SAGE3contig_1051	35.02	35.02	-35.02	-2.32	-7.42e-06	-2.34	-3.78	0.000158	0.000308	0006412 // translation (GO_REF:nd [ND])	61.5	910	43	58	61.5	61.5	26.48	910	18	22	26.48	26.48
SAGE3contig_1053	51.39	51.39	-51.39	-7.93	-1.08e-05	-8	-6.35	2.1e-10	6.63e-10		58.81	443	25	27	58.81	58.81	7.42	443	3	3	7.42	7.42
SAGE3contig_1057	110.08	110.08	-110.08	-6.46	-2.32e-05	-6.52	-9.03	0	0		130.23	326	44	44	130.23	130.23	20.16	326	6	6	20.16	20.16
SAGE3contig_106	3246.47	3246.47	-3246.47	-2.36	-0.000688	-2.39	-36.72	0	0		5626.59	456	2659	2659	5626.59	5626.59	2380.13	456	991	991	2380.13	2380.13
SAGE3contig_1062	30.98	30.98	-30.98	-2.14	-6.57e-06	-2.16	-3.4	0.000681	0.00124		58.17	282	14	17	58.17	58.17	27.19	282	5	7	27.19	27.19
SAGE3contig_1063	67.93	67.93	-67.93	-2.14	-1.44e-05	-2.16	-5.03	5.01e-07	1.23e-06	0009628 // response to abiotic stimulus (GO_REF:nd [ND]) /// 0044403 // symbiosis, encompassing mutualism through parasitism (GO_REF:nd [ND]) /// 0000003 // reproduction (GO_REF:nd [ND]) /// 0040029 // regulation of gene expression, epigenetic (GO_REF:nd [ND]) /// 0006950 // response to stress (GO_REF:nd [ND]) /// 0009653 // anatomical structure morphogenesis (GO_REF:nd [ND]) /// 0007275 // multi…	127.69	733	97	97	127.69	127.69	59.77	733	40	40	59.77	59.77
SAGE3contig_107	118.61	118.61	-118.61	-2.61	-2.51e-05	-2.63	-7.35	2.05e-13	7.64e-13		192.44	356	56	71	192.44	192.44	73.83	356	22	24	73.83	73.83
SAGE3contig_1070	75.98	75.98	75.98	2.17	1.57e-05	2.15	5.22	1.76e-07	4.47e-07		65.12	163	5	11	65.12	65.12	141.1	163	12	21	141.1	141.1
SAGE3contig_1073	1635.69	1635.69	-1635.69	-2.33	-0.000347	-2.35	-25.85	0	0		2868.21	327	965	972	2868.21	2868.21	1232.51	327	367	368	1232.51	1232.51
SAGE3contig_1077	34.01	34.01	-34.01	-2.86	-7.19e-06	-2.89	-4.09	4.31e-05	8.93e-05		52.27	240	8	13	52.27	52.27	18.25	240	4	4	18.25	18.25
SAGE3contig_1079	410.63	410.63	-410.63	-5.46	-8.66e-05	-5.51	-16.95	0	0		502.75	428	172	223	502.75	502.75	92.12	428	23	36	92.12	92.12
SAGE3contig_108	2316.01	2316.01	2316.01	2.32	0.000479	2.3	30.02	0	0	0009056 // catabolic process (GO_REF:nd [ND]) /// 0016049 // cell growth (GO_REF:nd [ND]) /// 0030154 // cell differentiation (GO_REF:nd [ND]) /// 0006996 // organelle organization (GO_REF:nd [ND]) /// 0015031 // protein transport (GO_REF:nd [ND]) /// 0009719 // response to endogenous stimulus (GO_REF:nd [ND]) /// 0006810 // transport (GO_REF:nd [ND]) /// 0006629 // lipid metabolic process (GO_RE…	1750.57	366	606	664	1750.57	1750.57	4066.58	366	1295	1359	4066.58	4066.58
SAGE3contig_1083	182.45	182.45	-182.45	-4.73	-3.85e-05	-4.77	-10.98	0	0		231.42	246	51	59	231.42	231.42	48.97	246	10	11	48.97	48.97
SAGE3contig_1085	144.84	144.84	-144.84	-2.64	-3.07e-05	-2.67	-8.17	3.33e-16	1.44e-15		232.99	410	99	99	232.99	232.99	88.15	410	33	33	88.15	88.15
SAGE3contig_1086	133	133	-133	-4.55	-2.81e-05	-4.6	-9.29	0	0		170.44	351	62	62	170.44	170.44	37.44	351	12	12	37.44	37.44
SAGE3contig_1098	141.08	141.08	-141.08	-4.74	-2.98e-05	-4.78	-9.66	0	0		178.84	232	20	43	178.84	178.84	37.77	232	2	8	37.77	37.77
SAGE3contig_11	185.32	185.32	-185.32	-3.88	-3.91e-05	-3.91	-10.54	0	0		249.74	85	10	22	249.74	249.74	64.42	85	3	5	64.42	64.42
SAGE3contig_1100	581.07	581.07	-581.07	-4.63	-0.000123	-4.67	-19.49	0	0		741.34	246	119	189	741.34	741.34	160.27	246	22	36	160.27	160.27
SAGE3contig_1104	158.74	158.74	-158.74	-5.09	-3.35e-05	-5.14	-10.4	0	0		197.54	254	52	52	197.54	197.54	38.81	254	9	9	38.81	38.81
SAGE3contig_1111	888.87	888.87	-888.87	-4.57	-0.000188	-4.61	-24.05	0	0	0009056 // catabolic process (GO_REF:nd [ND]) /// 0019748 // secondary metabolic process (GO_REF:nd [ND]) /// 0009058 // biosynthetic process (GO_REF:nd [ND])	1137.78	374	92	441	1137.78	1137.78	248.91	374	24	85	248.91	248.91
SAGE3contig_1112	140.28	140.28	-140.28	-3.82	-2.96e-05	-3.85	-9.13	0	0		190.06	66	4	13	190.06	190.06	49.78	66	1	3	49.78	49.78
SAGE3contig_1114	109.47	109.47	-109.47	-2.01	-2.32e-05	-2.03	-6.15	7.58e-10	2.3e-09		217.45	71	7	16	217.45	217.45	107.98	71	2	7	107.98	107.98
SAGE3contig_1116	847.12	847.12	847.12	2.99	0.000176	2.96	20.35	0	0		426.36	86	30	38	426.36	426.36	1273.48	86	57	100	1273.48	1273.48
SAGE3contig_1119	84.93	84.93	-84.93	-7.05	-1.79e-05	-7.12	-8.04	8.88e-16	3.73e-15		98.97	156	16	16	98.97	98.97	14.04	156	2	2	14.04	14.04
SAGE3contig_112	106.76	106.76	-106.76	-3.69	-2.25e-05	-3.73	-7.89	3e-15	1.22e-14	0009628 // response to abiotic stimulus (GO_REF:nd [ND]) /// 0006950 // response to stress (GO_REF:nd [ND]) /// 0009058 // biosynthetic process (GO_REF:nd [ND]) /// 0006091 // generation of precursor metabolites and energy (GO_REF:nd [ND]) /// 0006139 // nucleobase-containing compound metabolic process (GO_REF:nd [ND]) /// 0006811 // ion transport (GO_REF:nd [ND]) /// 0009607 // response to bioti…	146.42	3921	524	595	146.42	146.42	39.66	3921	137	142	39.66	39.66
SAGE3contig_1120	951.25	951.25	-951.25	-4.79	-0.000201	-4.84	-25.14	0	0		1202.11	179	206	223	1202.11	1202.11	250.85	179	34	41	250.85	250.85
SAGE3contig_1122	252.2	252.2	-252.2	-2.44	-5.34e-05	-2.46	-10.38	0	0		427.84	106	47	47	427.84	427.84	175.64	106	17	17	175.64	175.64
SAGE3contig_1124	176.3	176.3	-176.3	-2.15	-3.74e-05	-2.17	-8.13	4.44e-16	1.89e-15		329.12	129	44	44	329.12	329.12	152.82	129	18	18	152.82	152.82
SAGE3contig_1125	47.37	47.37	-47.37	-11.01	-9.98e-06	-11.12	-6.32	2.63e-10	8.24e-10	0006629 // lipid metabolic process (GO_REF:nd [ND]) /// 0006950 // response to stress (GO_REF:nd [ND]) /// 0009058 // biosynthetic process (GO_REF:nd [ND]) /// 0008152 // metabolic process (GO_REF:nd [ND]) /// 0009605 // response to external stimulus (GO_REF:nd [ND]) /// 0006810 // transport (GO_REF:nd [ND])	52.1	463	25	25	52.1	52.1	4.73	463	2	2	4.73	4.73
SAGE3contig_1126	71.39	71.39	-71.39	-2.29	-1.51e-05	-2.31	-5.36	8.53e-08	2.22e-07		126.71	99	13	13	126.71	126.71	55.31	99	5	5	55.31	55.31
SAGE3contig_1131	567.82	567.82	-567.82	-3.32	-0.00012	-3.35	-17.62	0	0		812.33	215	94	181	812.33	812.33	244.51	215	16	48	244.51	244.51
SAGE3contig_1132	36.63	36.63	-36.63	-2.82	-7.75e-06	-2.85	-4.22	2.46e-05	5.21e-05		56.76	272	13	16	56.76	56.76	20.13	272	5	5	20.13	20.13
SAGE3contig_1139	1222.88	1222.88	-1222.88	-3.34	-0.000258	-3.37	-25.9	0	0		1746.25	226	257	409	1746.25	1746.25	523.37	226	64	108	523.37	523.37
SAGE3contig_1145	156.07	156.07	-156.07	-4.91	-3.29e-05	-4.96	-10.23	0	0	0006810 // transport (GO_REF:nd [ND])	196	192	39	39	196	196	39.93	192	7	7	39.93	39.93
SAGE3contig_1146	141.71	141.71	-141.71	-2.79	-3e-05	-2.82	-8.26	1.11e-16	4.9e-16		220.89	83	19	19	220.89	220.89	79.17	83	6	6	79.17	79.17
SAGE3contig_1148	189.32	189.32	-189.32	-2.29	-4.01e-05	-2.31	-8.72	0	0		336	112	33	39	336	336	146.68	112	14	15	146.68	146.68
SAGE3contig_1149	346.6	346.6	-346.6	-3.43	-7.32e-05	-3.46	-13.9	0	0		489.45	138	68	70	489.45	489.45	142.85	138	18	18	142.85	142.85
SAGE3contig_115	2207.57	2207.57	-2207.57	-4.76	-0.000466	-4.8	-38.23	0	0		2795.43	136	394	394	2795.43	2795.43	587.86	136	73	73	587.86	587.86
SAGE3contig_1150	81.1	81.1	-81.1	-4.28	-1.71e-05	-4.32	-7.15	8.58e-13	3.08e-12	0007049 // cell cycle (GO_REF:nd [ND]) /// 0007010 // cytoskeleton organization (GO_REF:nd [ND])	105.83	310	34	34	105.83	105.83	24.73	310	7	7	24.73	24.73
SAGE3contig_1153	39.6	39.6	-39.6	-6.75	-8.35e-06	-6.82	-5.46	4.89e-08	1.3e-07		46.48	955	36	46	46.48	46.48	6.88	955	6	6	6.88	6.88
SAGE3contig_1154	213.4	213.4	-213.4	-2.93	-4.51e-05	-2.95	-10.33	0	0		324.24	247	77	83	324.24	324.24	110.85	247	24	25	110.85	110.85
SAGE3contig_1162	59.35	59.35	-59.35	-6.34	-1.25e-05	-6.4	-6.61	3.73e-11	1.23e-10		70.46	493	36	36	70.46	70.46	11.11	493	5	5	11.11	11.11
SAGE3contig_1168	30.82	30.82	30.82	2.92	6.39e-06	2.89	3.85	0.00012	0.000236		16.06	841	14	14	16.06	16.06	46.88	841	34	36	46.88	46.88
SAGE3contig_1169	91.15	91.15	-91.15	-5.29	-1.92e-05	-5.34	-7.94	2e-15	8.24e-15		112.42	103	10	12	112.42	112.42	21.27	103	2	2	21.27	21.27
SAGE3contig_117	69.99	69.99	-69.99	-9.69	-1.47e-05	-9.78	-7.59	3.28e-14	1.27e-13		78.05	408	27	33	78.05	78.05	8.05	408	3	3	8.05	8.05
SAGE3contig_1172	2976.36	2976.36	2976.36	2.8	0.000617	2.77	37.17	0	0		1656.01	148	248	254	1656.01	1656.01	4632.38	148	622	626	4632.38	4632.38
SAGE3contig_1174	98.43	98.43	-98.43	-8.37	-2.07e-05	-8.45	-8.85	0	0		111.79	164	9	19	111.79	111.79	13.36	164	1	2	13.36	13.36
SAGE3contig_1176	143.15	143.15	-143.15	-2.64	-3.03e-05	-2.67	-8.12	4.44e-16	1.89e-15	0009056 // catabolic process (GO_REF:nd [ND]) /// 0015031 // protein transport (GO_REF:nd [ND]) /// 0008152 // metabolic process (GO_REF:nd [ND]) /// 0006139 // nucleobase-containing compound metabolic process (GO_REF:nd [ND]) /// 0006810 // transport (GO_REF:nd [ND]) /// 0016043 // cellular component organization (GO_REF:nd [ND])	230.27	176	42	42	230.27	230.27	87.12	176	14	14	87.12	87.12
SAGE3contig_1178	233.62	233.62	-233.62	-6.9	-4.92e-05	-6.97	-13.29	0	0		273.2	166	47	47	273.2	273.2	39.59	166	6	6	39.59	39.59
SAGE3contig_1179	98	98	98	2.35	2.03e-05	2.33	6.21	5.35e-10	1.65e-09		72.68	385	26	29	72.68	72.68	170.68	385	54	60	170.68	170.68
SAGE3contig_118	697.93	697.93	-697.93	-2.68	-0.000148	-2.7	-18.02	0	0		1114.42	71	68	82	1114.42	1114.42	416.48	71	19	27	416.48	416.48
SAGE3contig_1181	30.57	30.57	-30.57	-3.17	-6.46e-06	-3.2	-4.03	5.68e-05	0.000116		44.65	389	10	18	44.65	44.65	14.08	389	4	5	14.08	14.08
SAGE3contig_1185	132.79	132.79	-132.79	-4.82	-2.8e-05	-4.87	-9.4	0	0	0006412 // translation (GO_REF:nd [ND]) /// 0006464 // cellular protein modification process (GO_REF:nd [ND]) /// 0009628 // response to abiotic stimulus (GO_REF:nd [ND]) /// 0000003 // reproduction (GO_REF:nd [ND]) /// 0050789 // regulation of biological process (GO_REF:nd [ND]) /// 0006950 // response to stress (GO_REF:nd [ND]) /// 0006996 // organelle organization (GO_REF:nd [ND]) /// 0006091 …	167.53	599	33	104	167.53	167.53	34.74	599	8	19	34.74	34.74
SAGE3contig_1189	146.13	146.13	146.13	2.27	3.02e-05	2.25	7.44	9.9e-14	3.76e-13		115.06	369	44	44	115.06	115.06	261.18	369	88	88	261.18	261.18
SAGE3contig_119	83.6	83.6	-83.6	-2.43	-1.77e-05	-2.45	-5.97	2.37e-09	7e-09	0050789 // regulation of biological process (GO_REF:nd [ND])	142.08	618	91	91	142.08	142.08	58.48	618	33	33	58.48	58.48
SAGE3contig_1191	590.58	590.58	-590.58	-2.43	-0.000125	-2.45	-15.86	0	0		1004.25	368	6	383	1004.25	1004.25	413.67	368	2	139	413.67	413.67
SAGE3contig_1194	110.65	110.65	-110.65	-5.58	-2.33e-05	-5.63	-8.84	0	0		134.81	136	18	19	134.81	134.81	24.16	136	3	3	24.16	24.16
SAGE3contig_1196	360.75	360.75	-360.75	-3.9	-7.62e-05	-3.94	-14.73	0	0		485.07	185	24	93	485.07	485.07	124.32	185	7	21	124.32	124.32
SAGE3contig_120	1312.38	1312.38	-1312.38	-8.56	-0.000277	-8.64	-32.41	0	0	0006950 // response to stress (GO_REF:nd [ND]) /// 0008152 // metabolic process (GO_REF:nd [ND])	1485.95	713	788	1098	1485.95	1485.95	173.57	713	89	113	173.57	173.57
SAGE3contig_1202	77.49	77.49	-77.49	-6.75	-1.63e-05	-6.82	-7.63	2.32e-14	9.11e-14		90.96	244	22	23	90.96	90.96	13.47	244	3	3	13.47	13.47
SAGE3contig_1204	275.68	275.68	-275.68	-2.79	-5.83e-05	-2.82	-11.52	0	0		429.69	128	5	57	429.69	429.69	154.01	128	2	18	154.01	154.01
SAGE3contig_1207	170.73	170.73	-170.73	-3.65	-3.61e-05	-3.68	-9.95	0	0		235.15	119	21	29	235.15	235.15	64.42	119	7	7	64.42	64.42
SAGE3contig_1212	46.29	46.29	-46.29	-2.77	-9.79e-06	-2.8	-4.71	2.5e-06	5.82e-06		72.45	293	22	22	72.45	72.45	26.17	293	7	7	26.17	26.17
SAGE3contig_1217	141.7	141.7	-141.7	-3.39	-2.99e-05	-3.42	-8.86	0	0		201.03	240	48	50	201.03	201.03	59.32	240	8	13	59.32	59.32
SAGE3contig_1219	35.98	35.98	-35.98	-4.41	-7.59e-06	-4.45	-4.8	1.62e-06	3.81e-06		46.54	311	13	15	46.54	46.54	10.56	311	2	3	10.56	10.56
SAGE3contig_122	5253.38	5253.38	-5253.38	-2.56	-0.00111	-2.58	-48.53	0	0		8620.3	377	3368	3368	8620.3	8620.3	3366.92	377	1159	1159	3366.92	3366.92
SAGE3contig_1229	339.04	339.04	-339.04	-4.41	-7.15e-05	-4.45	-14.72	0	0		438.6	99	36	45	438.6	438.6	99.56	99	9	9	99.56	99.56
SAGE3contig_1240	123.96	123.96	-123.96	-2.2	-2.63e-05	-2.22	-6.91	4.9e-12	1.7e-11		227.04	85	18	20	227.04	227.04	103.08	85	8	8	103.08	103.08
SAGE3contig_1241	83.45	83.45	-83.45	-15.86	-1.76e-05	-16.01	-8.62	0	0		89.07	195	18	18	89.07	89.07	5.62	195	1	1	5.62	5.62
SAGE3contig_1243	532.85	532.85	-532.85	-2.46	-0.000113	-2.48	-15.16	0	0		897.91	72	52	67	897.91	897.91	365.06	72	20	24	365.06	365.06
SAGE3contig_1244	142.34	142.34	-142.34	-4.41	-3e-05	-4.45	-9.54	0	0		184.15	131	25	25	184.15	184.15	41.8	131	5	5	41.8	41.8
SAGE3contig_125	1755.13	1755.13	1755.13	3.11	0.000364	3.08	29.75	0	0		832.07	138	108	119	832.07	832.07	2587.2	138	311	326	2587.2	2587.2
SAGE3contig_1254	313.6	313.6	-313.6	-3.35	-6.63e-05	-3.38	-13.13	0	0		447.16	82	37	38	447.16	447.16	133.56	82	10	10	133.56	133.56
SAGE3contig_1255	175.44	175.44	-175.44	#NAME?	-3.69e-05	#NAME?	-13.31	0	0		175.44	88	14	16	175.44	175.44	0	88	0	0	0	0
SAGE3contig_1258	86.25	86.25	86.25	2.57	1.79e-05	2.54	6.09	1.14e-09	3.43e-09		55.07	403	22	23	55.07	55.07	141.32	403	52	52	141.32	141.32
SAGE3contig_1262	151.05	151.05	151.05	2.2	3.12e-05	2.18	7.43	1.12e-13	4.25e-13		126.21	237	0	31	126.21	126.21	277.26	237	1	60	277.26	277.26
SAGE3contig_1264	841.28	841.28	-841.28	-2.12	-0.000179	-2.14	-17.62	0	0	0009056 // catabolic process (GO_REF:nd [ND])	1590.97	168	277	277	1590.97	1590.97	749.69	168	115	115	749.69	749.69
SAGE3contig_1267	733.44	733.44	733.44	8.05	0.000153	7.97	23.76	0	0		104.06	102	0	11	104.06	104.06	837.5	102	3	78	837.5	837.5
SAGE3contig_1270	177.32	177.32	-177.32	-2.26	-3.76e-05	-2.28	-8.38	0	0		318.05	179	59	59	318.05	318.05	140.72	179	23	23	140.72	140.72
SAGE3contig_1271	120.16	120.16	-120.16	-3.3	-2.54e-05	-3.34	-8.09	5.55e-16	2.36e-15		172.31	84	15	15	172.31	172.31	52.15	84	4	4	52.15	52.15
SAGE3contig_1272	76.29	76.29	-76.29	-2.11	-1.62e-05	-2.13	-5.29	1.2e-07	3.08e-07		144.74	80	12	12	144.74	144.74	68.45	80	5	5	68.45	68.45
SAGE3contig_1273	46.06	46.06	-46.06	-9.99	-9.7e-06	-10.08	-6.17	6.7e-10	2.04e-09	0009056 // catabolic process (GO_REF:nd [ND]) /// 0050789 // regulation of biological process (GO_REF:nd [ND]) /// 0019748 // secondary metabolic process (GO_REF:nd [ND]) /// 0006996 // organelle organization (GO_REF:nd [ND]) /// 0006950 // response to stress (GO_REF:nd [ND]) /// 0008219 // cell death (GO_REF:nd [ND]) /// 0008150 // biological_process (GO_REF:nd [ND]) /// 0015031 // protein trans…	51.18	641	26	34	51.18	51.18	5.13	641	2	3	5.13	5.13
SAGE3contig_1276	382.44	382.44	-382.44	-8.43	-8.06e-05	-8.51	-17.46	0	0		433.89	149	67	67	433.89	433.89	51.45	149	7	7	51.45	51.45
SAGE3contig_1279	41.83	41.83	-41.83	-2.42	-8.86e-06	-2.45	-4.22	2.47e-05	5.23e-05	0008152 // metabolic process (GO_REF:nd [ND])	71.24	447	25	33	71.24	71.24	29.4	447	12	12	29.4	29.4
SAGE3contig_128	580.45	580.45	-580.45	-23.13	-0.000122	-23.35	-23.19	0	0		606.69	167	105	105	606.69	606.69	26.23	167	4	4	26.23	26.23
SAGE3contig_1292	76.46	76.46	-76.46	-8.52	-1.61e-05	-8.6	-7.82	5.33e-15	2.16e-14		86.63	323	29	29	86.63	86.63	10.17	323	3	3	10.17	10.17
SAGE3contig_1295	224.49	224.49	224.49	2.11	4.64e-05	2.09	8.83	0	0	0006950 // response to stress (GO_REF:nd [ND]) /// 0015031 // protein transport (GO_REF:nd [ND])	202.63	500	105	105	202.63	202.63	427.13	500	195	195	427.13	427.13
SAGE3contig_1298	599.25	599.25	-599.25	-4.42	-0.000126	-4.47	-19.6	0	0	0006464 // cellular protein modification process (GO_REF:nd [ND]) /// 0000003 // reproduction (GO_REF:nd [ND]) /// 0009719 // response to endogenous stimulus (GO_REF:nd [ND]) /// 0009790 // embryo development (GO_REF:nd [ND])	774.26	582	126	467	774.26	774.26	175.01	582	37	93	175.01	175.01
SAGE3contig_130	878.14	878.14	-878.14	-4.18	-0.000185	-4.22	-23.41	0	0	0006464 // cellular protein modification process (GO_REF:nd [ND]) /// 0019538 // protein metabolic process (GO_REF:nd [ND]) /// 0009058 // biosynthetic process (GO_REF:nd [ND]) /// 0007165 // signal transduction (GO_REF:nd [ND]) /// 0009719 // response to endogenous stimulus (GO_REF:nd [ND]) /// 0008152 // metabolic process (GO_REF:nd [ND])	1153.86	286	342	342	1153.86	1153.86	275.71	286	70	72	275.71	275.71
SAGE3contig_1304	170.96	170.96	170.96	9.42	3.56e-05	9.34	11.69	0	0	0006412 // translation (GO_REF:nd [ND]) /// 0016043 // cellular component organization (GO_REF:nd [ND])	20.29	1569	25	33	20.29	20.29	191.26	1569	198	274	191.26	191.26
SAGE3contig_1306	247.21	247.21	-247.21	-5.19	-5.21e-05	-5.23	-13.02	0	0	0006464 // cellular protein modification process (GO_REF:nd [ND]) /// 0009056 // catabolic process (GO_REF:nd [ND]) /// 0050789 // regulation of biological process (GO_REF:nd [ND]) /// 0005975 // carbohydrate metabolic process (GO_REF:nd [ND]) /// 0019748 // secondary metabolic process (GO_REF:nd [ND]) /// 0009058 // biosynthetic process (GO_REF:nd [ND]) /// 0006091 // generation of precursor met…	306.28	649	206	206	306.28	306.28	59.06	649	35	35	59.06	59.06
SAGE3contig_1308	37.87	37.87	-37.87	-3.52	-8e-06	-3.56	-4.64	3.56e-06	8.17e-06		52.87	146	8	8	52.87	52.87	15	146	2	2	15	15
SAGE3contig_1310	26.65	26.65	-26.65	-3.88	-5.63e-06	-3.91	-4	6.42e-05	0.00013		35.92	591	22	22	35.92	35.92	9.27	591	5	5	9.27	9.27
SAGE3contig_1316	78.75	78.75	78.75	3.03	1.63e-05	3	6.24	4.46e-10	1.38e-09		38.86	149	2	6	38.86	38.86	117.6	149	7	16	117.6	117.6
SAGE3contig_1325	600.26	600.26	-600.26	-5	-0.000127	-5.04	-20.14	0	0	0009056 // catabolic process (GO_REF:nd [ND]) /// 0005975 // carbohydrate metabolic process (GO_REF:nd [ND])	750.49	729	567	567	750.49	750.49	150.23	729	100	100	150.23	150.23
SAGE3contig_1326	70.89	70.89	-70.89	-3.96	-1.5e-05	-4	-6.56	5.45e-11	1.78e-10	0007165 // signal transduction (GO_REF:nd [ND])	94.81	458	42	45	94.81	94.81	23.91	458	10	10	23.91	23.91
SAGE3contig_1327	76.19	76.19	-76.19	-6.02	-1.61e-05	-6.08	-7.43	1.08e-13	4.11e-13		91.37	433	41	41	91.37	91.37	15.18	433	6	6	15.18	15.18
SAGE3contig_1328	1061.68	1061.68	-1061.68	-4.8	-0.000224	-4.84	-26.56	0	0		1341.31	141	182	196	1341.31	1341.31	279.62	141	34	36	279.62	279.62
SAGE3contig_1334	139.75	139.75	-139.75	-2.28	-2.96e-05	-2.3	-7.47	8.18e-14	3.12e-13		249.27	240	58	62	249.27	249.27	109.52	240	23	24	109.52	109.52
SAGE3contig_1339	90.46	90.46	-90.46	-3.57	-1.91e-05	-3.61	-7.19	6.25e-13	2.26e-12	0005975 // carbohydrate metabolic process (GO_REF:nd [ND]) /// 0009058 // biosynthetic process (GO_REF:nd [ND]) /// 0008152 // metabolic process (GO_REF:nd [ND])	125.59	1091	56	142	125.59	125.59	35.13	1091	29	35	35.13	35.13
SAGE3contig_1345	285.55	285.55	285.55	2.27	5.91e-05	2.25	10.4	0	0		224.84	103	24	24	224.84	224.84	510.38	103	48	48	510.38	510.38
SAGE3contig_1346	49.05	49.05	-49.05	-10.57	-1.03e-05	-10.67	-6.41	1.49e-10	4.76e-10	0009056 // catabolic process (GO_REF:nd [ND]) /// 0050789 // regulation of biological process (GO_REF:nd [ND]) /// 0019748 // secondary metabolic process (GO_REF:nd [ND]) /// 0006950 // response to stress (GO_REF:nd [ND]) /// 0009058 // biosynthetic process (GO_REF:nd [ND]) /// 0008150 // biological_process (GO_REF:nd [ND]) /// 0008152 // metabolic process (GO_REF:nd [ND]) /// 0009605 // response…	54.17	855	48	48	54.17	54.17	5.12	855	4	4	5.12	5.12
SAGE3contig_1348	69.75	69.75	-69.75	-2.64	-1.48e-05	-2.67	-5.67	1.45e-08	4.01e-08		112.2	129	4	15	112.2	112.2	42.45	129	1	5	42.45	42.45
SAGE3contig_135	50.49	50.49	-50.49	#NAME?	-1.06e-05	#NAME?	-7.14	9.39e-13	3.37e-12		50.49	172	5	9	50.49	50.49	0	172	0	0	0	0
SAGE3contig_1352	106.11	106.11	-106.11	-6.17	-2.24e-05	-6.23	-8.8	0	0		126.65	160	20	21	126.65	126.65	20.53	160	3	3	20.53	20.53
SAGE3contig_1353	117.05	117.05	-117.05	-2.64	-2.48e-05	-2.67	-7.34	2.11e-13	7.86e-13		188.28	123	24	24	188.28	188.28	71.23	123	8	8	71.23	71.23
SAGE3contig_1354	88.77	88.77	-88.77	#NAME?	-1.87e-05	#NAME?	-9.47	0	0	0005975 // carbohydrate metabolic process (GO_REF:nd [ND]) /// 0006950 // response to stress (GO_REF:nd [ND])	88.77	250	23	23	88.77	88.77	0	250	0	0	0	0
SAGE3contig_1355	484.28	484.28	-484.28	-3.38	-0.000102	-3.41	-16.37	0	0		687.58	167	5	119	687.58	687.58	203.3	167	0	31	203.3	203.3
SAGE3contig_1359	223.85	223.85	-223.85	-4.15	-4.72e-05	-4.19	-11.79	0	0		294.84	216	16	66	294.84	294.84	70.98	216	2	14	70.98	70.98
SAGE3contig_1360	656.88	656.88	-656.88	-4.61	-0.000139	-4.66	-20.71	0	0		838.77	283	21	246	838.77	838.77	181.89	283	4	47	181.89	181.89
SAGE3contig_1361	1434.73	1434.73	-1434.73	-31.13	-0.000302	-31.43	-36.87	0	0		1482.34	69	106	106	1482.34	1482.34	47.62	69	3	3	47.62	47.62
SAGE3contig_1363	112.62	112.62	-112.62	-3.45	-2.38e-05	-3.48	-7.94	2e-15	8.24e-15		158.57	286	45	47	158.57	158.57	45.95	286	9	12	45.95	45.95
SAGE3contig_1364	199.15	199.15	-199.15	-12.33	-4.19e-05	-12.45	-13.08	0	0		216.72	374	84	84	216.72	216.72	17.57	374	6	6	17.57	17.57
SAGE3contig_1366	267.44	267.44	-267.44	-3.79	-5.65e-05	-3.83	-12.58	0	0		363.22	263	3	99	363.22	363.22	95.78	263	3	23	95.78	95.78
SAGE3contig_1370	371.94	371.94	-371.94	-4.15	-7.85e-05	-4.19	-15.2	0	0		489.88	65	19	33	489.88	489.88	117.94	65	4	7	117.94	117.94
SAGE3contig_1375	138.32	138.32	-138.32	-3	-2.92e-05	-3.03	-8.4	0	0	0006412 // translation (GO_REF:nd [ND]) /// 0000003 // reproduction (GO_REF:nd [ND]) /// 0009790 // embryo development (GO_REF:nd [ND])	207.39	777	14	167	207.39	207.39	69.07	777	5	49	69.07	69.07
SAGE3contig_1377	43.85	43.85	-43.85	-3.31	-9.26e-06	-3.35	-4.89	9.96e-07	2.39e-06	0009628 // response to abiotic stimulus (GO_REF:nd [ND]) /// 0006629 // lipid metabolic process (GO_REF:nd [ND]) /// 0019748 // secondary metabolic process (GO_REF:nd [ND]) /// 0009058 // biosynthetic process (GO_REF:nd [ND]) /// 0009607 // response to biotic stimulus (GO_REF:nd [ND])	62.79	1214	79	79	62.79	62.79	18.94	1214	21	21	18.94	18.94
SAGE3contig_1378	59.84	59.84	59.84	3.2	1.24e-05	3.17	5.55	2.9e-08	7.81e-08		27.22	1170	15	33	27.22	27.22	87.05	1170	21	93	87.05	87.05
SAGE3contig_1380	607.66	607.66	-607.66	-4.7	-0.000128	-4.74	-20	0	0		771.94	120	30	96	771.94	771.94	164.28	120	11	18	164.28	164.28
SAGE3contig_1382	427.1	427.1	-427.1	-2.49	-9.04e-05	-2.52	-13.66	0	0		713.02	226	146	167	713.02	713.02	285.91	226	37	59	285.91	285.91
SAGE3contig_1389	99.48	99.48	-99.48	-2.03	-2.11e-05	-2.05	-5.89	3.88e-09	1.12e-08		196.4	113	20	23	196.4	196.4	96.92	113	10	10	96.92	96.92
SAGE3contig_1390	42.6	42.6	-42.6	-7.05	-8.98e-06	-7.12	-5.69	1.24e-08	3.46e-08		49.64	311	16	16	49.64	49.64	7.04	311	2	2	7.04	7.04
SAGE3contig_1392	361.73	361.73	-361.73	-2.07	-7.68e-05	-2.09	-11.37	0	0		700.72	84	45	61	700.72	700.72	338.99	84	18	26	338.99	338.99
SAGE3contig_1396	34.4	34.4	-34.4	-2.08	-7.3e-06	-2.1	-3.52	0.000438	0.000817		66.34	480	33	33	66.34	66.34	31.94	480	14	14	31.94	31.94
SAGE3contig_1399	74.47	74.47	-74.47	-2.39	-1.58e-05	-2.41	-5.59	2.3e-08	6.23e-08	0008152 // metabolic process (GO_REF:nd [ND])	128.1	919	30	122	128.1	128.1	53.63	919	9	45	53.63	53.63
SAGE3contig_1402	455.93	455.93	-455.93	-3.62	-9.63e-05	-3.65	-16.21	0	0		630.11	415	118	271	630.11	630.11	174.18	415	27	66	174.18	174.18
SAGE3contig_1405	199.71	199.71	-199.71	-2.86	-4.22e-05	-2.89	-9.91	0	0		306.89	327	24	104	306.89	306.89	107.17	327	13	32	107.17	107.17
SAGE3contig_1410	74.73	74.73	-74.73	-2.35	-1.58e-05	-2.37	-5.55	2.84e-08	7.65e-08		130.1	178	1	24	130.1	130.1	55.37	178	0	9	55.37	55.37
SAGE3contig_1411	35.71	35.71	-35.71	-3.17	-7.55e-06	-3.2	-4.35	1.36e-05	2.95e-05		52.16	333	16	18	52.16	52.16	16.44	333	3	5	16.44	16.44
SAGE3contig_1415	530.52	530.52	-530.52	-5.09	-0.000112	-5.14	-19.01	0	0		660.21	152	93	104	660.21	660.21	129.69	152	14	18	129.69	129.69
SAGE3contig_1417	379.21	379.21	-379.21	-2.73	-8.02e-05	-2.76	-13.4	0	0		598.25	250	24	155	598.25	598.25	219.04	250	18	50	219.04	219.04
SAGE3contig_1418	326.6	326.6	-326.6	-4.94	-6.89e-05	-4.99	-14.82	0	0	0006464 // cellular protein modification process (GO_REF:nd [ND]) /// 0009628 // response to abiotic stimulus (GO_REF:nd [ND]) /// 0040029 // regulation of gene expression, epigenetic (GO_REF:nd [ND]) /// 0050789 // regulation of biological process (GO_REF:nd [ND]) /// 0007049 // cell cycle (GO_REF:nd [ND]) /// 0006996 // organelle organization (GO_REF:nd [ND]) /// 0006950 // response to stress (…	409.46	304	59	129	409.46	409.46	82.86	304	10	23	82.86	82.86
SAGE3contig_142	32.4	32.4	-32.4	-2.53	-6.86e-06	-2.55	-3.79	0.000153	0.0003		53.64	1547	19	86	53.64	53.64	21.24	1547	8	30	21.24	21.24
SAGE3contig_1421	148.16	148.16	-148.16	-4.11	-3.13e-05	-4.15	-9.57	0	0		195.78	69	14	14	195.78	195.78	47.62	69	3	3	47.62	47.62
SAGE3contig_1422	50.17	50.17	-50.17	-4.41	-1.06e-05	-4.45	-5.66	1.48e-08	4.08e-08		64.91	223	15	15	64.91	64.91	14.73	223	3	3	14.73	14.73
SAGE3contig_1423	730.23	730.23	-730.23	-6.17	-0.000154	-6.23	-23.1	0	0		871.54	62	55	56	871.54	871.54	141.32	62	8	8	141.32	141.32
SAGE3contig_1427	129.14	129.14	-129.14	-2.35	-2.74e-05	-2.37	-7.3	2.93e-13	1.09e-12		224.84	103	24	24	224.84	224.84	95.7	103	9	9	95.7	95.7
SAGE3contig_1429	42.13	42.13	-42.13	-3.7	-8.9e-06	-3.74	-4.96	7.05e-07	1.71e-06		57.73	351	16	21	57.73	57.73	15.6	351	5	5	15.6	15.6
SAGE3contig_1433	113.29	113.29	113.29	3.2	2.35e-05	3.17	7.63	2.31e-14	9.07e-14		51.52	206	3	11	51.52	51.52	164.81	206	9	31	164.81	164.81
SAGE3contig_1435	55.52	55.52	-55.52	-2.58	-1.18e-05	-2.6	-5	5.77e-07	1.41e-06		90.76	404	37	38	90.76	90.76	35.24	404	12	13	35.24	35.24
SAGE3contig_1436	337.16	337.16	-337.16	-71.81	-7.1e-05	-72.49	-18.2	0	0	0006950 // response to stress (GO_REF:nd [ND]) /// 0008150 // biological_process (GO_REF:nd [ND]) /// 0009605 // response to external stimulus (GO_REF:nd [ND]) /// 0006811 // ion transport (GO_REF:nd [ND]) /// 0006810 // transport (GO_REF:nd [ND])	341.92	460	19	163	341.92	341.92	4.76	460	0	2	4.76	4.76
SAGE3contig_1437	106.35	106.35	-106.35	-2.18	-2.26e-05	-2.2	-6.36	2.06e-10	6.52e-10		196.73	206	42	42	196.73	196.73	90.38	206	17	17	90.38	90.38
SAGE3contig_144	2760.05	2760.05	2760.05	3.67	0.000573	3.63	39.39	0	0	0005975 // carbohydrate metabolic process (GO_REF:nd [ND]) /// 0009058 // biosynthetic process (GO_REF:nd [ND]) /// 0008152 // metabolic process (GO_REF:nd [ND])	1035.26	1070	20	1148	1035.26	1035.26	3795.31	1070	27	3708	3795.31	3795.31
SAGE3contig_1442	59.45	59.45	-59.45	#NAME?	-1.25e-05	#NAME?	-7.75	9.44e-15	3.78e-14		59.45	422	26	26	59.45	59.45	0	422	0	0	0	0
SAGE3contig_1443	93.39	93.39	-93.39	-3.52	-1.97e-05	-3.56	-7.28	3.35e-13	1.24e-12		130.39	148	18	20	130.39	130.39	37	148	4	5	37	37
SAGE3contig_1444	213.13	213.13	-213.13	-2.61	-4.51e-05	-2.63	-9.85	0	0		345.58	215	43	77	345.58	345.58	132.44	215	13	26	132.44	132.44
SAGE3contig_1447	109.17	109.17	-109.17	-5.29	-2.3e-05	-5.34	-8.69	0	0		134.64	129	18	18	134.64	134.64	25.47	129	3	3	25.47	25.47
SAGE3contig_145	26.32	26.32	-26.32	-2.2	-5.58e-06	-2.22	-3.18	0.00146	0.00256	0008152 // metabolic process (GO_REF:nd [ND]) /// 0006811 // ion transport (GO_REF:nd [ND])	48.2	2102	86	105	48.2	48.2	21.88	2102	26	42	21.88	21.88
SAGE3contig_1455	125.75	125.75	-125.75	-2.76	-2.66e-05	-2.79	-7.75	9.21e-15	3.69e-14		197.18	230	27	47	197.18	197.18	71.43	230	13	15	71.43	71.43
SAGE3contig_1456	157.63	157.63	-157.63	-3.1	-3.33e-05	-3.13	-9.07	0	0		232.64	365	36	88	232.64	232.64	75.01	365	13	25	75.01	75.01
SAGE3contig_1457	169	169	-169	-16.74	-3.56e-05	-16.9	-12.31	0	0		179.74	102	19	19	179.74	179.74	10.74	102	1	1	10.74	10.74
SAGE3contig_1459	339.96	339.96	-339.96	-9.69	-7.16e-05	-9.78	-16.72	0	0		379.08	392	154	154	379.08	379.08	39.11	392	14	14	39.11	39.11
SAGE3contig_146	2844.57	2844.57	2844.57	2.33	0.000589	2.31	33.31	0	0		2141.45	114	253	253	2141.45	2141.45	4986.02	114	519	519	4986.02	4986.02
SAGE3contig_1461	171.85	171.85	-171.85	-9.13	-3.62e-05	-9.22	-11.81	0	0		192.98	570	114	114	192.98	192.98	21.14	570	11	11	21.14	21.14
SAGE3contig_1462	5712.24	5712.24	5712.24	2.16	0.00118	2.14	45.25	0	0		4921.1	110	557	561	4921.1	4921.1	10633.3	110	1064	1068	10633.3	10633.3
SAGE3contig_1463	436.84	436.84	-436.84	-3.63	-9.23e-05	-3.66	-15.88	0	0		603.08	112	54	70	603.08	603.08	166.23	112	11	17	166.23	166.23
SAGE3contig_1469	253.24	253.24	-253.24	-3.52	-5.35e-05	-3.56	-11.99	0	0		353.56	131	21	48	353.56	353.56	100.32	131	1	12	100.32	100.32
SAGE3contig_1474	443.78	443.78	-443.78	-18.25	-9.34e-05	-18.42	-20.05	0	0	0050789 // regulation of biological process (GO_REF:nd [ND])	469.51	298	141	145	469.51	469.51	25.73	298	6	7	25.73	25.73
SAGE3contig_1476	126.42	126.42	-126.42	-5.61	-2.67e-05	-5.66	-9.45	0	0	0009628 // response to abiotic stimulus (GO_REF:nd [ND]) /// 0006950 // response to stress (GO_REF:nd [ND]) /// 0006139 // nucleobase-containing compound metabolic process (GO_REF:nd [ND]) /// 0008152 // metabolic process (GO_REF:nd [ND])	153.86	439	62	70	153.86	153.86	27.44	439	9	11	27.44	27.44
SAGE3contig_1480	3072.26	3072.26	3072.26	2.01	0.000634	1.99	31.68	0	0	0009628 // response to abiotic stimulus (GO_REF:nd [ND]) /// 0006950 // response to stress (GO_REF:nd [ND]) /// 0008150 // biological_process (GO_REF:nd [ND]) /// 0009719 // response to endogenous stimulus (GO_REF:nd [ND]) /// 0006810 // transport (GO_REF:nd [ND])	3038.36	887	2492	2793	3038.36	3038.36	6110.62	887	4451	4949	6110.62	6110.62
SAGE3contig_1482	1158.34	1158.34	1158.34	2.5	0.00024	2.48	22.04	0	0		771.94	80	41	64	771.94	771.94	1930.28	80	75	141	1930.28	1930.28
SAGE3contig_1488	877.08	877.08	-877.08	-2.04	-0.000186	-2.06	-17.57	0	0		1719.54	78	139	139	1719.54	1719.54	842.46	78	60	60	842.46	842.46
SAGE3contig_1492	212.13	212.13	-212.13	-4.76	-4.48e-05	-4.8	-11.85	0	0		268.59	97	5	27	268.59	268.59	56.45	97	2	5	56.45	56.45
SAGE3contig_1497	50.74	50.74	-50.74	-4.41	-1.07e-05	-4.45	-5.7	1.23e-08	3.41e-08		65.64	735	50	50	65.64	65.64	14.9	735	10	10	14.9	14.9
SAGE3contig_1503	1653.56	1653.56	-1653.56	-2.86	-0.00035	-2.88	-28.49	0	0		2544.74	102	267	269	2544.74	2544.74	891.19	102	80	83	891.19	891.19
SAGE3contig_1504	63.25	63.25	-63.25	-2.47	-1.34e-05	-2.49	-5.23	1.69e-07	4.29e-07		106.37	127	14	14	106.37	106.37	43.12	127	5	5	43.12	43.12
SAGE3contig_1508	82.24	82.24	-82.24	-6.39	-1.73e-05	-6.45	-7.79	6.44e-15	2.6e-14		97.5	287	26	29	97.5	97.5	15.26	287	4	4	15.26	15.26
SAGE3contig_1509	35.41	35.41	-35.41	-4.53	-7.47e-06	-4.57	-4.79	1.67e-06	3.93e-06	0006412 // translation (GO_REF:nd [ND]) /// 0005975 // carbohydrate metabolic process (GO_REF:nd [ND]) /// 0009058 // biosynthetic process (GO_REF:nd [ND]) /// 0008150 // biological_process (GO_REF:nd [ND]) /// 0006139 // nucleobase-containing compound metabolic process (GO_REF:nd [ND])	45.44	1529	30	72	45.44	45.44	10.03	1529	3	14	10.03	10.03
SAGE3contig_151	45.44	45.44	-45.44	-2.02	-9.65e-06	-2.04	-3.98	6.98e-05	0.000141	0009056 // catabolic process (GO_REF:nd [ND]) /// 0019538 // protein metabolic process (GO_REF:nd [ND])	89.83	1579	145	147	89.83	89.83	44.39	1579	64	64	44.39	44.39
SAGE3contig_1510	107.52	107.52	-107.52	-2.2	-2.28e-05	-2.22	-6.43	1.24e-10	3.98e-10		196.92	98	20	20	196.92	196.92	89.4	98	8	8	89.4	89.4
SAGE3contig_1512	60.58	60.58	-60.58	-2.52	-1.28e-05	-2.54	-5.17	2.36e-07	5.95e-07		100.51	384	40	40	100.51	100.51	39.93	384	14	14	39.93	39.93
SAGE3contig_1513	193.45	193.45	-193.45	-4.81	-4.08e-05	-4.85	-11.34	0	0		244.28	237	59	60	244.28	244.28	50.83	237	11	11	50.83	50.83
SAGE3contig_1516	343.91	343.91	-343.91	-2.92	-7.27e-05	-2.94	-13.1	0	0		523.35	177	0	96	523.35	523.35	179.44	177	0	29	179.44	179.44
SAGE3contig_1518	64.32	64.32	-64.32	-9.69	-1.35e-05	-9.78	-7.27	3.52e-13	1.3e-12		71.72	444	33	33	71.72	71.72	7.4	444	3	3	7.4	7.4
SAGE3contig_1519	82.74	82.74	-82.74	-2.64	-1.75e-05	-2.67	-6.17	6.71e-10	2.05e-09		133.09	87	11	12	133.09	133.09	50.35	87	4	4	50.35	50.35
SAGE3contig_1526	138.74	138.74	-138.74	-3.04	-2.93e-05	-3.07	-8.45	0	0		206.77	322	69	69	206.77	206.77	68.02	322	20	20	68.02	68.02
SAGE3contig_1528	176.33	176.33	-176.33	-2.82	-3.73e-05	-2.85	-9.26	0	0		273.25	113	18	32	273.25	273.25	96.92	113	3	10	96.92	96.92
SAGE3contig_1531	8860.93	8860.93	-8860.93	-2.55	-0.00188	-2.58	-62.95	0	0		14572.8	195	167	2945	14572.8	14572.8	5711.86	195	58	1017	5711.86	5711.86
SAGE3contig_1532	224.68	224.68	-224.68	-5.23	-4.74e-05	-5.28	-12.44	0	0		277.78	330	93	95	277.78	277.78	53.1	330	16	16	53.1	53.1
SAGE3contig_1535	262.6	262.6	262.6	2.27	5.43e-05	2.25	9.98	0	0		206.77	98	3	21	206.77	206.77	469.37	98	4	42	469.37	469.37
SAGE3contig_1537	261.2	261.2	-261.2	-5.21	-5.51e-05	-5.26	-13.4	0	0		323.3	194	65	65	323.3	323.3	62.1	194	11	11	62.1	62.1
SAGE3contig_1541	264.72	264.72	-264.72	-2.5	-5.61e-05	-2.52	-10.76	0	0		441.64	260	71	119	441.64	441.64	176.92	260	21	42	176.92	176.92
SAGE3contig_1543	623.98	623.98	-623.98	-2.18	-0.000132	-2.2	-15.39	0	0		1154.98	66	79	79	1154.98	1154.98	531	66	32	32	531	531
SAGE3contig_1544	216.56	216.56	-216.56	-8.81	-4.56e-05	-8.89	-13.21	0	0		244.28	79	12	20	244.28	244.28	27.73	79	1	2	27.73	27.73
SAGE3contig_1545	51.52	51.52	-51.52	-16.45	-1.08e-05	-16.6	-6.79	1.12e-11	3.82e-11	0005975 // carbohydrate metabolic process (GO_REF:nd [ND]) /// 0009058 // biosynthetic process (GO_REF:nd [ND]) /// 0006996 // organelle organization (GO_REF:nd [ND]) /// 0006139 // nucleobase-containing compound metabolic process (GO_REF:nd [ND])	54.86	985	6	56	54.86	54.86	3.34	985	3	3	3.34	3.34
SAGE3contig_1554	33.47	33.47	-33.47	-2.64	-7.08e-06	-2.67	-3.93	8.65e-05	0.000173	0006810 // transport (GO_REF:nd [ND])	53.83	1183	40	66	53.83	53.83	20.37	1183	15	22	20.37	20.37
SAGE3contig_1556	110.82	110.82	-110.82	-8.37	-2.34e-05	-8.45	-9.39	0	0		125.86	437	57	57	125.86	125.86	15.04	437	6	6	15.04	15.04
SAGE3contig_1557	75.79	75.79	-75.79	-2.35	-1.61e-05	-2.37	-5.59	2.26e-08	6.13e-08		131.96	117	16	16	131.96	131.96	56.16	117	6	6	56.16	56.16
SAGE3contig_1559	157.47	157.47	-157.47	-2.25	-3.34e-05	-2.27	-7.88	3.22e-15	1.31e-14		283.15	610	179	179	283.15	283.15	125.68	610	70	70	125.68	125.68
SAGE3contig_1560	310.64	310.64	-310.64	-2.06	-6.6e-05	-2.08	-10.5	0	0		604.88	134	44	84	604.88	604.88	294.23	134	18	36	294.23	294.23
SAGE3contig_1561	553.22	553.22	-553.22	-7.82	-0.000117	-7.89	-20.81	0	0		634.35	108	64	71	634.35	634.35	81.13	108	7	8	81.13	81.13
SAGE3contig_1562	128.95	128.95	-128.95	-4.03	-2.72e-05	-4.07	-8.88	0	0		171.54	360	55	64	171.54	171.54	42.59	360	12	14	42.59	42.59
SAGE3contig_1564	526.06	526.06	526.06	2.47	0.000109	2.45	14.78	0	0		356.73	165	61	61	356.73	356.73	882.79	165	133	133	882.79	882.79
SAGE3contig_1567	384.35	384.35	384.35	2.05	7.94e-05	2.03	11.35	0	0		366.15	448	170	170	366.15	366.15	750.5	448	307	307	750.5	750.5
SAGE3contig_1577	44.72	44.72	-44.72	-2.82	-9.46e-06	-2.85	-4.66	3.15e-06	7.25e-06		69.29	1114	77	80	69.29	69.29	24.58	1114	24	25	24.58	24.58
SAGE3contig_1578	178.3	178.3	-178.3	-7.58	-3.76e-05	-7.65	-11.76	0	0		205.4	202	41	43	205.4	205.4	27.11	202	3	5	27.11	27.11
SAGE3contig_1583	150.19	150.19	-150.19	-2.1	-3.19e-05	-2.12	-7.41	1.29e-13	4.85e-13		286.15	145	23	43	286.15	286.15	135.96	145	7	18	135.96	135.96
SAGE3contig_1585	162.02	162.02	-162.02	-10.45	-3.41e-05	-10.55	-11.63	0	0		179.17	447	30	83	179.17	179.17	17.15	447	2	7	17.15	17.15
SAGE3contig_159	150.21	150.21	150.21	2.7	3.11e-05	2.67	8.22	2.22e-16	9.66e-16		88.58	610	53	56	88.58	88.58	238.79	610	126	133	238.79	238.79
SAGE3contig_1590	2631.4	2631.4	2631.4	2.26	0.000544	2.24	31.55	0	0		2081.63	89	136	192	2081.63	2081.63	4713.03	89	178	383	4713.03	4713.03
SAGE3contig_1592	248.2	248.2	-248.2	-22.25	-5.23e-05	-22.46	-15.14	0	0		259.89	375	101	101	259.89	259.89	11.68	375	4	4	11.68	11.68
SAGE3contig_1593	110.44	110.44	-110.44	-2.29	-2.34e-05	-2.31	-6.66	2.72e-11	9.05e-11		196	64	11	13	196	196	85.56	64	5	5	85.56	85.56
SAGE3contig_1594	180.64	180.64	-180.64	-2.74	-3.82e-05	-2.77	-9.26	0	0		284.4	95	28	28	284.4	284.4	103.76	95	9	9	103.76	103.76
SAGE3contig_1600	37.97	37.97	-37.97	-2.86	-8.03e-06	-2.89	-4.32	1.55e-05	3.36e-05		58.34	215	13	13	58.34	58.34	20.38	215	4	4	20.38	20.38
SAGE3contig_1602	396.89	396.89	-396.89	-2.99	-8.39e-05	-3.01	-14.19	0	0	0006950 // response to stress (GO_REF:nd [ND]) /// 0008150 // biological_process (GO_REF:nd [ND]) /// 0008152 // metabolic process (GO_REF:nd [ND]) /// 0009605 // response to external stimulus (GO_REF:nd [ND])	596.83	367	223	227	596.83	596.83	199.94	367	65	67	199.94	199.94
SAGE3contig_1603	1567.65	1567.65	-1567.65	-4.4	-0.000331	-4.44	-31.65	0	0		2028.98	292	606	614	2028.98	2028.98	461.33	292	120	123	461.33	461.33
SAGE3contig_1607	94.3	94.3	-94.3	-2.46	-2e-05	-2.48	-6.38	1.77e-10	5.63e-10		158.86	492	81	81	158.86	158.86	64.55	492	29	29	64.55	64.55
SAGE3contig_1611	56.65	56.65	-56.65	-9.03	-1.19e-05	-9.12	-6.77	1.25e-11	4.24e-11		63.71	621	34	41	63.71	63.71	7.05	621	3	4	7.05	7.05
SAGE3contig_1613	86.04	86.04	-86.04	-2.55	-1.82e-05	-2.57	-6.19	5.87e-10	1.8e-09	0006629 // lipid metabolic process (GO_REF:nd [ND]) /// 0009058 // biosynthetic process (GO_REF:nd [ND])	141.59	552	74	81	141.59	141.59	55.55	552	26	28	55.55	55.55
SAGE3contig_1615	728.21	728.21	-728.21	-2.28	-0.000154	-2.31	-17.08	0	0		1295.03	114	53	153	1295.03	1295.03	566.81	114	17	59	566.81	566.81
SAGE3contig_1617	22.64	22.64	-22.64	-2.2	-4.8e-06	-2.22	-2.95	0.00315	0.00527		41.47	349	15	15	41.47	41.47	18.83	349	6	6	18.83	18.83
SAGE3contig_1624	1307.05	1307.05	-1307.05	-2.23	-0.000277	-2.25	-22.58	0	0		2370.95	70	139	172	2370.95	2370.95	1063.9	70	46	68	1063.9	1063.9
SAGE3contig_1625	73.13	73.13	73.13	2.55	1.52e-05	2.53	5.59	2.22e-08	6.03e-08		47.07	82	4	4	47.07	47.07	120.2	82	9	9	120.2	120.2
SAGE3contig_1626	741.61	741.61	-741.61	-7.93	-0.000156	-8	-24.14	0	0	0009628 // response to abiotic stimulus (GO_REF:nd [ND]) /// 0005975 // carbohydrate metabolic process (GO_REF:nd [ND]) /// 0006950 // response to stress (GO_REF:nd [ND]) /// 0009058 // biosynthetic process (GO_REF:nd [ND]) /// 0008150 // biological_process (GO_REF:nd [ND])	848.63	307	270	270	848.63	848.63	107.02	307	30	30	107.02	107.02
SAGE3contig_1627	59.82	59.82	-59.82	-3.74	-1.26e-05	-3.78	-5.93	3.03e-09	8.85e-09		81.61	201	7	17	81.61	81.61	21.79	201	2	4	21.79	21.79
SAGE3contig_1633	43.12	43.12	-43.12	-2.5	-9.13e-06	-2.52	-4.34	1.4e-05	3.05e-05		71.95	228	17	17	71.95	71.95	28.82	228	6	6	28.82	28.82
SAGE3contig_1635	217.19	217.19	217.19	2.37	4.5e-05	2.35	9.29	0	0	0009056 // catabolic process (GO_REF:nd [ND]) /// 0006139 // nucleobase-containing compound metabolic process (GO_REF:nd [ND])	158.48	688	112	113	158.48	158.48	375.68	688	235	236	375.68	375.68
SAGE3contig_1636	46.94	46.94	-46.94	-5.29	-9.9e-06	-5.34	-5.7	1.22e-08	3.4e-08	0006996 // organelle organization (GO_REF:nd [ND])	57.9	600	36	36	57.9	57.9	10.95	600	6	6	10.95	10.95
SAGE3contig_1638	51.58	51.58	-51.58	-2.31	-1.09e-05	-2.33	-4.57	4.77e-06	1.08e-05		90.87	223	8	21	90.87	90.87	39.29	223	3	8	39.29	39.29
SAGE3contig_1643	30.46	30.46	-30.46	-2.44	-6.45e-06	-2.46	-3.61	0.000305	0.000578	0006464 // cellular protein modification process (GO_REF:nd [ND]) /// 0006996 // organelle organization (GO_REF:nd [ND]) /// 0016043 // cellular component organization (GO_REF:nd [ND])	51.62	673	32	36	51.62	51.62	21.16	673	12	13	21.16	21.16
SAGE3contig_1644	146.57	146.57	-146.57	-2.06	-3.11e-05	-2.08	-7.21	5.45e-13	1.98e-12		285.4	71	18	21	285.4	285.4	138.83	71	7	9	138.83	138.83
SAGE3contig_1645	117.67	117.67	-117.67	-2.53	-2.49e-05	-2.55	-7.21	5.45e-13	1.98e-12		194.8	213	43	43	194.8	194.8	77.13	213	15	15	77.13	77.13
SAGE3contig_1648	26.21	26.21	-26.21	-29.96	-5.52e-06	-30.24	-4.98	6.48e-07	1.58e-06	0006464 // cellular protein modification process (GO_REF:nd [ND])	27.11	1210	34	34	27.11	27.11	0.91	1210	1	1	0.91	0.91
SAGE3contig_1649	897.39	897.39	897.39	2.18	0.000186	2.16	18	0	0		763.45	91	71	72	763.45	763.45	1660.84	91	137	138	1660.84	1660.84
SAGE3contig_1653	285.46	285.46	-285.46	-14.45	-6.01e-05	-14.59	-15.85	0	0	0008152 // metabolic process (GO_REF:nd [ND])	306.68	258	82	82	306.68	306.68	21.22	258	5	5	21.22	21.22
SAGE3contig_1655	328.54	328.54	-328.54	-4.07	-6.93e-05	-4.11	-14.22	0	0		435.39	82	36	37	435.39	435.39	106.85	82	8	8	106.85	106.85
SAGE3contig_1657	3212.53	3212.53	-3212.53	-3.28	-0.000679	-3.31	-41.76	0	0		4619.76	179	848	857	4619.76	4619.76	1407.23	179	229	230	1407.23	1407.23
SAGE3contig_166	2271.91	2271.91	-2271.91	-9.54	-0.000479	-9.64	-43.16	0	0		2537.8	173	105	455	2537.8	2537.8	265.89	173	7	42	265.89	265.89
SAGE3contig_1663	1653.44	1653.44	-1653.44	-2.67	-0.00035	-2.7	-27.72	0	0		2643.62	146	329	400	2643.62	2643.62	990.18	146	102	132	990.18	990.18
SAGE3contig_1668	92.97	92.97	-92.97	-2.2	-1.97e-05	-2.22	-5.98	2.19e-09	6.48e-09		170.28	85	15	15	170.28	170.28	77.31	85	6	6	77.31	77.31
SAGE3contig_1669	226.2	226.2	-226.2	-2.79	-4.79e-05	-2.82	-10.44	0	0		352.57	156	34	57	352.57	352.57	126.37	156	9	18	126.37	126.37
SAGE3contig_1681	1324.63	1324.63	1324.63	3.85	0.000275	3.81	27.68	0	0		464.98	276	129	133	464.98	464.98	1789.61	276	451	451	1789.61	1789.61
SAGE3contig_1683	333.46	333.46	-333.46	-3.01	-7.05e-05	-3.03	-13.04	0	0		499.69	112	38	58	499.69	499.69	166.23	112	10	17	166.23	166.23
SAGE3contig_169	1064.36	1064.36	-1064.36	-3.88	-0.000225	-3.92	-25.27	0	0		1433.4	276	410	410	1433.4	1433.4	369.03	276	93	93	369.03	369.03
SAGE3contig_1692	98.26	98.26	-98.26	-4.99	-2.07e-05	-5.04	-8.15	3.33e-16	1.44e-15		122.87	267	26	34	122.87	122.87	24.61	267	5	6	24.61	24.61
SAGE3contig_1693	31.09	31.09	-31.09	-5.29	-6.56e-06	-5.34	-4.64	3.55e-06	8.15e-06		38.34	151	6	6	38.34	38.34	7.25	151	1	1	7.25	7.25
SAGE3contig_1696	880.98	880.98	-880.98	-3.02	-0.000186	-3.05	-21.25	0	0		1316.25	390	532	532	1316.25	1316.25	435.27	390	155	155	435.27	435.27
SAGE3contig_1698	167.32	167.32	-167.32	-2.02	-3.55e-05	-2.04	-7.62	2.62e-14	1.03e-13		331.81	253	67	87	331.81	331.81	164.5	253	20	38	164.5	164.5
SAGE3contig_17	50.98	50.98	-50.98	-2.23	-1.08e-05	-2.25	-4.46	8.09e-06	1.8e-05		92.36	397	38	38	92.36	92.36	41.38	397	15	15	41.38	41.38
SAGE3contig_170	552.9	552.9	-552.9	-3.52	-0.000117	-3.56	-17.71	0	0		771.94	265	59	212	771.94	771.94	219.04	265	18	53	219.04	219.04
SAGE3contig_1702	136.59	136.59	-136.59	-5.85	-2.88e-05	-5.9	-9.9	0	0		164.77	855	144	146	164.77	164.77	28.18	855	22	22	28.18	28.18
SAGE3contig_1703	177.87	177.87	177.87	3.06	3.69e-05	3.04	9.42	0	0		86.15	112	10	10	86.15	86.15	264.02	112	24	27	264.02	264.02
SAGE3contig_1704	182.66	182.66	182.66	2.12	3.78e-05	2.1	8	1.33e-15	5.54e-15		162.57	184	31	31	162.57	162.57	345.22	184	58	58	345.22	345.22
SAGE3contig_1706	456.41	456.41	-456.41	-2.63	-9.66e-05	-2.65	-14.46	0	0	0005975 // carbohydrate metabolic process (GO_REF:nd [ND])	737.16	394	289	301	737.16	737.16	280.75	394	97	101	280.75	280.75
SAGE3contig_1707	120.05	120.05	-120.05	-2.07	-2.55e-05	-2.09	-6.55	5.83e-11	1.9e-10		232.68	282	61	68	232.68	232.68	112.63	282	22	29	112.63	112.63
SAGE3contig_1709	82.49	82.49	82.49	2.46	1.71e-05	2.44	5.83	5.44e-09	1.56e-08	0006810 // transport (GO_REF:nd [ND])	56.53	1229	72	72	56.53	56.53	139.02	1229	155	156	139.02	139.02
SAGE3contig_1712	44.09	44.09	-44.09	-2.7	-9.33e-06	-2.72	-4.55	5.48e-06	1.24e-05	0008152 // metabolic process (GO_REF:nd [ND])	70.05	675	43	49	70.05	70.05	25.96	675	11	16	25.96	25.96
SAGE3contig_1713	256.76	256.76	256.76	2.01	5.3e-05	1.99	9.15	0	0		254.7	197	36	52	254.7	254.7	511.46	197	44	92	511.46	511.46
SAGE3contig_1718	32.77	32.77	-32.77	-3.3	-6.92e-06	-3.34	-4.23	2.39e-05	5.06e-05	0009056 // catabolic process (GO_REF:nd [ND])	46.99	308	15	15	46.99	46.99	14.22	308	4	4	14.22	14.22
SAGE3contig_1719	78.12	78.12	-78.12	-8.81	-1.65e-05	-8.89	-7.93	2.11e-15	8.69e-15		88.12	219	20	20	88.12	88.12	10	219	2	2	10	10
SAGE3contig_1721	87.91	87.91	87.91	7.38	1.83e-05	7.31	8.13	4.44e-16	1.89e-15		13.78	140	1	2	13.78	13.78	101.7	140	7	13	101.7	101.7
SAGE3contig_1723	223.98	223.98	-223.98	-15.42	-4.72e-05	-15.56	-14.1	0	0	0006629 // lipid metabolic process (GO_REF:nd [ND]) /// 0009058 // biosynthetic process (GO_REF:nd [ND])	239.52	705	173	175	239.52	239.52	15.53	705	10	10	15.53	15.53
SAGE3contig_173	194.05	194.05	-194.05	-3.41	-4.1e-05	-3.45	-10.39	0	0		274.43	109	30	31	274.43	274.43	80.38	109	8	8	80.38	80.38
SAGE3contig_1731	43.36	43.36	-43.36	-2.64	-9.18e-06	-2.67	-4.47	7.87e-06	1.75e-05		69.75	83	6	6	69.75	69.75	26.39	83	2	2	26.39	26.39
SAGE3contig_1736	93.45	93.45	-93.45	-3.3	-1.97e-05	-3.34	-7.14	9.65e-13	3.46e-12		134.02	216	30	30	134.02	134.02	40.56	216	8	8	40.56	40.56
SAGE3contig_174	14298.9	14298.9	14298.9	2.19	0.00296	2.17	72.23	0	0		12031.4	96	1004	1197	12031.4	12031.4	26330.3	96	2061	2308	26330.3	26330.3
SAGE3contig_1741	1523.77	1523.77	-1523.77	-2.16	-0.000323	-2.18	-23.96	0	0		2838	85	237	250	2838	2838	1314.23	85	97	102	1314.23	1314.23
SAGE3contig_1743	101.8	101.8	-101.8	-2.1	-2.16e-05	-2.12	-6.09	1.16e-09	3.48e-09		194.54	248	11	50	194.54	194.54	92.74	248	3	21	92.74	92.74
SAGE3contig_1748	40.75	40.75	-40.75	-3.08	-8.61e-06	-3.11	-4.6	4.18e-06	9.54e-06		60.31	224	9	14	60.31	60.31	19.56	224	1	4	19.56	19.56
SAGE3contig_1750	23.79	23.79	-23.79	-2.15	-5.05e-06	-2.17	-2.99	0.00281	0.00473		44.41	478	22	22	44.41	44.41	20.62	478	9	9	20.62	20.62
SAGE3contig_1752	1998.88	1998.88	-1998.88	-3.31	-0.000422	-3.34	-33.02	0	0		2864.84	129	353	383	2864.84	2864.84	865.97	129	94	102	865.97	865.97
SAGE3contig_1758	260.03	260.03	-260.03	-3.46	-5.49e-05	-3.49	-12.07	0	0		365.88	269	17	102	365.88	365.88	105.86	269	5	26	105.86	105.86
SAGE3contig_1759	79.82	79.82	-79.82	-2.2	-1.69e-05	-2.22	-5.54	2.96e-08	7.96e-08	0009056 // catabolic process (GO_REF:nd [ND]) /// 0019538 // protein metabolic process (GO_REF:nd [ND]) /// 0030154 // cell differentiation (GO_REF:nd [ND]) /// 0000003 // reproduction (GO_REF:nd [ND]) /// 0007049 // cell cycle (GO_REF:nd [ND]) /// 0006996 // organelle organization (GO_REF:nd [ND]) /// 0006950 // response to stress (GO_REF:nd [ND]) /// 0015031 // protein transport (GO_REF:nd [ND]…	146.2	396	56	60	146.2	146.2	66.38	396	22	24	66.38	66.38
SAGE3contig_1761	978.89	978.89	978.89	2.11	0.000202	2.09	18.46	0	0		880.73	149	129	136	880.73	880.73	1859.63	149	245	253	1859.63	1859.63
SAGE3contig_1765	190.44	190.44	-190.44	-9.29	-4.01e-05	-9.38	-12.46	0	0	0009628 // response to abiotic stimulus (GO_REF:nd [ND]) /// 0005975 // carbohydrate metabolic process (GO_REF:nd [ND]) /// 0006950 // response to stress (GO_REF:nd [ND]) /// 0009607 // response to biotic stimulus (GO_REF:nd [ND])	213.4	1049	232	232	213.4	213.4	22.97	1049	22	22	22.97	22.97
SAGE3contig_1771	40.86	40.86	40.86	3.22	8.48e-06	3.19	4.59	4.38e-06	9.95e-06		18.44	314	0	6	18.44	18.44	59.29	314	0	17	59.29	59.29
SAGE3contig_1773	146.04	146.04	-146.04	-12.33	-3.08e-05	-12.45	-11.2	0	0		158.93	85	2	14	158.93	158.93	12.88	85	0	1	12.88	12.88
SAGE3contig_1774	29.27	29.27	-29.27	-2.06	-6.21e-06	-2.08	-3.22	0.00127	0.00224		57	237	14	14	57	57	27.73	237	6	6	27.73	27.73
SAGE3contig_1776	88.68	88.68	-88.68	-2.35	-1.88e-05	-2.37	-6.05	1.47e-09	4.41e-09		154.39	100	16	16	154.39	154.39	65.71	100	6	6	65.71	65.71
SAGE3contig_1781	92.4	92.4	-92.4	-2.27	-1.96e-05	-2.29	-6.06	1.39e-09	4.16e-09		165.42	105	18	18	165.42	165.42	73.01	105	7	7	73.01	73.01
SAGE3contig_1782	57.23	57.23	-57.23	-2.3	-1.21e-05	-2.32	-4.81	1.54e-06	3.65e-06		101.23	448	46	47	101.23	101.23	44	448	17	18	44	44
SAGE3contig_1786	54.68	54.68	-54.68	-3.39	-1.16e-05	-3.42	-5.5	3.74e-08	9.97e-08		77.57	622	18	50	77.57	77.57	22.89	622	2	13	22.89	22.89
SAGE3contig_179	140.89	140.89	140.89	2.19	2.91e-05	2.17	7.16	8.29e-13	2.99e-12		118.5	342	42	42	118.5	118.5	259.39	342	81	81	259.39	259.39
SAGE3contig_1792	66.16	66.16	-66.16	-4.76	-1.4e-05	-4.8	-6.62	3.62e-11	1.19e-10	0008152 // metabolic process (GO_REF:nd [ND])	83.77	311	27	27	83.77	83.77	17.61	311	5	5	17.61	17.61
SAGE3contig_1793	146.08	146.08	-146.08	-15.64	-3.08e-05	-15.79	-11.4	0	0		156.06	439	7	71	156.06	156.06	9.98	439	0	4	9.98	9.98
SAGE3contig_1795	103.35	103.35	-103.35	-4.18	-2.18e-05	-4.22	-8.03	9.99e-16	4.19e-15		135.8	135	18	19	135.8	135.8	32.45	135	4	4	32.45	32.45
SAGE3contig_1799	145.62	145.62	145.62	6.81	3.03e-05	6.75	10.34	0	0		25.06	77	1	2	25.06	25.06	170.68	77	5	12	170.68	170.68
SAGE3contig_18	728.71	728.71	-728.71	-4.19	-0.000154	-4.23	-21.33	0	0		956.88	120	12	119	956.88	956.88	228.17	120	0	25	228.17	228.17
SAGE3contig_180	409.74	409.74	409.74	2.77	8.5e-05	2.75	13.74	0	0		231.23	217	7	52	231.23	231.23	640.97	217	9	127	640.97	640.97
SAGE3contig_1801	2460.31	2460.31	2460.31	2.12	0.000509	2.1	29.38	0	0		2187.9	86	171	195	2187.9	2187.9	4648.21	86	321	365	4648.21	4648.21
SAGE3contig_1808	31.08	31.08	-31.08	-4.41	-6.56e-06	-4.45	-4.46	8.27e-06	1.84e-05		40.21	120	2	5	40.21	40.21	9.13	120	1	1	9.13	9.13
SAGE3contig_1811	21.25	21.25	-21.25	-2.94	-4.49e-06	-2.96	-3.26	0.0011	0.00195	0006464 // cellular protein modification process (GO_REF:nd [ND])	32.22	599	19	20	32.22	32.22	10.97	599	6	6	10.97	10.97
SAGE3contig_1813	203.34	203.34	-203.34	-9.91	-4.28e-05	-10.01	-12.96	0	0		226.15	192	9	45	226.15	226.15	22.82	192	2	4	22.82	22.82
SAGE3contig_1814	39.95	39.95	-39.95	-3.52	-8.44e-06	-3.56	-4.76	1.93e-06	4.51e-06	0009628 // response to abiotic stimulus (GO_REF:nd [ND]) /// 0006950 // response to stress (GO_REF:nd [ND]) /// 0009719 // response to endogenous stimulus (GO_REF:nd [ND]) /// 0006810 // transport (GO_REF:nd [ND])	55.78	346	20	20	55.78	55.78	15.83	346	5	5	15.83	15.83
SAGE3contig_1815	363.71	363.71	-363.71	-3.3	-7.69e-05	-3.34	-14.08	0	0		521.58	111	60	60	521.58	521.58	157.87	111	16	16	157.87	157.87
SAGE3contig_1816	35.79	35.79	-35.79	-9.69	-7.54e-06	-9.78	-5.42	5.8e-08	1.53e-07		39.9	266	8	11	39.9	39.9	4.12	266	0	1	4.12	4.12
SAGE3contig_1817	419.43	419.43	-419.43	-17.18	-8.83e-05	-17.34	-19.42	0	0	0009056 // catabolic process (GO_REF:nd [ND]) /// 0019748 // secondary metabolic process (GO_REF:nd [ND]) /// 0006950 // response to stress (GO_REF:nd [ND]) /// 0006996 // organelle organization (GO_REF:nd [ND]) /// 0008150 // biological_process (GO_REF:nd [ND]) /// 0006810 // transport (GO_REF:nd [ND]) /// 0009628 // response to abiotic stimulus (GO_REF:nd [ND]) /// 0019538 // protein metabolic …	445.35	169	78	78	445.35	445.35	25.92	169	4	4	25.92	25.92
SAGE3contig_182	696.11	696.11	-696.11	-19.89	-0.000147	-20.07	-25.22	0	0	0019748 // secondary metabolic process (GO_REF:nd [ND]) /// 0006950 // response to stress (GO_REF:nd [ND]) /// 0009058 // biosynthetic process (GO_REF:nd [ND]) /// 0009653 // anatomical structure morphogenesis (GO_REF:nd [ND]) /// 0007275 // multicellular organismal development (GO_REF:nd [ND]) /// 0009605 // response to external stimulus (GO_REF:nd [ND]) /// 0006810 // transport (GO_REF:nd [ND])	732.97	416	316	316	732.97	732.97	36.86	416	14	14	36.86	36.86
SAGE3contig_1820	26.17	26.17	-26.17	-2.2	-5.55e-06	-2.22	-3.17	0.0015	0.00263		47.93	302	15	15	47.93	47.93	21.76	302	5	6	21.76	21.76
SAGE3contig_1821	178.06	178.06	-178.06	-3.39	-3.76e-05	-3.42	-9.93	0	0		252.6	191	50	50	252.6	252.6	74.54	191	13	13	74.54	74.54
SAGE3contig_1827	57.1	57.1	-57.1	-7.05	-1.2e-05	-7.12	-6.59	4.34e-11	1.42e-10		66.55	232	10	16	66.55	66.55	9.44	232	1	2	9.44	9.44
SAGE3contig_183	121.85	121.85	-121.85	-3.31	-2.57e-05	-3.34	-8.15	3.33e-16	1.44e-15		174.62	851	154	154	174.62	174.62	52.76	851	41	41	52.76	52.76
SAGE3contig_1830	92.58	92.58	-92.58	-3.82	-1.95e-05	-3.85	-7.42	1.19e-13	4.48e-13		125.44	100	13	13	125.44	125.44	32.86	100	3	3	32.86	32.86
SAGE3contig_1832	102.71	102.71	-102.71	-5.95	-2.17e-05	-6	-8.61	0	0		123.47	211	27	27	123.47	123.47	20.76	211	4	4	20.76	20.76
SAGE3contig_1833	164.77	164.77	-164.77	-3.78	-3.48e-05	-3.82	-9.87	0	0		223.97	629	2	146	223.97	223.97	59.2	629	0	34	59.2	59.2
SAGE3contig_1838	105.8	105.8	-105.8	-2.57	-2.24e-05	-2.6	-6.9	5.29e-12	1.83e-11	0006464 // cellular protein modification process (GO_REF:nd [ND]) /// 0000003 // reproduction (GO_REF:nd [ND]) /// 0009719 // response to endogenous stimulus (GO_REF:nd [ND]) /// 0009790 // embryo development (GO_REF:nd [ND])	173.07	407	68	73	173.07	173.07	67.27	407	23	25	67.27	67.27
SAGE3contig_184	433.35	433.35	-433.35	-2.09	-9.2e-05	-2.11	-12.52	0	0		832.12	574	370	495	832.12	832.12	398.77	574	172	209	398.77	398.77
SAGE3contig_1840	98.68	98.68	-98.68	-2.86	-2.09e-05	-2.88	-6.96	3.4e-12	1.19e-11		151.83	680	107	107	151.83	151.83	53.15	680	33	33	53.15	53.15
SAGE3contig_1841	144.44	144.44	-144.44	-5.29	-3.05e-05	-5.34	-9.99	0	0		178.14	65	10	12	178.14	178.14	33.7	65	2	2	33.7	33.7
SAGE3contig_1846	160.2	160.2	-160.2	-3.27	-3.39e-05	-3.3	-9.31	0	0		230.85	372	89	89	230.85	230.85	70.66	372	24	24	70.66	70.66
SAGE3contig_1847	64.6	64.6	-64.6	-6.17	-1.36e-05	-6.23	-6.87	6.45e-12	2.22e-11	0009056 // catabolic process (GO_REF:nd [ND]) /// 0006412 // translation (GO_REF:nd [ND]) /// 0006139 // nucleobase-containing compound metabolic process (GO_REF:nd [ND])	77.11	876	2	70	77.11	77.11	12.5	876	0	10	12.5	12.5
SAGE3contig_1851	108	108	-108	-4.85	-2.28e-05	-4.89	-8.49	0	0		136.08	156	22	22	136.08	136.08	28.08	156	4	4	28.08	28.08
SAGE3contig_1854	156.13	156.13	-156.13	-2.33	-3.31e-05	-2.36	-8	1.33e-15	5.54e-15	0006412 // translation (GO_REF:nd [ND]) /// 0008150 // biological_process (GO_REF:nd [ND])	273.24	505	143	143	273.24	273.24	117.11	505	54	54	117.11	117.11
SAGE3contig_1856	127.24	127.24	-127.24	#NAME?	-2.68e-05	#NAME?	-11.33	0	0		127.24	91	5	12	127.24	127.24	0	91	0	0	0	0
SAGE3contig_1860	796.16	796.16	796.16	3.07	0.000165	3.04	19.95	0	0		384.09	103	41	41	384.09	384.09	1180.26	103	111	111	1180.26	1180.26
SAGE3contig_1861	363.11	363.11	-363.11	-6.39	-7.65e-05	-6.45	-16.38	0	0		430.5	65	12	29	430.5	430.5	67.4	65	1	4	67.4	67.4
SAGE3contig_1862	135.03	135.03	-135.03	-2.39	-2.86e-05	-2.41	-7.53	5.13e-14	1.97e-13		232.07	79	12	19	232.07	232.07	97.04	79	6	7	97.04	97.04
SAGE3contig_1868	27.08	27.08	-27.08	-2.94	-5.73e-06	-2.96	-3.68	0.000229	0.000438		41.06	235	8	10	41.06	41.06	13.98	235	3	3	13.98	13.98
SAGE3contig_1874	287.67	287.67	-287.67	-2.75	-6.09e-05	-2.78	-11.71	0	0	0009056 // catabolic process (GO_REF:nd [ND]) /// 0005975 // carbohydrate metabolic process (GO_REF:nd [ND]) /// 0008150 // biological_process (GO_REF:nd [ND]) /// 0006091 // generation of precursor metabolites and energy (GO_REF:nd [ND]) /// 0006810 // transport (GO_REF:nd [ND])	451.74	267	120	125	451.74	451.74	164.07	267	39	40	164.07	164.07
SAGE3contig_1875	441.57	441.57	441.57	2	9.12e-05	1.98	11.96	0	0		441.28	949	166	434	441.28	441.28	882.85	949	194	765	882.85	882.85
SAGE3contig_1878	1887.95	1887.95	1887.95	2.07	0.00039	2.05	25.34	0	0		1759.3	215	242	392	1759.3	1759.3	3647.25	215	274	716	3647.25	3647.25
SAGE3contig_1885	34.83	34.83	-34.83	-4.05	-7.35e-06	-4.09	-4.62	3.78e-06	8.66e-06	0008152 // metabolic process (GO_REF:nd [ND]) /// 0006810 // transport (GO_REF:nd [ND])	46.24	480	23	23	46.24	46.24	11.41	480	5	5	11.41	11.41
SAGE3contig_1888	35.61	35.61	-35.61	-3.82	-7.52e-06	-3.85	-4.6	4.21e-06	9.61e-06		48.25	260	13	13	48.25	48.25	12.64	260	3	3	12.64	12.64
SAGE3contig_1893	332.73	332.73	-332.73	#NAME?	-7e-05	#NAME?	-18.33	0	0		332.73	116	16	40	332.73	332.73	0	116	0	0	0	0
SAGE3contig_1894	72.54	72.54	-72.54	-8.46	-1.53e-05	-8.54	-7.61	2.78e-14	1.09e-13		82.27	563	48	48	82.27	82.27	9.73	563	5	5	9.73	9.73
SAGE3contig_19	216.49	216.49	-216.49	-2.04	-4.6e-05	-2.06	-8.73	0	0		424.44	316	9	139	424.44	424.44	207.95	316	1	60	207.95	207.95
SAGE3contig_190	288.5	288.5	-288.5	-6.42	-6.08e-05	-6.48	-14.61	0	0		341.74	144	6	51	341.74	341.74	53.24	144	1	7	53.24	53.24
SAGE3contig_1902	165.22	165.22	165.22	2.12	3.42e-05	2.1	7.6	3.02e-14	1.18e-13		147.69	98	0	15	147.69	147.69	312.91	98	1	28	312.91	312.91
SAGE3contig_1903	273.95	273.95	-273.95	-2.42	-5.8e-05	-2.44	-10.79	0	0		466.9	403	195	195	466.9	466.9	192.95	403	71	71	192.95	192.95
SAGE3contig_1906	209.7	209.7	-209.7	-2.34	-4.44e-05	-2.36	-9.28	0	0		366.15	224	85	85	366.15	366.15	156.46	224	32	32	156.46	156.46
SAGE3contig_1907	145.73	145.73	-145.73	-6.17	-3.07e-05	-6.23	-10.32	0	0	0009056 // catabolic process (GO_REF:nd [ND]) /// 0019538 // protein metabolic process (GO_REF:nd [ND]) /// 0006950 // response to stress (GO_REF:nd [ND]) /// 0009605 // response to external stimulus (GO_REF:nd [ND])	173.93	233	41	42	173.93	173.93	28.2	233	6	6	28.2	28.2
SAGE3contig_1909	30.84	30.84	-30.84	#NAME?	-6.49e-06	#NAME?	-5.58	2.41e-08	6.51e-08		30.84	219	4	7	30.84	30.84	0	219	0	0	0	0
SAGE3contig_1910	228.89	228.89	228.89	2.07	4.73e-05	2.05	8.82	0	0		213.4	104	23	23	213.4	213.4	442.29	104	42	42	442.29	442.29
SAGE3contig_1911	142	142	-142	-6.61	-2.99e-05	-6.67	-10.3	0	0		167.33	173	30	30	167.33	167.33	25.32	173	4	4	25.32	25.32
SAGE3contig_1914	990.9	990.9	-990.9	-2.57	-0.00021	-2.6	-21.11	0	0		1620.82	153	203	257	1620.82	1620.82	629.92	153	58	88	629.92	629.92
SAGE3contig_1917	88.03	88.03	-88.03	-12.78	-1.85e-05	-12.9	-8.72	0	0		95.5	293	29	29	95.5	95.5	7.48	293	2	2	7.48	7.48
SAGE3contig_1918	225.17	225.17	-225.17	-2.84	-4.76e-05	-2.87	-10.49	0	0		347.61	322	116	116	347.61	347.61	122.44	322	35	36	122.44	122.44
SAGE3contig_192	301.44	301.44	-301.44	-2.94	-6.37e-05	-2.96	-12.29	0	0		457.07	190	14	90	457.07	457.07	155.63	190	2	27	155.63	155.63
SAGE3contig_1920	40.44	40.44	40.44	2.03	8.35e-06	2.01	3.65	0.00026	0.000494	0009056 // catabolic process (GO_REF:nd [ND]) /// 0006629 // lipid metabolic process (GO_REF:nd [ND]) /// 0006996 // organelle organization (GO_REF:nd [ND]) /// 0015031 // protein transport (GO_REF:nd [ND])	39.38	343	14	14	39.38	39.38	79.82	343	25	25	79.82	79.82
SAGE3contig_1922	113.47	113.47	-113.47	-6.83	-2.39e-05	-6.89	-9.25	0	0		132.94	225	9	31	132.94	132.94	19.47	225	1	4	19.47	19.47
SAGE3contig_1923	657.12	657.12	-657.12	-3.13	-0.000139	-3.16	-18.59	0	0	0009628 // response to abiotic stimulus (GO_REF:nd [ND]) /// 0050789 // regulation of biological process (GO_REF:nd [ND]) /// 0006950 // response to stress (GO_REF:nd [ND]) /// 0009719 // response to endogenous stimulus (GO_REF:nd [ND]) /// 0009607 // response to biotic stimulus (GO_REF:nd [ND])	964.92	153	151	153	964.92	964.92	307.8	153	43	43	307.8	307.8
SAGE3contig_1925	93.93	93.93	-93.93	#NAME?	-1.98e-05	#NAME?	-9.74	0	0		93.93	113	11	11	93.93	93.93	0	113	0	0	0	0
SAGE3contig_1928	213.77	213.77	-213.77	-2.23	-4.53e-05	-2.25	-9.13	0	0		387.77	321	63	129	387.77	387.77	174	321	22	51	174	174
SAGE3contig_193	352.93	352.93	-352.93	-3.05	-7.46e-05	-3.08	-13.49	0	0		524.98	261	35	142	524.98	524.98	172.04	261	10	41	172.04	172.04
SAGE3contig_1930	51.69	51.69	-51.69	#NAME?	-1.09e-05	#NAME?	-7.22	5.06e-13	1.84e-12		51.69	280	15	15	51.69	51.69	0	280	0	0	0	0
SAGE3contig_1931	34.07	34.07	-34.07	-5.87	-7.18e-06	-5.93	-4.95	7.51e-07	1.82e-06		41.06	470	20	20	41.06	41.06	6.99	470	3	3	6.99	6.99
SAGE3contig_1935	25	25	25	2.06	5.16e-06	2.04	2.91	0.00366	0.00608		23.5	1355	33	33	23.5	23.5	48.5	1355	60	60	48.5	48.5
SAGE3contig_1936	36.37	36.37	-36.37	-3.17	-7.69e-06	-3.2	-4.39	1.13e-05	2.48e-05	0009607 // response to biotic stimulus (GO_REF:nd [ND]) /// 0006810 // transport (GO_REF:nd [ND])	53.11	327	18	18	53.11	53.11	16.75	327	5	5	16.75	16.75
SAGE3contig_1938	206.76	206.76	-206.76	-3.33	-4.37e-05	-3.36	-10.64	0	0		295.56	111	21	34	295.56	295.56	88.8	111	4	9	88.8	88.8
SAGE3contig_1941	442.93	442.93	-442.93	-7.27	-9.33e-05	-7.34	-18.44	0	0	0009056 // catabolic process (GO_REF:nd [ND]) /// 0016049 // cell growth (GO_REF:nd [ND]) /// 0000003 // reproduction (GO_REF:nd [ND]) /// 0030154 // cell differentiation (GO_REF:nd [ND]) /// 0050789 // regulation of biological process (GO_REF:nd [ND]) /// 0019748 // secondary metabolic process (GO_REF:nd [ND]) /// 0008150 // biological_process (GO_REF:nd [ND]) /// 0009605 // response to external…	513.59	310	165	165	513.59	513.59	70.66	310	20	20	70.66	70.66
SAGE3contig_1946	87.56	87.56	-87.56	-2.03	-1.86e-05	-2.05	-5.54	3.08e-08	8.27e-08		172.31	168	30	30	172.31	172.31	84.75	168	13	13	84.75	84.75
SAGE3contig_1949	68.8	68.8	-68.8	-2.18	-1.46e-05	-2.2	-5.12	3.07e-07	7.66e-07		127.03	395	35	52	127.03	127.03	58.23	395	14	21	58.23	58.23
SAGE3contig_1952	127.55	127.55	-127.55	-7.93	-2.69e-05	-8	-10.01	0	0		145.95	119	18	18	145.95	145.95	18.41	119	2	2	18.41	18.41
SAGE3contig_1953	501.92	501.92	-501.92	-2.33	-0.000106	-2.35	-14.33	0	0		879.15	90	16	82	879.15	879.15	377.23	90	7	31	377.23	377.23
SAGE3contig_1956	60.61	60.61	-60.61	-10.13	-1.28e-05	-10.23	-7.09	1.32e-12	4.7e-12		67.25	330	23	23	67.25	67.25	6.64	330	2	2	6.64	6.64
SAGE3contig_1958	47.85	47.85	-47.85	-3.82	-1.01e-05	-3.85	-5.33	9.67e-08	2.51e-07	0006464 // cellular protein modification process (GO_REF:nd [ND])	64.83	387	4	26	64.83	64.83	16.98	387	0	6	16.98	16.98
SAGE3contig_1959	122.92	122.92	-122.92	-2.29	-2.61e-05	-2.31	-7.03	2.11e-12	7.43e-12		218.16	115	20	26	218.16	218.16	95.23	115	8	10	95.23	95.23
SAGE3contig_1963	111.44	111.44	-111.44	-4.32	-2.35e-05	-4.36	-8.4	0	0	0006629 // lipid metabolic process (GO_REF:nd [ND]) /// 0009058 // biosynthetic process (GO_REF:nd [ND])	145.03	326	46	49	145.03	145.03	33.59	326	10	10	33.59	33.59
SAGE3contig_1967	94.46	94.46	-94.46	-2.03	-2.01e-05	-2.05	-5.74	9.53e-09	2.68e-08		186.5	119	23	23	186.5	186.5	92.03	119	10	10	92.03	92.03
SAGE3contig_1968	435.16	435.16	-435.16	-2.41	-9.22e-05	-2.43	-13.56	0	0		744.67	92	71	71	744.67	744.67	309.51	92	26	26	309.51	309.51
SAGE3contig_197	545.05	545.05	-545.05	-3.03	-0.000115	-3.06	-16.72	0	0	0016049 // cell growth (GO_REF:nd [ND]) /// 0030154 // cell differentiation (GO_REF:nd [ND]) /// 0000003 // reproduction (GO_REF:nd [ND]) /// 0050789 // regulation of biological process (GO_REF:nd [ND]) /// 0007049 // cell cycle (GO_REF:nd [ND]) /// 0006950 // response to stress (GO_REF:nd [ND]) /// 0008150 // biological_process (GO_REF:nd [ND]) /// 0008283 // cell proliferation (GO_REF:nd [ND]) …	813.66	791	31	667	813.66	813.66	268.61	791	1	194	268.61	268.61
SAGE3contig_1970	237.43	237.43	-237.43	-3.95	-5.01e-05	-3.98	-11.99	0	0		318.04	625	4	206	318.04	318.04	80.61	625	0	46	80.61	80.61
SAGE3contig_1978	510.11	510.11	510.11	2.11	0.000105	2.09	13.33	0	0		458.58	303	144	144	458.58	458.58	968.69	303	268	268	968.69	968.69
SAGE3contig_1979	77.3	77.3	-77.3	-4.18	-1.63e-05	-4.22	-6.94	3.82e-12	1.33e-11	0006810 // transport (GO_REF:nd [ND])	101.57	361	38	38	101.57	101.57	24.27	361	8	8	24.27	24.27
SAGE3contig_198	49.59	49.59	-49.59	-3.84	-1.05e-05	-3.88	-5.44	5.34e-08	1.41e-07	0005975 // carbohydrate metabolic process (GO_REF:nd [ND]) /// 0009058 // biosynthetic process (GO_REF:nd [ND]) /// 0006091 // generation of precursor metabolites and energy (GO_REF:nd [ND]) /// 0016043 // cellular component organization (GO_REF:nd [ND])	67.03	691	43	48	67.03	67.03	17.43	691	11	11	17.43	17.43
SAGE3contig_1980	109.3	109.3	-109.3	-9.01	-2.3e-05	-9.09	-9.41	0	0		122.95	722	91	92	122.95	122.95	13.65	722	9	9	13.65	13.65
SAGE3contig_1985	32.03	32.03	-32.03	-15.86	-6.75e-06	-16.01	-5.34	9.19e-08	2.38e-07		34.19	508	4	18	34.19	34.19	2.16	508	0	1	2.16	2.16
SAGE3contig_199	559.95	559.95	559.95	2.34	0.000116	2.32	14.83	0	0		416.39	387	7	167	416.39	416.39	976.34	387	2	345	976.34	976.34
SAGE3contig_1991	209.89	209.89	-209.89	-6.22	-4.42e-05	-6.28	-12.4	0	0	0006464 // cellular protein modification process (GO_REF:nd [ND])	250.08	436	109	113	250.08	250.08	40.19	436	13	16	40.19	40.19
SAGE3contig_1993	28.19	28.19	-28.19	-2.47	-5.97e-06	-2.49	-3.49	0.00048	0.000892		47.4	285	14	14	47.4	47.4	19.21	285	5	5	19.21	19.21
SAGE3contig_1999	51.86	51.86	-51.86	-3.08	-1.1e-05	-3.11	-5.19	2.08e-07	5.27e-07		76.76	88	4	7	76.76	76.76	24.89	88	2	2	24.89	24.89
SAGE3contig_20	330.65	330.65	-330.65	-2	-7.02e-05	-2.02	-10.66	0	0		659.78	955	652	653	659.78	659.78	329.13	955	287	287	329.13	329.13
SAGE3contig_200	31.38	31.38	-31.38	-2.47	-6.65e-06	-2.49	-3.68	0.000229	0.000439		52.77	512	28	28	52.77	52.77	21.39	512	10	10	21.39	21.39
SAGE3contig_2005	22.1	22.1	-22.1	-8.81	-4.66e-06	-8.89	-4.22	2.45e-05	5.18e-05		24.93	387	10	10	24.93	24.93	2.83	387	1	1	2.83	2.83
SAGE3contig_2008	256.24	256.24	-256.24	-8.37	-5.4e-05	-8.45	-14.28	0	0		291.01	63	19	19	291.01	291.01	34.77	63	2	2	34.77	34.77
SAGE3contig_2014	399.76	399.76	-399.76	-3.12	-8.45e-05	-3.15	-14.48	0	0		588	64	17	39	588	588	188.24	64	4	11	188.24	188.24
SAGE3contig_2017	50.56	50.56	-50.56	-17.18	-1.06e-05	-17.34	-6.74	1.55e-11	5.21e-11	0050789 // regulation of biological process (GO_REF:nd [ND]) /// 0007165 // signal transduction (GO_REF:nd [ND]) /// 0009719 // response to endogenous stimulus (GO_REF:nd [ND]) /// 0008283 // cell proliferation (GO_REF:nd [ND])	53.68	701	39	39	53.68	53.68	3.12	701	2	2	3.12	3.12
SAGE3contig_2021	111.33	111.33	-111.33	-4.41	-2.35e-05	-4.45	-8.44	0	0		144.02	67	6	10	144.02	144.02	32.69	67	1	2	32.69	32.69
SAGE3contig_2022	215.15	215.15	215.15	4.95	4.47e-05	4.91	11.87	0	0		54.43	195	10	11	54.43	54.43	269.59	195	41	48	269.59	269.59
SAGE3contig_2023	82.37	82.37	-82.37	-2.39	-1.75e-05	-2.41	-5.88	4.1e-09	1.19e-08		141.57	259	38	38	141.57	141.57	59.2	259	14	14	59.2	59.2
SAGE3contig_2028	444.24	444.24	-444.24	-2.38	-9.41e-05	-2.41	-13.63	0	0	0009628 // response to abiotic stimulus (GO_REF:nd [ND]) /// 0009058 // biosynthetic process (GO_REF:nd [ND]) /// 0006950 // response to stress (GO_REF:nd [ND]) /// 0008152 // metabolic process (GO_REF:nd [ND])	765.56	242	191	192	765.56	765.56	321.32	242	70	71	321.32	321.32
SAGE3contig_2029	1278.62	1278.62	-1278.62	-6.04	-0.00027	-6.09	-30.45	0	0		1532.52	289	428	459	1532.52	1532.52	253.9	289	56	67	253.9	253.9
SAGE3contig_203	138.23	138.23	-138.23	-3.46	-2.92e-05	-3.49	-8.81	0	0		194.4	273	55	55	194.4	194.4	56.16	273	14	14	56.16	56.16
SAGE3contig_2032	42.66	42.66	-42.66	-12.33	-8.98e-06	-12.45	-6.06	1.4e-09	4.21e-09		46.42	291	13	14	46.42	46.42	3.76	291	1	1	3.76	3.76
SAGE3contig_2033	72.79	72.79	-72.79	-6.04	-1.53e-05	-6.1	-7.27	3.69e-13	1.36e-12	0008152 // metabolic process (GO_REF:nd [ND])	87.22	531	48	48	87.22	87.22	14.44	531	7	7	14.44	14.44
SAGE3contig_2034	391.67	391.67	-391.67	-5.65	-8.26e-05	-5.7	-16.66	0	0		475.91	221	11	109	475.91	475.91	84.25	221	1	17	84.25	84.25
SAGE3contig_2041	43.95	43.95	-43.95	-3.72	-9.28e-06	-3.76	-5.07	3.9e-07	9.65e-07	0008152 // metabolic process (GO_REF:nd [ND])	60.11	610	38	38	60.11	60.11	16.16	610	9	9	16.16	16.16
SAGE3contig_2044	46.07	46.07	-46.07	-3.52	-9.73e-06	-3.56	-5.11	3.17e-07	7.9e-07		64.33	60	3	4	64.33	64.33	18.25	60	1	1	18.25	18.25
SAGE3contig_2045	117.76	117.76	-117.76	-7.05	-2.48e-05	-7.12	-9.47	0	0		137.23	225	11	32	137.23	137.23	19.47	225	3	4	19.47	19.47
SAGE3contig_2054	262.03	262.03	-262.03	-2.28	-5.55e-05	-2.3	-10.23	0	0		467.38	64	31	31	467.38	467.38	205.35	64	12	12	205.35	205.35
SAGE3contig_2060	289.8	289.8	-289.8	-12.78	-6.1e-05	-12.9	-15.83	0	0	0009628 // response to abiotic stimulus (GO_REF:nd [ND]) /// 0005975 // carbohydrate metabolic process (GO_REF:nd [ND]) /// 0006950 // response to stress (GO_REF:nd [ND]) /// 0009607 // response to biotic stimulus (GO_REF:nd [ND])	314.41	267	87	87	314.41	314.41	24.61	267	6	6	24.61	24.61
SAGE3contig_2066	190.06	190.06	-190.06	-2.48	-4.02e-05	-2.51	-9.1	0	0	0009628 // response to abiotic stimulus (GO_REF:nd [ND]) /// 0000003 // reproduction (GO_REF:nd [ND]) /// 0050789 // regulation of biological process (GO_REF:nd [ND]) /// 0007165 // signal transduction (GO_REF:nd [ND]) /// 0008150 // biological_process (GO_REF:nd [ND]) /// 0007275 // multicellular organismal development (GO_REF:nd [ND]) /// 0008152 // metabolic process (GO_REF:nd [ND]) /// 000960…	318.22	376	111	124	318.22	318.22	128.16	376	42	44	128.16	128.16
SAGE3contig_2068	356.28	356.28	-356.28	-3.13	-7.53e-05	-3.16	-13.68	0	0		523.35	59	29	32	523.35	523.35	167.06	59	6	9	167.06	167.06
SAGE3contig_207	4923.42	4923.42	4923.42	3.5	0.00102	3.47	51.89	0	0		1967.18	336	685	685	1967.18	1967.18	6890.6	336	2114	2114	6890.6	6890.6
SAGE3contig_2070	52.65	52.65	-52.65	-2.15	-1.12e-05	-2.17	-4.45	8.79e-06	1.95e-05	0007049 // cell cycle (GO_REF:nd [ND]) /// 0006996 // organelle organization (GO_REF:nd [ND]) /// 0008150 // biological_process (GO_REF:nd [ND])	98.28	432	44	44	98.28	98.28	45.63	432	18	18	45.63	45.63
SAGE3contig_2073	107.64	107.64	-107.64	-20.26	-2.27e-05	-20.46	-9.93	0	0		113.23	196	23	23	113.23	113.23	5.59	196	1	1	5.59	5.59
SAGE3contig_208	14221.2	14221.2	-14221.2	-2.23	-0.00302	-2.25	-74.63	0	0		25790.1	213	588	5693	25790.1	25790.1	11569	213	268	2250	11569	11569
SAGE3contig_2080	97.32	97.32	97.32	2.98	2.02e-05	2.95	6.89	5.5e-12	1.9e-11		49.17	314	16	16	49.17	49.17	146.49	314	42	42	146.49	146.49
SAGE3contig_2083	717.03	717.03	717.03	2.33	0.000148	2.31	16.72	0	0		539.22	102	52	57	539.22	539.22	1256.25	102	90	117	1256.25	1256.25
SAGE3contig_2087	306.03	306.03	-306.03	-2.41	-6.48e-05	-2.43	-11.37	0	0	0006412 // translation (GO_REF:nd [ND]) /// 0006139 // nucleobase-containing compound metabolic process (GO_REF:nd [ND]) /// 0016043 // cellular component organization (GO_REF:nd [ND])	523.81	875	473	475	523.81	523.81	217.79	875	169	174	217.79	217.79
SAGE3contig_2089	299.15	299.15	-299.15	-8.44	-6.3e-05	-8.52	-15.45	0	0	0006950 // response to stress (GO_REF:nd [ND]) /// 0008150 // biological_process (GO_REF:nd [ND]) /// 0008152 // metabolic process (GO_REF:nd [ND]) /// 0009605 // response to external stimulus (GO_REF:nd [ND]) /// 0007154 // cell communication (GO_REF:nd [ND]) /// 0009607 // response to biotic stimulus (GO_REF:nd [ND])	339.35	327	115	115	339.35	339.35	40.19	327	12	12	40.19	40.19
SAGE3contig_2093	151.66	151.66	-151.66	-2.54	-3.21e-05	-2.56	-8.21	2.22e-16	9.66e-16		250.16	378	98	98	250.16	250.16	98.51	378	34	34	98.51	98.51
SAGE3contig_21	3386.15	3386.15	3386.15	2.38	0.000701	2.35	36.74	0	0	0006629 // lipid metabolic process (GO_REF:nd [ND]) /// 0005975 // carbohydrate metabolic process (GO_REF:nd [ND]) /// 0019725 // cellular homeostasis (GO_REF:nd [ND]) /// 0008150 // biological_process (GO_REF:nd [ND])	2459.71	1211	3072	3087	2459.71	2459.71	5845.86	1211	6432	6464	5845.86	5845.86
SAGE3contig_2101	103.67	103.67	-103.67	-3.52	-2.19e-05	-3.56	-7.67	1.72e-14	6.79e-14		144.74	160	22	24	144.74	144.74	41.07	160	4	6	41.07	41.07
SAGE3contig_2104	86.47	86.47	86.47	2.27	1.79e-05	2.25	5.72	1.03e-08	2.9e-08		68.08	411	21	29	68.08	68.08	154.55	411	52	58	154.55	154.55
SAGE3contig_2105	151.9	151.9	-151.9	-7.2	-3.2e-05	-7.26	-10.78	0	0		176.42	268	49	49	176.42	176.42	24.52	268	6	6	24.52	24.52
SAGE3contig_2109	39.84	39.84	-39.84	-2.38	-8.44e-06	-2.4	-4.08	4.52e-05	9.34e-05		68.74	379	27	27	68.74	68.74	28.9	379	10	10	28.9	28.9
SAGE3contig_2110	118.84	118.84	118.84	3.17	2.47e-05	3.14	7.79	6.66e-15	2.69e-14		54.76	511	10	29	54.76	54.76	173.6	511	4	81	173.6	173.6
SAGE3contig_2111	25.63	25.63	-25.63	-4.41	-5.41e-06	-4.45	-4.05	5.15e-05	0.000106		33.16	291	10	10	33.16	33.16	7.53	291	2	2	7.53	7.53
SAGE3contig_2113	866	866	866	2.29	0.000179	2.27	18.2	0	0		672.19	89	23	62	672.19	672.19	1538.19	89	19	125	1538.19	1538.19
SAGE3contig_2115	52.15	52.15	52.15	2.84	1.08e-05	2.81	4.95	7.5e-07	1.82e-06		28.38	136	3	4	28.38	28.38	80.53	136	5	10	80.53	80.53
SAGE3contig_2128	162.94	162.94	-162.94	-4.05	-3.44e-05	-4.09	-10	0	0	0050789 // regulation of biological process (GO_REF:nd [ND])	216.31	513	115	115	216.31	216.31	53.37	513	25	25	53.37	53.37
SAGE3contig_2130	93.21	93.21	-93.21	-2.15	-1.98e-05	-2.17	-5.91	3.33e-09	9.7e-09		174	244	0	44	174	174	80.79	244	0	18	80.79	80.79
SAGE3contig_2131	240.26	240.26	-240.26	-7.05	-5.06e-05	-7.12	-13.52	0	0		279.98	193	9	56	279.98	279.98	39.72	193	0	7	39.72	39.72
SAGE3contig_2137	736.47	736.47	-736.47	-11.45	-0.000155	-11.56	-25	0	0	0005975 // carbohydrate metabolic process (GO_REF:nd [ND]) /// 0009058 // biosynthetic process (GO_REF:nd [ND])	806.92	171	139	143	806.92	806.92	70.45	171	7	11	70.45	70.45
SAGE3contig_2138	486.38	486.38	-486.38	-2.06	-0.000103	-2.08	-13.17	0	0		943.71	91	88	89	943.71	943.71	457.33	91	38	38	457.33	457.33
SAGE3contig_2139	36.58	36.58	-36.58	-4.76	-7.72e-06	-4.8	-4.92	8.59e-07	2.07e-06		46.32	1125	50	54	46.32	46.32	9.74	1125	10	10	9.74	9.74
SAGE3contig_214	528.12	528.12	-528.12	-3.24	-0.000112	-3.27	-16.85	0	0		763.9	144	62	114	763.9	763.9	235.77	144	18	31	235.77	235.77
SAGE3contig_2143	40.7	40.7	-40.7	-5.29	-8.58e-06	-5.34	-5.3	1.13e-07	2.91e-07		50.2	346	18	18	50.2	50.2	9.5	346	3	3	9.5	9.5
SAGE3contig_2144	228.53	228.53	-228.53	#NAME?	-4.81e-05	#NAME?	-15.19	0	0		228.53	76	17	18	228.53	228.53	0	76	0	0	0	0
SAGE3contig_2148	34.99	34.99	-34.99	-2.29	-7.42e-06	-2.31	-3.75	0.000177	0.000344		62.1	202	13	13	62.1	62.1	27.11	202	5	5	27.11	27.11
SAGE3contig_2152	86.9	86.9	-86.9	-2.12	-1.84e-05	-2.15	-5.67	1.46e-08	4.03e-08		164.16	241	39	41	164.16	164.16	77.25	241	16	17	77.25	77.25
SAGE3contig_2153	95.8	95.8	-95.8	-2.82	-2.03e-05	-2.85	-6.82	8.97e-12	3.06e-11		148.45	104	2	16	148.45	148.45	52.65	104	1	5	52.65	52.65
SAGE3contig_2155	87.23	87.23	-87.23	-7.93	-1.84e-05	-8	-8.28	1.11e-16	4.9e-16		99.82	261	8	27	99.82	99.82	12.59	261	1	3	12.59	12.59
SAGE3contig_2159	85.96	85.96	-85.96	-4.85	-1.81e-05	-4.89	-7.57	3.62e-14	1.4e-13		108.31	98	11	11	108.31	108.31	22.35	98	2	2	22.35	22.35
SAGE3contig_216	424.09	424.09	-424.09	-4.42	-8.95e-05	-4.47	-16.49	0	0	0009056 // catabolic process (GO_REF:nd [ND]) /// 0009628 // response to abiotic stimulus (GO_REF:nd [ND]) /// 0006950 // response to stress (GO_REF:nd [ND]) /// 0009058 // biosynthetic process (GO_REF:nd [ND]) /// 0008150 // biological_process (GO_REF:nd [ND]) /// 0009605 // response to external stimulus (GO_REF:nd [ND]) /// 0007154 // cell communication (GO_REF:nd [ND])	547.92	796	69	452	547.92	547.92	123.83	796	21	90	123.83	123.83
SAGE3contig_2161	94.53	94.53	-94.53	-2.48	-2e-05	-2.51	-6.41	1.41e-10	4.51e-10		158.27	189	23	31	158.27	158.27	63.74	189	7	11	63.74	63.74
SAGE3contig_2162	30.26	30.26	-30.26	-7.17	-6.38e-06	-7.24	-4.81	1.5e-06	3.55e-06	0009056 // catabolic process (GO_REF:nd [ND]) /// 0005975 // carbohydrate metabolic process (GO_REF:nd [ND])	35.17	1564	50	57	35.17	35.17	4.9	1564	7	7	4.9	4.9
SAGE3contig_2166	188.73	188.73	-188.73	-6.28	-3.98e-05	-6.34	-11.78	0	0		224.49	245	56	57	224.49	224.49	35.76	245	8	8	35.76	35.76
SAGE3contig_2168	49.68	49.68	-49.68	-3.74	-1.05e-05	-3.78	-5.4	6.5e-08	1.71e-07		67.78	242	17	17	67.78	67.78	18.1	242	4	4	18.1	18.1
SAGE3contig_2169	36.76	36.76	-36.76	-2.2	-7.8e-06	-2.22	-3.76	0.000169	0.000328	0000003 // reproduction (GO_REF:nd [ND]) /// 0016032 // viral reproduction (GO_REF:nd [ND])	67.32	430	29	30	67.32	67.32	30.56	430	10	12	30.56	30.56
SAGE3contig_2170	458.95	458.95	-458.95	-4.04	-9.69e-05	-4.08	-16.77	0	0		610.01	87	46	55	610.01	610.01	151.06	87	12	12	151.06	151.06
SAGE3contig_2174	61.34	61.34	61.34	2.11	1.27e-05	2.09	4.61	3.94e-06	9.02e-06		55.36	122	6	7	55.36	55.36	116.7	122	10	13	116.7	116.7
SAGE3contig_2176	163.05	163.05	-163.05	-2.11	-3.46e-05	-2.13	-7.72	1.14e-14	4.55e-14		310.35	171	54	55	310.35	310.35	147.31	171	23	23	147.31	147.31
SAGE3contig_2178	90.67	90.67	-90.67	-2.27	-1.92e-05	-2.29	-6	1.97e-09	5.85e-09		162.32	107	6	18	162.32	162.32	71.65	107	3	7	71.65	71.65
SAGE3contig_2179	150.41	150.41	-150.41	-2.27	-3.19e-05	-2.29	-7.74	9.99e-15	3.99e-14		268.64	176	49	49	268.64	268.64	118.23	176	19	19	118.23	118.23
SAGE3contig_218	3190.83	3190.83	-3190.83	-2.2	-0.000677	-2.22	-35.05	0	0		5848.57	621	3205	3764	5848.57	5848.57	2657.74	621	1100	1507	2657.74	2657.74
SAGE3contig_2180	62.96	62.96	-62.96	-3.59	-1.33e-05	-3.62	-6.01	1.87e-09	5.55e-09		87.3	630	57	57	87.3	87.3	24.34	630	14	14	24.34	24.34
SAGE3contig_2182	58.79	58.79	-58.79	-2.06	-1.25e-05	-2.08	-4.57	4.91e-06	1.11e-05		114.48	118	9	14	114.48	114.48	55.69	118	2	6	55.69	55.69
SAGE3contig_2185	75.25	75.25	-75.25	-2.88	-1.59e-05	-2.91	-6.1	1.09e-09	3.28e-09		115.32	410	10	49	115.32	115.32	40.07	410	4	15	40.07	40.07
SAGE3contig_2186	347.31	347.31	-347.31	-4.78	-7.33e-05	-4.83	-15.18	0	0		439.13	167	59	76	439.13	439.13	91.81	167	14	14	91.81	91.81
SAGE3contig_2187	596.52	596.52	-596.52	-2.52	-0.000126	-2.54	-16.22	0	0		989.66	78	79	80	989.66	989.66	393.15	78	27	28	393.15	393.15
SAGE3contig_2188	25.31	25.31	-25.31	-2.64	-5.36e-06	-2.67	-3.41	0.000641	0.00117		40.71	640	15	27	40.71	40.71	15.4	640	3	9	15.4	15.4
SAGE3contig_2190	911.21	911.21	911.21	2.24	0.000189	2.22	18.43	0	0		736.39	228	171	174	736.39	736.39	1647.59	228	339	343	1647.59	1647.59
SAGE3contig_2193	104.65	104.65	104.65	2.59	2.17e-05	2.56	6.73	1.66e-11	5.58e-11		65.91	366	25	25	65.91	65.91	170.56	366	57	57	170.56	170.56
SAGE3contig_2197	202.6	202.6	202.6	2.74	4.2e-05	2.72	9.62	0	0		116.13	457	55	55	116.13	116.13	318.73	457	132	133	318.73	318.73
SAGE3contig_220	5633.82	5633.82	-5633.82	-3.99	-0.00119	-4.02	-58.57	0	0	0006464 // cellular protein modification process (GO_REF:nd [ND]) /// 0006412 // translation (GO_REF:nd [ND]) /// 0050789 // regulation of biological process (GO_REF:nd [ND]) /// 0006950 // response to stress (GO_REF:nd [ND]) /// 0008219 // cell death (GO_REF:nd [ND]) /// 0008150 // biological_process (GO_REF:nd [ND]) /// 0007275 // multicellular organismal development (GO_REF:nd [ND]) /// 000960…	7520.2	281	1147	2190	7520.2	7520.2	1886.38	281	223	484	1886.38	1886.38
SAGE3contig_2201	29.88	29.88	29.88	2.95	6.2e-06	2.92	3.8	0.000142	0.000278		15.32	315	4	5	15.32	15.32	45.2	315	6	13	45.2	45.2
SAGE3contig_2202	28.17	28.17	-28.17	-3.08	-5.96e-06	-3.11	-3.83	0.00013	0.000256		41.69	162	7	7	41.69	41.69	13.52	162	2	2	13.52	13.52
SAGE3contig_2204	117.7	117.7	117.7	2.27	2.44e-05	2.25	6.68	2.4e-11	8.01e-11		92.68	177	17	17	92.68	92.68	210.38	177	34	34	210.38	210.38
SAGE3contig_2205	45.52	45.52	-45.52	-3.23	-9.62e-06	-3.26	-4.94	7.7e-07	1.86e-06		65.93	322	22	22	65.93	65.93	20.41	322	6	6	20.41	20.41
SAGE3contig_2206	92.52	92.52	-92.52	-7.05	-1.95e-05	-7.12	-8.39	0	0	0009628 // response to abiotic stimulus (GO_REF:nd [ND]) /// 0006950 // response to stress (GO_REF:nd [ND]) /// 0008150 // biological_process (GO_REF:nd [ND])	107.81	358	40	40	107.81	107.81	15.3	358	5	5	15.3	15.3
SAGE3contig_2208	487.25	487.25	-487.25	-4.72	-0.000103	-4.76	-17.93	0	0		618.37	142	91	91	618.37	618.37	131.11	142	17	17	131.11	131.11
SAGE3contig_221	2387.35	2387.35	-2387.35	-54.53	-0.000502	-55.04	-48.21	0	0		2431.95	442	378	1114	2431.95	2431.95	44.6	442	6	18	44.6	44.6
SAGE3contig_2213	124.11	124.11	-124.11	-2.64	-2.63e-05	-2.67	-7.56	4.03e-14	1.56e-13		199.64	87	16	18	199.64	199.64	75.53	87	6	6	75.53	75.53
SAGE3contig_2214	131.05	131.05	-131.05	-10.57	-2.76e-05	-10.67	-10.47	0	0		144.74	80	12	12	144.74	144.74	13.69	80	1	1	13.69	13.69
SAGE3contig_2218	890.09	890.09	-890.09	-5.45	-0.000188	-5.5	-24.95	0	0		1090.18	208	235	235	1090.18	1090.18	200.08	208	38	38	200.08	200.08
SAGE3contig_2220	64.74	64.74	-64.74	-3.82	-1.37e-05	-3.85	-6.2	5.53e-10	1.7e-09		87.72	143	7	13	87.72	87.72	22.98	143	3	3	22.98	22.98
SAGE3contig_2221	132.7	132.7	-132.7	-2.38	-2.81e-05	-2.4	-7.44	1.02e-13	3.87e-13		229.22	261	61	62	229.22	229.22	96.51	261	23	23	96.51	96.51
SAGE3contig_2223	20.31	20.31	-20.31	-2.86	-4.29e-06	-2.89	-3.16	0.00158	0.00275		31.2	402	13	13	31.2	31.2	10.9	402	4	4	10.9	10.9
SAGE3contig_2224	33.48	33.48	-33.48	-3.08	-7.08e-06	-3.11	-4.17	3.03e-05	6.36e-05		49.54	409	15	21	49.54	49.54	16.07	409	5	6	16.07	16.07
SAGE3contig_2225	103.8	103.8	-103.8	-3.93	-2.19e-05	-3.97	-7.92	2.44e-15	1e-14	0006464 // cellular protein modification process (GO_REF:nd [ND])	139.22	402	58	58	139.22	139.22	35.42	402	13	13	35.42	35.42
SAGE3contig_2226	103.61	103.61	-103.61	-25.55	-2.18e-05	-25.79	-9.84	0	0		107.83	519	58	58	107.83	107.83	4.22	519	2	2	4.22	4.22
SAGE3contig_2229	67.16	67.16	-67.16	-21.15	-1.41e-05	-21.35	-7.86	3.89e-15	1.58e-14	0006464 // cellular protein modification process (GO_REF:nd [ND]) /// 0009628 // response to abiotic stimulus (GO_REF:nd [ND]) /// 0000003 // reproduction (GO_REF:nd [ND]) /// 0006950 // response to stress (GO_REF:nd [ND]) /// 0007165 // signal transduction (GO_REF:nd [ND]) /// 0007275 // multicellular organismal development (GO_REF:nd [ND]) /// 0009719 // response to endogenous stimulus (GO_REF:…	70.5	657	48	48	70.5	70.5	3.33	657	2	2	3.33	3.33
SAGE3contig_223	1378.88	1378.88	-1378.88	-9.9	-0.00029	-9.99	-33.75	0	0		1533.86	212	335	337	1533.86	1533.86	154.98	212	29	30	154.98	154.98
SAGE3contig_2233	73.56	73.56	-73.56	-9.1	-1.55e-05	-9.19	-7.73	1.11e-14	4.43e-14	0006412 // translation (GO_REF:nd [ND]) /// 0050789 // regulation of biological process (GO_REF:nd [ND]) /// 0008152 // metabolic process (GO_REF:nd [ND]) /// 0016043 // cellular component organization (GO_REF:nd [ND])	82.63	362	31	31	82.63	82.63	9.08	362	3	3	9.08	9.08
SAGE3contig_2234	1298.63	1298.63	1298.63	8.65	0.00027	8.57	31.9	0	0		169.66	91	11	16	169.66	169.66	1468.28	91	83	122	1468.28	1468.28
SAGE3contig_2235	68.88	68.88	-68.88	-2.42	-1.46e-05	-2.45	-5.41	6.25e-08	1.64e-07		117.28	181	11	22	117.28	117.28	48.41	181	8	8	48.41	48.41
SAGE3contig_2236	36.93	36.93	-36.93	-2.52	-7.82e-06	-2.54	-4.03	5.46e-05	0.000112	0044403 // symbiosis, encompassing mutualism through parasitism (GO_REF:nd [ND]) /// 0040029 // regulation of gene expression, epigenetic (GO_REF:nd [ND]) /// 0006950 // response to stress (GO_REF:nd [ND]) /// 0007267 // cell-cell signaling (GO_REF:nd [ND]) /// 0006139 // nucleobase-containing compound metabolic process (GO_REF:nd [ND]) /// 0009607 // response to biotic stimulus (GO_REF:nd [ND])	61.26	630	17	40	61.26	61.26	24.34	630	2	14	24.34	24.34
SAGE3contig_2239	83.13	83.13	-83.13	-2.35	-1.76e-05	-2.37	-5.86	4.77e-09	1.37e-08		144.74	160	11	24	144.74	144.74	61.6	160	2	9	61.6	61.6
SAGE3contig_2241	23.66	23.66	-23.66	-2.94	-5e-06	-2.96	-3.44	0.000573	0.00105		35.87	269	10	10	35.87	35.87	12.21	269	3	3	12.21	12.21
SAGE3contig_2251	733.64	733.64	-733.64	-12.8	-0.000155	-12.93	-25.19	0	0	0006810 // transport (GO_REF:nd [ND])	795.79	793	651	654	795.79	795.79	62.15	793	45	45	62.15	62.15
SAGE3contig_2255	328.47	328.47	-328.47	-9.4	-6.92e-05	-9.49	-16.38	0	0		367.59	84	31	32	367.59	367.59	39.11	84	3	3	39.11	39.11
SAGE3contig_2259	117.46	117.46	-117.46	-4.41	-2.48e-05	-4.45	-8.67	0	0		151.96	127	4	20	151.96	151.96	34.49	127	0	4	34.49	34.49
SAGE3contig_227	13530	13530	-13530	-2.13	-0.00287	-2.15	-70.98	0	0		25481.4	103	2716	2720	25481.4	25481.4	11951.4	103	1124	1124	11951.4	11951.4
SAGE3contig_2274	26.66	26.66	-26.66	-9.69	-5.62e-06	-9.78	-4.68	2.83e-06	6.55e-06		29.73	357	11	11	29.73	29.73	3.07	357	1	1	3.07	3.07
SAGE3contig_2275	35.84	35.84	-35.84	-4.99	-7.56e-06	-5.04	-4.92	8.6e-07	2.07e-06		44.82	366	17	17	44.82	44.82	8.98	366	3	3	8.98	8.98
SAGE3contig_2279	147.13	147.13	147.13	2.71	3.05e-05	2.68	8.15	4.44e-16	1.89e-15	0006810 // transport (GO_REF:nd [ND])	86.21	291	6	26	86.21	86.21	233.34	291	12	62	233.34	233.34
SAGE3contig_2280	298.66	298.66	-298.66	-3.39	-6.31e-05	-3.43	-12.87	0	0		423.43	237	104	104	423.43	423.43	124.77	237	27	27	124.77	124.77
SAGE3contig_2287	105.83	105.83	-105.83	-17.62	-2.23e-05	-17.79	-9.77	0	0		112.2	172	1	20	112.2	112.2	6.37	172	0	1	6.37	6.37
SAGE3contig_2294	96.77	96.77	96.77	2.04	2e-05	2.02	5.68	1.34e-08	3.74e-08		92.78	104	6	10	92.78	92.78	189.55	104	9	18	189.55	189.55
SAGE3contig_2299	600.57	600.57	-600.57	-29.52	-0.000126	-29.79	-23.81	0	0		621.63	104	67	67	621.63	621.63	21.06	104	2	2	21.06	21.06
SAGE3contig_2302	63.01	63.01	-63.01	-2.01	-1.34e-05	-2.03	-4.66	3.19e-06	7.34e-06		125.59	315	23	41	125.59	125.59	62.58	315	9	18	62.58	62.58
SAGE3contig_2303	163.16	163.16	-163.16	-5.51	-3.44e-05	-5.56	-10.7	0	0		199.36	121	23	25	199.36	199.36	36.2	121	4	4	36.2	36.2
SAGE3contig_2308	12625.9	12625.9	-12625.9	-4.09	-0.00267	-4.13	-88.32	0	0	0009056 // catabolic process (GO_REF:nd [ND]) /// 0019538 // protein metabolic process (GO_REF:nd [ND])	16712.2	688	6250	11916	16712.2	16712.2	4086.28	688	1677	2567	4086.28	4086.28
SAGE3contig_2309	122.95	122.95	-122.95	-4.41	-2.59e-05	-4.45	-8.87	0	0		159.05	91	10	15	159.05	159.05	36.11	91	2	3	36.11	36.11
SAGE3contig_231	105.16	105.16	-105.16	-24.67	-2.21e-05	-24.9	-9.9	0	0		109.61	493	35	56	109.61	109.61	4.44	493	2	2	4.44	4.44
SAGE3contig_2311	282.62	282.62	-282.62	-2.05	-6e-05	-2.07	-10.01	0	0		551.05	408	233	233	551.05	551.05	268.43	408	100	100	268.43	268.43
SAGE3contig_2313	126.59	126.59	-126.59	-6.09	-2.67e-05	-6.15	-9.6	0	0	0006464 // cellular protein modification process (GO_REF:nd [ND]) /// 0006950 // response to stress (GO_REF:nd [ND])	151.45	1013	159	159	151.45	151.45	24.87	1013	22	23	24.87	24.87
SAGE3contig_2314	156.48	156.48	-156.48	-3.34	-3.31e-05	-3.37	-9.26	0	0		223.39	311	10	72	223.39	223.39	66.91	311	2	19	66.91	66.91
SAGE3contig_2317	149.73	149.73	-149.73	-6.24	-3.16e-05	-6.3	-10.48	0	0	0006629 // lipid metabolic process (GO_REF:nd [ND]) /// 0005975 // carbohydrate metabolic process (GO_REF:nd [ND])	178.3	460	85	85	178.3	178.3	28.57	460	12	12	28.57	28.57
SAGE3contig_232	55.8	55.8	-55.8	-3.08	-1.18e-05	-3.11	-5.39	7.24e-08	1.89e-07		82.57	409	32	35	82.57	82.57	26.78	409	10	10	26.78	26.78
SAGE3contig_2320	1465.55	1465.55	1465.55	2.81	0.000304	2.78	26.11	0	0		811.76	63	53	53	811.76	811.76	2277.31	63	131	131	2277.31	2277.31
SAGE3contig_2321	40.4	40.4	-40.4	-3	-8.54e-06	-3.03	-4.54	5.66e-06	1.27e-05	0006412 // translation (GO_REF:nd [ND])	60.56	1195	57	75	60.56	60.56	20.16	1195	14	22	20.16	20.16
SAGE3contig_2322	82.64	82.64	-82.64	-2.94	-1.75e-05	-2.96	-6.44	1.21e-10	3.89e-10		125.31	77	4	10	125.31	125.31	42.67	77	0	3	42.67	42.67
SAGE3contig_233	217.73	217.73	-217.73	-8.37	-4.59e-05	-8.45	-13.17	0	0		247.27	519	133	133	247.27	247.27	29.54	519	14	14	29.54	29.54
SAGE3contig_2334	367.72	367.72	-367.72	-2.3	-7.79e-05	-2.33	-12.19	0	0		649.65	101	33	68	649.65	649.65	281.93	101	8	26	281.93	281.93
SAGE3contig_2335	129.87	129.87	-129.87	-2.94	-2.75e-05	-2.96	-8.07	6.66e-16	2.82e-15		196.92	98	19	20	196.92	196.92	67.05	98	6	6	67.05	67.05
SAGE3contig_2340	41.62	41.62	-41.62	-2.89	-8.8e-06	-2.92	-4.54	5.53e-06	1.25e-05		63.59	349	23	23	63.59	63.59	21.97	349	7	7	21.97	21.97
SAGE3contig_2342	92.89	92.89	-92.89	-3.06	-1.96e-05	-3.09	-6.93	4.25e-12	1.47e-11		138	874	53	125	138	138	45.11	874	17	36	45.11	45.11
SAGE3contig_2344	80.2	80.2	-80.2	-3.04	-1.7e-05	-3.07	-6.43	1.31e-10	4.19e-10		119.44	307	26	38	119.44	119.44	39.24	307	6	11	39.24	39.24
SAGE3contig_2348	350.32	350.32	-350.32	-5.29	-7.39e-05	-5.34	-15.56	0	0		432.05	67	15	30	432.05	432.05	81.73	67	4	5	81.73	81.73
SAGE3contig_2351	52.36	52.36	-52.36	-2.29	-1.11e-05	-2.31	-4.59	4.52e-06	1.03e-05		92.92	270	26	26	92.92	92.92	40.56	270	10	10	40.56	40.56
SAGE3contig_2353	87.79	87.79	-87.79	-2.58	-1.86e-05	-2.6	-6.29	3.15e-10	9.83e-10		143.34	276	41	41	143.34	143.34	55.55	276	14	14	55.55	55.55
SAGE3contig_2357	199.4	199.4	-199.4	-2.78	-4.22e-05	-2.81	-9.79	0	0	0006810 // transport (GO_REF:nd [ND])	311.41	440	0	142	311.41	311.41	112.01	440	1	45	112.01	112.01
SAGE3contig_2363	185.08	185.08	-185.08	-2.75	-3.92e-05	-2.78	-9.39	0	0		290.64	83	25	25	290.64	290.64	105.56	83	8	8	105.56	105.56
SAGE3contig_2364	2543.66	2543.66	-2543.66	-11.27	-0.000536	-11.37	-46.41	0	0		2791.38	84	243	243	2791.38	2791.38	247.72	84	19	19	247.72	247.72
SAGE3contig_2366	83.53	83.53	-83.53	-4.25	-1.76e-05	-4.29	-7.24	4.36e-13	1.6e-12	0008152 // metabolic process (GO_REF:nd [ND])	109.28	468	52	53	109.28	109.28	25.74	468	11	11	25.74	25.74
SAGE3contig_2367	26.66	26.66	-26.66	-2.64	-5.64e-06	-2.67	-3.5	0.000459	0.000854		42.89	135	4	6	42.89	42.89	16.23	135	0	2	16.23	16.23
SAGE3contig_2370	58.52	58.52	-58.52	-2.79	-1.24e-05	-2.82	-5.31	1.1e-07	2.83e-07		91.21	201	19	19	91.21	91.21	32.69	201	5	6	32.69	32.69
SAGE3contig_2374	73.21	73.21	-73.21	-19.38	-1.54e-05	-19.57	-8.17	3.33e-16	1.44e-15	0006810 // transport (GO_REF:nd [ND])	77.19	275	6	22	77.19	77.19	3.98	275	0	1	3.98	3.98
SAGE3contig_2375	44.12	44.12	-44.12	-7.93	-9.3e-06	-8	-5.89	3.93e-09	1.14e-08		50.49	172	3	9	50.49	50.49	6.37	172	0	1	6.37	6.37
SAGE3contig_2376	40.47	40.47	-40.47	-5.29	-8.53e-06	-5.34	-5.29	1.23e-07	3.16e-07		49.91	348	18	18	49.91	49.91	9.44	348	2	3	9.44	9.44
SAGE3contig_2382	29.6	29.6	-29.6	-2.64	-6.26e-06	-2.67	-3.69	0.000223	0.000427		47.61	304	14	15	47.61	47.61	18.01	304	5	5	18.01	18.01
SAGE3contig_2386	74.5	74.5	74.5	3.03	1.55e-05	3	6.07	1.31e-09	3.93e-09		36.76	315	11	12	36.76	36.76	111.26	315	32	32	111.26	111.26
SAGE3contig_239	60.52	60.52	60.52	2.27	1.25e-05	2.25	4.79	1.67e-06	3.94e-06		47.65	81	4	4	47.65	47.65	108.17	81	7	8	108.17	108.17
SAGE3contig_2394	158.41	158.41	-158.41	-8.81	-3.34e-05	-8.89	-11.3	0	0		178.69	54	10	10	178.69	178.69	20.28	54	1	1	20.28	20.28
SAGE3contig_2395	383.02	383.02	383.02	3.26	7.95e-05	3.23	14.13	0	0		169.51	222	39	39	169.51	169.51	552.53	222	112	112	552.53	552.53
SAGE3contig_2396	653.03	653.03	653.03	9.98	0.000136	9.88	22.98	0	0		72.75	252	14	19	72.75	72.75	725.78	252	102	167	725.78	725.78
SAGE3contig_2398	80.08	80.08	-80.08	-3.16	-1.69e-05	-3.19	-6.5	7.77e-11	2.52e-10		117.21	354	43	43	117.21	117.21	37.13	354	12	12	37.13	37.13
SAGE3contig_2400	358.79	358.79	-358.79	-53.74	-7.55e-05	-54.25	-18.68	0	0		365.59	161	61	61	365.59	365.59	6.8	161	1	1	6.8	6.8
SAGE3contig_2401	229.52	229.52	-229.52	-9.19	-4.84e-05	-9.28	-13.66	0	0	0009056 // catabolic process (GO_REF:nd [ND]) /// 0016049 // cell growth (GO_REF:nd [ND]) /// 0030154 // cell differentiation (GO_REF:nd [ND]) /// 0006950 // response to stress (GO_REF:nd [ND]) /// 0008150 // biological_process (GO_REF:nd [ND]) /// 0009719 // response to endogenous stimulus (GO_REF:nd [ND]) /// 0019538 // protein metabolic process (GO_REF:nd [ND]) /// 0009653 // anatomical struct…	257.55	547	146	146	257.55	257.55	28.03	547	14	14	28.03	28.03
SAGE3contig_2405	24.42	24.42	-24.42	-3.52	-5.16e-06	-3.56	-3.72	0.000197	0.000381		34.1	1132	34	40	34.1	34.1	9.67	1132	7	10	9.67	9.67
SAGE3contig_241	55.66	55.66	-55.66	-3.08	-1.18e-05	-3.11	-5.38	7.51e-08	1.96e-07		82.37	82	5	7	82.37	82.37	26.71	82	0	2	26.71	26.71
SAGE3contig_2410	159.52	159.52	159.52	2.07	3.3e-05	2.05	7.36	1.91e-13	7.11e-13		149.12	330	51	51	149.12	149.12	308.65	330	93	93	308.65	308.65
SAGE3contig_2411	219.25	219.25	-219.25	-2.11	-4.65e-05	-2.13	-8.96	0	0		417.09	155	50	67	417.09	417.09	197.84	155	16	28	197.84	197.84
SAGE3contig_2416	39.93	39.93	-39.93	#NAME?	-8.4e-06	#NAME?	-6.35	2.17e-10	6.84e-10		39.93	145	2	6	39.93	39.93	0	145	0	0	0	0
SAGE3contig_242	92.74	92.74	-92.74	-2.53	-1.96e-05	-2.56	-6.41	1.41e-10	4.5e-10	0006629 // lipid metabolic process (GO_REF:nd [ND]) /// 0000003 // reproduction (GO_REF:nd [ND]) /// 0019748 // secondary metabolic process (GO_REF:nd [ND]) /// 0009058 // biosynthetic process (GO_REF:nd [ND]) /// 0007275 // multicellular organismal development (GO_REF:nd [ND])	153.18	1178	185	187	153.18	153.18	60.43	1178	64	65	60.43	60.43
SAGE3contig_2426	127.4	127.4	-127.4	-3.13	-2.69e-05	-3.16	-8.18	3.33e-16	1.44e-15	0006811 // ion transport (GO_REF:nd [ND]) /// 0006810 // transport (GO_REF:nd [ND])	187.14	330	62	64	187.14	187.14	59.74	330	15	18	59.74	59.74
SAGE3contig_2429	503.71	503.71	-503.71	-11.23	-0.000106	-11.34	-20.64	0	0		552.93	89	27	51	552.93	552.93	49.22	89	1	4	49.22	49.22
SAGE3contig_243	31976.7	31976.7	31976.7	22.43	0.00666	22.22	170.45	0	0	0006091 // generation of precursor metabolites and energy (GO_REF:nd [ND])	1492.41	825	1272	1276	1492.41	1492.41	33469.1	825	25202	25212	33469.1	33469.1
SAGE3contig_2431	161.32	161.32	-161.32	-2.71	-3.41e-05	-2.74	-8.71	0	0		255.61	151	10	40	255.61	255.61	94.29	151	4	13	94.29	94.29
SAGE3contig_2432	54.13	54.13	-54.13	-3.88	-1.14e-05	-3.91	-5.7	1.23e-08	3.42e-08		72.95	582	44	44	72.95	72.95	18.82	582	10	10	18.82	18.82
SAGE3contig_2433	477.57	477.57	-477.57	-5.03	-0.000101	-5.07	-17.99	0	0		596.16	157	97	97	596.16	596.16	118.59	157	17	17	118.59	118.59
SAGE3contig_2436	23.69	23.69	-23.69	#NAME?	-4.99e-06	#NAME?	-4.89	1.01e-06	2.42e-06	0005975 // carbohydrate metabolic process (GO_REF:nd [ND]) /// 0009058 // biosynthetic process (GO_REF:nd [ND]) /// 0008150 // biological_process (GO_REF:nd [ND])	23.69	611	15	15	23.69	23.69	0	611	0	0	0	0
SAGE3contig_2437	30.92	30.92	-30.92	-3.52	-6.53e-06	-3.56	-4.19	2.8e-05	5.91e-05		43.17	447	20	20	43.17	43.17	12.25	447	5	5	12.25	12.25
SAGE3contig_2442	29.82	29.82	29.82	2.12	6.16e-06	2.1	3.23	0.00125	0.00221	0006412 // translation (GO_REF:nd [ND]) /// 0000003 // reproduction (GO_REF:nd [ND]) /// 0050789 // regulation of biological process (GO_REF:nd [ND]) /// 0006996 // organelle organization (GO_REF:nd [ND]) /// 0009058 // biosynthetic process (GO_REF:nd [ND]) /// 0015031 // protein transport (GO_REF:nd [ND]) /// 0009653 // anatomical structure morphogenesis (GO_REF:nd [ND]) /// 0007275 // multicell…	26.66	543	15	15	26.66	26.66	56.47	543	28	28	56.47	56.47
SAGE3contig_2444	60.33	60.33	-60.33	-2.22	-1.28e-05	-2.24	-4.84	1.29e-06	3.06e-06		109.73	1064	121	121	109.73	109.73	49.41	1064	48	48	49.41	49.41
SAGE3contig_2450	404.86	404.86	404.86	2.07	8.36e-05	2.05	11.7	0	0		379.89	127	50	50	379.89	379.89	784.75	127	91	91	784.75	784.75
SAGE3contig_2451	77	77	-77	-6.17	-1.62e-05	-6.23	-7.5	6.41e-14	2.45e-13		91.9	147	14	14	91.9	91.9	14.9	147	2	2	14.9	14.9
SAGE3contig_2452	64.09	64.09	-64.09	-2.2	-1.36e-05	-2.22	-4.97	6.78e-07	1.65e-06	0009628 // response to abiotic stimulus (GO_REF:nd [ND]) /// 0006996 // organelle organization (GO_REF:nd [ND]) /// 0008150 // biological_process (GO_REF:nd [ND]) /// 0009653 // anatomical structure morphogenesis (GO_REF:nd [ND]) /// 0015031 // protein transport (GO_REF:nd [ND]) /// 0009605 // response to external stimulus (GO_REF:nd [ND]) /// 0016043 // cellular component organization (GO_REF:nd…	117.39	411	50	50	117.39	117.39	53.29	411	20	20	53.29	53.29
SAGE3contig_2454	129.8	129.8	-129.8	-7.49	-2.74e-05	-7.56	-10.02	0	0	0008152 // metabolic process (GO_REF:nd [ND])	149.81	438	17	68	149.81	149.81	20	438	1	8	20	20
SAGE3contig_2459	136.57	136.57	136.57	3.82	2.84e-05	3.78	8.87	0	0		48.47	219	5	11	48.47	48.47	185.03	219	5	37	185.03	185.03
SAGE3contig_2462	60.37	60.37	-60.37	-3	-1.28e-05	-3.02	-5.54	2.97e-08	7.99e-08		90.63	181	17	17	90.63	90.63	30.25	181	5	5	30.25	30.25
SAGE3contig_2463	139.81	139.81	-139.81	-2.77	-2.96e-05	-2.8	-8.18	3.33e-16	1.44e-15		218.85	97	22	22	218.85	218.85	79.03	97	7	7	79.03	79.03
SAGE3contig_2465	220.16	220.16	-220.16	-2.24	-4.67e-05	-2.26	-9.3	0	0		397.32	68	26	28	397.32	397.32	177.16	68	11	11	177.16	177.16
SAGE3contig_2469	44.23	44.23	-44.23	-2.35	-9.37e-06	-2.37	-4.27	1.95e-05	4.18e-05		77	401	32	32	77	77	32.77	401	12	12	32.77	32.77
SAGE3contig_247	296.47	296.47	-296.47	-20.85	-6.24e-05	-21.05	-16.5	0	0		311.41	220	71	71	311.41	311.41	14.93	220	3	3	14.93	14.93
SAGE3contig_2470	120.38	120.38	-120.38	-5.51	-2.54e-05	-5.56	-9.19	0	0		147.09	164	25	25	147.09	147.09	26.71	164	4	4	26.71	26.71
SAGE3contig_2474	75.14	75.14	-75.14	-2.01	-1.6e-05	-2.03	-5.09	3.55e-07	8.79e-07		149.55	471	19	73	149.55	149.55	74.41	471	10	32	74.41	74.41
SAGE3contig_2475	22.64	22.64	-22.64	-2.64	-4.79e-06	-2.67	-3.23	0.00124	0.0022		36.41	159	2	6	36.41	36.41	13.78	159	0	2	13.78	13.78
SAGE3contig_2477	210.37	210.37	-210.37	-2.09	-4.47e-05	-2.11	-8.74	0	0		402.93	91	32	38	402.93	402.93	192.56	91	13	16	192.56	192.56
SAGE3contig_2478	50.65	50.65	-50.65	-2.14	-1.07e-05	-2.16	-4.34	1.4e-05	3.05e-05		95.09	345	34	34	95.09	95.09	44.44	345	12	14	44.44	44.44
SAGE3contig_2483	312.4	312.4	-312.4	-2.89	-6.61e-05	-2.92	-12.45	0	0		477.27	93	31	46	477.27	477.27	164.87	93	8	14	164.87	164.87
SAGE3contig_2485	265.43	265.43	265.43	3.07	5.51e-05	3.04	11.51	0	0		128.15	128	17	17	128.15	128.15	393.59	128	46	46	393.59	393.59
SAGE3contig_2487	48.55	48.55	-48.55	-2.1	-1.03e-05	-2.12	-4.2	2.63e-05	5.56e-05	0006810 // transport (GO_REF:nd [ND])	92.78	520	50	50	92.78	92.78	44.23	520	21	21	44.23	44.23
SAGE3contig_2488	256.76	256.76	-256.76	-15.42	-5.41e-05	-15.56	-15.1	0	0		274.57	123	35	35	274.57	274.57	17.81	123	2	2	17.81	17.81
SAGE3contig_2491	121.38	121.38	-121.38	-3.96	-2.56e-05	-4	-8.58	0	0		162.32	107	7	18	162.32	162.32	40.94	107	2	4	40.94	40.94
SAGE3contig_2495	32.16	32.16	-32.16	#NAME?	-6.77e-06	#NAME?	-5.7	1.21e-08	3.38e-08	0006810 // transport (GO_REF:nd [ND])	32.16	180	5	6	32.16	32.16	0	180	0	0	0	0
SAGE3contig_2496	51.84	51.84	-51.84	-2.11	-1.1e-05	-2.13	-4.36	1.28e-05	2.79e-05	0009056 // catabolic process (GO_REF:nd [ND]) /// 0006464 // cellular protein modification process (GO_REF:nd [ND]) /// 0006629 // lipid metabolic process (GO_REF:nd [ND]) /// 0005975 // carbohydrate metabolic process (GO_REF:nd [ND]) /// 0009058 // biosynthetic process (GO_REF:nd [ND]) /// 0006996 // organelle organization (GO_REF:nd [ND]) /// 0015031 // protein transport (GO_REF:nd [ND])	98.35	1295	130	132	98.35	98.35	46.51	1295	55	55	46.51	46.51
SAGE3contig_25	747.68	747.68	-747.68	-2.71	-0.000158	-2.74	-18.76	0	0		1184.22	286	351	351	1184.22	1184.22	436.55	286	114	114	436.55	436.55
SAGE3contig_2502	43.47	43.47	-43.47	-2.35	-9.21e-06	-2.37	-4.23	2.3e-05	4.88e-05		75.68	204	7	16	75.68	75.68	32.21	204	5	6	32.21	32.21
SAGE3contig_2514	137.14	137.14	-137.14	-3.15	-2.9e-05	-3.18	-8.5	0	0		201.03	120	2	25	201.03	201.03	63.89	120	0	7	63.89	63.89
SAGE3contig_2517	29.99	29.99	-29.99	-2.64	-6.35e-06	-2.67	-3.72	0.000202	0.00039		48.25	480	9	24	48.25	48.25	18.25	480	2	8	18.25	18.25
SAGE3contig_2520	43.46	43.46	43.46	4.92	9.04e-06	4.87	5.33	1e-07	2.6e-07		11.09	261	3	3	11.09	11.09	54.55	261	4	13	54.55	54.55
SAGE3contig_2522	258.78	258.78	-258.78	-2.96	-5.47e-05	-2.99	-11.42	0	0		390.96	232	93	94	390.96	390.96	132.18	232	27	28	132.18	132.18
SAGE3contig_2524	99.82	99.82	-99.82	#NAME?	-2.1e-05	#NAME?	-10.04	0	0		99.82	116	12	12	99.82	99.82	0	116	0	0	0	0
SAGE3contig_2526	65.61	65.61	-65.61	-2.53	-1.39e-05	-2.55	-5.39	7.18e-08	1.88e-07		108.62	382	25	43	108.62	108.62	43.01	382	6	15	43.01	43.01
SAGE3contig_2527	3280.51	3280.51	-3280.51	-2.36	-0.000695	-2.38	-36.85	0	0		5699.07	96	153	567	5699.07	5699.07	2418.55	96	37	212	2418.55	2418.55
SAGE3contig_2530	28.6	28.6	-28.6	-5.11	-6.03e-06	-5.16	-4.42	1e-05	2.21e-05	0009056 // catabolic process (GO_REF:nd [ND]) /// 0019538 // protein metabolic process (GO_REF:nd [ND])	35.56	787	6	29	35.56	35.56	6.96	787	1	5	6.96	6.96
SAGE3contig_2531	139.85	139.85	-139.85	-10.28	-2.95e-05	-10.38	-10.79	0	0	0009056 // catabolic process (GO_REF:nd [ND]) /// 0006139 // nucleobase-containing compound metabolic process (GO_REF:nd [ND]) /// 0009605 // response to external stimulus (GO_REF:nd [ND]) /// 0007154 // cell communication (GO_REF:nd [ND])	154.92	218	35	35	154.92	154.92	15.07	218	3	3	15.07	15.07
SAGE3contig_2533	149.43	149.43	-149.43	-3.52	-3.16e-05	-3.56	-9.21	0	0		208.63	111	14	24	208.63	208.63	59.2	111	2	6	59.2	59.2
SAGE3contig_2535	292.83	292.83	-292.83	-29.07	-6.16e-05	-29.35	-16.62	0	0		303.26	105	33	33	303.26	303.26	10.43	105	1	1	10.43	10.43
SAGE3contig_2537	66.52	66.52	-66.52	-2.74	-1.41e-05	-2.77	-5.62	1.91e-08	5.21e-08		104.72	258	20	28	104.72	104.72	38.2	258	4	9	38.2	38.2
SAGE3contig_2538	33.7	33.7	-33.7	-2.64	-7.13e-06	-2.67	-3.94	8.17e-05	0.000164		54.21	267	14	15	54.21	54.21	20.51	267	4	5	20.51	20.51
SAGE3contig_2542	98.67	98.67	98.67	2.04	2.04e-05	2.02	5.74	9.71e-09	2.73e-08		94.6	102	7	10	94.6	94.6	193.27	102	13	18	193.27	193.27
SAGE3contig_2544	288.3	288.3	-288.3	-2.39	-6.11e-05	-2.41	-11	0	0		495.5	74	13	38	495.5	495.5	207.2	74	5	14	207.2	207.2
SAGE3contig_2545	729.22	729.22	-729.22	-3.76	-0.000154	-3.8	-20.73	0	0		993.21	307	293	316	993.21	993.21	263.99	307	68	74	263.99	263.99
SAGE3contig_2549	27.18	27.18	-27.18	#NAME?	-5.72e-06	#NAME?	-5.24	1.62e-07	4.14e-07		27.18	213	3	6	27.18	27.18	0	213	0	0	0	0
SAGE3contig_255	82.2	82.2	-82.2	-3.96	-1.74e-05	-4	-7.06	1.65e-12	5.84e-12		109.93	316	36	36	109.93	109.93	27.73	316	8	8	27.73	27.73
SAGE3contig_2551	133.36	133.36	-133.36	-2.29	-2.83e-05	-2.31	-7.32	2.49e-13	9.25e-13		236.68	106	19	26	236.68	236.68	103.32	106	9	10	103.32	103.32
SAGE3contig_2554	110.4	110.4	-110.4	-7.05	-2.33e-05	-7.12	-9.17	0	0		128.66	60	8	8	128.66	128.66	18.25	60	1	1	18.25	18.25
SAGE3contig_2555	76.66	76.66	76.66	2.72	1.59e-05	2.7	5.9	3.71e-09	1.08e-08		44.47	217	10	10	44.47	44.47	121.13	217	24	24	121.13	121.13
SAGE3contig_2556	663.97	663.97	-663.97	-6.61	-0.00014	-6.67	-22.27	0	0	0009056 // catabolic process (GO_REF:nd [ND]) /// 0007165 // signal transduction (GO_REF:nd [ND]) /// 0015031 // protein transport (GO_REF:nd [ND]) /// 0006139 // nucleobase-containing compound metabolic process (GO_REF:nd [ND]) /// 0006810 // transport (GO_REF:nd [ND])	782.37	185	150	150	782.37	782.37	118.4	185	20	20	118.4	118.4
SAGE3contig_2558	85.65	85.65	-85.65	-3.05	-1.81e-05	-3.08	-6.65	2.94e-11	9.74e-11	0009056 // catabolic process (GO_REF:nd [ND]) /// 0000003 // reproduction (GO_REF:nd [ND]) /// 0006139 // nucleobase-containing compound metabolic process (GO_REF:nd [ND])	127.35	394	52	52	127.35	127.35	41.7	394	15	15	41.7	41.7
SAGE3contig_2560	416.68	416.68	-416.68	-5.63	-8.79e-05	-5.68	-17.17	0	0		506.69	219	115	115	506.69	506.69	90.02	219	18	18	90.02	90.02
SAGE3contig_2563	27.46	27.46	-27.46	-2.89	-5.81e-06	-2.92	-3.69	0.000224	0.000429		41.95	529	23	23	41.95	41.95	14.49	529	7	7	14.49	14.49
SAGE3contig_2565	190.44	190.44	-190.44	#NAME?	-4.01e-05	#NAME?	-13.87	0	0		190.44	76	13	15	190.44	190.44	0	76	0	0	0	0
SAGE3contig_2570	77.16	77.16	-77.16	-4.7	-1.63e-05	-4.74	-7.13	1.02e-12	3.63e-12		98.02	315	8	32	98.02	98.02	20.86	315	3	6	20.86	20.86
SAGE3contig_2571	41.22	41.22	41.22	2.06	8.52e-06	2.04	3.72	0.000196	0.000379		38.99	396	6	16	38.99	38.99	80.2	396	3	29	80.2	80.2
SAGE3contig_2572	296.56	296.56	-296.56	-3.4	-6.27e-05	-3.43	-12.83	0	0		420.21	62	27	27	420.21	420.21	123.65	62	7	7	123.65	123.65
SAGE3contig_2575	102.41	102.41	-102.41	-2.05	-2.17e-05	-2.06	-6.01	1.85e-09	5.5e-09		200.38	313	25	65	200.38	200.38	97.97	313	15	28	97.97	97.97
SAGE3contig_2576	66.7	66.7	-66.7	#NAME?	-1.4e-05	#NAME?	-8.21	2.22e-16	9.66e-16		66.7	434	30	30	66.7	66.7	0	434	0	0	0	0
SAGE3contig_2580	27.87	27.87	-27.87	#NAME?	-5.86e-06	#NAME?	-5.3	1.13e-07	2.92e-07		27.87	277	8	8	27.87	27.87	0	277	0	0	0	0
SAGE3contig_2581	33.21	33.21	-33.21	-2.25	-7.04e-06	-2.27	-3.62	0.000296	0.000561	0008152 // metabolic process (GO_REF:nd [ND])	59.74	743	42	46	59.74	59.74	26.53	743	18	18	26.53	26.53
SAGE3contig_2582	22.97	22.97	22.97	2.04	4.75e-06	2.02	2.76	0.00574	0.0093	0009056 // catabolic process (GO_REF:nd [ND]) /// 0009628 // response to abiotic stimulus (GO_REF:nd [ND]) /// 0019538 // protein metabolic process (GO_REF:nd [ND]) /// 0050789 // regulation of biological process (GO_REF:nd [ND]) /// 0005975 // carbohydrate metabolic process (GO_REF:nd [ND]) /// 0019748 // secondary metabolic process (GO_REF:nd [ND]) /// 0006950 // response to stress (GO_REF:nd […	22.15	1699	3	39	22.15	22.15	45.12	1699	2	70	45.12	45.12
SAGE3contig_2592	113.79	113.79	-113.79	#NAME?	-2.39e-05	#NAME?	-10.72	0	0		113.79	212	25	25	113.79	113.79	0	212	0	0	0	0
SAGE3contig_2593	73.33	73.33	-73.33	-3.61	-1.55e-05	-3.64	-6.5	8.24e-11	2.66e-10	0009058 // biosynthetic process (GO_REF:nd [ND]) /// 0006091 // generation of precursor metabolites and energy (GO_REF:nd [ND]) /// 0006139 // nucleobase-containing compound metabolic process (GO_REF:nd [ND]) /// 0006811 // ion transport (GO_REF:nd [ND])	101.45	818	23	86	101.45	101.45	28.12	818	8	21	28.12	28.12
SAGE3contig_2594	22.97	22.97	-22.97	-2.2	-4.87e-06	-2.22	-2.97	0.00294	0.00494	0008150 // biological_process (GO_REF:nd [ND]) /// 0006810 // transport (GO_REF:nd [ND])	42.08	344	15	15	42.08	42.08	19.1	344	6	6	19.1	19.1
SAGE3contig_2596	56.93	56.93	-56.93	-3.94	-1.2e-05	-3.97	-5.87	4.49e-09	1.29e-08	0009056 // catabolic process (GO_REF:nd [ND]) /// 0006950 // response to stress (GO_REF:nd [ND]) /// 0009607 // response to biotic stimulus (GO_REF:nd [ND])	76.33	847	67	67	76.33	76.33	19.4	847	15	15	19.4	19.4
SAGE3contig_2597	226.23	226.23	-226.23	-5.29	-4.77e-05	-5.34	-12.51	0	0		279.01	83	18	24	279.01	279.01	52.78	83	3	4	52.78	52.78
SAGE3contig_2603	20.77	20.77	-20.77	-7.05	-4.38e-06	-7.12	-3.98	7.03e-05	0.000142		24.2	319	3	8	24.2	24.2	3.43	319	0	1	3.43	3.43
SAGE3contig_2613	135.98	135.98	-135.98	-9.69	-2.86e-05	-9.78	-10.58	0	0		151.63	70	11	11	151.63	151.63	15.65	70	1	1	15.65	15.65
SAGE3contig_2618	53.44	53.44	-53.44	-4.58	-1.13e-05	-4.62	-5.9	3.66e-09	1.06e-08	0007049 // cell cycle (GO_REF:nd [ND]) /// 0006139 // nucleobase-containing compound metabolic process (GO_REF:nd [ND])	68.36	367	26	26	68.36	68.36	14.92	367	5	5	14.92	14.92
SAGE3contig_262	189.3	189.3	-189.3	-4.85	-3.99e-05	-4.89	-11.24	0	0		238.52	89	22	22	238.52	238.52	49.22	89	4	4	49.22	49.22
SAGE3contig_2620	190.41	190.41	-190.41	-4.58	-4.02e-05	-4.62	-11.13	0	0		243.57	103	20	26	243.57	243.57	53.16	103	4	5	53.16	53.16
SAGE3contig_2624	65.81	65.81	-65.81	-6.17	-1.39e-05	-6.23	-6.93	4.12e-12	1.43e-11		78.54	172	13	14	78.54	78.54	12.73	172	1	2	12.73	12.73
SAGE3contig_2630	1098.07	1098.07	1098.07	3.49	0.000228	3.46	24.47	0	0		440.87	116	53	53	440.87	440.87	1538.94	116	161	163	1538.94	1538.94
SAGE3contig_2637	105.65	105.65	-105.65	#NAME?	-2.22e-05	#NAME?	-10.33	0	0		105.65	137	15	15	105.65	105.65	0	137	0	0	0	0
SAGE3contig_2647	24.92	24.92	-24.92	-4.85	-5.26e-06	-4.89	-4.08	4.54e-05	9.36e-05	0050789 // regulation of biological process (GO_REF:nd [ND])	31.4	338	11	11	31.4	31.4	6.48	338	2	2	6.48	6.48
SAGE3contig_265	1406.77	1406.77	-1406.77	-3.2	-0.000297	-3.23	-27.4	0	0		2045.63	300	635	636	2045.63	2045.63	638.86	300	175	175	638.86	638.86
SAGE3contig_2653	78.13	78.13	-78.13	-3.19	-1.65e-05	-3.22	-6.45	1.11e-10	3.57e-10		113.75	246	28	29	113.75	113.75	35.62	246	8	8	35.62	35.62
SAGE3contig_2654	115.53	115.53	-115.53	-3.7	-2.44e-05	-3.74	-8.21	2.22e-16	9.66e-16		158.31	256	1	42	158.31	158.31	42.78	256	0	10	42.78	42.78
SAGE3contig_2655	199.76	199.76	-199.76	-5.29	-4.21e-05	-5.34	-11.75	0	0		246.36	141	35	36	246.36	246.36	46.6	141	6	6	46.6	46.6
SAGE3contig_2659	370.85	370.85	-370.85	-4.26	-7.83e-05	-4.3	-15.28	0	0		484.46	241	118	121	484.46	484.46	113.61	241	24	25	113.61	113.61
SAGE3contig_2660	84.36	84.36	-84.36	-2.38	-1.79e-05	-2.4	-5.94	2.93e-09	8.58e-09		145.55	179	2	27	145.55	145.55	61.18	179	0	10	61.18	61.18
SAGE3contig_2664	226.12	226.12	-226.12	-2.22	-4.8e-05	-2.24	-9.36	0	0		412.2	206	3	88	412.2	412.2	186.08	206	1	35	186.08	186.08
SAGE3contig_2665	101.58	101.58	-101.58	-3.78	-2.14e-05	-3.81	-7.75	9.44e-15	3.78e-14	0019538 // protein metabolic process (GO_REF:nd [ND])	138.17	419	55	60	138.17	138.17	36.59	419	11	14	36.59	36.59
SAGE3contig_2666	329.85	329.85	-329.85	-9.99	-6.95e-05	-10.08	-16.52	0	0		366.56	179	65	68	366.56	366.56	36.71	179	6	6	36.71	36.71
SAGE3contig_2668	27.76	27.76	-27.76	-7.49	-5.85e-06	-7.56	-4.63	3.57e-06	8.18e-06		32.04	512	17	17	32.04	32.04	4.28	512	2	2	4.28	4.28
SAGE3contig_2669	125.49	125.49	-125.49	-4.55	-2.65e-05	-4.6	-9.03	0	0		160.82	186	5	31	160.82	160.82	35.33	186	3	6	35.33	35.33
SAGE3contig_2670	185.41	185.41	-185.41	-2.13	-3.93e-05	-2.15	-8.28	1.11e-16	4.9e-16		349.97	193	69	70	349.97	349.97	164.56	193	29	29	164.56	164.56
SAGE3contig_2672	127.51	127.51	-127.51	-2.47	-2.7e-05	-2.49	-7.43	1.11e-13	4.2e-13		214.43	126	14	28	214.43	214.43	86.92	126	3	10	86.92	86.92
SAGE3contig_2675	81.42	81.42	-81.42	-3.92	-1.72e-05	-3.95	-7	2.48e-12	8.71e-12		109.34	353	28	40	109.34	109.34	27.92	353	5	9	27.92	27.92
SAGE3contig_2677	510.83	510.83	-510.83	-3.52	-0.000108	-3.56	-17.03	0	0		713.2	92	66	68	713.2	713.2	202.37	92	17	17	202.37	202.37
SAGE3contig_2678	36.78	36.78	-36.78	-2.94	-7.78e-06	-2.96	-4.29	1.75e-05	3.77e-05		55.78	519	12	30	55.78	55.78	18.99	519	5	9	18.99	18.99
SAGE3contig_2679	146.36	146.36	146.36	2.89	3.04e-05	2.86	8.35	0	0		77.48	137	2	11	77.48	77.48	223.84	137	4	28	223.84	223.84
SAGE3contig_2681	272.48	272.48	-272.48	-3.24	-5.76e-05	-3.27	-12.1	0	0		394.17	306	123	125	394.17	394.17	121.69	306	32	34	121.69	121.69
SAGE3contig_2689	43.37	43.37	-43.37	-4.41	-9.15e-06	-4.45	-5.27	1.39e-07	3.58e-07		56.1	86	5	5	56.1	56.1	12.73	86	1	1	12.73	12.73
SAGE3contig_2693	465.18	465.18	-465.18	-19.77	-9.79e-05	-19.96	-20.61	0	0		489.97	707	359	359	489.97	489.97	24.79	707	16	16	24.79	24.79
SAGE3contig_2694	124.89	124.89	-124.89	-3	-2.64e-05	-3.02	-7.97	1.55e-15	6.44e-15		187.47	175	29	34	187.47	187.47	62.58	175	6	10	62.58	62.58
SAGE3contig_2695	265.28	265.28	-265.28	-6.17	-5.59e-05	-6.23	-13.92	0	0		316.61	64	4	21	316.61	316.61	51.34	64	0	3	51.34	51.34
SAGE3contig_2696	35.52	35.52	-35.52	-4.41	-7.5e-06	-4.45	-4.77	1.88e-06	4.41e-06		45.95	105	0	5	45.95	45.95	10.43	105	0	1	10.43	10.43
SAGE3contig_2697	375.6	375.6	-375.6	-4.67	-7.92e-05	-4.71	-15.71	0	0		477.95	107	52	53	477.95	477.95	102.35	107	10	10	102.35	102.35
SAGE3contig_2698	289.26	289.26	-289.26	-2.94	-6.12e-05	-2.96	-12.04	0	0		438.6	66	24	30	438.6	438.6	149.34	66	8	9	149.34	149.34
SAGE3contig_2699	47.67	47.67	-47.67	-3.08	-1.01e-05	-3.11	-4.98	6.45e-07	1.57e-06	0006950 // response to stress (GO_REF:nd [ND]) /// 0009605 // response to external stimulus (GO_REF:nd [ND])	70.54	383	24	28	70.54	70.54	22.88	383	8	8	22.88	22.88
SAGE3contig_27	791.06	791.06	-791.06	-38.77	-0.000167	-39.13	-27.55	0	0		812.01	366	308	308	812.01	812.01	20.95	366	7	7	20.95	20.95
SAGE3contig_2701	89.63	89.63	-89.63	-2.94	-1.9e-05	-2.96	-6.7	2.03e-11	6.79e-11		135.9	71	1	10	135.9	135.9	46.28	71	0	3	46.28	46.28
SAGE3contig_2704	35.92	35.92	-35.92	-3.23	-7.59e-06	-3.26	-4.39	1.13e-05	2.47e-05		52.03	204	2	11	52.03	52.03	16.11	204	0	3	16.11	16.11
SAGE3contig_2709	45.95	45.95	-45.95	-2.64	-9.72e-06	-2.67	-4.6	4.23e-06	9.64e-06	0008150 // biological_process (GO_REF:nd [ND]) /// 0008152 // metabolic process (GO_REF:nd [ND])	73.91	235	18	18	73.91	73.91	27.96	235	6	6	27.96	27.96
SAGE3contig_2713	27.68	27.68	-27.68	-5.73	-5.84e-06	-5.78	-4.44	8.99e-06	1.99e-05		33.54	748	25	26	33.54	33.54	5.86	748	4	4	5.86	5.86
SAGE3contig_2715	399.18	399.18	399.18	2.58	8.27e-05	2.56	13.13	0	0		252.72	84	20	22	252.72	252.72	651.9	84	49	50	651.9	651.9
SAGE3contig_2719	2211.05	2211.05	-2211.05	-9.71	-0.000466	-9.8	-42.66	0	0		2464.94	220	544	562	2464.94	2464.94	253.89	220	46	51	253.89	253.89
SAGE3contig_2724	269.06	269.06	-269.06	-21.15	-5.66e-05	-21.35	-15.73	0	0		282.42	82	13	24	282.42	282.42	13.36	82	1	1	13.36	13.36
SAGE3contig_2729	68.58	68.58	-68.58	-3.82	-1.45e-05	-3.85	-6.38	1.72e-10	5.47e-10		92.92	135	13	13	92.92	92.92	24.34	135	3	3	24.34	24.34
SAGE3contig_2733	23.74	23.74	-23.74	-7.05	-5e-06	-7.12	-4.25	2.13e-05	4.55e-05		27.67	279	2	8	27.67	27.67	3.93	279	0	1	3.93	3.93
SAGE3contig_2734	28.82	28.82	-28.82	-3.38	-6.09e-06	-3.41	-3.99	6.58e-05	0.000133		40.95	542	22	23	40.95	40.95	12.12	542	6	6	12.12	12.12
SAGE3contig_2736	95.18	95.18	-95.18	-3.23	-2.01e-05	-3.26	-7.15	8.85e-13	3.18e-12		137.85	77	3	11	137.85	137.85	42.67	77	0	3	42.67	42.67
SAGE3contig_2738	47.2	47.2	-47.2	-12.33	-9.94e-06	-12.45	-6.37	1.9e-10	6.01e-10	0009056 // catabolic process (GO_REF:nd [ND]) /// 0005975 // carbohydrate metabolic process (GO_REF:nd [ND]) /// 0006950 // response to stress (GO_REF:nd [ND])	51.36	263	14	14	51.36	51.36	4.16	263	1	1	4.16	4.16
SAGE3contig_275	261.54	261.54	-261.54	-5.04	-5.52e-05	-5.09	-13.32	0	0		326.23	491	165	166	326.23	326.23	64.69	491	29	29	64.69	64.69
SAGE3contig_2754	45.46	45.46	45.46	2.21	9.4e-06	2.19	4.09	4.28e-05	8.87e-05		37.47	515	20	20	37.47	37.47	82.94	515	39	39	82.94	82.94
SAGE3contig_2766	35.39	35.39	-35.39	-4.85	-7.47e-06	-4.89	-4.86	1.17e-06	2.8e-06	0009056 // catabolic process (GO_REF:nd [ND]) /// 0019538 // protein metabolic process (GO_REF:nd [ND])	44.6	238	6	11	44.6	44.6	9.2	238	0	2	9.2	9.2
SAGE3contig_2767	41.21	41.21	-41.21	-2.14	-8.74e-06	-2.16	-3.92	8.92e-05	0.000178		77.38	212	17	17	77.38	77.38	36.16	212	7	7	36.16	36.16
SAGE3contig_2771	100.15	100.15	-100.15	-5.29	-2.11e-05	-5.34	-8.32	1.11e-16	4.9e-16		123.51	375	48	48	123.51	123.51	23.36	375	8	8	23.36	23.36
SAGE3contig_2775	181.32	181.32	181.32	2.03	3.75e-05	2.01	7.73	1.04e-14	4.16e-14		176.59	153	27	28	176.59	176.59	357.91	153	49	50	357.91	357.91
SAGE3contig_2777	308.35	308.35	-308.35	-10.57	-6.5e-05	-10.67	-16.06	0	0		340.56	102	17	36	340.56	340.56	32.21	102	2	3	32.21	32.21
SAGE3contig_2778	51.12	51.12	-51.12	-4.11	-1.08e-05	-4.15	-5.62	1.89e-08	5.18e-08		67.54	200	14	14	67.54	67.54	16.43	200	3	3	16.43	16.43
SAGE3contig_2789	99.7	99.7	-99.7	-4.6	-2.1e-05	-4.64	-8.07	7.77e-16	3.29e-15		127.39	356	47	47	127.39	127.39	27.69	356	9	9	27.69	27.69
SAGE3contig_279	35.14	35.14	-35.14	-2.23	-7.45e-06	-2.25	-3.71	0.000211	0.000407	0006412 // translation (GO_REF:nd [ND])	63.66	576	7	38	63.66	63.66	28.52	576	2	15	28.52	28.52
SAGE3contig_2792	286.96	286.96	-286.96	-8.55	-6.05e-05	-8.63	-15.15	0	0	0009056 // catabolic process (GO_REF:nd [ND]) /// 0015031 // protein transport (GO_REF:nd [ND]) /// 0006139 // nucleobase-containing compound metabolic process (GO_REF:nd [ND])	324.99	288	86	97	324.99	324.99	38.03	288	10	10	38.03	38.03
SAGE3contig_2795	29.08	29.08	-29.08	-2.64	-6.16e-06	-2.67	-3.66	0.000253	0.000481	0006464 // cellular protein modification process (GO_REF:nd [ND]) /// 0009056 // catabolic process (GO_REF:nd [ND]) /// 0006139 // nucleobase-containing compound metabolic process (GO_REF:nd [ND])	46.78	495	24	24	46.78	46.78	17.7	495	8	8	17.7	17.7
SAGE3contig_2797	36.55	36.55	-36.55	#NAME?	-7.69e-06	#NAME?	-6.07	1.25e-09	3.74e-09		36.55	132	5	5	36.55	36.55	0	132	0	0	0	0
SAGE3contig_2805	357.67	357.67	-357.67	-3.42	-7.56e-05	-3.45	-14.12	0	0		505.43	252	13	132	505.43	505.43	147.76	252	2	34	147.76	147.76
SAGE3contig_2807	56.39	56.39	-56.39	-2.1	-1.2e-05	-2.12	-4.53	5.8e-06	1.3e-05		107.6	278	29	31	107.6	107.6	51.21	278	8	13	51.21	51.21
SAGE3contig_2810	26.83	26.83	-26.83	-4.41	-5.66e-06	-4.45	-4.14	3.44e-05	7.19e-05		34.71	139	5	5	34.71	34.71	7.88	139	1	1	7.88	7.88
SAGE3contig_2811	54.09	54.09	-54.09	-4.15	-1.14e-05	-4.19	-5.8	6.74e-09	1.92e-08		71.24	447	32	33	71.24	71.24	17.15	447	7	7	17.15	17.15
SAGE3contig_2812	124.25	124.25	-124.25	-3.52	-2.62e-05	-3.56	-8.4	0	0		173.47	89	16	16	173.47	173.47	49.22	89	4	4	49.22	49.22
SAGE3contig_2814	41.16	41.16	-41.16	-2.2	-8.73e-06	-2.22	-3.98	6.87e-05	0.000139		75.38	384	14	30	75.38	75.38	34.22	384	9	12	34.22	34.22
SAGE3contig_2815	89.22	89.22	-89.22	-2.03	-1.89e-05	-2.05	-5.58	2.44e-08	6.6e-08		176.14	126	18	23	176.14	176.14	86.92	126	6	10	86.92	86.92
SAGE3contig_2816	59.93	59.93	-59.93	-2.39	-1.27e-05	-2.41	-5.02	5.29e-07	1.3e-06		103	178	8	19	103	103	43.07	178	1	7	43.07	43.07
SAGE3contig_2818	389.66	389.66	-389.66	-7.05	-8.21e-05	-7.12	-17.22	0	0		454.08	68	30	32	454.08	454.08	64.42	68	4	4	64.42	64.42
SAGE3contig_2819	65.84	65.84	-65.84	-2.64	-1.39e-05	-2.67	-5.51	3.66e-08	9.77e-08	0019748 // secondary metabolic process (GO_REF:nd [ND]) /// 0009719 // response to endogenous stimulus (GO_REF:nd [ND]) /// 0008152 // metabolic process (GO_REF:nd [ND]) /// 0006810 // transport (GO_REF:nd [ND])	105.91	328	36	36	105.91	105.91	40.07	328	12	12	40.07	40.07
SAGE3contig_2823	88.8	88.8	-88.8	-4.41	-1.87e-05	-4.45	-7.54	4.87e-14	1.88e-13		114.87	126	9	15	114.87	114.87	26.08	126	2	3	26.08	26.08
SAGE3contig_2825	213.22	213.22	-213.22	-22.03	-4.49e-05	-22.23	-14.03	0	0		223.36	108	25	25	223.36	223.36	10.14	108	1	1	10.14	10.14
SAGE3contig_2826	830.79	830.79	-830.79	-3.16	-0.000176	-3.19	-20.96	0	0		1215.36	131	33	165	1215.36	1215.36	384.57	131	12	46	384.57	384.57
SAGE3contig_2832	1354.16	1354.16	1354.16	2.57	0.000281	2.54	24.14	0	0		863.6	200	150	179	863.6	863.6	2217.77	200	320	405	2217.77	2217.77
SAGE3contig_2835	96.78	96.78	-96.78	-2.47	-2.05e-05	-2.49	-6.47	9.76e-11	3.14e-10		162.76	83	14	14	162.76	162.76	65.98	83	5	5	65.98	65.98
SAGE3contig_284	204.73	204.73	-204.73	-2.93	-4.33e-05	-2.95	-10.12	0	0	0008152 // metabolic process (GO_REF:nd [ND])	311.04	546	162	176	311.04	311.04	106.31	546	48	53	106.31	106.31
SAGE3contig_2848	155.49	155.49	-155.49	-6.92	-3.28e-05	-6.99	-10.85	0	0		181.75	292	15	55	181.75	181.75	26.25	292	2	7	26.25	26.25
SAGE3contig_285	363.01	363.01	363.01	3.31	7.54e-05	3.28	13.82	0	0		157.4	141	5	23	157.4	157.4	520.41	141	3	67	520.41	520.41
SAGE3contig_2852	188.11	188.11	-188.11	-4.23	-3.97e-05	-4.27	-10.86	0	0		246.36	188	48	48	246.36	246.36	58.26	188	10	10	58.26	58.26
SAGE3contig_2856	117.23	117.23	-117.23	#NAME?	-2.47e-05	#NAME?	-10.88	0	0		117.23	107	13	13	117.23	117.23	0	107	0	0	0	0
SAGE3contig_2859	63.35	63.35	-63.35	-6.54	-1.34e-05	-6.61	-6.87	6.54e-12	2.25e-11	0009056 // catabolic process (GO_REF:nd [ND]) /// 0019538 // protein metabolic process (GO_REF:nd [ND])	74.78	671	51	52	74.78	74.78	11.43	671	7	7	11.43	11.43
SAGE3contig_2860	188.22	188.22	-188.22	-3.38	-3.98e-05	-3.41	-10.2	0	0		267.39	83	23	23	267.39	267.39	79.17	83	6	6	79.17	79.17
SAGE3contig_2866	317.36	317.36	-317.36	-5.46	-6.69e-05	-5.51	-14.9	0	0		388.47	77	21	31	388.47	388.47	71.12	77	3	5	71.12	71.12
SAGE3contig_2870	133.5	133.5	-133.5	-2.94	-2.82e-05	-2.96	-8.18	3.33e-16	1.44e-15		202.43	143	29	30	202.43	202.43	68.93	143	8	9	68.93	68.93
SAGE3contig_2872	560.37	560.37	-560.37	-2.76	-0.000119	-2.79	-16.36	0	0	0006950 // response to stress (GO_REF:nd [ND]) /// 0008152 // metabolic process (GO_REF:nd [ND])	878.82	650	592	592	878.82	878.82	318.45	650	189	189	318.45	318.45
SAGE3contig_2882	131.97	131.97	-131.97	-14.98	-2.78e-05	-15.12	-10.8	0	0		141.41	116	17	17	141.41	141.41	9.44	116	1	1	9.44	9.44
SAGE3contig_2886	84.34	84.34	-84.34	-3.96	-1.78e-05	-4	-7.15	8.51e-13	3.06e-12		112.78	154	2	18	112.78	112.78	28.45	154	0	4	28.45	28.45
SAGE3contig_2887	211.02	211.02	-211.02	-2.3	-4.47e-05	-2.33	-9.24	0	0		372.81	88	29	34	372.81	372.81	161.79	88	9	13	161.79	161.79
SAGE3contig_2889	27.31	27.31	-27.31	-11.01	-5.75e-06	-11.12	-4.8	1.6e-06	3.77e-06	0005975 // carbohydrate metabolic process (GO_REF:nd [ND]) /// 0006950 // response to stress (GO_REF:nd [ND]) /// 0009058 // biosynthetic process (GO_REF:nd [ND]) /// 0009605 // response to external stimulus (GO_REF:nd [ND])	30.04	803	25	25	30.04	30.04	2.73	803	2	2	2.73	2.73
SAGE3contig_2891	158.2	158.2	-158.2	-2.64	-3.35e-05	-2.67	-8.54	0	0		254.48	91	24	24	254.48	254.48	96.28	91	8	8	96.28	96.28
SAGE3contig_2893	241.97	241.97	-241.97	-2.36	-5.13e-05	-2.38	-10.01	0	0		420.13	209	91	91	420.13	420.13	178.17	209	34	34	178.17	178.17
SAGE3contig_2897	113.95	113.95	-113.95	-2.09	-2.42e-05	-2.11	-6.43	1.28e-10	4.09e-10		218.26	84	4	19	218.26	218.26	104.3	84	1	8	104.3	104.3
SAGE3contig_29	48.89	48.89	-48.89	-2.48	-1.04e-05	-2.5	-4.61	4.1e-06	9.35e-06	0008283 // cell proliferation (GO_REF:nd [ND])	82.03	694	59	59	82.03	82.03	33.14	694	21	21	33.14	33.14
SAGE3contig_2901	61.3	61.3	-61.3	-2.48	-1.3e-05	-2.5	-5.16	2.48e-07	6.23e-07	0009056 // catabolic process (GO_REF:nd [ND]) /// 0005975 // carbohydrate metabolic process (GO_REF:nd [ND]) /// 0019748 // secondary metabolic process (GO_REF:nd [ND]) /// 0006139 // nucleobase-containing compound metabolic process (GO_REF:nd [ND])	102.82	976	104	104	102.82	102.82	41.52	976	37	37	41.52	41.52
SAGE3contig_2903	424.14	424.14	-424.14	-16.38	-8.93e-05	-16.53	-19.48	0	0	0006996 // organelle organization (GO_REF:nd [ND])	451.73	675	316	316	451.73	451.73	27.58	675	17	17	27.58	27.58
SAGE3contig_2908	184.99	184.99	-184.99	-2.07	-3.93e-05	-2.09	-8.13	4.44e-16	1.89e-15		358.55	183	35	68	358.55	358.55	173.56	183	13	29	173.56	173.56
SAGE3contig_2911	51.86	51.86	-51.86	-3.08	-1.1e-05	-3.11	-5.19	2.08e-07	5.27e-07		76.76	88	5	7	76.76	76.76	24.89	88	1	2	24.89	24.89
SAGE3contig_2912	254.09	254.09	-254.09	-2.28	-5.39e-05	-2.3	-10.07	0	0		453.22	66	28	31	453.22	453.22	199.13	66	9	12	199.13	199.13
SAGE3contig_2915	53.95	53.95	-53.95	-2.29	-1.14e-05	-2.31	-4.66	3.23e-06	7.43e-06		95.76	524	52	52	95.76	95.76	41.8	524	20	20	41.8	41.8
SAGE3contig_2917	40.11	40.11	40.11	2.08	8.29e-06	2.06	3.7	0.000215	0.000413		37.11	156	6	6	37.11	37.11	77.23	156	10	11	77.23	77.23
SAGE3contig_2918	163.07	163.07	-163.07	-13.66	-3.43e-05	-13.79	-11.93	0	0		175.96	170	14	31	175.96	175.96	12.88	170	0	2	12.88	12.88
SAGE3contig_2919	663.24	663.24	-663.24	-5.41	-0.00014	-5.46	-21.51	0	0		813.56	153	129	129	813.56	813.56	150.32	153	21	21	150.32	150.32
SAGE3contig_292	40.18	40.18	40.18	2.27	8.31e-06	2.25	3.9	9.52e-05	0.00019		31.64	61	1	2	31.64	31.64	71.82	61	1	4	71.82	71.82
SAGE3contig_2922	21.11	21.11	-21.11	-2.35	-4.47e-06	-2.37	-2.95	0.00317	0.0053		36.76	210	2	8	36.76	36.76	15.65	210	1	3	15.65	15.65
SAGE3contig_2923	208.65	208.65	-208.65	-2.13	-4.43e-05	-2.15	-8.8	0	0		392.8	113	46	46	392.8	392.8	184.15	113	19	19	184.15	184.15
SAGE3contig_2925	163.87	163.87	-163.87	-3.82	-3.46e-05	-3.85	-9.87	0	0		222.02	113	26	26	222.02	222.02	58.15	113	6	6	58.15	58.15
SAGE3contig_2932	130.18	130.18	130.18	2	2.69e-05	1.98	6.5	8.18e-11	2.65e-10		130.02	282	38	38	130.02	130.02	260.21	282	67	67	260.21	260.21
SAGE3contig_2935	118.95	118.95	-118.95	-2.94	-2.52e-05	-2.96	-7.72	1.13e-14	4.51e-14		180.36	107	20	20	180.36	180.36	61.41	107	6	6	61.41	61.41
SAGE3contig_2938	691.89	691.89	-691.89	-9.34	-0.000146	-9.43	-23.76	0	0		774.86	66	53	53	774.86	774.86	82.97	66	5	5	82.97	82.97
SAGE3contig_2939	1815.68	1815.68	1815.68	4.46	0.000377	4.42	33.67	0	0		525.03	204	109	111	525.03	525.03	2340.71	204	435	436	2340.71	2340.71
SAGE3contig_294	71.95	71.95	-71.95	-3.33	-1.52e-05	-3.36	-6.28	3.48e-10	1.08e-09	0009056 // catabolic process (GO_REF:nd [ND]) /// 0005975 // carbohydrate metabolic process (GO_REF:nd [ND]) /// 0008150 // biological_process (GO_REF:nd [ND]) /// 0006091 // generation of precursor metabolites and energy (GO_REF:nd [ND]) /// 0006811 // ion transport (GO_REF:nd [ND]) /// 0006810 // transport (GO_REF:nd [ND])	102.84	638	68	68	102.84	102.84	30.9	638	18	18	30.9	30.9
SAGE3contig_2940	565.66	565.66	565.66	3.32	0.000117	3.29	17.28	0	0		243.4	111	28	28	243.4	243.4	809.06	111	82	82	809.06	809.06
SAGE3contig_2943	116.27	116.27	116.27	2.84	2.41e-05	2.81	7.39	1.49e-13	5.59e-13		63.27	61	1	4	63.27	63.27	179.54	61	7	10	179.54	179.54
SAGE3contig_2947	73.4	73.4	73.4	5.11	1.53e-05	5.06	6.98	3.02e-12	1.06e-11		17.87	108	2	2	17.87	17.87	91.27	108	9	9	91.27	91.27
SAGE3contig_295	540.57	540.57	540.57	2.46	0.000112	2.44	14.95	0	0		369.1	183	70	70	369.1	369.1	909.67	183	152	152	909.67	909.67
SAGE3contig_2951	75.13	75.13	-75.13	-3.88	-1.59e-05	-3.91	-6.71	1.94e-11	6.5e-11	0009056 // catabolic process (GO_REF:nd [ND]) /// 0019538 // protein metabolic process (GO_REF:nd [ND])	101.25	629	7	66	101.25	101.25	26.12	629	2	15	26.12	26.12
SAGE3contig_2953	189.12	189.12	-189.12	-5.65	-3.99e-05	-5.7	-11.58	0	0	0006464 // cellular protein modification process (GO_REF:nd [ND]) /// 0006950 // response to stress (GO_REF:nd [ND])	229.82	592	135	141	229.82	229.82	40.7	592	19	22	40.7	40.7
SAGE3contig_2954	29.13	29.13	-29.13	-4.11	-6.15e-06	-4.15	-4.24	2.2e-05	4.69e-05		38.49	351	12	14	38.49	38.49	9.36	351	3	3	9.36	9.36
SAGE3contig_2958	68.5	68.5	-68.5	-2.42	-1.45e-05	-2.45	-5.4	6.79e-08	1.78e-07	0009056 // catabolic process (GO_REF:nd [ND]) /// 0009628 // response to abiotic stimulus (GO_REF:nd [ND]) /// 0005975 // carbohydrate metabolic process (GO_REF:nd [ND]) /// 0019748 // secondary metabolic process (GO_REF:nd [ND]) /// 0006950 // response to stress (GO_REF:nd [ND]) /// 0008150 // biological_process (GO_REF:nd [ND]) /// 0006091 // generation of precursor metabolites and energy (GO_R…	116.64	455	55	55	116.64	116.64	48.14	455	20	20	48.14	48.14
SAGE3contig_2959	416.01	416.01	-416.01	-12.78	-8.76e-05	-12.9	-18.96	0	0		451.33	62	14	29	451.33	451.33	35.33	62	1	2	35.33	35.33
SAGE3contig_296	877.61	877.61	-877.61	-2.43	-0.000186	-2.45	-19.35	0	0		1490.59	134	70	207	1490.59	1490.59	612.98	134	20	75	612.98	612.98
SAGE3contig_2962	70.01	70.01	-70.01	-13.66	-1.47e-05	-13.79	-7.82	5.33e-15	2.16e-14		75.54	396	30	31	75.54	75.54	5.53	396	2	2	5.53	5.53
SAGE3contig_2964	222.53	222.53	-222.53	-6.61	-4.69e-05	-6.67	-12.89	0	0		262.21	276	72	75	262.21	262.21	39.68	276	10	10	39.68	39.68
SAGE3contig_2966	69.02	69.02	-69.02	-6.17	-1.45e-05	-6.23	-7.1	1.25e-12	4.44e-12		82.37	82	2	7	82.37	82.37	13.36	82	0	1	13.36	13.36
SAGE3contig_2967	137.42	137.42	-137.42	-18.94	-2.89e-05	-19.12	-11.18	0	0	0006811 // ion transport (GO_REF:nd [ND]) /// 0006810 // transport (GO_REF:nd [ND])	145.08	572	85	86	145.08	145.08	7.66	572	4	4	7.66	7.66
SAGE3contig_2973	29.57	29.57	-29.57	-3.13	-6.25e-06	-3.16	-3.94	8.09e-05	0.000163		43.43	711	24	32	43.43	43.43	13.86	711	4	9	13.86	13.86
SAGE3contig_2976	111.61	111.61	-111.61	-3.52	-2.36e-05	-3.56	-7.96	1.78e-15	7.34e-15		155.83	322	46	52	155.83	155.83	44.22	322	12	13	44.22	44.22
SAGE3contig_2978	163.55	163.55	163.55	2.69	3.39e-05	2.66	8.56	0	0		96.84	837	84	84	96.84	96.84	260.39	837	199	199	260.39	260.39
SAGE3contig_2979	28.5	28.5	-28.5	-9.69	-6e-06	-9.78	-4.84	1.29e-06	3.06e-06		31.78	334	11	11	31.78	31.78	3.28	334	1	1	3.28	3.28
SAGE3contig_2981	366.04	366.04	-366.04	-3.19	-7.74e-05	-3.22	-13.95	0	0		533.54	85	6	47	533.54	533.54	167.5	85	1	13	167.5	167.5
SAGE3contig_2985	94.56	94.56	-94.56	-3.23	-2e-05	-3.26	-7.12	1.05e-12	3.74e-12		136.96	155	22	22	136.96	136.96	42.39	155	6	6	42.39	42.39
SAGE3contig_2986	70.6	70.6	-70.6	-9.25	-1.49e-05	-9.34	-7.58	3.4e-14	1.32e-13	0009056 // catabolic process (GO_REF:nd [ND]) /// 0005975 // carbohydrate metabolic process (GO_REF:nd [ND]) /// 0019748 // secondary metabolic process (GO_REF:nd [ND]) /// 0006139 // nucleobase-containing compound metabolic process (GO_REF:nd [ND])	79.15	256	21	21	79.15	79.15	8.56	256	2	2	8.56	8.56
SAGE3contig_299	2131.83	2131.83	-2131.83	-7.06	-0.000449	-7.13	-40.29	0	0		2483.71	277	713	713	2483.71	2483.71	351.89	277	89	89	351.89	351.89
SAGE3contig_2993	182.56	182.56	-182.56	-3.92	-3.85e-05	-3.96	-10.5	0	0	0009056 // catabolic process (GO_REF:nd [ND]) /// 0005975 // carbohydrate metabolic process (GO_REF:nd [ND]) /// 0006091 // generation of precursor metabolites and energy (GO_REF:nd [ND]) /// 0008152 // metabolic process (GO_REF:nd [ND])	244.98	386	85	98	244.98	244.98	62.42	386	15	22	62.42	62.42
SAGE3contig_2995	193.83	193.83	-193.83	-14.1	-4.08e-05	-14.23	-13.04	0	0		208.63	74	16	16	208.63	208.63	14.8	74	1	1	14.8	14.8
SAGE3contig_30	1802.05	1802.05	-1802.05	-2.93	-0.000381	-2.96	-30.04	0	0		2735.34	115	326	326	2735.34	2735.34	933.3	115	98	98	933.3	933.3
SAGE3contig_3006	135.71	135.71	-135.71	-3.23	-2.87e-05	-3.26	-8.53	0	0		196.56	54	11	11	196.56	196.56	60.84	54	3	3	60.84	60.84
SAGE3contig_3008	67.04	67.04	-67.04	-2.74	-1.42e-05	-2.77	-5.64	1.68e-08	4.61e-08		105.54	256	28	28	105.54	105.54	38.5	256	9	9	38.5	38.5
SAGE3contig_3009	117.58	117.58	-117.58	-8.81	-2.48e-05	-8.89	-9.73	0	0		132.64	291	40	40	132.64	132.64	15.05	291	4	4	15.05	15.05
SAGE3contig_3017	85.45	85.45	-85.45	-3.96	-1.8e-05	-4	-7.2	6.04e-13	2.19e-12		114.27	304	36	36	114.27	114.27	28.82	304	8	8	28.82	28.82
SAGE3contig_3018	76.08	76.08	76.08	2.18	1.57e-05	2.16	5.25	1.52e-07	3.9e-07		64.33	390	26	26	64.33	64.33	140.41	390	50	50	140.41	140.41
SAGE3contig_3019	259.03	259.03	-259.03	-4.23	-5.47e-05	-4.27	-12.74	0	0		339.29	2770	967	974	339.29	339.29	80.26	2770	203	203	80.26	80.26
SAGE3contig_3022	57.75	57.75	-57.75	-3.13	-1.22e-05	-3.16	-5.51	3.61e-08	9.64e-08		84.83	364	30	32	84.83	84.83	27.08	364	8	9	27.08	27.08
SAGE3contig_3025	27.95	27.95	27.95	2.48	5.79e-06	2.46	3.41	0.000646	0.00118	0006464 // cellular protein modification process (GO_REF:nd [ND]) /// 0009056 // catabolic process (GO_REF:nd [ND]) /// 0000003 // reproduction (GO_REF:nd [ND]) /// 0019538 // protein metabolic process (GO_REF:nd [ND]) /// 0009058 // biosynthetic process (GO_REF:nd [ND]) /// 0007275 // multicellular organismal development (GO_REF:nd [ND])	18.85	1638	32	32	18.85	18.85	46.8	1638	70	70	46.8	46.8
SAGE3contig_303	1876.13	1876.13	-1876.13	-2.38	-0.000397	-2.4	-27.99	0	0		3237.45	107	303	359	3237.45	3237.45	1361.32	107	111	133	1361.32	1361.32
SAGE3contig_3031	66.11	66.11	-66.11	-2.47	-1.4e-05	-2.49	-5.35	8.89e-08	2.31e-07		111.18	243	28	28	111.18	111.18	45.07	243	10	10	45.07	45.07
SAGE3contig_3032	84.27	84.27	-84.27	-3.41	-1.78e-05	-3.45	-6.85	7.53e-12	2.58e-11	0009056 // catabolic process (GO_REF:nd [ND]) /// 0009628 // response to abiotic stimulus (GO_REF:nd [ND]) /// 0005975 // carbohydrate metabolic process (GO_REF:nd [ND]) /// 0019748 // secondary metabolic process (GO_REF:nd [ND]) /// 0006950 // response to stress (GO_REF:nd [ND]) /// 0008150 // biological_process (GO_REF:nd [ND]) /// 0006091 // generation of precursor metabolites and energy (GO_R…	119.17	251	31	31	119.17	119.17	34.91	251	8	8	34.91	34.91
SAGE3contig_3034	61.74	61.74	-61.74	-2.2	-1.31e-05	-2.22	-4.88	1.09e-06	2.6e-06		113.08	256	29	30	113.08	113.08	51.34	256	12	12	51.34	51.34
SAGE3contig_3037	26.81	26.81	-26.81	-10.57	-5.65e-06	-10.67	-4.74	2.18e-06	5.08e-06		29.61	391	0	12	29.61	29.61	2.8	391	0	1	2.8	2.8
SAGE3contig_3039	64.83	64.83	-64.83	-15.86	-1.37e-05	-16.01	-7.6	2.96e-14	1.16e-13	0009058 // biosynthetic process (GO_REF:nd [ND]) /// 0006810 // transport (GO_REF:nd [ND])	69.2	251	18	18	69.2	69.2	4.36	251	1	1	4.36	4.36
SAGE3contig_3042	96.87	96.87	-96.87	-4.41	-2.04e-05	-4.45	-7.87	3.55e-15	1.45e-14		125.31	77	6	10	125.31	125.31	28.45	77	1	2	28.45	28.45
SAGE3contig_3043	38.8	38.8	-38.8	-3.52	-8.2e-06	-3.56	-4.69	2.7e-06	6.27e-06		54.17	285	3	16	54.17	54.17	15.37	285	1	4	15.37	15.37
SAGE3contig_3048	81.68	81.68	-81.68	-4.15	-1.72e-05	-4.19	-7.12	1.05e-12	3.74e-12		107.58	296	32	33	107.58	107.58	25.9	296	7	7	25.9	25.9
SAGE3contig_3052	52.41	52.41	-52.41	-2.64	-1.11e-05	-2.67	-4.91	8.97e-07	2.16e-06		84.31	103	4	9	84.31	84.31	31.9	103	3	3	31.9	31.9
SAGE3contig_3053	88.07	88.07	-88.07	-6.39	-1.86e-05	-6.45	-8.07	7.77e-16	3.29e-15		104.41	268	27	29	104.41	104.41	16.35	268	4	4	16.35	16.35
SAGE3contig_3059	33.17	33.17	-33.17	-2.11	-7.04e-06	-2.13	-3.49	0.000482	0.000896		62.93	184	12	12	62.93	62.93	29.76	184	5	5	29.76	29.76
SAGE3contig_3062	117.45	117.45	-117.45	-2.56	-2.49e-05	-2.58	-7.25	4.32e-13	1.58e-12		192.98	145	28	29	192.98	192.98	75.53	145	10	10	75.53	75.53
SAGE3contig_3065	294.38	294.38	-294.38	#NAME?	-6.19e-05	#NAME?	-17.24	0	0		294.38	59	18	18	294.38	294.38	0	59	0	0	0	0
SAGE3contig_3070	66.91	66.91	-66.91	-2.86	-1.42e-05	-2.89	-5.74	9.66e-09	2.72e-08		102.82	122	8	13	102.82	102.82	35.91	122	4	4	35.91	35.91
SAGE3contig_3072	358.61	358.61	-358.61	-2.69	-7.59e-05	-2.72	-12.96	0	0		570.18	88	45	52	570.18	570.18	211.57	88	14	17	211.57	211.57
SAGE3contig_308	1260.25	1260.25	-1260.25	-3	-0.000266	-3.02	-25.33	0	0	0009628 // response to abiotic stimulus (GO_REF:nd [ND]) /// 0006950 // response to stress (GO_REF:nd [ND]) /// 0008150 // biological_process (GO_REF:nd [ND]) /// 0009719 // response to endogenous stimulus (GO_REF:nd [ND]) /// 0009605 // response to external stimulus (GO_REF:nd [ND]) /// 0006810 // transport (GO_REF:nd [ND])	1891.65	758	1486	1486	1891.65	1891.65	631.4	758	437	437	631.4	631.4
SAGE3contig_3084	42.78	42.78	-42.78	-3.17	-9.04e-06	-3.2	-4.76	1.92e-06	4.49e-06		62.48	278	17	18	62.48	62.48	19.7	278	5	5	19.7	19.7
SAGE3contig_3085	76.72	76.72	-76.72	-2.2	-1.63e-05	-2.22	-5.44	5.48e-08	1.45e-07		140.52	103	15	15	140.52	140.52	63.8	103	6	6	63.8	63.8
SAGE3contig_3086	42.14	42.14	-42.14	-2.64	-8.92e-06	-2.67	-4.41	1.06e-05	2.32e-05	0006629 // lipid metabolic process (GO_REF:nd [ND]) /// 0009058 // biosynthetic process (GO_REF:nd [ND]) /// 0008152 // metabolic process (GO_REF:nd [ND])	67.79	427	30	30	67.79	67.79	25.65	427	10	10	25.65	25.65
SAGE3contig_3088	105.75	105.75	-105.75	-2.52	-2.24e-05	-2.54	-6.83	8.61e-12	2.94e-11	0009056 // catabolic process (GO_REF:nd [ND]) /// 0006629 // lipid metabolic process (GO_REF:nd [ND]) /// 0019538 // protein metabolic process (GO_REF:nd [ND]) /// 0005975 // carbohydrate metabolic process (GO_REF:nd [ND]) /// 0009058 // biosynthetic process (GO_REF:nd [ND]) /// 0006996 // organelle organization (GO_REF:nd [ND]) /// 0008150 // biological_process (GO_REF:nd [ND]) /// 0015031 // pr…	175.44	330	60	60	175.44	175.44	69.69	330	21	21	69.69	69.69
SAGE3contig_3094	97.02	97.02	-97.02	-2.68	-2.05e-05	-2.71	-6.73	1.73e-11	5.8e-11		154.66	418	49	67	154.66	154.66	57.64	418	11	22	57.64	57.64
SAGE3contig_3097	33.77	33.77	-33.77	-11.45	-7.11e-06	-11.56	-5.35	8.59e-08	2.23e-07		37	339	4	13	37	37	3.23	339	0	1	3.23	3.23
SAGE3contig_3100	82.27	82.27	-82.27	-18.5	-1.73e-05	-18.68	-8.64	0	0	0008152 // metabolic process (GO_REF:nd [ND])	86.97	466	41	42	86.97	86.97	4.7	466	2	2	4.7	4.7
SAGE3contig_3102	505.48	505.48	-505.48	-3.99	-0.000107	-4.03	-17.54	0	0		674.66	123	27	86	674.66	674.66	169.18	123	6	19	169.18	169.18
SAGE3contig_3105	26.4	26.4	26.4	2.58	5.47e-06	2.56	3.38	0.000733	0.00133	0008152 // metabolic process (GO_REF:nd [ND])	16.72	1270	22	22	16.72	16.72	43.12	1270	50	50	43.12	43.12
SAGE3contig_3109	164.7	164.7	-164.7	-2.4	-3.49e-05	-2.42	-8.33	1.11e-16	4.9e-16		282.33	270	79	79	282.33	282.33	117.63	270	29	29	117.63	117.63
SAGE3contig_3112	78.16	78.16	-78.16	-4.41	-1.65e-05	-4.45	-7.07	1.55e-12	5.52e-12		101.11	334	30	35	101.11	101.11	22.95	334	6	7	22.95	22.95
SAGE3contig_3113	71.98	71.98	71.98	2.37	1.49e-05	2.35	5.35	8.77e-08	2.28e-07		52.42	405	22	22	52.42	52.42	124.39	405	43	46	124.39	124.39
SAGE3contig_3114	25.96	25.96	-25.96	-2.64	-5.49e-06	-2.67	-3.46	0.000546	0.00101	0006464 // cellular protein modification process (GO_REF:nd [ND]) /// 0000003 // reproduction (GO_REF:nd [ND]) /// 0040029 // regulation of gene expression, epigenetic (GO_REF:nd [ND]) /// 0050789 // regulation of biological process (GO_REF:nd [ND]) /// 0009058 // biosynthetic process (GO_REF:nd [ND]) /// 0007275 // multicellular organismal development (GO_REF:nd [ND]) /// 0006259 // DNA metaboli…	41.75	208	9	9	41.75	41.75	15.8	208	3	3	15.8	15.8
SAGE3contig_3116	300.86	300.86	300.86	3.03	6.24e-05	3	12.19	0	0		148.45	78	11	12	148.45	148.45	449.31	78	26	32	449.31	449.31
SAGE3contig_3119	28.11	28.11	-28.11	-3.52	-5.94e-06	-3.56	-3.99	6.5e-05	0.000132		39.25	295	9	12	39.25	39.25	11.14	295	2	3	11.14	11.14
SAGE3contig_3121	211.82	211.82	-211.82	-5.61	-4.47e-05	-5.66	-12.24	0	0		257.8	262	70	70	257.8	257.8	45.98	262	11	11	45.98	45.98
SAGE3contig_3125	32.78	32.78	-32.78	-2.48	-6.94e-06	-2.51	-3.78	0.000159	0.000309	0009056 // catabolic process (GO_REF:nd [ND]) /// 0005975 // carbohydrate metabolic process (GO_REF:nd [ND]) /// 0006091 // generation of precursor metabolites and energy (GO_REF:nd [ND])	54.89	545	31	31	54.89	54.89	22.1	545	11	11	22.1	22.1
SAGE3contig_3126	130.7	130.7	-130.7	-2.31	-2.77e-05	-2.33	-7.28	3.28e-13	1.21e-12		230.27	88	20	21	230.27	230.27	99.56	88	8	8	99.56	99.56
SAGE3contig_3129	118.14	118.14	-118.14	-3.52	-2.5e-05	-3.56	-8.19	2.22e-16	9.66e-16	0006464 // cellular protein modification process (GO_REF:nd [ND]) /// 0019538 // protein metabolic process (GO_REF:nd [ND]) /// 0009058 // biosynthetic process (GO_REF:nd [ND]) /// 0016043 // cellular component organization (GO_REF:nd [ND])	164.94	351	40	60	164.94	164.94	46.8	351	8	15	46.8	46.8
SAGE3contig_3132	76.76	76.76	-76.76	#NAME?	-1.62e-05	#NAME?	-8.8	0	0		76.76	88	7	7	76.76	76.76	0	88	0	0	0	0
SAGE3contig_3133	42.02	42.02	-42.02	-3.35	-8.88e-06	-3.38	-4.81	1.55e-06	3.65e-06		59.91	306	19	19	59.91	59.91	17.9	306	5	5	17.9	17.9
SAGE3contig_3135	193.36	193.36	-193.36	-3.26	-4.09e-05	-3.29	-10.22	0	0		278.92	128	37	37	278.92	278.92	85.56	128	10	10	85.56	85.56
SAGE3contig_3136	64.85	64.85	-64.85	-3.23	-1.37e-05	-3.26	-5.9	3.64e-09	1.06e-08		93.93	113	11	11	93.93	93.93	29.08	113	3	3	29.08	29.08
SAGE3contig_3140	34.99	34.99	-34.99	-3.52	-7.39e-06	-3.56	-4.46	8.35e-06	1.86e-05		48.86	79	3	4	48.86	48.86	13.86	79	0	1	13.86	13.86
SAGE3contig_3144	307.17	307.17	-307.17	-3.52	-6.49e-05	-3.56	-13.2	0	0		428.85	63	7	28	428.85	428.85	121.69	63	1	7	121.69	121.69
SAGE3contig_3146	60.96	60.96	-60.96	-2.88	-1.29e-05	-2.9	-5.48	4.15e-08	1.1e-07	0006464 // cellular protein modification process (GO_REF:nd [ND]) /// 0009628 // response to abiotic stimulus (GO_REF:nd [ND]) /// 0005975 // carbohydrate metabolic process (GO_REF:nd [ND]) /// 0009058 // biosynthetic process (GO_REF:nd [ND]) /// 0009605 // response to external stimulus (GO_REF:nd [ND]) /// 0006811 // ion transport (GO_REF:nd [ND])	93.48	640	60	62	93.48	93.48	32.51	640	17	19	32.51	32.51
SAGE3contig_315	323.22	323.22	-323.22	-2.95	-6.83e-05	-2.97	-12.75	0	0		489.32	211	54	107	489.32	489.32	166.1	211	12	32	166.1	166.1
SAGE3contig_3151	71.88	71.88	-71.88	-2.13	-1.53e-05	-2.15	-5.17	2.4e-07	6.04e-07		135.32	328	46	46	135.32	135.32	63.44	328	19	19	63.44	63.44
SAGE3contig_3152	166.69	166.69	-166.69	-4.73	-3.52e-05	-4.77	-10.49	0	0	0030154 // cell differentiation (GO_REF:nd [ND]) /// 0000003 // reproduction (GO_REF:nd [ND]) /// 0006996 // organelle organization (GO_REF:nd [ND]) /// 0007275 // multicellular organismal development (GO_REF:nd [ND])	211.41	1739	35	381	211.41	211.41	44.71	1739	14	71	44.71	44.71
SAGE3contig_3153	142.13	142.13	-142.13	-7.49	-3e-05	-7.56	-10.49	0	0		164.04	100	4	17	164.04	164.04	21.9	100	1	2	21.9	21.9
SAGE3contig_316	2089.57	2089.57	2089.57	2.13	0.000432	2.11	27.14	0	0		1843.96	191	345	365	1843.96	1843.96	3933.53	191	635	686	3933.53	3933.53
SAGE3contig_3163	90.91	90.91	90.91	2.74	1.88e-05	2.72	6.44	1.19e-10	3.81e-10		52.16	222	12	12	52.16	52.16	143.07	222	29	29	143.07	143.07
SAGE3contig_3164	37.15	37.15	-37.15	-3.02	-7.85e-06	-3.05	-4.36	1.29e-05	2.82e-05	0030154 // cell differentiation (GO_REF:nd [ND]) /// 0000003 // reproduction (GO_REF:nd [ND]) /// 0019538 // protein metabolic process (GO_REF:nd [ND]) /// 0007275 // multicellular organismal development (GO_REF:nd [ND]) /// 0006259 // DNA metabolic process (GO_REF:nd [ND])	55.54	417	24	24	55.54	55.54	18.38	417	7	7	18.38	18.38
SAGE3contig_3167	102.63	102.63	-102.63	-2.2	-2.18e-05	-2.22	-6.29	3.26e-10	1.02e-09		187.97	77	15	15	187.97	187.97	85.34	77	6	6	85.34	85.34
SAGE3contig_317	187.15	187.15	187.15	3.41	3.89e-05	3.37	10.02	0	0	0009056 // catabolic process (GO_REF:nd [ND]) /// 0019538 // protein metabolic process (GO_REF:nd [ND]) /// 0008150 // biological_process (GO_REF:nd [ND])	77.82	434	21	35	77.82	77.82	264.97	434	13	105	264.97	264.97
SAGE3contig_3174	150.48	150.48	-150.48	-5.58	-3.17e-05	-5.63	-10.3	0	0		183.34	300	5	57	183.34	183.34	32.86	300	0	9	32.86	32.86
SAGE3contig_3179	69.06	69.06	-69.06	-2.59	-1.46e-05	-2.62	-5.59	2.26e-08	6.13e-08		112.46	429	20	50	112.46	112.46	43.4	429	4	17	43.4	43.4
SAGE3contig_3181	63.47	63.47	63.47	2.2	1.31e-05	2.18	4.82	1.43e-06	3.37e-06		52.74	311	17	17	52.74	52.74	116.21	311	33	33	116.21	116.21
SAGE3contig_3186	67.43	67.43	-67.43	-3.52	-1.42e-05	-3.56	-6.19	6.2e-10	1.9e-09		94.14	123	10	12	94.14	94.14	26.71	123	2	3	26.71	26.71
SAGE3contig_3188	165.22	165.22	-165.22	-9.4	-3.48e-05	-9.49	-11.62	0	0	0006950 // response to stress (GO_REF:nd [ND])	184.9	334	1	64	184.9	184.9	19.67	334	0	6	19.67	19.67
SAGE3contig_3191	77.33	77.33	-77.33	-2.64	-1.64e-05	-2.67	-5.97	2.41e-09	7.11e-09		124.38	256	19	33	124.38	124.38	47.06	256	7	11	47.06	47.06
SAGE3contig_3194	119.88	119.88	119.88	2.27	2.48e-05	2.25	6.74	1.57e-11	5.31e-11		94.39	92	9	9	94.39	94.39	214.28	92	18	18	214.28	214.28
SAGE3contig_3199	405.5	405.5	-405.5	-4.28	-8.56e-05	-4.32	-15.99	0	0		529.15	62	34	34	529.15	529.15	123.65	62	7	7	123.65	123.65
SAGE3contig_32	5387.89	5387.89	-5387.89	-3.11	-0.00114	-3.14	-53.08	0	0		7946.41	357	2916	2940	7946.41	7946.41	2558.52	357	805	834	2558.52	2558.52
SAGE3contig_3208	97.89	97.89	-97.89	-2.31	-2.07e-05	-2.33	-6.3	2.93e-10	9.17e-10		172.45	235	35	42	172.45	172.45	74.57	235	13	16	74.57	74.57
SAGE3contig_321	543.65	543.65	-543.65	-18.21	-0.000114	-18.38	-22.19	0	0		575.24	624	372	372	575.24	575.24	31.59	624	18	18	31.59	31.59
SAGE3contig_3210	41.35	41.35	-41.35	-2.15	-8.77e-06	-2.17	-3.94	8.17e-05	0.000164		77.19	275	22	22	77.19	77.19	35.84	275	9	9	35.84	35.84
SAGE3contig_3215	20.52	20.52	-20.52	-3.52	-4.33e-06	-3.56	-3.41	0.000645	0.00118		28.64	539	16	16	28.64	28.64	8.13	539	4	4	8.13	8.13
SAGE3contig_3216	33.62	33.62	-33.62	-3.23	-7.1e-06	-3.26	-4.25	2.16e-05	4.61e-05		48.69	218	10	11	48.69	48.69	15.07	218	3	3	15.07	15.07
SAGE3contig_3218	78.86	78.86	-78.86	-7.05	-1.66e-05	-7.12	-7.75	9.44e-15	3.78e-14		91.9	84	6	8	91.9	91.9	13.04	84	1	1	13.04	13.04
SAGE3contig_3219	604.69	604.69	604.69	3.63	0.000126	3.6	18.38	0	0		229.74	84	20	20	229.74	229.74	834.43	84	64	64	834.43	834.43
SAGE3contig_3220	97.45	97.45	-97.45	-2.35	-2.06e-05	-2.37	-6.34	2.31e-10	7.26e-10		169.66	91	16	16	169.66	169.66	72.21	91	6	6	72.21	72.21
SAGE3contig_3221	39.34	39.34	-39.34	-5.29	-8.3e-06	-5.34	-5.21	1.84e-07	4.68e-07	0006464 // cellular protein modification process (GO_REF:nd [ND]) /// 0009058 // biosynthetic process (GO_REF:nd [ND]) /// 0008150 // biological_process (GO_REF:nd [ND]) /// 0007165 // signal transduction (GO_REF:nd [ND]) /// 0015031 // protein transport (GO_REF:nd [ND]) /// 0006810 // transport (GO_REF:nd [ND])	48.52	358	12	18	48.52	48.52	9.18	358	1	3	9.18	9.18
SAGE3contig_3222	62.39	62.39	-62.39	-2.94	-1.32e-05	-2.96	-5.59	2.23e-08	6.04e-08		94.6	102	10	10	94.6	94.6	32.21	102	2	3	32.21	32.21
SAGE3contig_3223	70.98	70.98	70.98	3.61	1.47e-05	3.58	6.29	3.23e-10	1.01e-09		27.18	781	2	22	27.18	27.18	98.16	781	1	70	98.16	98.16
SAGE3contig_3225	236.98	236.98	-236.98	-2.64	-5.02e-05	-2.67	-10.45	0	0		381.2	243	84	96	381.2	381.2	144.22	243	30	32	144.22	144.22
SAGE3contig_3228	86.39	86.39	-86.39	-3.52	-1.82e-05	-3.56	-7	2.53e-12	8.91e-12		120.62	64	4	8	120.62	120.62	34.22	64	1	2	34.22	34.22
SAGE3contig_3234	5562.79	5562.79	5562.79	2.53	0.00115	2.51	48.64	0	0		3626.77	87	299	327	3626.77	3626.77	9189.56	87	720	730	9189.56	9189.56
SAGE3contig_3235	38.12	38.12	-38.12	-4.18	-8.05e-06	-4.22	-4.88	1.08e-06	2.59e-06		50.09	366	13	19	50.09	50.09	11.97	366	2	4	11.97	11.97
SAGE3contig_3238	61.97	61.97	61.97	2.65	1.28e-05	2.62	5.24	1.64e-07	4.18e-07		37.59	77	2	3	37.59	37.59	99.56	77	3	7	99.56	99.56
SAGE3contig_3241	145.81	145.81	-145.81	-3.43	-3.08e-05	-3.46	-9.02	0	0		205.78	347	73	74	205.78	205.78	59.97	347	19	19	59.97	59.97
SAGE3contig_3242	166.41	166.41	-166.41	-10.57	-3.51e-05	-10.67	-11.8	0	0		183.79	63	12	12	183.79	183.79	17.38	63	1	1	17.38	17.38
SAGE3contig_3243	39.53	39.53	-39.53	-2.38	-8.38e-06	-2.4	-4.06	4.85e-05	9.97e-05	0006810 // transport (GO_REF:nd [ND])	68.2	382	27	27	68.2	68.2	28.67	382	10	10	28.67	28.67
SAGE3contig_3245	91.71	91.71	91.71	2.84	1.9e-05	2.81	6.56	5.32e-11	1.74e-10		49.91	116	4	6	49.91	49.91	141.62	116	10	15	141.62	141.62
SAGE3contig_3249	68.19	68.19	-68.19	-2.11	-1.45e-05	-2.13	-5	5.59e-07	1.37e-06		129.37	179	24	24	129.37	129.37	61.18	179	10	10	61.18	61.18
SAGE3contig_325	255.1	255.1	-255.1	-7.3	-5.38e-05	-7.37	-14	0	0	0009056 // catabolic process (GO_REF:nd [ND]) /// 0005975 // carbohydrate metabolic process (GO_REF:nd [ND]) /// 0009058 // biosynthetic process (GO_REF:nd [ND]) /// 0008150 // biological_process (GO_REF:nd [ND]) /// 0006811 // ion transport (GO_REF:nd [ND]) /// 0006810 // transport (GO_REF:nd [ND])	295.59	568	174	174	295.59	295.59	40.49	568	21	21	40.49	40.49
SAGE3contig_3251	47.65	47.65	-47.65	#NAME?	-1e-05	#NAME?	-6.94	4.05e-12	1.41e-11		47.65	81	4	4	47.65	47.65	0	81	0	0	0	0
SAGE3contig_3252	23.54	23.54	-23.54	-2.1	-5e-06	-2.12	-2.93	0.00336	0.0056		44.86	925	16	43	44.86	44.86	21.31	925	4	18	21.31	21.31
SAGE3contig_3258	201.89	201.89	-201.89	-2.84	-4.27e-05	-2.87	-9.94	0	0		311.41	220	71	71	311.41	311.41	109.52	220	22	22	109.52	109.52
SAGE3contig_326	526.22	526.22	-526.22	-18.4	-0.000111	-18.58	-21.84	0	0	0009056 // catabolic process (GO_REF:nd [ND]) /// 0019538 // protein metabolic process (GO_REF:nd [ND])	556.46	652	376	376	556.46	556.46	30.24	652	18	18	30.24	30.24
SAGE3contig_327	128.62	128.62	-128.62	-6.17	-2.71e-05	-6.23	-9.69	0	0	0009056 // catabolic process (GO_REF:nd [ND]) /// 0006629 // lipid metabolic process (GO_REF:nd [ND]) /// 0009628 // response to abiotic stimulus (GO_REF:nd [ND]) /// 0000003 // reproduction (GO_REF:nd [ND]) /// 0050789 // regulation of biological process (GO_REF:nd [ND]) /// 0005975 // carbohydrate metabolic process (GO_REF:nd [ND]) /// 0009058 // biosynthetic process (GO_REF:nd [ND]) /// 000695…	153.51	132	7	21	153.51	153.51	24.89	132	0	3	24.89	24.89
SAGE3contig_3271	26.88	26.88	-26.88	-2.2	-5.7e-06	-2.22	-3.22	0.0013	0.00229		49.23	98	5	5	49.23	49.23	22.35	98	2	2	22.35	22.35
SAGE3contig_3276	59.71	59.71	59.71	2.37	1.24e-05	2.35	4.87	1.13e-06	2.7e-06	0006412 // translation (GO_REF:nd [ND])	43.65	1282	8	58	43.65	43.65	103.37	1282	19	121	103.37	103.37
SAGE3contig_3277	39.09	39.09	-39.09	-4.41	-8.25e-06	-4.45	-5	5.74e-07	1.4e-06		50.57	477	25	25	50.57	50.57	11.48	477	5	5	11.48	11.48
SAGE3contig_3286	269.46	269.46	-269.46	-2.46	-5.71e-05	-2.49	-10.79	0	0		453.8	202	95	95	453.8	453.8	184.34	202	34	34	184.34	184.34
SAGE3contig_3290	30.63	30.63	-30.63	-2.2	-6.5e-06	-2.22	-3.43	0.000595	0.00109		56.1	86	5	5	56.1	56.1	25.47	86	2	2	25.47	25.47
SAGE3contig_3292	540.73	540.73	-540.73	-32.6	-0.000114	-32.91	-22.66	0	0		557.85	64	37	37	557.85	557.85	17.11	64	1	1	17.11	17.11
SAGE3contig_3293	453.22	453.22	-453.22	-14.02	-9.54e-05	-14.15	-19.93	0	0	0006464 // cellular protein modification process (GO_REF:nd [ND]) /// 0019538 // protein metabolic process (GO_REF:nd [ND]) /// 0008150 // biological_process (GO_REF:nd [ND])	488.04	346	175	175	488.04	488.04	34.82	346	11	11	34.82	34.82
SAGE3contig_3300	97	97	-97	-2.33	-2.06e-05	-2.35	-6.3	3.06e-10	9.56e-10		170.01	210	35	37	170.01	170.01	73.01	210	14	14	73.01	73.01
SAGE3contig_3301	159.01	159.01	159.01	9.4	3.31e-05	9.32	11.27	0	0		18.92	357	7	7	18.92	18.92	177.93	357	56	58	177.93	177.93
SAGE3contig_3306	68.92	68.92	-68.92	#NAME?	-1.45e-05	#NAME?	-8.34	1.11e-16	4.9e-16		68.92	84	4	6	68.92	68.92	0	84	0	0	0	0
SAGE3contig_3312	21.55	21.55	-21.55	-3.23	-4.56e-06	-3.26	-3.4	0.000671	0.00122		31.22	340	11	11	31.22	31.22	9.66	340	3	3	9.66	9.66
SAGE3contig_3319	64.3	64.3	-64.3	-4.03	-1.36e-05	-4.07	-6.27	3.58e-10	1.11e-09		85.53	361	30	32	85.53	85.53	21.24	361	7	7	21.24	21.24
SAGE3contig_332	292.54	292.54	-292.54	-2.05	-6.21e-05	-2.07	-10.16	0	0		572.27	231	60	137	572.27	572.27	279.72	231	27	59	279.72	279.72
SAGE3contig_3320	434.91	434.91	-434.91	-6.52	-9.17e-05	-6.58	-17.98	0	0		513.7	139	33	74	513.7	513.7	78.79	139	2	10	78.79	78.79
SAGE3contig_3323	35.71	35.71	-35.71	-2.82	-7.55e-06	-2.85	-4.17	3.11e-05	6.53e-05		55.34	279	11	16	55.34	55.34	19.63	279	3	5	19.63	19.63
SAGE3contig_3326	31.24	31.24	-31.24	-2.4	-6.62e-06	-2.43	-3.63	0.000284	0.000539	0006629 // lipid metabolic process (GO_REF:nd [ND]) /// 0019748 // secondary metabolic process (GO_REF:nd [ND]) /// 0006950 // response to stress (GO_REF:nd [ND]) /// 0009058 // biosynthetic process (GO_REF:nd [ND]) /// 0006091 // generation of precursor metabolites and energy (GO_REF:nd [ND]) /// 0009607 // response to biotic stimulus (GO_REF:nd [ND])	53.51	541	30	30	53.51	53.51	22.27	541	11	11	22.27	22.27
SAGE3contig_3330	21.83	21.83	-21.83	-2.86	-4.62e-06	-2.89	-3.28	0.00105	0.00188	0009056 // catabolic process (GO_REF:nd [ND]) /// 0019538 // protein metabolic process (GO_REF:nd [ND]) /// 0006950 // response to stress (GO_REF:nd [ND]) /// 0009605 // response to external stimulus (GO_REF:nd [ND])	33.54	374	13	13	33.54	33.54	11.71	374	4	4	11.71	11.71
SAGE3contig_3334	69.39	69.39	-69.39	-3.88	-1.47e-05	-3.91	-6.45	1.12e-10	3.61e-10		93.52	227	17	22	93.52	93.52	24.12	227	4	5	24.12	24.12
SAGE3contig_3335	35.28	35.28	-35.28	-2.35	-7.48e-06	-2.37	-3.81	0.000137	0.000268		61.43	377	24	24	61.43	61.43	26.15	377	9	9	26.15	26.15
SAGE3contig_3336	76.9	76.9	-76.9	-2.64	-1.63e-05	-2.67	-5.95	2.66e-09	7.82e-09		123.71	117	15	15	123.71	123.71	46.8	117	5	5	46.8	46.8
SAGE3contig_3339	38.54	38.54	-38.54	-2.06	-8.18e-06	-2.08	-3.7	0.000216	0.000416		75.05	90	3	7	75.05	75.05	36.51	90	1	3	36.51	36.51
SAGE3contig_3341	967.24	967.24	967.24	2.04	0.0002	2.02	17.93	0	0	0006464 // cellular protein modification process (GO_REF:nd [ND])	932.37	919	809	888	932.37	932.37	1899.61	919	1519	1594	1899.61	1899.61
SAGE3contig_3343	207.31	207.31	-207.31	-3.65	-4.38e-05	-3.68	-10.96	0	0		285.54	98	13	29	285.54	285.54	78.23	98	3	7	78.23	78.23
SAGE3contig_3345	71.34	71.34	-71.34	-2.27	-1.51e-05	-2.29	-5.32	1.03e-07	2.65e-07		127.71	136	9	18	127.71	127.71	56.37	136	4	7	56.37	56.37
SAGE3contig_3347	34.46	34.46	-34.46	#NAME?	-7.25e-06	#NAME?	-5.9	3.68e-09	1.07e-08		34.46	84	3	3	34.46	34.46	0	84	0	0	0	0
SAGE3contig_3349	760.96	760.96	-760.96	-2.87	-0.000161	-2.9	-19.37	0	0		1167.24	62	73	75	1167.24	1167.24	406.28	62	22	23	406.28	406.28
SAGE3contig_3352	69.79	69.79	-69.79	-6.61	-1.47e-05	-6.67	-7.22	5.26e-13	1.91e-12		82.24	352	30	30	82.24	82.24	12.45	352	4	4	12.45	12.45
SAGE3contig_3353	311.93	311.93	-311.93	-3.88	-6.59e-05	-3.91	-13.67	0	0		420.36	101	37	44	420.36	420.36	108.44	101	8	10	108.44	108.44
SAGE3contig_3355	89.8	89.8	-89.8	-2.2	-1.9e-05	-2.22	-5.88	4.1e-09	1.19e-08		164.48	88	12	15	164.48	164.48	74.67	88	3	6	74.67	74.67
SAGE3contig_3356	83.13	83.13	-83.13	-42.29	-1.75e-05	-42.69	-8.95	0	0		85.14	544	41	48	85.14	85.14	2.01	544	1	1	2.01	2.01
SAGE3contig_3357	276.52	276.52	-276.52	-3.3	-5.84e-05	-3.34	-12.27	0	0		396.54	73	0	30	396.54	396.54	120.02	73	0	8	120.02	120.02
SAGE3contig_336	35.81	35.81	-35.81	-2.14	-7.6e-06	-2.16	-3.65	0.00026	0.000495		67.23	244	11	17	67.23	67.23	31.42	244	4	7	31.42	31.42
SAGE3contig_3360	44.51	44.51	-44.51	-3.82	-9.4e-06	-3.85	-5.14	2.7e-07	6.76e-07		60.31	208	13	13	60.31	60.31	15.8	208	3	3	15.8	15.8
SAGE3contig_3366	53.9	53.9	-53.9	-2.88	-1.14e-05	-2.91	-5.16	2.44e-07	6.13e-07		82.51	421	33	36	82.51	82.51	28.62	421	10	11	28.62	28.62
SAGE3contig_3367	43.2	43.2	-43.2	-6.17	-9.11e-06	-6.23	-5.62	1.94e-08	5.29e-08		51.56	131	6	7	51.56	51.56	8.36	131	1	1	8.36	8.36
SAGE3contig_3371	29.38	29.38	-29.38	-3	-6.21e-06	-3.02	-3.87	0.00011	0.000219		44.1	372	17	17	44.1	44.1	14.72	372	5	5	14.72	14.72
SAGE3contig_3374	178.73	178.73	-178.73	-3.96	-3.77e-05	-4	-10.41	0	0		239.02	218	54	54	239.02	239.02	60.29	218	12	12	60.29	60.29
SAGE3contig_3375	67.74	67.74	-67.74	-6.8	-1.43e-05	-6.86	-7.14	9.2e-13	3.3e-12	0000003 // reproduction (GO_REF:nd [ND]) /// 0006996 // organelle organization (GO_REF:nd [ND]) /// 0006091 // generation of precursor metabolites and energy (GO_REF:nd [ND]) /// 0009790 // embryo development (GO_REF:nd [ND]) /// 0016043 // cellular component organization (GO_REF:nd [ND])	79.43	656	54	54	79.43	79.43	11.69	656	7	7	11.69	11.69
SAGE3contig_3377	52.24	52.24	-52.24	-2.28	-1.11e-05	-2.3	-4.57	4.98e-06	1.13e-05		93.19	642	62	62	93.19	93.19	40.94	642	23	24	40.94	40.94
SAGE3contig_3388	142.82	142.82	-142.82	-2.64	-3.02e-05	-2.67	-8.11	5.55e-16	2.36e-15		229.74	63	4	15	229.74	229.74	86.92	63	2	5	86.92	86.92
SAGE3contig_3391	134.28	134.28	-134.28	-14.98	-2.83e-05	-15.12	-10.9	0	0		143.89	114	17	17	143.89	143.89	9.61	114	1	1	9.61	9.61
SAGE3contig_3396	196.68	196.68	-196.68	-5.09	-4.15e-05	-5.14	-11.57	0	0		244.76	205	51	52	244.76	244.76	48.08	205	7	9	48.08	48.08
SAGE3contig_3401	35.41	35.41	-35.41	-4.18	-7.47e-06	-4.22	-4.7	2.6e-06	6.04e-06		46.53	394	19	19	46.53	46.53	11.12	394	4	4	11.12	11.12
SAGE3contig_3408	41.61	41.61	41.61	2.27	8.61e-06	2.25	3.97	7.15e-05	0.000144		32.76	324	11	11	32.76	32.76	74.37	324	22	22	74.37	74.37
SAGE3contig_3413	37.34	37.34	-37.34	-3.67	-7.89e-06	-3.71	-4.66	3.17e-06	7.31e-06		51.33	470	24	25	51.33	51.33	13.98	470	6	6	13.98	13.98
SAGE3contig_3414	46.97	46.97	-46.97	-2.14	-9.97e-06	-2.16	-4.18	2.88e-05	6.05e-05		88.19	186	17	17	88.19	88.19	41.22	186	7	7	41.22	41.22
SAGE3contig_3418	31.51	31.51	-31.51	-4.04	-6.65e-06	-4.08	-4.39	1.12e-05	2.45e-05		41.89	1267	42	55	41.89	41.89	10.37	1267	4	12	10.37	10.37
SAGE3contig_3422	199.16	199.16	-199.16	-2.74	-4.21e-05	-2.77	-9.73	0	0		313.55	517	168	168	313.55	313.55	114.39	517	54	54	114.39	114.39
SAGE3contig_3425	276.6	276.6	-276.6	-2.46	-5.86e-05	-2.49	-10.93	0	0	0009628 // response to abiotic stimulus (GO_REF:nd [ND]) /// 0006629 // lipid metabolic process (GO_REF:nd [ND]) /// 0009058 // biosynthetic process (GO_REF:nd [ND]) /// 0006950 // response to stress (GO_REF:nd [ND]) /// 0006091 // generation of precursor metabolites and energy (GO_REF:nd [ND]) /// 0009605 // response to external stimulus (GO_REF:nd [ND]) /// 0007154 // cell communication (GO_REF…	465.53	342	104	165	465.53	465.53	188.94	342	42	59	188.94	188.94
SAGE3contig_3431	65.44	65.44	-65.44	-2.8	-1.38e-05	-2.83	-5.63	1.85e-08	5.06e-08		101.72	996	103	105	101.72	101.72	36.29	996	33	33	36.29	36.29
SAGE3contig_3436	31.78	31.78	-31.78	-3.52	-6.71e-06	-3.56	-4.25	2.17e-05	4.64e-05		44.36	87	4	4	44.36	44.36	12.59	87	1	1	12.59	12.59
SAGE3contig_3443	123.29	123.29	-123.29	-2.77	-2.61e-05	-2.8	-7.68	1.54e-14	6.11e-14		192.98	110	19	22	192.98	192.98	69.69	110	5	7	69.69	69.69
SAGE3contig_3444	30.85	30.85	-30.85	-3.67	-6.51e-06	-3.71	-4.23	2.29e-05	4.87e-05		42.4	569	25	25	42.4	42.4	11.55	569	6	6	11.55	11.55
SAGE3contig_3445	219.02	219.02	-219.02	-2.17	-4.65e-05	-2.19	-9.11	0	0		405.71	88	8	37	405.71	405.71	186.68	88	4	15	186.68	186.68
SAGE3contig_3451	78.05	78.05	-78.05	-4.15	-1.65e-05	-4.19	-6.96	3.3e-12	1.16e-11		102.8	1239	132	132	102.8	102.8	24.75	1239	28	28	24.75	24.75
SAGE3contig_3455	547.55	547.55	547.55	2.38	0.000113	2.36	14.77	0	0		397.32	102	42	42	397.32	397.32	944.87	102	88	88	944.87	944.87
SAGE3contig_3458	21.07	21.07	-21.07	-2.2	-4.47e-06	-2.22	-2.85	0.00439	0.00722		38.6	375	9	15	38.6	38.6	17.52	375	3	6	17.52	17.52
SAGE3contig_3461	285.64	285.64	-285.64	-2.2	-6.06e-05	-2.22	-10.49	0	0		523.15	83	45	45	523.15	523.15	237.51	83	18	18	237.51	237.51
SAGE3contig_3462	42.86	42.86	-42.86	-3.52	-9.05e-06	-3.56	-4.93	8.16e-07	1.97e-06		59.84	258	8	16	59.84	59.84	16.98	258	3	4	16.98	16.98
SAGE3contig_3467	75.74	75.74	-75.74	-2.77	-1.6e-05	-2.79	-6.02	1.75e-09	5.21e-09	0050789 // regulation of biological process (GO_REF:nd [ND]) /// 0007165 // signal transduction (GO_REF:nd [ND])	118.65	919	113	113	118.65	118.65	42.9	919	36	36	42.9	42.9
SAGE3contig_3468	54.62	54.62	-54.62	-2.5	-1.16e-05	-2.52	-4.89	1.02e-06	2.44e-06		91.13	360	21	34	91.13	91.13	36.51	360	6	12	36.51	36.51
SAGE3contig_3477	42.34	42.34	-42.34	-3.88	-8.94e-06	-3.91	-5.04	4.71e-07	1.16e-06		57.07	372	22	22	57.07	57.07	14.72	372	5	5	14.72	14.72
SAGE3contig_3479	299.94	299.94	-299.94	-2.01	-6.37e-05	-2.03	-10.17	0	0		596.94	118	43	73	596.94	596.94	297	118	20	32	297	297
SAGE3contig_348	189.14	189.14	-189.14	-2.95	-4e-05	-2.98	-9.76	0	0		286.06	226	46	67	286.06	286.06	96.92	226	17	20	96.92	96.92
SAGE3contig_3482	428.3	428.3	-428.3	-3.52	-9.05e-05	-3.56	-15.59	0	0		597.98	71	42	44	597.98	597.98	169.68	71	11	11	169.68	169.68
SAGE3contig_3487	482.46	482.46	-482.46	#NAME?	-0.000102	#NAME?	-22.07	0	0		482.46	108	54	54	482.46	482.46	0	108	0	0	0	0
SAGE3contig_3488	35.99	35.99	-35.99	-2.64	-7.62e-06	-2.67	-4.07	4.68e-05	9.63e-05		57.9	350	16	21	57.9	57.9	21.9	350	7	7	21.9	21.9
SAGE3contig_349	203.45	203.45	-203.45	-2.35	-4.31e-05	-2.37	-9.16	0	0		354.21	632	13	232	354.21	354.21	150.76	632	0	87	150.76	150.76
SAGE3contig_3491	82.96	82.96	-82.96	-11.45	-1.75e-05	-11.56	-8.39	0	0		90.9	138	13	13	90.9	90.9	7.94	138	1	1	7.94	7.94
SAGE3contig_350	136.45	136.45	136.45	3.09	2.83e-05	3.06	8.28	0	0		65.19	1347	78	91	65.19	65.19	201.64	1347	213	248	201.64	201.64
SAGE3contig_3500	88.38	88.38	-88.38	-11.89	-1.86e-05	-12.01	-8.69	0	0		96.49	270	27	27	96.49	96.49	8.11	270	2	2	8.11	8.11
SAGE3contig_3508	59.39	59.39	-59.39	-2.29	-1.26e-05	-2.31	-4.88	1.04e-06	2.48e-06		105.41	119	13	13	105.41	105.41	46.02	119	5	5	46.02	46.02
SAGE3contig_3509	206.06	206.06	-206.06	-2.42	-4.36e-05	-2.45	-9.36	0	0		350.88	121	38	44	350.88	350.88	144.82	121	11	16	144.82	144.82
SAGE3contig_351	53.1	53.1	-53.1	-2.64	-1.12e-05	-2.67	-4.95	7.61e-07	1.84e-06		85.42	305	14	27	85.42	85.42	32.32	305	4	9	32.32	32.32
SAGE3contig_3510	34.85	34.85	-34.85	-3.74	-7.36e-06	-3.78	-4.53	6e-06	1.35e-05		47.55	345	10	17	47.55	47.55	12.7	345	1	4	12.7	12.7
SAGE3contig_3511	22.09	22.09	-22.09	-6.75	-4.66e-06	-6.82	-4.07	4.61e-05	9.51e-05		25.93	856	23	23	25.93	25.93	3.84	856	3	3	3.84	3.84
SAGE3contig_3516	103.22	103.22	-103.22	-2.56	-2.19e-05	-2.58	-6.79	1.11e-11	3.77e-11		169.59	165	17	29	169.59	169.59	66.38	165	5	10	66.38	66.38
SAGE3contig_3519	167.33	167.33	-167.33	-2.38	-3.55e-05	-2.41	-8.37	1.11e-16	4.9e-16		288.22	154	30	46	288.22	288.22	120.9	154	8	17	120.9	120.9
SAGE3contig_3520	101.14	101.14	-101.14	-3.52	-2.14e-05	-3.56	-7.58	3.57e-14	1.39e-13		141.21	82	12	12	141.21	141.21	40.07	82	3	3	40.07	40.07
SAGE3contig_3527	38.16	38.16	38.16	2.7	7.91e-06	2.67	4.14	3.45e-05	7.2e-05		22.51	343	8	8	22.51	22.51	60.67	343	19	19	60.67	60.67
SAGE3contig_3528	134.28	134.28	-134.28	-14.98	-2.83e-05	-15.12	-10.9	0	0		143.89	114	17	17	143.89	143.89	9.61	114	1	1	9.61	9.61
SAGE3contig_3533	296.85	296.85	296.85	3	6.16e-05	2.97	12.07	0	0		148.45	91	14	14	148.45	148.45	445.3	91	37	37	445.3	445.3
SAGE3contig_3534	294.88	294.88	-294.88	-3.52	-6.23e-05	-3.56	-12.94	0	0		411.7	75	28	32	411.7	411.7	116.82	75	8	8	116.82	116.82
SAGE3contig_3536	86.71	86.71	-86.71	-21.59	-1.83e-05	-21.79	-8.94	0	0	0009628 // response to abiotic stimulus (GO_REF:nd [ND]) /// 0006950 // response to stress (GO_REF:nd [ND])	90.93	520	49	49	90.93	90.93	4.21	520	2	2	4.21	4.21
SAGE3contig_3538	152.89	152.89	-152.89	-4.91	-3.23e-05	-4.96	-10.13	0	0		192	196	38	39	192	192	39.11	196	6	7	39.11	39.11
SAGE3contig_3541	20.96	20.96	-20.96	-6.17	-4.42e-06	-6.23	-3.91	9.12e-05	0.000182	0030154 // cell differentiation (GO_REF:nd [ND]) /// 0000003 // reproduction (GO_REF:nd [ND]) /// 0050789 // regulation of biological process (GO_REF:nd [ND]) /// 0007275 // multicellular organismal development (GO_REF:nd [ND])	25.02	270	7	7	25.02	25.02	4.06	270	1	1	4.06	4.06
SAGE3contig_3543	81.63	81.63	-81.63	-17.62	-1.72e-05	-17.79	-8.58	0	0		86.54	223	20	20	86.54	86.54	4.91	223	1	1	4.91	4.91
SAGE3contig_3548	25.06	25.06	-25.06	-6.46	-5.28e-06	-6.52	-4.31	1.63e-05	3.52e-05		29.65	716	22	22	29.65	29.65	4.59	716	3	3	4.59	4.59
SAGE3contig_3555	117.03	117.03	117.03	2.04	2.42e-05	2.02	6.25	4.2e-10	1.3e-09		112.2	86	9	10	112.2	112.2	229.23	86	17	18	229.23	229.23
SAGE3contig_3558	29.56	29.56	29.56	3.12	6.13e-06	3.09	3.86	0.000111	0.00022		13.93	277	1	4	13.93	13.93	43.49	277	1	11	43.49	43.49
SAGE3contig_3559	147.51	147.51	-147.51	-2.64	-3.12e-05	-2.67	-8.24	2.22e-16	9.66e-16		237.28	61	13	15	237.28	237.28	89.77	61	3	5	89.77	89.77
SAGE3contig_3562	86.88	86.88	-86.88	-2.25	-1.84e-05	-2.27	-5.85	4.81e-09	1.38e-08		156.29	142	23	23	156.29	156.29	69.41	142	9	9	69.41	69.41
SAGE3contig_3563	72.85	72.85	-72.85	-2.4	-1.54e-05	-2.43	-5.54	2.98e-08	8e-08	0006091 // generation of precursor metabolites and energy (GO_REF:nd [ND]) /// 0006810 // transport (GO_REF:nd [ND])	124.77	232	30	30	124.77	124.77	51.93	232	11	11	51.93	51.93
SAGE3contig_3564	41.54	41.54	-41.54	-2.52	-8.8e-06	-2.54	-4.28	1.87e-05	4.02e-05		68.92	280	19	20	68.92	68.92	27.38	280	7	7	27.38	27.38
SAGE3contig_3565	116.81	116.81	-116.81	-3.52	-2.47e-05	-3.56	-8.14	4.44e-16	1.89e-15		163.09	71	12	12	163.09	163.09	46.28	71	3	3	46.28	46.28
SAGE3contig_3567	326.45	326.45	-326.45	-2.89	-6.9e-05	-2.92	-12.72	0	0		498.72	89	46	46	498.72	498.72	172.28	89	14	14	172.28	172.28
SAGE3contig_3569	20.65	20.65	-20.65	-4.85	-4.36e-06	-4.89	-3.71	0.000206	0.000396		26.02	408	11	11	26.02	26.02	5.37	408	2	2	5.37	5.37
SAGE3contig_3570	38.06	38.06	-38.06	-4.41	-8.03e-06	-4.45	-4.93	8.1e-07	1.95e-06		49.23	98	3	5	49.23	49.23	11.18	98	1	1	11.18	11.18
SAGE3contig_3572	900.42	900.42	-900.42	-8.81	-0.00019	-8.89	-26.93	0	0		1015.71	76	80	80	1015.71	1015.71	115.28	76	8	8	115.28	115.28
SAGE3contig_3574	33.28	33.28	-33.28	-11.45	-7.01e-06	-11.56	-5.32	1.07e-07	2.75e-07	0009056 // catabolic process (GO_REF:nd [ND]) /// 0050789 // regulation of biological process (GO_REF:nd [ND]) /// 0019748 // secondary metabolic process (GO_REF:nd [ND]) /// 0006996 // organelle organization (GO_REF:nd [ND]) /// 0006950 // response to stress (GO_REF:nd [ND]) /// 0008150 // biological_process (GO_REF:nd [ND]) /// 0009628 // response to abiotic stimulus (GO_REF:nd [ND]) /// 000662…	36.47	344	13	13	36.47	36.47	3.18	344	1	1	3.18	3.18
SAGE3contig_3579	247.97	247.97	-247.97	-3.38	-5.24e-05	-3.41	-11.71	0	0		352.27	63	23	23	352.27	352.27	104.3	63	6	6	104.3	104.3
SAGE3contig_3580	237.25	237.25	-237.25	-2.59	-5.02e-05	-2.61	-10.35	0	0		386.82	227	90	91	386.82	386.82	149.56	227	31	31	149.56	149.56
SAGE3contig_3581	35.01	35.01	-35.01	#NAME?	-7.37e-06	#NAME?	-5.94	2.77e-09	8.12e-09		35.01	441	16	16	35.01	35.01	0	441	0	0	0	0
SAGE3contig_3586	38.12	38.12	-38.12	-2.06	-8.09e-06	-2.08	-3.68	0.000234	0.000449		74.22	91	7	7	74.22	74.22	36.11	91	3	3	36.11	36.11
SAGE3contig_3588	120.26	120.26	-120.26	-3.96	-2.54e-05	-4	-8.54	0	0		160.82	108	18	18	160.82	160.82	40.56	108	4	4	40.56	40.56
SAGE3contig_3589	39.3	39.3	-39.3	-2.45	-8.32e-06	-2.47	-4.11	4e-05	8.3e-05		66.45	363	25	25	66.45	66.45	27.15	363	9	9	27.15	27.15
SAGE3contig_3591	102.59	102.59	-102.59	-12.33	-2.16e-05	-12.45	-9.39	0	0		111.64	121	14	14	111.64	111.64	9.05	121	1	1	9.05	9.05
SAGE3contig_3598	109.12	109.12	-109.12	-3.52	-2.3e-05	-3.56	-7.87	3.55e-15	1.45e-14		152.36	76	12	12	152.36	152.36	43.23	76	3	3	43.23	43.23
SAGE3contig_36	30.15	30.15	-30.15	#NAME?	-6.35e-06	#NAME?	-5.52	3.44e-08	9.22e-08		30.15	96	1	3	30.15	30.15	0	96	0	0	0	0
SAGE3contig_3604	336.94	336.94	-336.94	-2.91	-7.13e-05	-2.93	-12.95	0	0		513.59	62	29	33	513.59	513.59	176.64	62	8	10	176.64	176.64
SAGE3contig_3607	47.65	47.65	-47.65	#NAME?	-1e-05	#NAME?	-6.94	4.05e-12	1.41e-11		47.65	81	4	4	47.65	47.65	0	81	0	0	0	0
SAGE3contig_3618	162.03	162.03	-162.03	-2.78	-3.43e-05	-2.8	-8.82	0	0		253.29	240	62	63	253.29	253.29	91.27	240	19	20	91.27	91.27
SAGE3contig_3621	61.14	61.14	-61.14	-4.41	-1.29e-05	-4.45	-6.25	4.04e-10	1.25e-09		79.09	61	5	5	79.09	79.09	17.95	61	1	1	17.95	17.95
SAGE3contig_3622	24.9	24.9	-24.9	-7.05	-5.25e-06	-7.12	-4.35	1.34e-05	2.92e-05		29.02	266	8	8	29.02	29.02	4.12	266	1	1	4.12	4.12
SAGE3contig_3624	23.3	23.3	23.3	2.16	4.82e-06	2.14	2.88	0.00393	0.00649	0006629 // lipid metabolic process (GO_REF:nd [ND]) /// 0050789 // regulation of biological process (GO_REF:nd [ND]) /// 0009058 // biosynthetic process (GO_REF:nd [ND]) /// 0008152 // metabolic process (GO_REF:nd [ND])	20.14	479	10	10	20.14	20.14	43.44	479	18	19	43.44	43.44
SAGE3contig_3625	40.28	40.28	-40.28	-2.94	-8.52e-06	-2.96	-4.49	6.99e-06	1.56e-05		61.07	158	2	10	61.07	61.07	20.79	158	2	3	20.79	20.79
SAGE3contig_3627	124.56	124.56	-124.56	-9.99	-2.62e-05	-10.08	-10.15	0	0		138.43	474	46	68	138.43	138.43	13.86	474	5	6	13.86	13.86
SAGE3contig_3629	270.09	270.09	-270.09	-2.32	-5.72e-05	-2.34	-10.49	0	0		474.28	59	29	29	474.28	474.28	204.19	59	11	11	204.19	204.19
SAGE3contig_3630	103.04	103.04	-103.04	-2.06	-2.19e-05	-2.08	-6.05	1.47e-09	4.39e-09		200.63	101	1	21	200.63	200.63	97.59	101	0	9	97.59	97.59
SAGE3contig_3636	92.53	92.53	-92.53	#NAME?	-1.95e-05	#NAME?	-9.66	0	0		92.53	73	7	7	92.53	92.53	0	73	0	0	0	0
SAGE3contig_3637	51.65	51.65	-51.65	-2.2	-1.1e-05	-2.22	-4.46	8.22e-06	1.83e-05		94.6	255	4	25	94.6	94.6	42.95	255	3	10	42.95	42.95
SAGE3contig_3638	91.49	91.49	-91.49	-2.44	-1.94e-05	-2.47	-6.26	3.8e-10	1.18e-09	0009056 // catabolic process (GO_REF:nd [ND]) /// 0016049 // cell growth (GO_REF:nd [ND]) /// 0019748 // secondary metabolic process (GO_REF:nd [ND]) /// 0006996 // organelle organization (GO_REF:nd [ND]) /// 0006950 // response to stress (GO_REF:nd [ND]) /// 0008150 // biological_process (GO_REF:nd [ND]) /// 0006259 // DNA metabolic process (GO_REF:nd [ND]) /// 0007010 // cytoskeleton organizati…	154.9	380	61	61	154.9	154.9	63.41	380	22	22	63.41	63.41
SAGE3contig_3639	73.9	73.9	-73.9	-2.35	-1.57e-05	-2.37	-5.52	3.38e-08	9.06e-08		128.66	60	8	8	128.66	128.66	54.76	60	3	3	54.76	54.76
SAGE3contig_3643	50.07	50.07	-50.07	-15.86	-1.05e-05	-16.01	-6.68	2.41e-11	8.03e-11		53.44	650	36	36	53.44	53.44	3.37	650	2	2	3.37	3.37
SAGE3contig_3655	1364.55	1364.55	-1364.55	-10.91	-0.000287	-11.01	-33.89	0	0		1502.27	167	260	260	1502.27	1502.27	137.72	167	21	21	137.72	137.72
SAGE3contig_3657	121.81	121.81	-121.81	-5.73	-2.57e-05	-5.78	-9.31	0	0		147.58	85	13	13	147.58	147.58	25.77	85	2	2	25.77	25.77
SAGE3contig_3658	565.45	565.45	565.45	2.01	0.000117	1.99	13.57	0	0		560.91	246	112	143	560.91	560.91	1126.36	246	183	253	1126.36	1126.36
SAGE3contig_3659	97.02	97.02	-97.02	-2.27	-2.06e-05	-2.29	-6.21	5.41e-10	1.67e-09		173.69	200	32	36	173.69	173.69	76.66	200	11	14	76.66	76.66
SAGE3contig_366	64.51	64.51	-64.51	-2.14	-1.37e-05	-2.16	-4.9	9.71e-07	2.33e-06	0008150 // biological_process (GO_REF:nd [ND])	121.28	2180	274	274	121.28	121.28	56.77	2180	113	113	56.77	56.77
SAGE3contig_3660	117.14	117.14	-117.14	-3.52	-2.47e-05	-3.56	-8.15	3.33e-16	1.44e-15		163.55	118	20	20	163.55	163.55	46.41	118	5	5	46.41	46.41
SAGE3contig_3663	63.68	63.68	63.68	2.77	1.32e-05	2.75	5.42	6.07e-08	1.6e-07		35.89	242	9	9	35.89	35.89	99.56	242	22	22	99.56	99.56
SAGE3contig_3666	122.55	122.55	122.55	2.27	2.54e-05	2.25	6.82	9.4e-12	3.21e-11		96.49	80	0	8	96.49	96.49	219.04	80	0	16	219.04	219.04
SAGE3contig_3671	69.68	69.68	-69.68	-2.3	-1.48e-05	-2.32	-5.31	1.13e-07	2.9e-07	0006950 // response to stress (GO_REF:nd [ND]) /// 0008150 // biological_process (GO_REF:nd [ND]) /// 0008152 // metabolic process (GO_REF:nd [ND]) /// 0009605 // response to external stimulus (GO_REF:nd [ND]) /// 0007154 // cell communication (GO_REF:nd [ND]) /// 0009607 // response to biotic stimulus (GO_REF:nd [ND])	123.16	901	115	115	123.16	123.16	53.48	901	44	44	53.48	53.48
SAGE3contig_368	27.67	27.67	-27.67	-3.63	-5.84e-06	-3.67	-4	6.36e-05	0.000129		38.18	834	33	33	38.18	38.18	10.51	834	8	8	10.51	10.51
SAGE3contig_3686	108.19	108.19	-108.19	-3	-2.29e-05	-3.02	-7.42	1.17e-13	4.4e-13		162.41	101	17	17	162.41	162.41	54.22	101	5	5	54.22	54.22
SAGE3contig_3690	958.15	958.15	958.15	2.12	0.000198	2.1	18.3	0	0		856.96	143	116	127	856.96	856.96	1815.11	143	202	237	1815.11	1815.11
SAGE3contig_3691	122.74	122.74	122.74	2.04	2.54e-05	2.02	6.38	1.73e-10	5.5e-10		118.44	277	8	34	118.44	118.44	241.18	277	11	61	241.18	241.18
SAGE3contig_3692	73.89	73.89	-73.89	-4.85	-1.56e-05	-4.89	-7.02	2.18e-12	7.7e-12		93.11	114	3	11	93.11	93.11	19.21	114	2	2	19.21	19.21
SAGE3contig_3695	23.8	23.8	-23.8	-4.85	-5.02e-06	-4.89	-3.98	6.75e-05	0.000137	0006810 // transport (GO_REF:nd [ND])	29.98	708	22	22	29.98	29.98	6.19	708	4	4	6.19	6.19
SAGE3contig_3705	20.26	20.26	-20.26	-2.2	-4.3e-06	-2.22	-2.79	0.00522	0.0085		37.11	130	0	5	37.11	37.11	16.85	130	0	2	16.85	16.85
SAGE3contig_3706	43.1	43.1	-43.1	-2.45	-9.13e-06	-2.47	-4.3	1.69e-05	3.66e-05		72.88	331	15	25	72.88	72.88	29.78	331	2	9	29.78	29.78
SAGE3contig_3707	158.96	158.96	-158.96	-7.4	-3.35e-05	-7.47	-11.07	0	0	0009056 // catabolic process (GO_REF:nd [ND]) /// 0006412 // translation (GO_REF:nd [ND]) /// 0006139 // nucleobase-containing compound metabolic process (GO_REF:nd [ND])	183.79	882	134	168	183.79	183.79	24.83	882	11	20	24.83	24.83
SAGE3contig_371	74.51	74.51	-74.51	-5.29	-1.57e-05	-5.34	-7.18	7.11e-13	2.57e-12		91.9	63	3	6	91.9	91.9	17.38	63	0	1	17.38	17.38
SAGE3contig_3710	42.53	42.53	-42.53	-3.52	-8.98e-06	-3.56	-4.91	8.99e-07	2.16e-06		59.38	195	12	12	59.38	59.38	16.85	195	3	3	16.85	16.85
SAGE3contig_3712	130.2	130.2	-130.2	-6.36	-2.74e-05	-6.42	-9.8	0	0		154.48	406	65	65	154.48	154.48	24.28	406	9	9	24.28	24.28
SAGE3contig_3716	148.98	148.98	-148.98	-2.5	-3.15e-05	-2.52	-8.07	6.66e-16	2.82e-15		248.54	66	15	17	248.54	248.54	99.56	66	5	6	99.56	99.56
SAGE3contig_3718	116.18	116.18	-116.18	-2.31	-2.46e-05	-2.33	-6.87	6.6e-12	2.27e-11		204.68	99	18	21	204.68	204.68	88.5	99	8	8	88.5	88.5
SAGE3contig_3720	48.08	48.08	-48.08	-4.76	-1.01e-05	-4.8	-5.64	1.68e-08	4.61e-08	0016049 // cell growth (GO_REF:nd [ND]) /// 0030154 // cell differentiation (GO_REF:nd [ND]) /// 0008150 // biological_process (GO_REF:nd [ND]) /// 0009653 // anatomical structure morphogenesis (GO_REF:nd [ND]) /// 0007275 // multicellular organismal development (GO_REF:nd [ND]) /// 0016043 // cellular component organization (GO_REF:nd [ND]) /// 0007010 // cytoskeleton organization (GO_REF:nd [ND…	60.87	428	27	27	60.87	60.87	12.79	428	5	5	12.79	12.79
SAGE3contig_3723	55.82	55.82	-55.82	#NAME?	-1.17e-05	#NAME?	-7.51	6.06e-14	2.32e-13		55.82	121	7	7	55.82	55.82	0	121	0	0	0	0
SAGE3contig_3726	20.76	20.76	-20.76	-2.64	-4.39e-06	-2.67	-3.09	0.00199	0.00341		33.4	260	6	9	33.4	33.4	12.64	260	2	3	12.64	12.64
SAGE3contig_3727	266.46	266.46	-266.46	-3.52	-5.63e-05	-3.56	-12.3	0	0		372.02	83	32	32	372.02	372.02	105.56	83	8	8	105.56	105.56
SAGE3contig_3728	87.19	87.19	-87.19	-2.11	-1.85e-05	-2.13	-5.66	1.52e-08	4.19e-08		165.42	70	12	12	165.42	165.42	78.23	70	5	5	78.23	78.23
SAGE3contig_3732	386.41	386.41	-386.41	-3.66	-8.16e-05	-3.69	-14.97	0	0		531.69	98	54	54	531.69	531.69	145.28	98	11	13	145.28	145.28
SAGE3contig_3733	111.3	111.3	-111.3	-2.09	-2.36e-05	-2.11	-6.35	2.09e-10	6.61e-10		213.18	86	17	19	213.18	213.18	101.88	86	8	8	101.88	101.88
SAGE3contig_3735	70.29	70.29	70.29	2.72	1.46e-05	2.7	5.65	1.64e-08	4.5e-08		40.77	355	15	15	40.77	40.77	111.06	355	36	36	111.06	111.06
SAGE3contig_3738	28.62	28.62	28.62	5.11	5.95e-06	5.06	4.36	1.32e-05	2.89e-05	0009056 // catabolic process (GO_REF:nd [ND]) /// 0019538 // protein metabolic process (GO_REF:nd [ND])	6.97	277	0	2	6.97	6.97	35.58	277	1	9	35.58	35.58
SAGE3contig_374	105.66	105.66	-105.66	-4.25	-2.23e-05	-4.29	-8.15	3.33e-16	1.44e-15	0005975 // carbohydrate metabolic process (GO_REF:nd [ND])	138.22	370	53	53	138.22	138.22	32.56	370	11	11	32.56	32.56
SAGE3contig_3741	93.18	93.18	-93.18	-2.11	-1.98e-05	-2.13	-5.85	4.9e-09	1.41e-08		176.78	262	48	48	176.78	176.78	83.6	262	17	20	83.6	83.6
SAGE3contig_3744	53.09	53.09	53.09	2.12	1.1e-05	2.1	4.31	1.63e-05	3.52e-05	0006629 // lipid metabolic process (GO_REF:nd [ND]) /// 0050789 // regulation of biological process (GO_REF:nd [ND]) /// 0006950 // response to stress (GO_REF:nd [ND]) /// 0009058 // biosynthetic process (GO_REF:nd [ND]) /// 0009605 // response to external stimulus (GO_REF:nd [ND]) /// 0006811 // ion transport (GO_REF:nd [ND]) /// 0007154 // cell communication (GO_REF:nd [ND])	47.32	938	46	46	47.32	47.32	100.41	938	86	86	100.41	100.41
SAGE3contig_3747	90.12	90.12	-90.12	-3.3	-1.9e-05	-3.34	-7.01	2.44e-12	8.59e-12		129.23	112	15	15	129.23	129.23	39.11	112	4	4	39.11	39.11
SAGE3contig_3748	170.28	170.28	-170.28	#NAME?	-3.58e-05	#NAME?	-13.11	0	0		170.28	85	15	15	170.28	170.28	0	85	0	0	0	0
SAGE3contig_375	874.81	874.81	-874.81	-2.95	-0.000185	-2.98	-20.98	0	0		1323.32	105	85	144	1323.32	1323.32	448.51	105	21	43	448.51	448.51
SAGE3contig_3751	33.45	33.45	-33.45	-4.41	-7.06e-06	-4.45	-4.62	3.75e-06	8.59e-06		43.27	223	10	10	43.27	43.27	9.82	223	2	2	9.82	9.82
SAGE3contig_3760	20.39	20.39	-20.39	#NAME?	-4.29e-06	#NAME?	-4.54	5.72e-06	1.29e-05		20.39	284	6	6	20.39	20.39	0	284	0	0	0	0
SAGE3contig_3761	74.51	74.51	-74.51	-5.29	-1.57e-05	-5.34	-7.18	7.11e-13	2.57e-12		91.9	126	12	12	91.9	91.9	17.38	126	2	2	17.38	17.38
SAGE3contig_3762	102.91	102.91	102.91	2.43	2.13e-05	2.41	6.48	9.22e-11	2.97e-10		71.86	94	7	7	71.86	71.86	174.77	94	15	15	174.77	174.77
SAGE3contig_3764	20.76	20.76	-20.76	-2.53	-4.4e-06	-2.56	-3.03	0.00241	0.0041		34.3	647	23	23	34.3	34.3	13.54	647	8	8	13.54	13.54
SAGE3contig_3767	61.43	61.43	-61.43	-3.52	-1.3e-05	-3.56	-5.9	3.55e-09	1.03e-08		85.77	90	5	8	85.77	85.77	24.34	90	2	2	24.34	24.34
SAGE3contig_377	668.12	668.12	-668.12	-2.7	-0.000141	-2.73	-17.71	0	0		1060.22	81	89	89	1060.22	1060.22	392.11	81	29	29	392.11	392.11
SAGE3contig_3772	60.27	60.27	-60.27	-4.3	-1.27e-05	-4.34	-6.17	6.8e-10	2.07e-09	0006412 // translation (GO_REF:nd [ND])	78.56	479	39	39	78.56	78.56	18.29	479	8	8	18.29	18.29
SAGE3contig_3774	25.02	25.02	-25.02	-5.14	-5.28e-06	-5.19	-4.14	3.53e-05	7.36e-05	0006464 // cellular protein modification process (GO_REF:nd [ND])	31.07	1087	1	35	31.07	31.07	6.05	1087	0	6	6.05	6.05
SAGE3contig_3775	88.89	88.89	-88.89	-13.22	-1.87e-05	-13.34	-8.79	0	0		96.17	301	30	30	96.17	96.17	7.28	301	2	2	7.28	7.28
SAGE3contig_3777	40.21	40.21	-40.21	#NAME?	-8.46e-06	#NAME?	-6.37	1.88e-10	5.96e-10		40.21	192	5	8	40.21	40.21	0	192	0	0	0	0
SAGE3contig_3786	65.16	65.16	-65.16	-5.51	-1.37e-05	-5.56	-6.76	1.35e-11	4.56e-11		79.61	303	25	25	79.61	79.61	14.46	303	4	4	14.46	14.46
SAGE3contig_3787	73.8	73.8	-73.8	-3.15	-1.56e-05	-3.18	-6.24	4.45e-10	1.38e-09		108.18	223	16	25	108.18	108.18	34.38	223	3	7	34.38	34.38
SAGE3contig_3789	147.89	147.89	-147.89	-3.12	-3.13e-05	-3.15	-8.81	0	0		217.53	173	38	39	217.53	217.53	69.64	173	10	11	69.64	69.64
SAGE3contig_379	3287.79	3287.79	3287.79	2.3	0.00068	2.28	35.55	0	0		2534.72	335	880	880	2534.72	2534.72	5822.51	335	1781	1781	5822.51	5822.51
SAGE3contig_3801	38.09	38.09	-38.09	#NAME?	-8.02e-06	#NAME?	-6.2	5.62e-10	1.73e-09		38.09	76	3	3	38.09	38.09	0	76	0	0	0	0
SAGE3contig_3802	51.91	51.91	51.91	2.93	1.08e-05	2.9	5	5.68e-07	1.39e-06	0008152 // metabolic process (GO_REF:nd [ND])	26.87	431	12	12	26.87	26.87	78.77	431	30	31	78.77	78.77
SAGE3contig_3804	21.5	21.5	-21.5	-2.31	-4.56e-06	-2.33	-2.95	0.00314	0.00526		37.88	535	21	21	37.88	37.88	16.38	535	8	8	16.38	16.38
SAGE3contig_3809	57.83	57.83	-57.83	-3.52	-1.22e-05	-3.56	-5.73	1.01e-08	2.85e-08		80.75	239	20	20	80.75	80.75	22.91	239	4	5	22.91	22.91
SAGE3contig_3812	37.78	37.78	-37.78	-3.23	-7.98e-06	-3.26	-4.5	6.71e-06	1.5e-05		54.71	194	1	11	54.71	54.71	16.94	194	0	3	16.94	16.94
SAGE3contig_3820	162.35	162.35	-162.35	-3.96	-3.43e-05	-4	-9.92	0	0		217.11	80	17	18	217.11	217.11	54.76	80	4	4	54.76	54.76
SAGE3contig_3821	43.53	43.53	-43.53	#NAME?	-9.16e-06	#NAME?	-6.63	3.38e-11	1.11e-10		43.53	399	18	18	43.53	43.53	0	399	0	0	0	0
SAGE3contig_3823	133.08	133.08	133.08	2.52	2.76e-05	2.5	7.5	6.31e-14	2.41e-13		87.43	298	27	27	87.43	87.43	220.51	298	60	60	220.51	220.51
SAGE3contig_3827	29.26	29.26	29.26	2.04	6.04e-06	2.02	3.12	0.00179	0.0031		28.05	172	4	5	28.05	28.05	57.31	172	7	9	57.31	57.31
SAGE3contig_3828	245.9	245.9	-245.9	-3.02	-5.2e-05	-3.05	-11.22	0	0		367.59	63	24	24	367.59	367.59	121.69	63	7	7	121.69	121.69
SAGE3contig_383	378.56	378.56	-378.56	-2.89	-8.01e-05	-2.92	-13.69	0	0		578.95	235	30	141	578.95	578.95	200.4	235	24	43	200.4	200.4
SAGE3contig_3844	49.61	49.61	-49.61	-15.86	-1.04e-05	-16.01	-6.65	2.97e-11	9.81e-11		52.95	328	18	18	52.95	52.95	3.34	328	1	1	3.34	3.34
SAGE3contig_3848	114.1	114.1	-114.1	-3.08	-2.41e-05	-3.11	-7.7	1.35e-14	5.37e-14		168.86	120	19	21	168.86	168.86	54.76	120	5	6	54.76	54.76
SAGE3contig_3862	86.95	86.95	-86.95	-5.41	-1.83e-05	-5.46	-7.79	6.77e-15	2.73e-14		106.66	389	43	43	106.66	106.66	19.71	389	7	7	19.71	19.71
SAGE3contig_3863	43.69	43.69	-43.69	-4.11	-9.22e-06	-4.15	-5.2	2.03e-07	5.13e-07		57.73	234	4	14	57.73	57.73	14.04	234	0	3	14.04	14.04
SAGE3contig_3864	34.22	34.22	-34.22	#NAME?	-7.2e-06	#NAME?	-5.88	4.17e-09	1.21e-08		34.22	141	3	5	34.22	34.22	0	141	0	0	0	0
SAGE3contig_3865	30.5	30.5	-30.5	-2.64	-6.46e-06	-2.67	-3.75	0.000178	0.000345		49.06	118	0	6	49.06	49.06	18.56	118	0	2	18.56	18.56
SAGE3contig_3867	42.32	42.32	-42.32	-2.29	-8.97e-06	-2.31	-4.12	3.73e-05	7.78e-05		75.11	167	13	13	75.11	75.11	32.79	167	5	5	32.79	32.79
SAGE3contig_3871	127.59	127.59	-127.59	-3.52	-2.7e-05	-3.56	-8.51	0	0		178.14	65	12	12	178.14	178.14	50.55	65	3	3	50.55	50.55
SAGE3contig_3873	25.28	25.28	-25.28	-7.05	-5.33e-06	-7.12	-4.39	1.15e-05	2.52e-05		29.46	262	8	8	29.46	29.46	4.18	262	1	1	4.18	4.18
SAGE3contig_3874	139.73	139.73	-139.73	-6.17	-2.95e-05	-6.23	-10.1	0	0		166.78	81	14	14	166.78	166.78	27.04	81	2	2	27.04	27.04
SAGE3contig_3875	57.99	57.99	-57.99	-6.39	-1.22e-05	-6.45	-6.55	5.94e-11	1.94e-10		68.75	407	9	29	68.75	68.75	10.76	407	0	4	10.76	10.76
SAGE3contig_3878	110.51	110.51	110.51	3.41	2.29e-05	3.37	7.7	1.35e-14	5.37e-14		45.95	63	0	3	45.95	45.95	156.46	63	0	9	156.46	156.46
SAGE3contig_3879	133.09	133.09	-133.09	#NAME?	-2.8e-05	#NAME?	-11.59	0	0		133.09	116	16	16	133.09	133.09	0	116	0	0	0	0
SAGE3contig_388	1630.67	1630.67	-1630.67	-3.15	-0.000345	-3.18	-29.34	0	0		2388.18	120	296	297	2388.18	2388.18	757.51	120	83	83	757.51	757.51
SAGE3contig_3881	20.44	20.44	-20.44	-2.42	-4.33e-06	-2.45	-2.95	0.0032	0.00535	0006464 // cellular protein modification process (GO_REF:nd [ND]) /// 0009058 // biosynthetic process (GO_REF:nd [ND]) /// 0006950 // response to stress (GO_REF:nd [ND]) /// 0008150 // biological_process (GO_REF:nd [ND]) /// 0006259 // DNA metabolic process (GO_REF:nd [ND])	34.8	305	11	11	34.8	34.8	14.36	305	4	4	14.36	14.36
SAGE3contig_3886	57.63	57.63	-57.63	-10.28	-1.21e-05	-10.38	-6.93	4.36e-12	1.51e-11		63.84	529	2	35	63.84	63.84	6.21	529	0	3	6.21	6.21
SAGE3contig_3888	92.3	92.3	-92.3	-2.02	-1.96e-05	-2.04	-5.66	1.48e-08	4.09e-08		182.68	206	19	39	182.68	182.68	90.38	206	8	17	90.38	90.38
SAGE3contig_3889	71.98	71.98	-71.98	-2.64	-1.52e-05	-2.67	-5.76	8.54e-09	2.41e-08		115.79	75	5	9	115.79	115.79	43.81	75	0	3	43.81	43.81
SAGE3contig_3890	30.84	30.84	-30.84	-3.08	-6.52e-06	-3.11	-4	6.24e-05	0.000127		45.64	296	10	14	45.64	45.64	14.8	296	1	4	14.8	14.8
SAGE3contig_3893	20.25	20.25	-20.25	-3.52	-4.28e-06	-3.56	-3.39	0.000699	0.00127	0006950 // response to stress (GO_REF:nd [ND]) /// 0009607 // response to biotic stimulus (GO_REF:nd [ND])	28.28	273	8	8	28.28	28.28	8.02	273	2	2	8.02	8.02
SAGE3contig_3897	161.96	161.96	161.96	2.88	3.36e-05	2.86	8.78	0	0		85.93	539	8	48	85.93	85.93	247.89	539	10	122	247.89	247.89
SAGE3contig_3899	91.82	91.82	91.82	2.49	1.9e-05	2.46	6.19	6.12e-10	1.87e-09		61.78	328	6	21	61.78	61.78	153.59	328	12	46	153.59	153.59
SAGE3contig_3904	90.28	90.28	-90.28	-5.29	-1.9e-05	-5.34	-7.9	2.78e-15	1.14e-14		111.34	104	1	12	111.34	111.34	21.06	104	1	2	21.06	21.06
SAGE3contig_3908	113.12	113.12	-113.12	-2.64	-2.39e-05	-2.67	-7.22	5.3e-13	1.93e-12		181.96	175	33	33	181.96	181.96	68.84	175	11	11	68.84	68.84
SAGE3contig_391	846.22	846.22	-846.22	-4.13	-0.000179	-4.17	-22.9	0	0	0008150 // biological_process (GO_REF:nd [ND])	1116.65	814	326	942	1116.65	1116.65	270.43	814	63	201	270.43	270.43
SAGE3contig_3921	23.6	23.6	-23.6	-4.41	-4.98e-06	-4.45	-3.89	0.000102	0.000203		30.54	158	5	5	30.54	30.54	6.93	158	1	1	6.93	6.93
SAGE3contig_3922	171.97	171.97	171.97	2.5	3.56e-05	2.47	8.49	0	0		114.87	126	5	15	114.87	114.87	286.84	126	13	33	286.84	286.84
SAGE3contig_3923	46.48	46.48	-46.48	-5.29	-9.8e-06	-5.34	-5.67	1.44e-08	3.99e-08		57.32	101	6	6	57.32	57.32	10.84	101	1	1	10.84	10.84
SAGE3contig_3924	143.65	143.65	-143.65	-5.07	-3.03e-05	-5.11	-9.88	0	0		178.98	124	19	23	178.98	178.98	35.33	124	4	4	35.33	35.33
SAGE3contig_3926	80.85	80.85	-80.85	-2.27	-1.71e-05	-2.29	-5.67	1.46e-08	4.04e-08		144.74	120	16	18	144.74	144.74	63.89	120	7	7	63.89	63.89
SAGE3contig_3928	27.83	27.83	-27.83	-2.52	-5.89e-06	-2.54	-3.5	0.000461	0.000858	0009056 // catabolic process (GO_REF:nd [ND]) /// 0019538 // protein metabolic process (GO_REF:nd [ND])	46.17	418	20	20	46.17	46.17	18.34	418	7	7	18.34	18.34
SAGE3contig_3929	21	21	-21	-12.33	-4.42e-06	-12.45	-4.25	2.15e-05	4.59e-05		22.86	591	14	14	22.86	22.86	1.85	591	1	1	1.85	1.85
SAGE3contig_393	180.5	180.5	-180.5	-6.75	-3.8e-05	-6.82	-11.65	0	0	0009056 // catabolic process (GO_REF:nd [ND]) /// 0005975 // carbohydrate metabolic process (GO_REF:nd [ND]) /// 0006950 // response to stress (GO_REF:nd [ND]) /// 0008150 // biological_process (GO_REF:nd [ND]) /// 0007165 // signal transduction (GO_REF:nd [ND]) /// 0009719 // response to endogenous stimulus (GO_REF:nd [ND]) /// 0009605 // response to external stimulus (GO_REF:nd [ND]) /// 000960…	211.87	419	54	92	211.87	211.87	31.37	419	11	12	31.37	31.37
SAGE3contig_3935	62.83	62.83	-62.83	-3.52	-1.33e-05	-3.56	-5.97	2.36e-09	6.97e-09		87.72	88	7	8	87.72	87.72	24.89	88	2	2	24.89	24.89
SAGE3contig_394	93.54	93.54	-93.54	-2.09	-1.99e-05	-2.11	-5.83	5.7e-09	1.63e-08		179.15	307	56	57	179.15	179.15	85.62	307	22	24	85.62	85.62
SAGE3contig_3941	89.36	89.36	89.36	2.98	1.85e-05	2.95	6.6	4.01e-11	1.32e-10		45.14	171	8	8	45.14	45.14	134.5	171	21	21	134.5	134.5
SAGE3contig_3942	88.64	88.64	-88.64	-4.99	-1.87e-05	-5.04	-7.74	9.99e-15	3.99e-14		110.84	148	13	17	110.84	110.84	22.2	148	1	3	22.2	22.2
SAGE3contig_3944	116.33	116.33	-116.33	-3.23	-2.46e-05	-3.26	-7.9	2.78e-15	1.14e-14		168.48	63	11	11	168.48	168.48	52.15	63	2	3	52.15	52.15
SAGE3contig_3952	342.39	342.39	-342.39	-3.17	-7.24e-05	-3.2	-13.46	0	0		500.52	187	97	97	500.52	500.52	158.13	187	27	27	158.13	158.13
SAGE3contig_3953	145.31	145.31	-145.31	-2.11	-3.08e-05	-2.13	-7.31	2.75e-13	1.02e-12		275.69	84	22	24	275.69	275.69	130.38	84	10	10	130.38	130.38
SAGE3contig_3954	246.25	246.25	-246.25	-2.06	-5.23e-05	-2.08	-9.37	0	0		478.11	222	97	110	478.11	478.11	231.87	222	44	47	231.87	231.87
SAGE3contig_3955	85.43	85.43	-85.43	-3.35	-1.81e-05	-3.38	-6.85	7.3e-12	2.5e-11		121.82	301	33	38	121.82	121.82	36.39	301	10	10	36.39	36.39
SAGE3contig_3958	24.28	24.28	-24.28	-4.85	-5.12e-06	-4.89	-4.02	5.7e-05	0.000116		30.59	347	11	11	30.59	30.59	6.31	347	2	2	6.31	6.31
SAGE3contig_3961	83.72	83.72	-83.72	-2.82	-1.77e-05	-2.85	-6.38	1.8e-10	5.7e-10		129.74	119	13	16	129.74	129.74	46.02	119	4	5	46.02	46.02
SAGE3contig_3964	134.69	134.69	-134.69	-11.45	-2.84e-05	-11.56	-10.69	0	0		147.58	85	11	13	147.58	147.58	12.88	85	1	1	12.88	12.88
SAGE3contig_3965	163.58	163.58	-163.58	-11.37	-3.45e-05	-11.47	-11.78	0	0	0006412 // translation (GO_REF:nd [ND])	179.36	694	123	129	179.36	179.36	15.78	694	8	10	15.78	15.78
SAGE3contig_3966	114.1	114.1	-114.1	-8.22	-2.4e-05	-8.3	-9.51	0	0		129.89	208	15	28	129.89	129.89	15.8	208	0	3	15.8	15.8
SAGE3contig_3967	148.27	148.27	148.27	2.32	3.07e-05	2.3	7.58	3.38e-14	1.31e-13	0008152 // metabolic process (GO_REF:nd [ND])	112.49	1218	142	142	112.49	112.49	260.76	1218	290	290	260.76	260.76
SAGE3contig_3968	92.78	92.78	-92.78	-10.57	-1.95e-05	-10.67	-8.81	0	0		102.47	113	11	12	102.47	102.47	9.69	113	1	1	9.69	9.69
SAGE3contig_3973	226.98	226.98	226.98	11.35	4.73e-05	11.24	13.71	0	0		21.93	88	2	2	21.93	21.93	248.91	88	12	20	248.91	248.91
SAGE3contig_3979	115.63	115.63	-115.63	-2.06	-2.45e-05	-2.08	-6.41	1.48e-10	4.73e-10		225.15	120	27	28	225.15	225.15	109.52	120	12	12	109.52	109.52
SAGE3contig_3982	44.91	44.91	-44.91	-7.05	-9.47e-06	-7.12	-5.85	5.04e-09	1.45e-08		52.33	295	16	16	52.33	52.33	7.43	295	2	2	7.43	7.43
SAGE3contig_3987	121.35	121.35	-121.35	-2.57	-2.57e-05	-2.59	-7.38	1.54e-13	5.79e-13		198.66	170	31	35	198.66	198.66	77.31	170	8	12	77.31	77.31
SAGE3contig_3988	69.21	69.21	-69.21	-2.64	-1.46e-05	-2.67	-5.65	1.65e-08	4.52e-08		111.34	78	9	9	111.34	111.34	42.12	78	3	3	42.12	42.12
SAGE3contig_3996	130.4	130.4	-130.4	-2.64	-2.76e-05	-2.67	-7.75	9.21e-15	3.69e-14		209.77	69	15	15	209.77	209.77	79.36	69	5	5	79.36	79.36
SAGE3contig_40	57.89	57.89	-57.89	-2.2	-1.23e-05	-2.22	-4.72	2.34e-06	5.46e-06		106.04	182	20	20	106.04	106.04	48.14	182	8	8	48.14	48.14
SAGE3contig_400	43.96	43.96	-43.96	-2.91	-9.3e-06	-2.94	-4.68	2.85e-06	6.59e-06		66.92	620	39	43	66.92	66.92	22.96	620	12	13	22.96	22.96
SAGE3contig_4000	60.15	60.15	-60.15	-4.41	-1.27e-05	-4.45	-6.2	5.57e-10	1.71e-09		77.82	62	5	5	77.82	77.82	17.66	62	1	1	17.66	17.66
SAGE3contig_4011	39	39	-39	-6.61	-8.22e-06	-6.67	-5.4	6.83e-08	1.79e-07		45.95	315	15	15	45.95	45.95	6.95	315	2	2	6.95	6.95
SAGE3contig_4013	195.56	195.56	-195.56	-5.35	-4.12e-05	-5.4	-11.65	0	0	0008152 // metabolic process (GO_REF:nd [ND])	240.52	341	85	85	240.52	240.52	44.96	341	14	14	44.96	44.96
SAGE3contig_4015	658.09	658.09	-658.09	-2.96	-0.000139	-2.99	-18.23	0	0		993.03	206	207	212	993.03	993.03	334.94	206	60	63	334.94	334.94
SAGE3contig_4017	33.65	33.65	-33.65	-4.63	-7.1e-06	-4.67	-4.69	2.72e-06	6.3e-06		42.93	472	21	21	42.93	42.93	9.28	472	4	4	9.28	9.28
SAGE3contig_402	92.7	92.7	-92.7	-3.57	-1.96e-05	-3.6	-7.28	3.31e-13	1.22e-12	0009628 // response to abiotic stimulus (GO_REF:nd [ND]) /// 0030154 // cell differentiation (GO_REF:nd [ND]) /// 0008152 // metabolic process (GO_REF:nd [ND])	128.77	577	77	77	128.77	128.77	36.06	577	19	19	36.06	36.06
SAGE3contig_4021	703.78	703.78	-703.78	-2.35	-0.000149	-2.37	-17.04	0	0		1225.3	63	45	80	1225.3	1225.3	521.52	63	18	30	521.52	521.52
SAGE3contig_4022	145.26	145.26	-145.26	-3.33	-3.07e-05	-3.36	-8.92	0	0		207.64	158	34	34	207.64	207.64	62.38	158	9	9	62.38	62.38
SAGE3contig_4023	386.97	386.97	386.97	2.33	8.01e-05	2.31	12.29	0	0		291.01	63	19	19	291.01	291.01	677.98	63	39	39	677.98	677.98
SAGE3contig_4024	23.18	23.18	-23.18	#NAME?	-4.88e-06	#NAME?	-4.84	1.32e-06	3.12e-06		23.18	333	8	8	23.18	23.18	0	333	0	0	0	0
SAGE3contig_4027	58.79	58.79	-58.79	-8.81	-1.24e-05	-8.89	-6.88	5.9e-12	2.04e-11	0008152 // metabolic process (GO_REF:nd [ND]) /// 0009607 // response to biotic stimulus (GO_REF:nd [ND])	66.32	291	18	20	66.32	66.32	7.53	291	2	2	7.53	7.53
SAGE3contig_4028	392.71	392.71	-392.71	-2.02	-8.34e-05	-2.04	-11.67	0	0		778.52	88	58	71	778.52	778.52	385.81	88	25	31	385.81	385.81
SAGE3contig_403	925.15	925.15	925.15	2.1	0.000191	2.08	17.89	0	0		840.05	170	8	148	840.05	840.05	1765.2	170	5	274	1765.2	1765.2
SAGE3contig_4032	139.92	139.92	139.92	3.97	2.91e-05	3.94	9.07	0	0		47.07	82	3	4	47.07	47.07	186.98	82	10	14	186.98	186.98
SAGE3contig_4036	112.64	112.64	-112.64	-2.44	-2.39e-05	-2.46	-6.94	3.82e-12	1.33e-11		190.86	182	36	36	190.86	190.86	78.23	182	13	13	78.23	78.23
SAGE3contig_4037	28.07	28.07	-28.07	-3.52	-5.93e-06	-3.56	-3.99	6.59e-05	0.000133	0006464 // cellular protein modification process (GO_REF:nd [ND]) /// 0006996 // organelle organization (GO_REF:nd [ND])	39.18	788	32	32	39.18	39.18	11.12	788	8	8	11.12	11.12
SAGE3contig_4040	31.72	31.72	-31.72	-5.29	-6.69e-06	-5.34	-4.68	2.83e-06	6.55e-06		39.12	148	6	6	39.12	39.12	7.4	148	1	1	7.4	7.4
SAGE3contig_4045	320.47	320.47	-320.47	-3.41	-6.77e-05	-3.45	-13.35	0	0		453.22	66	30	31	453.22	453.22	132.75	66	8	8	132.75	132.75
SAGE3contig_4046	58.9	58.9	-58.9	-3.02	-1.25e-05	-3.05	-5.49	3.97e-08	1.06e-07		88.05	263	22	24	88.05	88.05	29.15	263	6	7	29.15	29.15
SAGE3contig_4047	172.05	172.05	-172.05	-2.39	-3.65e-05	-2.41	-8.5	0	0		295.7	62	19	19	295.7	295.7	123.65	62	6	7	123.65	123.65
SAGE3contig_4048	118.48	118.48	-118.48	-4.21	-2.5e-05	-4.25	-8.61	0	0		155.4	267	41	43	155.4	155.4	36.92	267	7	9	36.92	36.92
SAGE3contig_405	357.97	357.97	-357.97	-3.92	-7.56e-05	-3.96	-14.69	0	0		480.6	259	11	129	480.6	480.6	122.63	259	0	29	122.63	122.63
SAGE3contig_4056	221.02	221.02	221.02	3.41	4.59e-05	3.37	10.89	0	0		91.9	84	7	8	91.9	91.9	312.91	84	21	24	312.91	312.91
SAGE3contig_4061	49.09	49.09	-49.09	-2.14	-1.04e-05	-2.16	-4.28	1.9e-05	4.09e-05		92.16	178	16	17	92.16	92.16	43.07	178	7	7	43.07	43.07
SAGE3contig_4062	42.85	42.85	-42.85	-5.79	-9.03e-06	-5.84	-5.53	3.12e-08	8.38e-08		51.79	857	38	46	51.79	51.79	8.95	857	6	7	8.95	8.95
SAGE3contig_4063	1083.28	1083.28	1083.28	2.1	0.000224	2.08	19.36	0	0		983.13	159	142	162	983.13	983.13	2066.4	159	276	300	2066.4	2066.4
SAGE3contig_4064	197.1	197.1	-197.1	-3.74	-4.16e-05	-3.78	-10.76	0	0		268.91	61	17	17	268.91	268.91	71.82	61	4	4	71.82	71.82
SAGE3contig_4067	76.2	76.2	-76.2	-2.01	-1.62e-05	-2.03	-5.13	2.84e-07	7.1e-07		151.36	102	3	16	151.36	151.36	75.16	102	0	7	75.16	75.16
SAGE3contig_4068	41.11	41.11	41.11	3.78	8.54e-06	3.75	4.85	1.23e-06	2.92e-06		14.77	196	3	3	14.77	14.77	55.88	196	8	10	55.88	55.88
SAGE3contig_4072	99.85	99.85	-99.85	-10.57	-2.1e-05	-10.67	-9.14	0	0		110.28	105	12	12	110.28	110.28	10.43	105	1	1	10.43	10.43
SAGE3contig_4073	161.19	161.19	161.19	2.84	3.34e-05	2.81	8.7	0	0		87.72	110	9	10	87.72	87.72	248.91	110	25	25	248.91	248.91
SAGE3contig_4078	46.88	46.88	-46.88	-6.61	-9.88e-06	-6.67	-5.92	3.29e-09	9.61e-09		55.24	262	15	15	55.24	55.24	8.36	262	2	2	8.36	8.36
SAGE3contig_4080	142.46	142.46	-142.46	-7.05	-3e-05	-7.12	-10.41	0	0		166.01	93	11	16	166.01	166.01	23.55	93	2	2	23.55	23.55
SAGE3contig_4084	38.75	38.75	38.75	2.16	8.01e-06	2.14	3.72	0.0002	0.000385		33.5	288	10	10	33.5	33.5	72.25	288	19	19	72.25	72.25
SAGE3contig_4085	105.91	105.91	-105.91	#NAME?	-2.23e-05	#NAME?	-10.34	0	0		105.91	82	3	9	105.91	105.91	0	82	0	0	0	0
SAGE3contig_4087	294.21	294.21	294.21	7.04	6.12e-05	6.97	14.77	0	0		48.73	99	1	5	48.73	48.73	342.94	99	3	31	342.94	342.94
SAGE3contig_4095	22.72	22.72	-22.72	#NAME?	-4.78e-06	#NAME?	-4.79	1.67e-06	3.93e-06	0009056 // catabolic process (GO_REF:nd [ND]) /// 0019538 // protein metabolic process (GO_REF:nd [ND]) /// 0009058 // biosynthetic process (GO_REF:nd [ND])	22.72	552	13	13	22.72	22.72	0	552	0	0	0	0
SAGE3contig_4096	100.34	100.34	100.34	2.14	2.07e-05	2.12	5.96	2.46e-09	7.24e-09		87.72	99	8	9	87.72	87.72	188.06	99	17	17	188.06	188.06
SAGE3contig_4097	45.99	45.99	-45.99	-9.69	-9.69e-06	-9.78	-6.15	7.76e-10	2.36e-09		51.28	207	10	11	51.28	51.28	5.29	207	1	1	5.29	5.29
SAGE3contig_4098	22.45	22.45	-22.45	-2.2	-4.76e-06	-2.22	-2.94	0.00328	0.00548	0050789 // regulation of biological process (GO_REF:nd [ND])	41.12	352	15	15	41.12	41.12	18.67	352	5	6	18.67	18.67
SAGE3contig_410	73.22	73.22	-73.22	-3.08	-1.55e-05	-3.11	-6.17	6.88e-10	2.09e-09		108.36	187	20	21	108.36	108.36	35.14	187	6	6	35.14	35.14
SAGE3contig_4101	4125.21	4125.21	-4125.21	-2.62	-0.000873	-2.64	-43.44	0	0		6672.17	129	884	892	6672.17	6672.17	2546.96	129	300	300	2546.96	2546.96
SAGE3contig_4103	87.74	87.74	-87.74	-5.29	-1.85e-05	-5.34	-7.79	6.77e-15	2.73e-14		108.22	107	12	12	108.22	108.22	20.47	107	2	2	20.47	20.47
SAGE3contig_4106	40.5	40.5	40.5	2.13	8.37e-06	2.11	3.77	0.000162	0.000315		35.9	215	6	8	35.9	35.9	76.41	215	12	15	76.41	76.41
SAGE3contig_411	294.53	294.53	-294.53	-2.55	-6.24e-05	-2.57	-11.45	0	0		485.13	362	179	182	485.13	485.13	190.6	362	56	63	190.6	190.6
SAGE3contig_4111	176.1	176.1	176.1	2.21	3.64e-05	2.19	8.05	8.88e-16	3.73e-15		145.5	126	15	19	145.5	145.5	321.6	126	28	37	321.6	321.6
SAGE3contig_4112	57.54	57.54	-57.54	-4.99	-1.21e-05	-5.04	-6.24	4.51e-10	1.39e-09		71.95	228	13	17	71.95	71.95	14.41	228	2	3	14.41	14.41
SAGE3contig_4115	29.33	29.33	-29.33	-2.29	-6.22e-06	-2.31	-3.43	0.000598	0.0011		52.05	241	13	13	52.05	52.05	22.72	241	5	5	22.72	22.72
SAGE3contig_4118	24.17	24.17	-24.17	-2.2	-5.13e-06	-2.22	-3.05	0.00229	0.0039		44.26	109	3	5	44.26	44.26	20.1	109	1	2	20.1	20.1
SAGE3contig_4120	28.43	28.43	-28.43	-2.06	-6.04e-06	-2.08	-3.18	0.00149	0.00261	0008152 // metabolic process (GO_REF:nd [ND])	55.36	122	6	7	55.36	55.36	26.93	122	3	3	26.93	26.93
SAGE3contig_4123	25.65	25.65	-25.65	-2.42	-5.43e-06	-2.45	-3.3	0.000958	0.00172		43.68	243	7	11	43.68	43.68	18.03	243	3	4	18.03	18.03
SAGE3contig_4124	1438.43	1438.43	-1438.43	-6.56	-0.000303	-6.62	-32.74	0	0		1697.1	199	225	350	1697.1	1697.1	258.66	199	27	47	258.66	258.66
SAGE3contig_4126	31.1	31.1	-31.1	-2.27	-6.59e-06	-2.29	-3.51	0.000442	0.000824		55.67	312	18	18	55.67	55.67	24.57	312	6	7	24.57	24.57
SAGE3contig_4130	20.77	20.77	-20.77	#NAME?	-4.37e-06	#NAME?	-4.58	4.67e-06	1.06e-05	0009056 // catabolic process (GO_REF:nd [ND]) /// 0050789 // regulation of biological process (GO_REF:nd [ND]) /// 0019725 // cellular homeostasis (GO_REF:nd [ND]) /// 0006139 // nucleobase-containing compound metabolic process (GO_REF:nd [ND]) /// 0006810 // transport (GO_REF:nd [ND]) /// 0009607 // response to biotic stimulus (GO_REF:nd [ND])	20.77	511	11	11	20.77	20.77	0	511	0	0	0	0
SAGE3contig_4137	146.71	146.71	146.71	2.27	3.04e-05	2.25	7.46	8.84e-14	3.36e-13		115.52	284	9	34	115.52	115.52	262.23	284	15	68	262.23	262.23
SAGE3contig_4139	45.5	45.5	-45.5	-8.81	-9.59e-06	-8.89	-6.05	1.41e-09	4.23e-09		51.33	188	10	10	51.33	51.33	5.83	188	1	1	5.83	5.83
SAGE3contig_4143	143.77	143.77	-143.77	-2.31	-3.05e-05	-2.33	-7.64	2.21e-14	8.69e-14		253.29	80	21	21	253.29	253.29	109.52	80	8	8	109.52	109.52
SAGE3contig_4156	24.03	24.03	-24.03	-8.81	-5.06e-06	-8.89	-4.4	1.08e-05	2.38e-05	0006139 // nucleobase-containing compound metabolic process (GO_REF:nd [ND])	27.1	356	10	10	27.1	27.1	3.08	356	1	1	3.08	3.08
SAGE3contig_4157	43.52	43.52	-43.52	-3.72	-9.19e-06	-3.76	-5.05	4.44e-07	1.1e-06	0006412 // translation (GO_REF:nd [ND])	59.52	616	26	38	59.52	59.52	16	616	8	9	16	16
SAGE3contig_4161	50.41	50.41	-50.41	-2.1	-1.07e-05	-2.12	-4.29	1.78e-05	3.82e-05	0006464 // cellular protein modification process (GO_REF:nd [ND])	96.05	432	43	43	96.05	96.05	45.63	432	18	18	45.63	45.63
SAGE3contig_4162	96.03	96.03	96.03	2.77	1.99e-05	2.74	6.64	3.05e-11	1.01e-10		54.36	284	16	16	54.36	54.36	150.4	284	38	39	150.4	150.4
SAGE3contig_4165	64.3	64.3	-64.3	-4.7	-1.36e-05	-4.74	-6.51	7.65e-11	2.48e-10	0009628 // response to abiotic stimulus (GO_REF:nd [ND]) /// 0006996 // organelle organization (GO_REF:nd [ND]) /// 0006950 // response to stress (GO_REF:nd [ND])	81.69	189	16	16	81.69	81.69	17.38	189	2	3	17.38	17.38
SAGE3contig_4168	27.69	27.69	-27.69	-2.64	-5.86e-06	-2.67	-3.57	0.000356	0.000671		44.53	65	1	3	44.53	44.53	16.85	65	0	1	16.85	16.85
SAGE3contig_4174	55.3	55.3	55.3	2.45	1.15e-05	2.43	4.77	1.84e-06	4.32e-06	0009056 // catabolic process (GO_REF:nd [ND]) /// 0006464 // cellular protein modification process (GO_REF:nd [ND]) /// 0009628 // response to abiotic stimulus (GO_REF:nd [ND]) /// 0006629 // lipid metabolic process (GO_REF:nd [ND]) /// 0050789 // regulation of biological process (GO_REF:nd [ND]) /// 0005975 // carbohydrate metabolic process (GO_REF:nd [ND]) /// 0019748 // secondary metabolic pro…	38.06	786	31	31	38.06	38.06	93.36	786	67	67	93.36	93.36
SAGE3contig_4175	28.45	28.45	-28.45	-2.64	-6.02e-06	-2.67	-3.62	0.000295	0.000559	0006412 // translation (GO_REF:nd [ND]) /// 0008150 // biological_process (GO_REF:nd [ND]) /// 0006139 // nucleobase-containing compound metabolic process (GO_REF:nd [ND])	45.77	253	12	12	45.77	45.77	17.32	253	4	4	17.32	17.32
SAGE3contig_4177	892.5	892.5	-892.5	-3.71	-0.000188	-3.75	-22.85	0	0		1221.6	203	153	257	1221.6	1221.6	329.1	203	45	61	329.1	329.1
SAGE3contig_418	529.05	529.05	529.05	2.01	0.000109	1.99	13.12	0	0		526.32	275	149	150	526.32	526.32	1055.37	275	265	265	1055.37	1055.37
SAGE3contig_4184	24.43	24.43	-24.43	-2.64	-5.17e-06	-2.67	-3.35	0.000796	0.00144		39.3	442	11	18	39.3	39.3	14.87	442	2	6	14.87	14.87
SAGE3contig_4192	21.44	21.44	-21.44	#NAME?	-4.51e-06	#NAME?	-4.65	3.28e-06	7.54e-06		21.44	270	5	6	21.44	21.44	0	270	0	0	0	0
SAGE3contig_4196	33.9	33.9	-33.9	-4.41	-7.15e-06	-4.45	-4.66	3.22e-06	7.41e-06		43.86	220	0	10	43.86	43.86	9.96	220	0	2	9.96	9.96
SAGE3contig_4199	76.62	76.62	-76.62	-2.25	-1.62e-05	-2.27	-5.5	3.85e-08	1.03e-07	0009056 // catabolic process (GO_REF:nd [ND]) /// 0006412 // translation (GO_REF:nd [ND]) /// 0006139 // nucleobase-containing compound metabolic process (GO_REF:nd [ND])	137.85	161	17	23	137.85	137.85	61.22	161	6	9	61.22	61.22
SAGE3contig_42	1212.14	1212.14	-1212.14	-6.31	-0.000256	-6.37	-29.87	0	0		1440.52	211	13	315	1440.52	1440.52	228.38	211	4	44	228.38	228.38
SAGE3contig_4202	42.01	42.01	-42.01	-2.9	-8.88e-06	-2.93	-4.57	4.89e-06	1.11e-05		64.1	843	13	56	64.1	64.1	22.09	843	5	17	22.09	22.09
SAGE3contig_4204	52.93	52.93	-52.93	-14.1	-1.11e-05	-14.23	-6.81	9.55e-12	3.26e-11	0006412 // translation (GO_REF:nd [ND]) /// 0006629 // lipid metabolic process (GO_REF:nd [ND]) /// 0005975 // carbohydrate metabolic process (GO_REF:nd [ND]) /// 0009058 // biosynthetic process (GO_REF:nd [ND]) /// 0006996 // organelle organization (GO_REF:nd [ND]) /// 0008152 // metabolic process (GO_REF:nd [ND]) /// 0006139 // nucleobase-containing compound metabolic process (GO_REF:nd [ND])	56.97	271	13	16	56.97	56.97	4.04	271	1	1	4.04	4.04
SAGE3contig_4208	43.25	43.25	-43.25	-3.17	-9.14e-06	-3.2	-4.79	1.69e-06	3.97e-06		63.16	275	17	18	63.16	63.16	19.91	275	5	5	19.91	19.91
SAGE3contig_4209	195.25	195.25	195.25	4.19	4.06e-05	4.15	10.87	0	0		61.19	205	2	13	61.19	61.19	256.44	205	2	48	256.44	256.44
SAGE3contig_4211	31.02	31.02	-31.02	#NAME?	-6.53e-06	#NAME?	-5.6	2.2e-08	5.98e-08		31.02	280	9	9	31.02	31.02	0	280	0	0	0	0
SAGE3contig_4215	25.41	25.41	-25.41	-6.75	-5.36e-06	-6.82	-4.37	1.24e-05	2.71e-05		29.83	744	21	23	29.83	29.83	4.42	744	3	3	4.42	4.42
SAGE3contig_4216	61.54	61.54	-61.54	-8.81	-1.3e-05	-8.89	-7.04	1.91e-12	6.74e-12		69.42	139	10	10	69.42	69.42	7.88	139	1	1	7.88	7.88
SAGE3contig_422	663.12	663.12	663.12	2.05	0.000137	2.03	14.89	0	0		633.68	201	68	132	633.68	633.68	1296.8	201	62	238	1296.8	1296.8
SAGE3contig_4225	118.2	118.2	118.2	2.84	2.45e-05	2.81	7.45	9.37e-14	3.56e-13		64.33	60	4	4	64.33	64.33	182.53	60	10	10	182.53	182.53
SAGE3contig_4228	84.24	84.24	-84.24	-3.23	-1.78e-05	-3.26	-6.72	1.77e-11	5.94e-11		122	87	9	11	122	122	37.77	87	3	3	37.77	37.77
SAGE3contig_4229	82.48	82.48	82.48	2.27	1.71e-05	2.25	5.59	2.25e-08	6.11e-08		64.95	104	6	7	64.95	64.95	147.43	104	14	14	147.43	147.43
SAGE3contig_423	103.02	103.02	-103.02	-2.28	-2.18e-05	-2.3	-6.42	1.35e-10	4.31e-10	0006412 // translation (GO_REF:nd [ND]) /// 0008150 // biological_process (GO_REF:nd [ND])	183.34	900	170	171	183.34	183.34	80.31	900	65	66	80.31	80.31
SAGE3contig_4232	26.83	26.83	-26.83	-5.07	-5.66e-06	-5.11	-4.27	1.95e-05	4.18e-05		33.42	664	23	23	33.42	33.42	6.6	664	3	4	6.6	6.6
SAGE3contig_4234	64.29	64.29	-64.29	-3.52	-1.36e-05	-3.56	-6.04	1.54e-09	4.61e-09		89.76	86	0	8	89.76	89.76	25.47	86	0	2	25.47	25.47
SAGE3contig_4237	35.95	35.95	-35.95	-2.94	-7.6e-06	-2.96	-4.25	2.18e-05	4.64e-05		54.52	354	20	20	54.52	54.52	18.56	354	6	6	18.56	18.56
SAGE3contig_4239	41.9	41.9	-41.9	-4.41	-8.84e-06	-4.45	-5.18	2.26e-07	5.7e-07		54.21	89	5	5	54.21	54.21	12.31	89	1	1	12.31	12.31
SAGE3contig_4240	168.03	168.03	-168.03	-2.79	-3.55e-05	-2.82	-9	0	0		261.91	70	15	19	261.91	261.91	93.87	70	5	6	93.87	93.87
SAGE3contig_4241	46.35	46.35	-46.35	#NAME?	-9.75e-06	#NAME?	-6.84	7.91e-12	2.71e-11		46.35	229	11	11	46.35	46.35	0	229	0	0	0	0
SAGE3contig_4245	373.96	373.96	373.96	2.34	7.74e-05	2.32	12.11	0	0	0009628 // response to abiotic stimulus (GO_REF:nd [ND]) /// 0019725 // cellular homeostasis (GO_REF:nd [ND]) /// 0006950 // response to stress (GO_REF:nd [ND]) /// 0008150 // biological_process (GO_REF:nd [ND]) /// 0006091 // generation of precursor metabolites and energy (GO_REF:nd [ND]) /// 0006811 // ion transport (GO_REF:nd [ND]) /// 0006810 // transport (GO_REF:nd [ND]) /// 0009607 // respo…	278.4	967	46	279	278.4	278.4	652.36	967	58	576	652.36	652.36
SAGE3contig_4247	64.98	64.98	-64.98	-2.31	-1.38e-05	-2.33	-5.13	2.82e-07	7.06e-07		114.48	177	16	21	114.48	114.48	49.5	177	7	8	49.5	49.5
SAGE3contig_4256	38.71	38.71	-38.71	-14.98	-8.15e-06	-15.12	-5.85	4.9e-09	1.41e-08	0008152 // metabolic process (GO_REF:nd [ND])	41.48	791	32	34	41.48	41.48	2.77	791	1	2	2.77	2.77
SAGE3contig_4262	25.8	25.8	-25.8	#NAME?	-5.43e-06	#NAME?	-5.1	3.34e-07	8.31e-07		25.8	187	5	5	25.8	25.8	0	187	0	0	0	0
SAGE3contig_4267	20.68	20.68	-20.68	-3.96	-4.37e-06	-4	-3.54	0.000397	0.000745	0008152 // metabolic process (GO_REF:nd [ND])	27.66	314	9	9	27.66	27.66	6.98	314	2	2	6.98	6.98
SAGE3contig_4269	107.67	107.67	-107.67	-2.64	-2.28e-05	-2.67	-7.04	1.9e-12	6.73e-12		173.19	117	21	21	173.19	173.19	65.52	117	7	7	65.52	65.52
SAGE3contig_4271	22.83	22.83	-22.83	-2.42	-4.84e-06	-2.45	-3.12	0.00183	0.00317		38.88	273	11	11	38.88	38.88	16.05	273	4	4	16.05	16.05
SAGE3contig_4275	62.89	62.89	-62.89	-2.35	-1.33e-05	-2.37	-5.09	3.53e-07	8.76e-07		109.49	141	16	16	109.49	109.49	46.6	141	6	6	46.6	46.6
SAGE3contig_4276	84.08	84.08	-84.08	-2.3	-1.78e-05	-2.32	-5.82	5.82e-09	1.66e-08	0006412 // translation (GO_REF:nd [ND]) /// 0006629 // lipid metabolic process (GO_REF:nd [ND]) /// 0009628 // response to abiotic stimulus (GO_REF:nd [ND]) /// 0005975 // carbohydrate metabolic process (GO_REF:nd [ND]) /// 0019748 // secondary metabolic process (GO_REF:nd [ND]) /// 0009058 // biosynthetic process (GO_REF:nd [ND]) /// 0006091 // generation of precursor metabolites and energy (GO_…	148.83	1167	170	180	148.83	148.83	64.75	1167	61	69	64.75	64.75
SAGE3contig_4278	23.9	23.9	-23.9	-3.08	-5.05e-06	-3.11	-3.52	0.000425	0.000795		35.36	191	7	7	35.36	35.36	11.47	191	2	2	11.47	11.47
SAGE3contig_4280	136.42	136.42	-136.42	-2.35	-2.89e-05	-2.37	-7.5	6.35e-14	2.43e-13		237.52	65	16	16	237.52	237.52	101.09	65	6	6	101.09	101.09
SAGE3contig_4282	80.03	80.03	-80.03	-2.86	-1.69e-05	-2.89	-6.27	3.52e-10	1.09e-09	0016049 // cell growth (GO_REF:nd [ND]) /// 0006629 // lipid metabolic process (GO_REF:nd [ND]) /// 0030154 // cell differentiation (GO_REF:nd [ND]) /// 0000003 // reproduction (GO_REF:nd [ND]) /// 0009058 // biosynthetic process (GO_REF:nd [ND]) /// 0007610 // behavior (GO_REF:nd [ND]) /// 0009653 // anatomical structure morphogenesis (GO_REF:nd [ND]) /// 0007275 // multicellular organismal deve…	122.98	306	39	39	122.98	122.98	42.95	306	11	12	42.95	42.95
SAGE3contig_4285	124.82	124.82	124.82	2.27	2.58e-05	2.25	6.88	6.06e-12	2.09e-11		98.28	108	11	11	98.28	98.28	223.1	108	22	22	223.1	223.1
SAGE3contig_4288	361.22	361.22	361.22	2.12	7.47e-05	2.11	11.25	0	0	0009628 // response to abiotic stimulus (GO_REF:nd [ND]) /// 0006950 // response to stress (GO_REF:nd [ND]) /// 0008150 // biological_process (GO_REF:nd [ND]) /// 0009719 // response to endogenous stimulus (GO_REF:nd [ND]) /// 0006810 // transport (GO_REF:nd [ND])	321.1	1199	397	399	321.1	321.1	682.33	1199	747	747	682.33	682.33
SAGE3contig_4296	30.95	30.95	-30.95	-7.05	-6.52e-06	-7.12	-4.85	1.21e-06	2.89e-06	0009056 // catabolic process (GO_REF:nd [ND]) /// 0009628 // response to abiotic stimulus (GO_REF:nd [ND]) /// 0005975 // carbohydrate metabolic process (GO_REF:nd [ND]) /// 0006950 // response to stress (GO_REF:nd [ND]) /// 0008150 // biological_process (GO_REF:nd [ND]) /// 0006091 // generation of precursor metabolites and energy (GO_REF:nd [ND]) /// 0008152 // metabolic process (GO_REF:nd [ND])	36.07	214	8	8	36.07	36.07	5.12	214	1	1	5.12	5.12
SAGE3contig_4310	127.07	127.07	-127.07	-3	-2.69e-05	-3.02	-8.04	8.88e-16	3.73e-15		190.74	86	16	17	190.74	190.74	63.67	86	5	5	63.67	63.67
SAGE3contig_4311	43.18	43.18	-43.18	-2.2	-9.16e-06	-2.22	-4.08	4.55e-05	9.39e-05		79.09	61	5	5	79.09	79.09	35.91	61	2	2	35.91	35.91
SAGE3contig_4313	495.85	495.85	495.85	4.54	0.000103	4.5	17.67	0	0		140.07	62	9	9	140.07	140.07	635.92	62	36	36	635.92	635.92
SAGE3contig_4314	94.08	94.08	-94.08	-2.2	-2e-05	-2.22	-6.02	1.76e-09	5.24e-09		172.31	56	10	10	172.31	172.31	78.23	56	4	4	78.23	78.23
SAGE3contig_4315	174.15	174.15	-174.15	-2.64	-3.69e-05	-2.67	-8.96	0	0		280.14	93	14	27	280.14	280.14	105.99	93	6	9	105.99	105.99
SAGE3contig_4319	53.24	53.24	-53.24	-4.05	-1.12e-05	-4.09	-5.72	1.09e-08	3.05e-08		70.68	314	23	23	70.68	70.68	17.44	314	5	5	17.44	17.44
SAGE3contig_4321	29.72	29.72	-29.72	-2.49	-6.29e-06	-2.51	-3.6	0.000318	0.000603		49.7	932	48	48	49.7	49.7	19.98	932	17	17	19.98	19.98
SAGE3contig_4324	188.89	188.89	188.89	3.41	3.92e-05	3.37	10.07	0	0		78.54	86	3	7	78.54	78.54	267.43	86	14	21	267.43	267.43
SAGE3contig_4327	42.49	42.49	-42.49	-2.2	-9.01e-06	-2.22	-4.04	5.24e-05	0.000107		77.82	62	5	5	77.82	77.82	35.33	62	2	2	35.33	35.33
SAGE3contig_4328	147.69	147.69	-147.69	-2.9	-3.12e-05	-2.93	-8.57	0	0	0009056 // catabolic process (GO_REF:nd [ND]) /// 0009628 // response to abiotic stimulus (GO_REF:nd [ND]) /// 0006950 // response to stress (GO_REF:nd [ND]) /// 0007165 // signal transduction (GO_REF:nd [ND]) /// 0008150 // biological_process (GO_REF:nd [ND]) /// 0009719 // response to endogenous stimulus (GO_REF:nd [ND]) /// 0008152 // metabolic process (GO_REF:nd [ND])	225.25	1525	274	356	225.25	225.25	77.56	1525	104	108	77.56	77.56
SAGE3contig_4339	199.9	199.9	199.9	2.55	4.14e-05	2.53	9.25	0	0		128.66	90	12	12	128.66	128.66	328.56	90	25	27	328.56	328.56
SAGE3contig_4346	21.52	21.52	-21.52	#NAME?	-4.53e-06	#NAME?	-4.66	3.14e-06	7.24e-06		21.52	269	6	6	21.52	21.52	0	269	0	0	0	0
SAGE3contig_435	2130.02	2130.02	2130.02	2.46	0.000441	2.43	29.64	0	0		1461.57	68	103	103	1461.57	1461.57	3591.59	68	223	223	3591.59	3591.59
SAGE3contig_4350	134.64	134.64	-134.64	#NAME?	-2.83e-05	#NAME?	-11.66	0	0		134.64	86	12	12	134.64	134.64	0	86	0	0	0	0
SAGE3contig_4351	23.73	23.73	-23.73	#NAME?	-4.99e-06	#NAME?	-4.89	9.88e-07	2.37e-06		23.73	122	1	3	23.73	23.73	0	122	0	0	0	0
SAGE3contig_4352	63.69	63.69	-63.69	-7.05	-1.34e-05	-7.12	-6.96	3.35e-12	1.17e-11		74.22	104	3	8	74.22	74.22	10.53	104	0	1	10.53	10.53
SAGE3contig_4355	56.76	56.76	-56.76	#NAME?	-1.19e-05	#NAME?	-7.57	3.74e-14	1.45e-13		56.76	272	11	16	56.76	56.76	0	272	0	0	0	0
SAGE3contig_4356	27.09	27.09	-27.09	-4.85	-5.71e-06	-4.89	-4.25	2.12e-05	4.54e-05		34.13	311	11	11	34.13	34.13	7.04	311	2	2	7.04	7.04
SAGE3contig_4360	29.65	29.65	-29.65	-3.96	-6.26e-06	-4	-4.24	2.22e-05	4.73e-05		39.65	219	9	9	39.65	39.65	10	219	2	2	10	10
SAGE3contig_4362	40.33	40.33	-40.33	-3.96	-8.51e-06	-4	-4.95	7.55e-07	1.83e-06		53.94	161	8	9	53.94	53.94	13.6	161	1	2	13.6	13.6
SAGE3contig_4366	108.23	108.23	-108.23	-3.96	-2.28e-05	-4	-8.1	5.55e-16	2.36e-15		144.74	60	9	9	144.74	144.74	36.51	60	2	2	36.51	36.51
SAGE3contig_4368	25.77	25.77	-25.77	-3.96	-5.44e-06	-4	-3.95	7.69e-05	0.000155		34.46	252	9	9	34.46	34.46	8.69	252	2	2	8.69	8.69
SAGE3contig_4369	106.82	106.82	106.82	2.14	2.21e-05	2.12	6.15	7.57e-10	2.3e-09		93.38	186	18	18	93.38	93.38	200.2	186	34	34	200.2	200.2
SAGE3contig_437	84.64	84.64	-84.64	#NAME?	-1.78e-05	#NAME?	-9.24	0	0		84.64	114	10	10	84.64	84.64	0	114	0	0	0	0
SAGE3contig_4373	45.64	45.64	-45.64	-2.06	-9.69e-06	-2.08	-4.03	5.69e-05	0.000116		88.87	76	7	7	88.87	88.87	43.23	76	3	3	43.23	43.23
SAGE3contig_4375	53.62	53.62	-53.62	-11.45	-1.13e-05	-11.56	-6.75	1.51e-11	5.1e-11		58.75	427	26	26	58.75	58.75	5.13	427	2	2	5.13	5.13
SAGE3contig_4377	346.01	346.01	-346.01	-6.61	-7.29e-05	-6.67	-16.07	0	0		407.71	71	6	30	407.71	407.71	61.7	71	0	4	61.7	61.7
SAGE3contig_4387	187.22	187.22	187.22	2.27	3.87e-05	2.25	8.42	0	0		147.42	72	7	11	147.42	147.42	334.64	72	18	22	334.64	334.64
SAGE3contig_4389	35.11	35.11	-35.11	-3.08	-7.42e-06	-3.11	-4.27	1.94e-05	4.17e-05		51.96	260	14	14	51.96	51.96	16.85	260	4	4	16.85	16.85
SAGE3contig_4390	44.52	44.52	-44.52	-2.42	-9.43e-06	-2.45	-4.35	1.36e-05	2.95e-05		75.82	140	1	11	75.82	75.82	31.29	140	0	4	31.29	31.29
SAGE3contig_4393	917.46	917.46	-917.46	-2.46	-0.000194	-2.48	-19.89	0	0		1546.61	141	225	226	1546.61	1546.61	629.15	141	79	81	629.15	629.15
SAGE3contig_4394	50.14	50.14	-50.14	-2.01	-1.06e-05	-2.03	-4.16	3.12e-05	6.54e-05		99.6	155	14	16	99.6	99.6	49.46	155	5	7	49.46	49.46
SAGE3contig_4396	517.72	517.72	517.72	4.02	0.000108	3.99	17.52	0	0		171.2	62	7	11	171.2	171.2	688.91	62	33	39	688.91	688.91
SAGE3contig_4397	33.6	33.6	-33.6	#NAME?	-7.07e-06	#NAME?	-5.82	5.74e-09	1.64e-08		33.6	201	7	7	33.6	33.6	0	201	0	0	0	0
SAGE3contig_4398	51.67	51.67	-51.67	-3.52	-1.09e-05	-3.56	-5.41	6.14e-08	1.62e-07		72.14	107	8	8	72.14	72.14	20.47	107	2	2	20.47	20.47
SAGE3contig_44	20.99	20.99	-20.99	-2.53	-4.44e-06	-2.56	-3.05	0.00228	0.00389	0006091 // generation of precursor metabolites and energy (GO_REF:nd [ND])	34.68	640	15	23	34.68	34.68	13.69	640	2	8	13.69	13.69
SAGE3contig_4400	27.86	27.86	-27.86	-2.18	-5.91e-06	-2.2	-3.26	0.00112	0.00199		51.4	1070	56	57	51.4	51.4	23.54	1070	22	23	23.54	23.54
SAGE3contig_4401	96.82	96.82	-96.82	-4.85	-2.04e-05	-4.89	-8.04	8.88e-16	3.73e-15		122	87	3	11	122	122	25.18	87	0	2	25.18	25.18
SAGE3contig_4408	322.5	322.5	322.5	2.23	6.67e-05	2.21	10.94	0	0		262.31	103	28	28	262.31	262.31	584.81	103	55	55	584.81	584.81
SAGE3contig_441	104.95	104.95	104.95	2.29	2.17e-05	2.27	6.34	2.31e-10	7.25e-10		81.29	641	52	54	81.29	81.29	186.23	641	99	109	186.23	186.23
SAGE3contig_4412	34.06	34.06	-34.06	-3.52	-7.19e-06	-3.56	-4.4	1.1e-05	2.42e-05		47.55	487	24	24	47.55	47.55	13.49	487	6	6	13.49	13.49
SAGE3contig_4421	39.65	39.65	-39.65	#NAME?	-8.34e-06	#NAME?	-6.33	2.5e-10	7.85e-10		39.65	73	3	3	39.65	39.65	0	73	0	0	0	0
SAGE3contig_4427	83.4	83.4	-83.4	-7.93	-1.76e-05	-8	-8.09	5.55e-16	2.36e-15	0009056 // catabolic process (GO_REF:nd [ND]) /// 0019748 // secondary metabolic process (GO_REF:nd [ND]) /// 0009058 // biosynthetic process (GO_REF:nd [ND])	95.43	364	34	36	95.43	95.43	12.04	364	3	4	12.04	12.04
SAGE3contig_4429	23.91	23.91	-23.91	-7.05	-5.04e-06	-7.12	-4.27	1.99e-05	4.26e-05		27.87	277	8	8	27.87	27.87	3.95	277	1	1	3.95	3.95
SAGE3contig_4436	853.09	853.09	853.09	2.94	0.000177	2.91	20.29	0	0		440.51	138	13	63	440.51	440.51	1293.6	138	19	163	1293.6	1293.6
SAGE3contig_4444	228.48	228.48	228.48	2.27	4.73e-05	2.25	9.31	0	0		179.9	59	11	11	179.9	179.9	408.38	59	22	22	408.38	408.38
SAGE3contig_445	624	624	-624	-8.81	-0.000131	-8.89	-22.42	0	0		703.89	329	191	240	703.89	703.89	79.89	329	10	24	79.89	79.89
SAGE3contig_4450	41.32	41.32	-41.32	-8.81	-8.71e-06	-8.89	-5.77	7.94e-09	2.24e-08		46.61	207	10	10	46.61	46.61	5.29	207	1	1	5.29	5.29
SAGE3contig_4456	43.87	43.87	-43.87	-6.17	-9.25e-06	-6.23	-5.66	1.51e-08	4.16e-08	0006810 // transport (GO_REF:nd [ND])	52.36	258	14	14	52.36	52.36	8.49	258	2	2	8.49	8.49
SAGE3contig_446	1367.91	1367.91	1367.91	2.03	0.000283	2.01	21.28	0	0		1325.68	222	229	305	1325.68	1325.68	2693.59	222	376	546	2693.59	2693.59
SAGE3contig_4463	71.51	71.51	-71.51	-2.35	-1.52e-05	-2.37	-5.43	5.62e-08	1.48e-07		124.51	62	8	8	124.51	124.51	52.99	62	3	3	52.99	52.99
SAGE3contig_4468	97.99	97.99	-97.99	-3.3	-2.07e-05	-3.34	-7.31	2.74e-13	1.02e-12		140.52	103	15	15	140.52	140.52	42.53	103	4	4	42.53	42.53
SAGE3contig_4474	798.02	798.02	-798.02	-4.35	-0.000168	-4.39	-22.52	0	0	0008152 // metabolic process (GO_REF:nd [ND]) /// 0009607 // response to biotic stimulus (GO_REF:nd [ND])	1036.57	404	16	434	1036.57	1036.57	238.56	404	4	88	238.56	238.56
SAGE3contig_4477	75.98	75.98	-75.98	-2.14	-1.61e-05	-2.16	-5.32	1.04e-07	2.68e-07		142.64	115	17	17	142.64	142.64	66.66	115	7	7	66.66	66.66
SAGE3contig_4481	30.47	30.47	-30.47	#NAME?	-6.41e-06	#NAME?	-5.55	2.92e-08	7.86e-08		30.47	95	1	3	30.47	30.47	0	95	0	0	0	0
SAGE3contig_4483	51.88	51.88	-51.88	#NAME?	-1.09e-05	#NAME?	-7.24	4.6e-13	1.68e-12		51.88	93	5	5	51.88	51.88	0	93	0	0	0	0
SAGE3contig_4490	35.33	35.33	35.33	∞	7.36e-06	∞	5.92	3.3e-09	9.63e-09		0	62	0	0	0	0	35.33	62	2	2	35.33	35.33
SAGE3contig_4492	98.04	98.04	98.04	2.27	2.03e-05	2.25	6.1	1.09e-09	3.28e-09		77.19	50	4	4	77.19	77.19	175.23	50	8	8	175.23	175.23
SAGE3contig_4499	128.52	128.52	-128.52	-2.35	-2.72e-05	-2.37	-7.28	3.34e-13	1.23e-12		223.75	69	5	16	223.75	223.75	95.23	69	1	6	95.23	95.23
SAGE3contig_45	218.7	218.7	-218.7	-3.82	-4.62e-05	-3.85	-11.4	0	0		296.31	254	8	78	296.31	296.31	77.61	254	3	18	77.61	77.61
SAGE3contig_4501	29.99	29.99	-29.99	-2.64	-6.35e-06	-2.67	-3.72	0.000202	0.00039		48.25	120	3	6	48.25	48.25	18.25	120	1	2	18.25	18.25
SAGE3contig_4504	145.24	145.24	-145.24	-4.85	-3.06e-05	-4.89	-9.85	0	0		183	58	11	11	183	183	37.77	58	2	2	37.77	37.77
SAGE3contig_4508	223.74	223.74	-223.74	-2.85	-4.73e-05	-2.87	-10.47	0	0		344.91	235	5	84	344.91	344.91	121.17	235	1	26	121.17	121.17
SAGE3contig_4512	33.86	33.86	-33.86	#NAME?	-7.12e-06	#NAME?	-5.85	5.03e-09	1.44e-08		33.86	57	2	2	33.86	33.86	0	57	0	0	0	0
SAGE3contig_4516	21.44	21.44	-21.44	#NAME?	-4.51e-06	#NAME?	-4.65	3.28e-06	7.54e-06		21.44	180	4	4	21.44	21.44	0	180	0	0	0	0
SAGE3contig_4520	83.18	83.18	-83.18	#NAME?	-1.75e-05	#NAME?	-9.16	0	0		83.18	58	5	5	83.18	83.18	0	58	0	0	0	0
SAGE3contig_4521	21.02	21.02	21.02	2.84	4.36e-06	2.81	3.14	0.00168	0.00293		11.44	1181	7	14	11.44	11.44	32.46	1181	7	35	32.46	32.46
SAGE3contig_4525	66.11	66.11	-66.11	-7.49	-1.39e-05	-7.56	-7.15	8.52e-13	3.06e-12		76.3	215	17	17	76.3	76.3	10.19	215	2	2	10.19	10.19
SAGE3contig_453	115.03	115.03	-115.03	-3	-2.43e-05	-3.02	-7.65	1.99e-14	7.84e-14		172.67	285	44	51	172.67	172.67	57.64	285	13	15	57.64	57.64
SAGE3contig_4530	150.17	150.17	-150.17	-3.46	-3.17e-05	-3.5	-9.18	0	0		211.13	521	39	114	211.13	211.13	60.96	521	15	29	60.96	60.96
SAGE3contig_4531	52.66	52.66	-52.66	-2.17	-1.12e-05	-2.19	-4.46	8.07e-06	1.8e-05		97.71	316	26	32	97.71	97.71	45.06	316	10	13	45.06	45.06
SAGE3contig_4534	73.61	73.61	-73.61	-3.08	-1.56e-05	-3.11	-6.19	6.19e-10	1.9e-09		108.94	62	7	7	108.94	108.94	35.33	62	2	2	35.33	35.33
SAGE3contig_4535	39.55	39.55	-39.55	-2.64	-8.37e-06	-2.67	-4.27	1.97e-05	4.23e-05		63.62	91	6	6	63.62	63.62	24.07	91	2	2	24.07	24.07
SAGE3contig_4544	43.37	43.37	-43.37	#NAME?	-9.13e-06	#NAME?	-6.62	3.68e-11	1.21e-10		43.37	178	8	8	43.37	43.37	0	178	0	0	0	0
SAGE3contig_4546	57.38	57.38	-57.38	-4.41	-1.21e-05	-4.45	-6.06	1.39e-09	4.16e-09		74.22	65	2	5	74.22	74.22	16.85	65	1	1	16.85	16.85
SAGE3contig_4548	42.53	42.53	-42.53	-3.52	-8.98e-06	-3.56	-4.91	8.99e-07	2.16e-06		59.38	65	4	4	59.38	59.38	16.85	65	1	1	16.85	16.85
SAGE3contig_4551	60.55	60.55	-60.55	-3.38	-1.28e-05	-3.41	-5.78	7.28e-09	2.07e-08		86.02	258	23	23	86.02	86.02	25.47	258	6	6	25.47	25.47
SAGE3contig_4559	121.5	121.5	-121.5	-2.82	-2.57e-05	-2.85	-7.68	1.55e-14	6.15e-14		188.28	82	16	16	188.28	188.28	66.78	82	5	5	66.78	66.78
SAGE3contig_456	653.34	653.34	-653.34	-3.89	-0.000138	-3.93	-19.81	0	0	0006412 // translation (GO_REF:nd [ND])	879.52	644	43	587	879.52	879.52	226.18	644	3	133	226.18	226.18
SAGE3contig_4560	154.6	154.6	-154.6	-2.39	-3.28e-05	-2.41	-8.06	7.77e-16	3.29e-15		265.7	69	18	19	265.7	265.7	111.11	69	7	7	111.11	111.11
SAGE3contig_4567	21.44	21.44	-21.44	#NAME?	-4.51e-06	#NAME?	-4.65	3.28e-06	7.54e-06	0008152 // metabolic process (GO_REF:nd [ND])	21.44	360	5	8	21.44	21.44	0	360	0	0	0	0
SAGE3contig_4568	221.65	221.65	221.65	2.37	4.59e-05	2.35	9.38	0	0	0009628 // response to abiotic stimulus (GO_REF:nd [ND]) /// 0006950 // response to stress (GO_REF:nd [ND]) /// 0008150 // biological_process (GO_REF:nd [ND]) /// 0009719 // response to endogenous stimulus (GO_REF:nd [ND]) /// 0006810 // transport (GO_REF:nd [ND])	161.99	1376	226	231	161.99	161.99	383.64	1376	475	482	383.64	383.64
SAGE3contig_4569	22.33	22.33	-22.33	-8.81	-4.71e-06	-8.89	-4.24	2.22e-05	4.72e-05	0009056 // catabolic process (GO_REF:nd [ND]) /// 0006629 // lipid metabolic process (GO_REF:nd [ND]) /// 0008150 // biological_process (GO_REF:nd [ND])	25.19	383	10	10	25.19	25.19	2.86	383	1	1	2.86	2.86
SAGE3contig_4576	407.63	407.63	407.63	2.81	8.45e-05	2.78	13.78	0	0		225.15	90	2	21	225.15	225.15	632.78	90	1	52	632.78	632.78
SAGE3contig_4577	278.39	278.39	-278.39	-16.89	-5.86e-05	-17.05	-15.81	0	0	0009056 // catabolic process (GO_REF:nd [ND]) /// 0019538 // protein metabolic process (GO_REF:nd [ND])	295.91	750	217	230	295.91	295.91	17.52	750	12	12	17.52	17.52
SAGE3contig_4578	787.5	787.5	-787.5	-2.69	-0.000167	-2.71	-19.18	0	0		1254.4	570	22	741	1254.4	1254.4	466.9	570	8	243	466.9	466.9
SAGE3contig_4580	57.27	57.27	-57.27	-2.2	-1.21e-05	-2.22	-4.7	2.66e-06	6.17e-06		104.88	92	5	10	104.88	104.88	47.62	92	2	4	47.62	47.62
SAGE3contig_4586	28.64	28.64	-28.64	-2.18	-6.07e-06	-2.2	-3.3	0.000958	0.00172		52.87	949	25	52	52.87	52.87	24.24	949	9	21	24.24	24.24
SAGE3contig_459	365.38	365.38	-365.38	-17.18	-7.69e-05	-17.34	-18.13	0	0		387.96	97	39	39	387.96	387.96	22.58	97	2	2	22.58	22.58
SAGE3contig_4594	1385.53	1385.53	1385.53	2.93	0.000287	2.9	25.83	0	0		718.96	102	1	76	718.96	718.96	2104.49	102	1	196	2104.49	2104.49
SAGE3contig_461	124.25	124.25	-124.25	-9.31	-2.62e-05	-9.4	-10.07	0	0		139.19	513	33	74	139.19	139.19	14.94	513	6	7	14.94	14.94
SAGE3contig_462	20.79	20.79	-20.79	#NAME?	-4.37e-06	#NAME?	-4.58	4.63e-06	1.05e-05	0006629 // lipid metabolic process (GO_REF:nd [ND]) /// 0005975 // carbohydrate metabolic process (GO_REF:nd [ND]) /// 0019748 // secondary metabolic process (GO_REF:nd [ND]) /// 0006950 // response to stress (GO_REF:nd [ND]) /// 0009058 // biosynthetic process (GO_REF:nd [ND]) /// 0008152 // metabolic process (GO_REF:nd [ND]) /// 0009605 // response to external stimulus (GO_REF:nd [ND])	20.79	557	12	12	20.79	20.79	0	557	0	0	0	0
SAGE3contig_464	164.11	164.11	-164.11	-6.46	-3.46e-05	-6.52	-11.03	0	0		194.16	328	62	66	194.16	194.16	30.05	328	8	9	30.05	30.05
SAGE3contig_467	244.91	244.91	-244.91	-3.21	-5.18e-05	-3.24	-11.44	0	0	0008150 // biological_process (GO_REF:nd [ND]) /// 0008152 // metabolic process (GO_REF:nd [ND]) /// 0009607 // response to biotic stimulus (GO_REF:nd [ND])	355.92	957	353	353	355.92	355.92	111.01	957	97	97	111.01	111.01
SAGE3contig_475	571.45	571.45	-571.45	-2.7	-0.000121	-2.73	-16.37	0	0		907.6	101	93	95	907.6	907.6	336.15	101	30	31	336.15	336.15
SAGE3contig_485	27.52	27.52	-27.52	-3.6	-5.81e-06	-3.64	-3.98	6.94e-05	0.00014	0009628 // response to abiotic stimulus (GO_REF:nd [ND]) /// 0000003 // reproduction (GO_REF:nd [ND]) /// 0030154 // cell differentiation (GO_REF:nd [ND]) /// 0006950 // response to stress (GO_REF:nd [ND]) /// 0008150 // biological_process (GO_REF:nd [ND]) /// 0009653 // anatomical structure morphogenesis (GO_REF:nd [ND]) /// 0007275 // multicellular organismal development (GO_REF:nd [ND]) /// 00…	38.09	1140	17	45	38.09	38.09	10.57	1140	4	11	10.57	10.57
SAGE3contig_487	2132.91	2132.91	-2132.91	-3.53	-0.000451	-3.56	-34.81	0	0		2976.69	318	981	981	2976.69	2976.69	843.78	318	243	245	843.78	843.78
SAGE3contig_489	262.34	262.34	-262.34	-4.12	-5.54e-05	-4.16	-12.75	0	0		346.3	287	92	103	346.3	346.3	83.95	287	19	22	83.95	83.95
SAGE3contig_493	424.51	424.51	-424.51	-5.51	-8.95e-05	-5.56	-17.27	0	0	0006629 // lipid metabolic process (GO_REF:nd [ND]) /// 0009058 // biosynthetic process (GO_REF:nd [ND]) /// 0008152 // metabolic process (GO_REF:nd [ND])	518.59	454	241	244	518.59	518.59	94.08	454	39	39	94.08	94.08
SAGE3contig_494	91.67	91.67	-91.67	-5.68	-1.93e-05	-5.73	-8.07	6.66e-16	2.82e-15		111.26	503	22	58	111.26	111.26	19.6	503	2	9	19.6	19.6
SAGE3contig_500	3036.29	3036.29	3036.29	5.56	0.000632	5.51	45.64	0	0		666.05	113	35	78	666.05	666.05	3702.34	113	131	382	3702.34	3702.34
SAGE3contig_502	154.53	154.53	-154.53	-5.73	-3.26e-05	-5.78	-10.49	0	0		187.22	67	3	13	187.22	187.22	32.69	67	0	2	32.69	32.69
SAGE3contig_506	1022.16	1022.16	-1022.16	-10.27	-0.000215	-10.37	-29.16	0	0		1132.44	288	239	338	1132.44	1132.44	110.28	288	19	29	110.28	110.28
SAGE3contig_508	1038.99	1038.99	1038.99	3.2	0.000216	3.17	23.13	0	0		471.9	137	67	67	471.9	471.9	1510.89	137	189	189	1510.89	1510.89
SAGE3contig_516	97.03	97.03	-97.03	-4.53	-2.05e-05	-4.57	-7.93	2.22e-15	9.13e-15	0006464 // cellular protein modification process (GO_REF:nd [ND])	124.51	279	11	36	124.51	124.51	27.48	279	0	7	27.48	27.48
SAGE3contig_521	182.49	182.49	-182.49	-2.92	-3.86e-05	-2.95	-9.54	0	0	0009056 // catabolic process (GO_REF:nd [ND]) /// 0006629 // lipid metabolic process (GO_REF:nd [ND]) /// 0000003 // reproduction (GO_REF:nd [ND]) /// 0005975 // carbohydrate metabolic process (GO_REF:nd [ND]) /// 0019748 // secondary metabolic process (GO_REF:nd [ND]) /// 0009058 // biosynthetic process (GO_REF:nd [ND]) /// 0008150 // biological_process (GO_REF:nd [ND]) /// 0006091 // generation…	277.66	702	199	202	277.66	277.66	95.17	702	60	61	95.17	95.17
SAGE3contig_523	60.55	60.55	-60.55	-2.56	-1.28e-05	-2.59	-5.21	1.9e-07	4.81e-07	0009628 // response to abiotic stimulus (GO_REF:nd [ND]) /// 0006629 // lipid metabolic process (GO_REF:nd [ND]) /// 0050789 // regulation of biological process (GO_REF:nd [ND]) /// 0005975 // carbohydrate metabolic process (GO_REF:nd [ND]) /// 0019748 // secondary metabolic process (GO_REF:nd [ND]) /// 0009058 // biosynthetic process (GO_REF:nd [ND]) /// 0006950 // response to stress (GO_REF:nd …	99.28	311	28	32	99.28	99.28	38.74	311	10	11	38.74	38.74
SAGE3contig_524	221.09	221.09	-221.09	-3.41	-4.67e-05	-3.45	-11.09	0	0		312.67	287	47	93	312.67	312.67	91.58	287	11	24	91.58	91.58
SAGE3contig_525	7166.51	7166.51	-7166.51	-2.98	-0.00152	-3	-60.29	0	0		10792.8	135	863	1510	10792.8	10792.8	3626.31	135	130	447	3626.31	3626.31
SAGE3contig_529	181.42	181.42	-181.42	-2.96	-3.84e-05	-2.98	-9.56	0	0		274.19	366	104	104	274.19	274.19	92.76	366	30	31	92.76	92.76
SAGE3contig_53	352.42	352.42	-352.42	-7.8	-7.43e-05	-7.88	-16.6	0	0		404.22	148	58	62	404.22	404.22	51.8	148	6	7	51.8	51.8
SAGE3contig_530	120.47	120.47	-120.47	-2.04	-2.56e-05	-2.05	-6.5	8.06e-11	2.61e-10	0050789 // regulation of biological process (GO_REF:nd [ND])	236.81	273	65	67	236.81	236.81	116.34	273	28	29	116.34	116.34
SAGE3contig_533	260.62	260.62	-260.62	-4.25	-5.5e-05	-4.29	-12.8	0	0		340.94	150	19	53	340.94	340.94	80.31	150	4	11	80.31	80.31
SAGE3contig_534	658.97	658.97	658.97	2	0.000136	1.98	14.63	0	0		656.63	482	148	328	656.63	656.63	1315.6	482	269	579	1315.6	1315.6
SAGE3contig_541	258.85	258.85	258.85	2.24	5.35e-05	2.21	9.82	0	0		209.49	304	32	66	209.49	209.49	468.34	304	53	130	468.34	468.34
SAGE3contig_545	63.39	63.39	-63.39	-2.36	-1.34e-05	-2.39	-5.13	2.94e-07	7.34e-07		109.9	518	59	59	109.9	109.9	46.51	518	22	22	46.51	46.51
SAGE3contig_549	225.61	225.61	-225.61	-7.49	-4.75e-05	-7.56	-13.21	0	0		260.38	63	17	17	260.38	260.38	34.77	63	2	2	34.77	34.77
SAGE3contig_55	2590.33	2590.33	-2590.33	-14.13	-0.000545	-14.27	-47.68	0	0		2787.55	261	741	754	2787.55	2787.55	197.22	261	43	47	197.22	197.22
SAGE3contig_552	460.38	460.38	-460.38	-3.48	-9.72e-05	-3.51	-16.1	0	0		646.01	118	76	79	646.01	646.01	185.63	118	20	20	185.63	185.63
SAGE3contig_554	126.84	126.84	-126.84	-2.32	-2.69e-05	-2.34	-7.18	6.94e-13	2.51e-12	0006629 // lipid metabolic process (GO_REF:nd [ND]) /// 0019748 // secondary metabolic process (GO_REF:nd [ND]) /// 0009058 // biosynthetic process (GO_REF:nd [ND]) /// 0006950 // response to stress (GO_REF:nd [ND]) /// 0008150 // biological_process (GO_REF:nd [ND]) /// 0007165 // signal transduction (GO_REF:nd [ND]) /// 0009719 // response to endogenous stimulus (GO_REF:nd [ND]) /// 0009607 // r…	223.16	307	70	71	223.16	223.16	96.32	307	27	27	96.32	96.32
SAGE3contig_556	237.2	237.2	-237.2	-2.2	-5.03e-05	-2.22	-9.56	0	0		434.44	211	69	95	434.44	434.44	197.24	211	29	38	197.24	197.24
SAGE3contig_56	2677.53	2677.53	-2677.53	-9.17	-0.000564	-9.25	-46.66	0	0		3005.39	157	484	489	3005.39	3005.39	327.86	157	47	47	327.86	327.86
SAGE3contig_560	1303	1303	-1303	-49.78	-0.000274	-50.25	-35.56	0	0		1329.71	82	111	113	1329.71	1329.71	26.71	82	2	2	26.71	26.71
SAGE3contig_563	275.09	275.09	-275.09	-2.04	-5.84e-05	-2.06	-9.84	0	0		539.22	170	20	95	539.22	539.22	264.14	170	4	41	264.14	264.14
SAGE3contig_564	5745.35	5745.35	5745.35	4.58	0.00119	4.54	60.3	0	0		1604.33	83	106	138	1604.33	1604.33	7349.68	83	417	557	7349.68	7349.68
SAGE3contig_565	104.62	104.62	-104.62	-5.14	-2.21e-05	-5.19	-8.46	0	0	0006464 // cellular protein modification process (GO_REF:nd [ND]) /// 0000003 // reproduction (GO_REF:nd [ND]) /// 0008037 // cell recognition (GO_REF:nd [ND]) /// 0007154 // cell communication (GO_REF:nd [ND])	129.89	260	35	35	129.89	129.89	25.27	260	6	6	25.27	25.27
SAGE3contig_566	979.01	979.01	-979.01	-23.35	-0.000206	-23.57	-30.13	0	0		1022.82	100	6	106	1022.82	1022.82	43.81	100	0	4	43.81	43.81
SAGE3contig_568	925.17	925.17	-925.17	-5.08	-0.000195	-5.13	-25.1	0	0		1151.76	377	284	450	1151.76	1151.76	226.59	377	47	78	226.59	226.59
SAGE3contig_574	484.05	484.05	-484.05	-4.54	-0.000102	-4.58	-17.71	0	0		620.94	216	139	139	620.94	620.94	136.9	216	27	27	136.9	136.9
SAGE3contig_582	40.29	40.29	-40.29	-2.64	-8.53e-06	-2.67	-4.31	1.65e-05	3.57e-05		64.81	134	7	9	64.81	64.81	24.52	134	1	3	24.52	24.52
SAGE3contig_59	634.57	634.57	-634.57	-2.14	-0.000135	-2.16	-15.37	0	0	0009056 // catabolic process (GO_REF:nd [ND]) /// 0050789 // regulation of biological process (GO_REF:nd [ND]) /// 0006950 // response to stress (GO_REF:nd [ND]) /// 0006996 // organelle organization (GO_REF:nd [ND]) /// 0008150 // biological_process (GO_REF:nd [ND]) /// 0015031 // protein transport (GO_REF:nd [ND]) /// 0006810 // transport (GO_REF:nd [ND]) /// 0006464 // cellular protein modific…	1192.5	636	785	786	1192.5	1192.5	557.93	636	323	324	557.93	557.93
SAGE3contig_590	39.05	39.05	-39.05	-2.55	-8.27e-06	-2.57	-4.17	3.04e-05	6.38e-05		64.33	390	26	26	64.33	64.33	25.27	390	9	9	25.27	25.27
SAGE3contig_593	37.11	37.11	-37.11	-4.85	-7.83e-06	-4.89	-4.98	6.48e-07	1.58e-06		46.76	227	9	11	46.76	46.76	9.65	227	1	2	9.65	9.65
SAGE3contig_596	438.32	438.32	-438.32	-3.95	-9.25e-05	-3.99	-16.29	0	0	0006950 // response to stress (GO_REF:nd [ND])	587.01	383	177	233	587.01	587.01	148.69	383	45	52	148.69	148.69
SAGE3contig_6	192.49	192.49	192.49	2.42	3.99e-05	2.4	8.84	0	0	0006464 // cellular protein modification process (GO_REF:nd [ND])	135.74	654	91	92	135.74	135.74	328.22	654	195	196	328.22	328.22
SAGE3contig_604	408.97	408.97	-408.97	#NAME?	-8.61e-05	#NAME?	-20.32	0	0		408.97	151	64	64	408.97	408.97	0	151	0	0	0	0
SAGE3contig_607	49.64	49.64	-49.64	-6.17	-1.05e-05	-6.23	-6.02	1.73e-09	5.14e-09		59.25	114	3	7	59.25	59.25	9.61	114	1	1	9.61	9.61
SAGE3contig_608	1221.18	1221.18	-1221.18	-3.71	-0.000258	-3.74	-26.72	0	0		1672.53	165	286	286	1672.53	1672.53	451.35	165	68	68	451.35	451.35
SAGE3contig_610	61.59	61.59	-61.59	#NAME?	-1.3e-05	#NAME?	-7.89	3.11e-15	1.27e-14		61.59	94	6	6	61.59	61.59	0	94	0	0	0	0
SAGE3contig_611	325.36	325.36	-325.36	-16.3	-6.85e-05	-16.45	-17.05	0	0		346.62	103	14	37	346.62	346.62	21.27	103	1	2	21.27	21.27
SAGE3contig_616	3445.29	3445.29	3445.29	3.07	0.000715	3.04	41.5	0	0	0006464 // cellular protein modification process (GO_REF:nd [ND]) /// 0005975 // carbohydrate metabolic process (GO_REF:nd [ND]) /// 0009058 // biosynthetic process (GO_REF:nd [ND])	1662.67	744	1282	1282	1662.67	1662.67	5107.96	744	3470	3470	5107.96	5107.96
SAGE3contig_621	73.43	73.43	-73.43	-22.32	-1.55e-05	-22.53	-8.24	2.22e-16	9.66e-16		76.87	954	76	76	76.87	76.87	3.44	954	3	3	3.44	3.44
SAGE3contig_623	112.88	112.88	-112.88	-3.7	-2.38e-05	-3.74	-8.12	4.44e-16	1.89e-15		154.68	917	147	147	154.68	154.68	41.8	917	34	35	41.8	41.8
SAGE3contig_627	32.72	32.72	-32.72	-2.35	-6.93e-06	-2.37	-3.67	0.000239	0.000458		56.97	271	14	16	56.97	56.97	24.25	271	6	6	24.25	24.25
SAGE3contig_629	1676.67	1676.67	1676.67	2.06	0.000346	2.04	23.81	0	0		1575.38	98	85	160	1575.38	1575.38	3252.06	98	150	291	3252.06	3252.06
SAGE3contig_63	989.58	989.58	-989.58	-5.07	-0.000209	-5.11	-25.94	0	0		1232.95	162	203	207	1232.95	1232.95	243.38	162	35	36	243.38	243.38
SAGE3contig_631	1888.67	1888.67	1888.67	3.34	0.000392	3.31	31.64	0	0		807.19	104	20	87	807.19	807.19	2695.86	104	35	256	2695.86	2695.86
SAGE3contig_633	3073.72	3073.72	3073.72	2.72	0.000637	2.69	37.32	0	0		1788.46	273	58	506	1788.46	1788.46	4862.18	273	54	1212	4862.18	4862.18
SAGE3contig_634	265.22	265.22	265.22	2.07	5.48e-05	2.05	9.47	0	0		249.01	279	3	72	249.01	249.01	514.23	279	1	131	514.23	514.23
SAGE3contig_638	1986.45	1986.45	1986.45	5.79	0.000413	5.74	37.2	0	0		414.32	354	151	152	414.32	414.32	2400.76	354	773	776	2400.76	2400.76
SAGE3contig_639	615.58	615.58	-615.58	-2.15	-0.000131	-2.17	-15.18	0	0		1152	98	79	117	1152	1152	536.42	98	30	48	536.42	536.42
SAGE3contig_641	77.37	77.37	-77.37	-4.03	-1.63e-05	-4.07	-6.88	6.01e-12	2.07e-11		102.92	300	29	32	102.92	102.92	25.55	300	7	7	25.55	25.55
SAGE3contig_643	311.08	311.08	311.08	2.27	6.44e-05	2.25	10.86	0	0		244.94	130	33	33	244.94	244.94	556.02	130	66	66	556.02	556.02
SAGE3contig_644	70.49	70.49	-70.49	-3.08	-1.49e-05	-3.11	-6.05	1.42e-09	4.27e-09		104.32	259	8	28	104.32	104.32	33.83	259	1	8	33.83	33.83
SAGE3contig_651	91.31	91.31	-91.31	-16.3	-1.92e-05	-16.45	-9.03	0	0		97.28	367	36	37	97.28	97.28	5.97	367	2	2	5.97	5.97
SAGE3contig_658	21.03	21.03	-21.03	-4.7	-4.44e-06	-4.74	-3.72	0.000198	0.000383		26.71	578	16	16	26.71	26.71	5.68	578	3	3	5.68	5.68
SAGE3contig_66	668.87	668.87	-668.87	-8.13	-0.000141	-8.2	-22.99	0	0		762.75	210	149	166	762.75	762.75	93.87	210	16	18	93.87	93.87
SAGE3contig_664	750.99	750.99	-750.99	-3.32	-0.000159	-3.35	-20.26	0	0		1074.57	88	4	98	1074.57	1074.57	323.58	88	0	26	323.58	323.58
SAGE3contig_669	75.2	75.2	75.2	2.18	1.55e-05	2.16	5.21	1.9e-07	4.82e-07		63.97	181	7	12	63.97	63.97	139.17	181	11	23	139.17	139.17
SAGE3contig_67	920.74	920.74	-920.74	-4.31	-0.000194	-4.35	-24.15	0	0		1198.6	607	6	754	1198.6	1198.6	277.86	607	0	154	277.86	277.86
SAGE3contig_671	145.03	145.03	-145.03	-2.69	-3.07e-05	-2.72	-8.24	2.22e-16	9.66e-16		230.74	230	53	55	230.74	230.74	85.71	230	18	18	85.71	85.71
SAGE3contig_676	2950.79	2950.79	2950.79	2.19	0.00061	2.17	32.75	0	0		2484.31	134	222	345	2484.31	2484.31	5435.11	134	455	665	5435.11	5435.11
SAGE3contig_682	529.83	529.83	-529.83	-3.92	-0.000112	-3.96	-17.88	0	0		710.99	133	1	98	710.99	710.99	181.16	133	0	22	181.16	181.16
SAGE3contig_685	42.49	42.49	-42.49	-3.7	-8.97e-06	-3.74	-4.98	6.31e-07	1.54e-06		58.23	348	21	21	58.23	58.23	15.74	348	5	5	15.74	15.74
SAGE3contig_690	239.96	239.96	-239.96	-4.05	-5.07e-05	-4.09	-12.14	0	0		318.56	209	69	69	318.56	318.56	78.6	209	13	15	78.6	78.6
SAGE3contig_692	285.06	285.06	-285.06	-2.42	-6.04e-05	-2.45	-11.01	0	0		485.4	328	160	165	485.4	485.4	200.34	328	60	60	200.34	200.34
SAGE3contig_693	52.25	52.25	-52.25	-3.11	-1.1e-05	-3.14	-5.23	1.74e-07	4.43e-07		77.06	839	52	67	77.06	77.06	24.8	839	12	19	24.8	24.8
SAGE3contig_695	49.2	49.2	-49.2	-4.41	-1.04e-05	-4.45	-5.61	2.03e-08	5.53e-08		63.65	379	16	25	63.65	63.65	14.45	379	3	5	14.45	14.45
SAGE3contig_696	53.23	53.23	-53.23	-3.96	-1.12e-05	-4	-5.68	1.33e-08	3.69e-08		71.18	244	8	18	71.18	71.18	17.95	244	1	4	17.95	17.95
SAGE3contig_701	1084.25	1084.25	-1084.25	-2.72	-0.000229	-2.74	-22.61	0	0		1716.26	253	444	450	1716.26	1716.26	632.01	253	146	146	632.01	632.01
SAGE3contig_706	65.73	65.73	-65.73	-2.15	-1.39e-05	-2.17	-4.97	6.8e-07	1.65e-06	0019538 // protein metabolic process (GO_REF:nd [ND]) /// 0050789 // regulation of biological process (GO_REF:nd [ND]) /// 0005975 // carbohydrate metabolic process (GO_REF:nd [ND]) /// 0009058 // biosynthetic process (GO_REF:nd [ND]) /// 0019725 // cellular homeostasis (GO_REF:nd [ND]) /// 0006810 // transport (GO_REF:nd [ND])	122.71	346	44	44	122.71	122.71	56.98	346	18	18	56.98	56.98
SAGE3contig_71	42.23	42.23	-42.23	-2.35	-8.95e-06	-2.37	-4.17	3.01e-05	6.32e-05	0006464 // cellular protein modification process (GO_REF:nd [ND]) /// 0005975 // carbohydrate metabolic process (GO_REF:nd [ND]) /// 0009058 // biosynthetic process (GO_REF:nd [ND]) /// 0006950 // response to stress (GO_REF:nd [ND]) /// 0009607 // response to biotic stimulus (GO_REF:nd [ND]) /// 0006810 // transport (GO_REF:nd [ND])	73.52	420	32	32	73.52	73.52	31.29	420	12	12	31.29	31.29
SAGE3contig_710	436.96	436.96	-436.96	-5.67	-9.21e-05	-5.72	-17.61	0	0		530.57	351	4	193	530.57	530.57	93.61	351	0	30	93.61	93.61
SAGE3contig_711	1039.61	1039.61	1039.61	2.76	0.000216	2.73	21.84	0	0		590.88	356	216	218	590.88	590.88	1630.49	356	527	530	1630.49	1630.49
SAGE3contig_716	36.23	36.23	-36.23	-2.72	-7.67e-06	-2.75	-4.14	3.52e-05	7.35e-05	0006412 // translation (GO_REF:nd [ND]) /// 0008150 // biological_process (GO_REF:nd [ND])	57.26	573	12	34	57.26	57.26	21.02	573	3	11	21.02	21.02
SAGE3contig_72	444.04	444.04	-444.04	-4.58	-9.37e-05	-4.62	-17	0	0		568.03	265	3	156	568.03	568.03	123.98	265	1	30	123.98	123.98
SAGE3contig_721	113.07	113.07	-113.07	-44.05	-2.38e-05	-44.47	-10.45	0	0		115.7	417	22	50	115.7	115.7	2.63	417	1	1	2.63	2.63
SAGE3contig_722	643.57	643.57	-643.57	-8.59	-0.000136	-8.67	-22.7	0	0		728.36	155	115	117	728.36	728.36	84.79	155	12	12	84.79	84.79
SAGE3contig_724	366.82	366.82	-366.82	-2.15	-7.78e-05	-2.17	-11.73	0	0		684.78	93	28	66	684.78	684.78	317.96	93	14	27	317.96	317.96
SAGE3contig_725	22069.6	22069.6	-22069.6	-5.55	-0.00465	-5.6	-124.86	0	0		26921.3	100	2790	2790	26921.3	26921.3	4851.71	100	443	443	4851.71	4851.71
SAGE3contig_726	77.97	77.97	-77.97	#NAME?	-1.64e-05	#NAME?	-8.87	0	0		77.97	99	4	8	77.97	77.97	0	99	0	0	0	0
SAGE3contig_729	106.89	106.89	-106.89	-2.08	-2.27e-05	-2.1	-6.21	5.33e-10	1.64e-09		205.64	122	12	26	205.64	205.64	98.75	122	4	11	98.75	98.75
SAGE3contig_73	27.77	27.77	-27.77	-4.41	-5.86e-06	-4.45	-4.21	2.5e-05	5.3e-05	0009628 // response to abiotic stimulus (GO_REF:nd [ND]) /// 0019538 // protein metabolic process (GO_REF:nd [ND]) /// 0006950 // response to stress (GO_REF:nd [ND])	35.93	1477	46	55	35.93	35.93	8.16	1477	9	11	8.16	8.16
SAGE3contig_733	571.79	571.79	-571.79	-9.21	-0.00012	-9.3	-21.57	0	0		641.42	346	131	230	641.42	641.42	69.64	346	8	22	69.64	69.64
SAGE3contig_734	167.38	167.38	-167.38	#NAME?	-3.52e-05	#NAME?	-13	0	0		167.38	98	17	17	167.38	167.38	0	98	0	0	0	0
SAGE3contig_738	1771.21	1771.21	-1771.21	-3.5	-0.000374	-3.53	-31.63	0	0		2480.82	338	669	869	2480.82	2480.82	709.61	338	142	219	709.61	709.61
SAGE3contig_741	343.72	343.72	-343.72	-2.37	-7.28e-05	-2.39	-11.95	0	0		595.38	235	68	145	595.38	595.38	251.66	235	23	54	251.66	251.66
SAGE3contig_743	385.29	385.29	-385.29	-8.46	-8.12e-05	-8.54	-17.54	0	0		436.95	212	96	96	436.95	436.95	51.66	212	10	10	51.66	51.66
SAGE3contig_745	106.6	106.6	106.6	2.48	2.21e-05	2.45	6.65	2.85e-11	9.45e-11		72.2	147	9	11	72.2	72.2	178.81	147	14	24	178.81	178.81
SAGE3contig_749	28.49	28.49	-28.49	-3.72	-6.02e-06	-3.76	-4.09	4.4e-05	9.1e-05	0009056 // catabolic process (GO_REF:nd [ND]) /// 0009628 // response to abiotic stimulus (GO_REF:nd [ND]) /// 0005975 // carbohydrate metabolic process (GO_REF:nd [ND]) /// 0019748 // secondary metabolic process (GO_REF:nd [ND]) /// 0009058 // biosynthetic process (GO_REF:nd [ND]) /// 0006950 // response to stress (GO_REF:nd [ND]) /// 0008150 // biological_process (GO_REF:nd [ND]) /// 0006091 //…	38.97	941	38	38	38.97	38.97	10.47	941	9	9	10.47	10.47
SAGE3contig_75	834.53	834.53	-834.53	-2.19	-0.000177	-2.21	-17.87	0	0		1535.52	739	394	1176	1535.52	1535.52	700.98	739	169	473	700.98	700.98
SAGE3contig_753	1113.26	1113.26	1113.26	2.15	0.00023	2.13	19.88	0	0		971.15	155	76	156	971.15	971.15	2084.4	155	105	295	2084.4	2084.4
SAGE3contig_755	181.62	181.62	-181.62	-3.5	-3.84e-05	-3.53	-10.13	0	0		254.34	497	131	131	254.34	254.34	72.72	497	33	33	72.72	72.72
SAGE3contig_756	45.74	45.74	-45.74	-2.3	-9.69e-06	-2.33	-4.3	1.71e-05	3.69e-05	0006629 // lipid metabolic process (GO_REF:nd [ND]) /// 0008152 // metabolic process (GO_REF:nd [ND])	80.81	406	33	34	80.81	80.81	35.07	406	13	13	35.07	35.07
SAGE3contig_760	1255.49	1255.49	1255.49	3.72	0.000261	3.69	26.69	0	0		460.86	67	2	32	460.86	460.86	1716.35	67	3	105	1716.35	1716.35
SAGE3contig_762	302.84	302.84	-302.84	-4.26	-6.39e-05	-4.3	-13.8	0	0		395.87	624	256	256	395.87	395.87	93.02	624	53	53	93.02	93.02
SAGE3contig_763	408.49	408.49	-408.49	-2.1	-8.67e-05	-2.12	-12.21	0	0		778.59	145	117	117	778.59	778.59	370.1	145	49	49	370.1	370.1
SAGE3contig_765	58.84	58.84	-58.84	#NAME?	-1.24e-05	#NAME?	-7.71	1.29e-14	5.11e-14		58.84	82	3	5	58.84	58.84	0	82	0	0	0	0
SAGE3contig_77	69.42	69.42	-69.42	-3.7	-1.47e-05	-3.74	-6.37	1.92e-10	6.09e-10		95.13	213	21	21	95.13	95.13	25.71	213	5	5	25.71	25.71
SAGE3contig_775	241.23	241.23	-241.23	#NAME?	-5.08e-05	#NAME?	-15.61	0	0		241.23	116	29	29	241.23	241.23	0	116	0	0	0	0
SAGE3contig_777	2920.46	2920.46	-2920.46	-2.82	-0.000618	-2.84	-37.66	0	0	0050789 // regulation of biological process (GO_REF:nd [ND]) /// 0019725 // cellular homeostasis (GO_REF:nd [ND]) /// 0006950 // response to stress (GO_REF:nd [ND]) /// 0008150 // biological_process (GO_REF:nd [ND]) /// 0006091 // generation of precursor metabolites and energy (GO_REF:nd [ND]) /// 0008152 // metabolic process (GO_REF:nd [ND])	4529.12	369	1722	1732	4529.12	4529.12	1608.66	369	531	542	1608.66	1608.66
SAGE3contig_779	162.88	162.88	-162.88	-3.2	-3.44e-05	-3.23	-9.32	0	0		236.79	163	40	40	236.79	236.79	73.91	163	11	11	73.91	73.91
SAGE3contig_783	497.52	497.52	-497.52	-6.17	-0.000105	-6.23	-19.06	0	0		593.8	91	56	56	593.8	593.8	96.28	91	8	8	96.28	96.28
SAGE3contig_79	186.51	186.51	-186.51	-2.91	-3.94e-05	-2.94	-9.64	0	0	0006091 // generation of precursor metabolites and energy (GO_REF:nd [ND]) /// 0006810 // transport (GO_REF:nd [ND])	284	1393	16	410	284	284	97.49	1393	1	124	97.49	97.49
SAGE3contig_795	8073.58	8073.58	8073.58	2.75	0.00167	2.72	60.78	0	0		4625.24	121	551	580	4625.24	4625.24	12698.8	121	1360	1403	12698.8	12698.8
SAGE3contig_797	71.91	71.91	-71.91	-4.7	-1.52e-05	-4.74	-6.88	5.92e-12	2.04e-11		91.35	169	7	16	91.35	91.35	19.44	169	2	3	19.44	19.44
SAGE3contig_80	25.14	25.14	-25.14	-3.65	-5.31e-06	-3.68	-3.82	0.000135	0.000266		34.63	808	25	29	34.63	34.63	9.49	808	7	7	9.49	9.49
SAGE3contig_800	33.64	33.64	-33.64	-2.51	-7.12e-06	-2.53	-3.84	0.000121	0.000239	0016049 // cell growth (GO_REF:nd [ND]) /// 0030154 // cell differentiation (GO_REF:nd [ND]) /// 0009653 // anatomical structure morphogenesis (GO_REF:nd [ND]) /// 0007275 // multicellular organismal development (GO_REF:nd [ND]) /// 0007010 // cytoskeleton organization (GO_REF:nd [ND]) /// 0016043 // cellular component organization (GO_REF:nd [ND])	55.96	638	37	37	55.96	55.96	22.32	638	13	13	22.32	22.32
SAGE3contig_801	52.25	52.25	52.25	2.33	1.08e-05	2.3	4.51	6.45e-06	1.44e-05		39.38	490	20	20	39.38	39.38	91.64	490	40	41	91.64	91.64
SAGE3contig_803	830.72	830.72	-830.72	-13.33	-0.000175	-13.45	-26.88	0	0		898.12	130	107	121	898.12	898.12	67.4	130	7	8	67.4	67.4
SAGE3contig_805	461.42	461.42	-461.42	-4.5	-9.74e-05	-4.54	-17.26	0	0		593.25	540	331	332	593.25	593.25	131.83	540	64	65	131.83	131.83
SAGE3contig_806	818.44	818.44	818.44	2.59	0.00017	2.56	18.83	0	0		515.45	234	125	125	515.45	515.45	1333.89	234	285	285	1333.89	1333.89
SAGE3contig_807	262.95	262.95	262.95	2.36	5.44e-05	2.34	10.19	0	0		193.73	259	52	52	193.73	193.73	456.68	259	108	108	456.68	456.68
SAGE3contig_808	25.38	25.38	-25.38	-4	-5.36e-06	-4.04	-3.93	8.36e-05	0.000168	0006950 // response to stress (GO_REF:nd [ND]) /// 0009058 // biosynthetic process (GO_REF:nd [ND]) /// 0006091 // generation of precursor metabolites and energy (GO_REF:nd [ND]) /// 0006139 // nucleobase-containing compound metabolic process (GO_REF:nd [ND]) /// 0006811 // ion transport (GO_REF:nd [ND])	33.82	2853	2	100	33.82	33.82	8.45	2853	0	22	8.45	8.45
SAGE3contig_810	1469.01	1469.01	-1469.01	-5.52	-0.00031	-5.57	-32.13	0	0		1794.15	64	79	119	1794.15	1794.15	325.14	64	11	19	325.14	325.14
SAGE3contig_811	142.27	142.27	-142.27	-4.21	-3e-05	-4.25	-9.44	0	0		186.54	569	110	110	186.54	186.54	44.27	569	23	23	44.27	44.27
SAGE3contig_813	64.13	64.13	-64.13	-20.26	-1.35e-05	-20.46	-7.66	1.83e-14	7.23e-14		67.46	329	5	23	67.46	67.46	3.33	329	0	1	3.33	3.33
SAGE3contig_816	49.68	49.68	-49.68	-2.02	-1.06e-05	-2.04	-4.16	3.22e-05	6.73e-05	0006259 // DNA metabolic process (GO_REF:nd [ND])	98.24	609	57	62	98.24	98.24	48.56	609	26	27	48.56	48.56
SAGE3contig_818	133.5	133.5	-133.5	-8.52	-2.81e-05	-8.6	-10.33	0	0		151.26	370	33	58	151.26	151.26	17.76	370	2	6	17.76	17.76
SAGE3contig_821	193.92	193.92	-193.92	-3.74	-4.09e-05	-3.78	-10.68	0	0		264.58	62	17	17	264.58	264.58	70.66	62	4	4	70.66	70.66
SAGE3contig_822	559.6	559.6	559.6	2	0.000116	1.98	13.48	0	0		557.95	147	4	85	557.95	557.95	1117.55	147	6	150	1117.55	1117.55
SAGE3contig_824	80.82	80.82	80.82	3.44	1.68e-05	3.41	6.61	3.87e-11	1.27e-10	0006810 // transport (GO_REF:nd [ND])	33.08	875	26	30	33.08	33.08	113.9	875	85	91	113.9	113.9
SAGE3contig_825	83.4	83.4	83.4	3.18	1.73e-05	3.15	6.53	6.4e-11	2.08e-10		38.29	126	5	5	38.29	38.29	121.69	126	14	14	121.69	121.69
SAGE3contig_83	5128.47	5128.47	-5128.47	-26.29	-0.00108	-26.54	-69.31	0	0		5331.23	659	3631	3641	5331.23	5331.23	202.75	659	122	122	202.75	202.75
SAGE3contig_833	227.27	227.27	227.27	2.59	4.71e-05	2.56	9.92	0	0		143.29	532	72	79	143.29	143.29	370.55	532	169	180	370.55	370.55
SAGE3contig_835	712.57	712.57	712.57	2.9	0.000148	2.88	18.46	0	0		374.45	268	78	104	374.45	374.45	1087.02	268	220	266	1087.02	1087.02
SAGE3contig_836	483.94	483.94	-483.94	-2.12	-0.000103	-2.14	-13.34	0	0		917.21	182	172	173	917.21	917.21	433.26	182	71	72	433.26	433.26
SAGE3contig_84	124.04	124.04	-124.04	-2.39	-2.63e-05	-2.41	-7.22	5.36e-13	1.95e-12		213.18	172	32	38	213.18	213.18	89.14	172	9	14	89.14	89.14
SAGE3contig_843	24.44	24.44	-24.44	-10.57	-5.15e-06	-10.67	-4.52	6.13e-06	1.38e-05	0006412 // translation (GO_REF:nd [ND]) /// 0008150 // biological_process (GO_REF:nd [ND])	26.99	429	11	12	26.99	26.99	2.55	429	1	1	2.55	2.55
SAGE3contig_845	79.86	79.86	-79.86	-7.64	-1.68e-05	-7.71	-7.88	3.22e-15	1.31e-14		91.9	273	17	26	91.9	91.9	12.04	273	3	3	12.04	12.04
SAGE3contig_849	269.31	269.31	-269.31	-2.37	-5.71e-05	-2.39	-10.58	0	0		466.2	267	129	129	466.2	466.2	196.89	267	47	48	196.89	196.89
SAGE3contig_854	308.23	308.23	-308.23	-28.49	-6.49e-05	-28.76	-17.04	0	0	0008150 // biological_process (GO_REF:nd [ND])	319.44	293	90	97	319.44	319.44	11.21	293	2	3	11.21	11.21
SAGE3contig_856	466.59	466.59	466.59	2.25	9.65e-05	2.23	13.24	0	0		372.28	705	265	272	372.28	372.28	838.87	705	540	540	838.87	838.87
SAGE3contig_857	73.47	73.47	-73.47	-2.79	-1.55e-05	-2.81	-5.95	2.76e-09	8.09e-09	0009628 // response to abiotic stimulus (GO_REF:nd [ND]) /// 0006950 // response to stress (GO_REF:nd [ND]) /// 0008219 // cell death (GO_REF:nd [ND]) /// 0008150 // biological_process (GO_REF:nd [ND]) /// 0009719 // response to endogenous stimulus (GO_REF:nd [ND]) /// 0009607 // response to biotic stimulus (GO_REF:nd [ND])	114.62	825	42	98	114.62	114.62	41.15	825	18	31	41.15	41.15
SAGE3contig_859	358.06	358.06	-358.06	-7.05	-7.55e-05	-7.12	-16.51	0	0		417.26	74	32	32	417.26	417.26	59.2	74	4	4	59.2	59.2
SAGE3contig_860	281.02	281.02	-281.02	-5.26	-5.93e-05	-5.31	-13.92	0	0		347.05	481	173	173	347.05	347.05	66.03	481	29	29	66.03	66.03
SAGE3contig_862	350.24	350.24	350.24	2.9	7.26e-05	2.87	12.93	0	0		184.7	303	58	58	184.7	184.7	534.95	303	148	148	534.95	534.95
SAGE3contig_865	252.49	252.49	-252.49	-2.04	-5.36e-05	-2.06	-9.41	0	0		495.86	72	15	37	495.86	495.86	243.38	72	7	16	243.38	243.38
SAGE3contig_866	147.99	147.99	147.99	2.84	3.07e-05	2.81	8.34	0	0		80.36	1741	134	145	80.36	80.36	228.35	1741	335	363	228.35	228.35
SAGE3contig_87	154.24	154.24	154.24	2.33	3.19e-05	2.3	7.75	9.1e-15	3.65e-14		116.26	166	20	20	116.26	116.26	270.5	166	41	41	270.5	270.5
SAGE3contig_873	370.25	370.25	-370.25	-2.43	-7.84e-05	-2.45	-12.57	0	0		629.03	474	17	309	629.03	629.03	258.78	474	18	112	258.78	258.78
SAGE3contig_874	990.71	990.71	-990.71	-2.83	-0.00021	-2.86	-21.99	0	0		1531.01	75	5	119	1531.01	1531.01	540.3	75	0	37	540.3	540.3
SAGE3contig_884	80.02	80.02	80.02	3.41	1.66e-05	3.37	6.55	5.64e-11	1.84e-10		33.27	87	0	3	33.27	33.27	113.3	87	0	9	113.3	113.3
SAGE3contig_885	2950.63	2950.63	-2950.63	-51.23	-0.000621	-51.71	-53.54	0	0		3009.37	261	811	814	3009.37	3009.37	58.75	261	14	14	58.75	58.75
SAGE3contig_886	762.16	762.16	-762.16	-2.9	-0.000161	-2.93	-19.46	0	0		1163.07	336	403	405	1163.07	1163.07	400.92	336	122	123	400.92	400.92
SAGE3contig_891	65.04	65.04	-65.04	-2.06	-1.38e-05	-2.08	-4.81	1.55e-06	3.65e-06		126.65	160	11	21	126.65	126.65	61.6	160	6	9	61.6	61.6
SAGE3contig_892	369.89	369.89	369.89	3.06	7.68e-05	3.04	13.58	0	0		179.16	377	69	70	179.16	179.16	549.05	377	185	189	549.05	549.05
SAGE3contig_893	311.28	311.28	-311.28	-2.51	-6.59e-05	-2.53	-11.69	0	0		518.04	339	179	182	518.04	518.04	206.76	339	63	64	206.76	206.76
SAGE3contig_894	249.59	249.59	-249.59	-2.27	-5.29e-05	-2.29	-9.97	0	0		445.94	251	96	116	445.94	445.94	196.35	251	35	45	196.35	196.35
SAGE3contig_898	352.37	352.37	-352.37	-8.55	-7.42e-05	-8.63	-16.79	0	0	0005975 // carbohydrate metabolic process (GO_REF:nd [ND]) /// 0009058 // biosynthetic process (GO_REF:nd [ND])	399.03	399	165	165	399.03	399.03	46.66	399	17	17	46.66	46.66
SAGE3contig_90	975.77	975.77	975.77	2.37	0.000202	2.34	19.67	0	0		714.41	208	154	154	714.41	714.41	1690.18	208	321	321	1690.18	1690.18
SAGE3contig_900	328.01	328.01	328.01	2.55	6.8e-05	2.52	11.83	0	0		212.28	150	30	33	212.28	212.28	540.3	150	72	74	540.3	540.3
SAGE3contig_901	514.13	514.13	514.13	2	0.000106	1.98	12.92	0	0		512.61	96	8	51	512.61	512.61	1026.74	96	5	90	1026.74	1026.74
SAGE3contig_903	173.46	173.46	-173.46	-6.33	-3.66e-05	-6.39	-11.3	0	0		206.02	370	79	79	206.02	206.02	32.56	370	11	11	32.56	32.56
SAGE3contig_904	130.85	130.85	-130.85	-7.93	-2.76e-05	-8	-10.14	0	0		149.73	116	3	18	149.73	149.73	18.88	116	0	2	18.88	18.88
SAGE3contig_907	134.4	134.4	-134.4	-13.8	-2.83e-05	-13.93	-10.84	0	0		144.89	313	47	47	144.89	144.89	10.5	313	3	3	10.5	10.5
SAGE3contig_908	151.11	151.11	-151.11	-5.79	-3.19e-05	-5.84	-10.39	0	0		182.66	243	19	46	182.66	182.66	31.55	243	1	7	31.55	31.55
SAGE3contig_911	536.55	536.55	-536.55	-3.62	-0.000113	-3.65	-17.59	0	0		741.34	246	189	189	741.34	741.34	204.79	246	46	46	204.79	204.79
SAGE3contig_912	290.57	290.57	-290.57	-6.87	-6.12e-05	-6.94	-14.82	0	0	0009056 // catabolic process (GO_REF:nd [ND]) /// 0009058 // biosynthetic process (GO_REF:nd [ND]) /// 0006950 // response to stress (GO_REF:nd [ND]) /// 0008152 // metabolic process (GO_REF:nd [ND])	340.05	332	116	117	340.05	340.05	49.48	332	15	15	49.48	49.48
SAGE3contig_917	59.29	59.29	-59.29	-2.31	-1.26e-05	-2.33	-4.9	9.35e-07	2.25e-06	0009056 // catabolic process (GO_REF:nd [ND]) /// 0019538 // protein metabolic process (GO_REF:nd [ND])	104.45	194	8	21	104.45	104.45	45.16	194	3	8	45.16	45.16
SAGE3contig_92	21.64	21.64	-21.64	-2.11	-4.59e-06	-2.13	-2.82	0.00481	0.00787	0009056 // catabolic process (GO_REF:nd [ND]) /// 0006629 // lipid metabolic process (GO_REF:nd [ND]) /// 0009058 // biosynthetic process (GO_REF:nd [ND]) /// 0006950 // response to stress (GO_REF:nd [ND]) /// 0015031 // protein transport (GO_REF:nd [ND]) /// 0006259 // DNA metabolic process (GO_REF:nd [ND])	41.06	282	10	12	41.06	41.06	19.42	282	3	5	19.42	19.42
SAGE3contig_921	287.75	287.75	-287.75	-2.01	-6.11e-05	-2.03	-9.96	0	0		572.68	123	67	73	572.68	572.68	284.93	123	31	32	284.93	284.93
SAGE3contig_922	446.69	446.69	446.69	2.06	9.23e-05	2.04	12.28	0	0	0009628 // response to abiotic stimulus (GO_REF:nd [ND]) /// 0006950 // response to stress (GO_REF:nd [ND]) /// 0008150 // biological_process (GO_REF:nd [ND]) /// 0009719 // response to endogenous stimulus (GO_REF:nd [ND]) /// 0006810 // transport (GO_REF:nd [ND])	420.71	1250	498	545	420.71	420.71	867.39	1250	923	990	867.39	867.39
SAGE3contig_930	101.16	101.16	-101.16	-4.89	-2.13e-05	-4.94	-8.23	2.22e-16	9.66e-16		127.13	759	13	100	127.13	127.13	25.97	759	1	18	25.97	25.97
SAGE3contig_934	373.19	373.19	-373.19	-2.19	-7.92e-05	-2.21	-11.94	0	0		687.76	282	194	201	687.76	687.76	314.58	282	64	81	314.58	314.58
SAGE3contig_941	212.69	212.69	212.69	2.12	4.4e-05	2.1	8.64	0	0	0006811 // ion transport (GO_REF:nd [ND])	189.08	2914	571	571	189.08	189.08	401.77	2914	1069	1069	401.77	401.77
SAGE3contig_942	60.31	60.31	-60.31	#NAME?	-1.27e-05	#NAME?	-7.8	6.11e-15	2.47e-14		60.31	80	5	5	60.31	60.31	0	80	0	0	0	0
SAGE3contig_944	21.53	21.53	-21.53	-3.4	-4.55e-06	-3.43	-3.46	0.000548	0.00101		30.51	854	11	27	30.51	30.51	8.98	854	4	7	8.98	8.98
SAGE3contig_946	24.07	24.07	-24.07	-4.85	-5.08e-06	-4.89	-4.01	6.13e-05	0.000125	0008152 // metabolic process (GO_REF:nd [ND])	30.33	350	11	11	30.33	30.33	6.26	350	2	2	6.26	6.26
SAGE3contig_95	1087.64	1087.64	1087.64	2.45	0.000225	2.43	21.14	0	0		750.49	171	133	133	750.49	750.49	1838.13	171	287	287	1838.13	1838.13
SAGE3contig_951	386.02	386.02	-386.02	-5.32	-8.14e-05	-5.37	-16.36	0	0	0006412 // translation (GO_REF:nd [ND]) /// 0044403 // symbiosis, encompassing mutualism through parasitism (GO_REF:nd [ND]) /// 0006950 // response to stress (GO_REF:nd [ND]) /// 0007275 // multicellular organismal development (GO_REF:nd [ND]) /// 0006259 // DNA metabolic process (GO_REF:nd [ND]) /// 0009607 // response to biotic stimulus (GO_REF:nd [ND])	475.43	343	161	169	475.43	475.43	89.4	343	26	28	89.4	89.4
SAGE3contig_952	46.06	46.06	-46.06	-2.22	-9.77e-06	-2.24	-4.23	2.3e-05	4.9e-05		83.7	611	40	53	83.7	83.7	37.64	611	20	21	37.64	37.64
SAGE3contig_957	40.33	40.33	-40.33	-9.69	-8.5e-06	-9.78	-5.76	8.44e-09	2.38e-08		44.98	236	11	11	44.98	44.98	4.64	236	1	1	4.64	4.64
SAGE3contig_963	236.49	236.49	-236.49	-4.18	-4.99e-05	-4.22	-12.15	0	0		310.74	59	19	19	310.74	310.74	74.25	59	4	4	74.25	74.25
SAGE3contig_964	50.69	50.69	-50.69	-2.16	-1.08e-05	-2.18	-4.37	1.27e-05	2.77e-05	0009058 // biosynthetic process (GO_REF:nd [ND]) /// 0006139 // nucleobase-containing compound metabolic process (GO_REF:nd [ND])	94.5	725	71	71	94.5	94.5	43.81	725	29	29	43.81	43.81
SAGE3contig_965	938.23	938.23	-938.23	-3.61	-0.000198	-3.65	-23.25	0	0		1297.24	241	320	324	1297.24	1297.24	359.01	241	79	79	359.01	359.01
SAGE3contig_967	3891.37	3891.37	3891.37	3.05	0.000807	3.02	43.96	0	0		1902.45	317	623	625	1902.45	1902.45	5793.82	317	1676	1677	5793.82	5793.82
SAGE3contig_968	583.78	583.78	-583.78	-3.55	-0.000123	-3.58	-18.24	0	0		812.86	349	294	294	812.86	812.86	229.08	349	73	73	229.08	229.08
SAGE3contig_969	53.31	53.31	-53.31	-2.11	-1.13e-05	-2.13	-4.42	9.87e-06	2.18e-05	0009056 // catabolic process (GO_REF:nd [ND]) /// 0019538 // protein metabolic process (GO_REF:nd [ND])	101.31	981	99	103	101.31	101.31	48.01	981	41	43	48.01	48.01
SAGE3contig_970	325.4	325.4	-325.4	-3.41	-6.87e-05	-3.45	-13.46	0	0		460.19	325	103	155	460.19	460.19	134.79	325	18	40	134.79	134.79
SAGE3contig_971	362.26	362.26	-362.26	-10.07	-7.63e-05	-10.17	-17.33	0	0	0009058 // biosynthetic process (GO_REF:nd [ND]) /// 0009653 // anatomical structure morphogenesis (GO_REF:nd [ND]) /// 0007275 // multicellular organismal development (GO_REF:nd [ND]) /// 0006139 // nucleobase-containing compound metabolic process (GO_REF:nd [ND])	402.18	631	10	263	402.18	402.18	39.92	631	0	23	39.92	39.92
SAGE3contig_972	22.65	22.65	-22.65	-4.41	-4.78e-06	-4.45	-3.81	0.000141	0.000277	0050789 // regulation of biological process (GO_REF:nd [ND]) /// 0019725 // cellular homeostasis (GO_REF:nd [ND]) /// 0006091 // generation of precursor metabolites and energy (GO_REF:nd [ND])	29.3	494	15	15	29.3	29.3	6.65	494	3	3	6.65	6.65
SAGE3contig_977	27.04	27.04	-27.04	-4.18	-5.71e-06	-4.22	-4.11	4.01e-05	8.33e-05		35.53	516	18	19	35.53	35.53	8.49	516	2	4	8.49	8.49
SAGE3contig_98	813.12	813.12	-813.12	-4.8	-0.000172	-4.84	-23.25	0	0	0019538 // protein metabolic process (GO_REF:nd [ND]) /// 0006950 // response to stress (GO_REF:nd [ND])	1027.25	1161	1236	1236	1027.25	1027.25	214.13	1161	227	227	214.13	214.13
SAGE3contig_980	1555.56	1555.56	1555.56	3.22	0.000323	3.19	28.34	0	0		702.01	701	508	510	702.01	702.01	2257.57	701	1441	1445	2257.57	2257.57
SAGE3contig_981	188.04	188.04	-188.04	-3.01	-3.98e-05	-3.04	-9.8	0	0	0008152 // metabolic process (GO_REF:nd [ND])	281.58	281	7	82	281.58	281.58	93.54	281	1	24	93.54	93.54
SAGE3contig_983	491.37	491.37	-491.37	-2.44	-0.000104	-2.46	-14.5	0	0		832.84	263	227	227	832.84	832.84	341.47	263	82	82	341.47	341.47
SAGE3contig_986	123.18	123.18	-123.18	-5.87	-2.6e-05	-5.93	-9.41	0	0	0006464 // cellular protein modification process (GO_REF:nd [ND])	148.45	260	40	40	148.45	148.45	25.27	260	6	6	25.27	25.27
SAGE3contig_987	164.11	164.11	-164.11	-2.39	-3.48e-05	-2.41	-8.3	1.11e-16	4.9e-16		282.05	65	19	19	282.05	282.05	117.94	65	7	7	117.94	117.94
SAGE3contig_992	183.16	183.16	-183.16	-13.07	-3.86e-05	-13.19	-12.6	0	0		198.33	433	6	89	198.33	198.33	15.18	433	1	6	15.18	15.18
SAGE3contig_993	303.51	303.51	-303.51	-6.43	-6.4e-05	-6.49	-14.99	0	0		359.38	196	8	73	359.38	359.38	55.88	196	0	10	55.88	55.88
SAGE3contig_998	1296.59	1296.59	-1296.59	-2.59	-0.000274	-2.61	-24.21	0	0		2113.64	63	138	138	2113.64	2113.64	817.05	63	47	47	817.05	817.05
SAGE4contig_1000	1041.95	1041.95	-1041.95	-29.18	-0.000219	-29.46	-31.35	0	0		1078.92	237	259	265	1078.92	1078.92	36.97	237	8	8	36.97	36.97
SAGE4contig_1001	91.6	91.6	-91.6	-2.09	-1.94e-05	-2.11	-5.76	8.19e-09	2.31e-08	0006464 // cellular protein modification process (GO_REF:nd [ND]) /// 0009628 // response to abiotic stimulus (GO_REF:nd [ND]) /// 0050789 // regulation of biological process (GO_REF:nd [ND]) /// 0006996 // organelle organization (GO_REF:nd [ND]) /// 0008150 // biological_process (GO_REF:nd [ND]) /// 0006091 // generation of precursor metabolites and energy (GO_REF:nd [ND]) /// 0006139 // nucleob…	175.44	209	38	38	175.44	175.44	83.84	209	16	16	83.84	83.84
SAGE4contig_1003	258.94	258.94	-258.94	-2.84	-5.48e-05	-2.87	-11.25	0	0		399.75	70	29	29	399.75	399.75	140.81	70	9	9	140.81	140.81
SAGE4contig_1004	782.82	782.82	782.82	2.36	0.000162	2.34	17.58	0	0		576.73	87	52	52	576.73	576.73	1359.55	87	108	108	1359.55	1359.55
SAGE4contig_1005	208.95	208.95	-208.95	-2.03	-4.44e-05	-2.05	-8.54	0	0		412.51	269	103	115	412.51	412.51	203.57	269	47	50	203.57	203.57
SAGE4contig_1006	2629.16	2629.16	2629.16	2.63	0.000545	2.61	34.04	0	0		1608.2	84	101	140	1608.2	1608.2	4237.36	84	235	325	4237.36	4237.36
SAGE4contig_1008	324.45	324.45	324.45	3.62	6.74e-05	3.58	13.45	0	0		124.06	210	1	27	124.06	124.06	448.51	210	2	86	448.51	448.51
SAGE4contig_1011	176.07	176.07	176.07	2.48	3.65e-05	2.45	8.55	0	0		119.26	178	16	22	119.26	119.26	295.33	178	32	48	295.33	295.33
SAGE4contig_1013	3319.71	3319.71	3319.71	4.67	0.00069	4.63	46.03	0	0		904.61	112	7	105	904.61	904.61	4224.32	112	23	432	4224.32	4224.32
SAGE4contig_1014	36.15	36.15	36.15	3.41	7.51e-06	3.37	4.4	1.06e-05	2.34e-05		15.03	321	1	5	15.03	15.03	51.18	321	4	15	51.18	51.18
SAGE4contig_1015	498.74	498.74	498.74	2.52	0.000103	2.49	14.51	0	0		328.48	94	29	32	328.48	328.48	827.22	94	70	71	827.22	827.22
SAGE4contig_1017	95.1	95.1	95.1	3.76	1.98e-05	3.72	7.37	1.76e-13	6.6e-13		34.46	448	12	16	34.46	34.46	129.57	448	46	53	129.57	129.57
SAGE4contig_1021	336.02	336.02	336.02	2.27	6.95e-05	2.25	11.29	0	0		264.58	62	5	17	264.58	264.58	600.59	62	8	34	600.59	600.59
SAGE4contig_1031	194.53	194.53	-194.53	-4.3	-4.11e-05	-4.34	-11.09	0	0		253.44	316	68	83	253.44	253.44	58.92	316	14	17	58.92	58.92
SAGE4contig_1032	1246.27	1246.27	1246.27	3.45	0.000259	3.42	25.98	0	0		508.4	186	9	98	508.4	508.4	1754.67	186	9	298	1754.67	1754.67
SAGE4contig_1039	75.98	75.98	-75.98	-2.94	-1.61e-05	-2.96	-6.17	6.71e-10	2.05e-09		115.21	335	32	40	115.21	115.21	39.23	335	7	12	39.23	39.23
SAGE4contig_1041	861.15	861.15	-861.15	-7.97	-0.000181	-8.04	-26.03	0	0		984.71	195	20	199	984.71	984.71	123.56	195	1	22	123.56	123.56
SAGE4contig_1042	224.49	224.49	-224.49	-2.5	-4.75e-05	-2.52	-9.91	0	0		374.29	446	128	173	374.29	374.29	149.79	446	45	61	149.79	149.79
SAGE4contig_1043	41.39	41.39	41.39	5.68	8.61e-06	5.62	5.35	8.91e-08	2.32e-07		8.85	109	0	1	8.85	8.85	50.24	109	0	5	50.24	50.24
SAGE4contig_1049	656.88	656.88	656.88	2.25	0.000136	2.23	15.71	0	0		524.78	114	62	62	524.78	524.78	1181.66	114	123	123	1181.66	1181.66
SAGE4contig_1050	2468.14	2468.14	2468.14	3.38	0.000512	3.34	36.3	0	0		1039.15	247	265	266	1039.15	1039.15	3507.28	247	791	791	3507.28	3507.28
SAGE4contig_1052	554.34	554.34	554.34	12.11	0.000115	11.99	21.55	0	0		49.91	58	3	3	49.91	49.91	604.25	58	32	32	604.25	604.25
SAGE4contig_1058	548.12	548.12	-548.12	-4.85	-0.000116	-4.89	-19.13	0	0		690.65	292	179	209	690.65	690.65	142.53	292	32	38	142.53	142.53
SAGE4contig_1061	845.21	845.21	845.21	3.42	0.000176	3.39	21.33	0	0		349.01	188	41	68	349.01	349.01	1194.23	188	129	205	1194.23	1194.23
SAGE4contig_1062	195.83	195.83	195.83	2.88	4.06e-05	2.85	9.65	0	0		104.1	241	24	26	104.1	104.1	299.93	241	60	66	299.93	299.93
SAGE4contig_107	99.39	99.39	99.39	3.17	2.06e-05	3.14	7.13	1.03e-12	3.67e-12		45.8	1222	33	58	45.8	45.8	145.19	1222	97	162	145.19	145.19
SAGE4contig_1072	909.24	909.24	-909.24	-2.26	-0.000193	-2.28	-18.96	0	0		1632.48	159	269	269	1632.48	1632.48	723.24	159	105	105	723.24	723.24
SAGE4contig_1073	155.01	155.01	155.01	6.81	3.23e-05	6.75	10.67	0	0		26.68	217	4	6	26.68	26.68	181.69	217	28	36	181.69	181.69
SAGE4contig_1085	85.07	85.07	85.07	3.91	1.77e-05	3.87	7.04	1.87e-12	6.6e-12		29.24	594	18	18	29.24	29.24	114.31	594	60	62	114.31	114.31
SAGE4contig_1087	2716.4	2716.4	-2716.4	-3.21	-0.000574	-3.24	-38.11	0	0		3945.46	90	124	368	3945.46	3945.46	1229.05	90	15	101	1229.05	1229.05
SAGE4contig_1090	77.97	77.97	77.97	9.08	1.62e-05	8.99	7.86	4e-15	1.62e-14		9.65	100	0	1	9.65	9.65	87.62	100	1	8	87.62	87.62
SAGE4contig_1092	182.72	182.72	182.72	9.46	3.8e-05	9.37	12.09	0	0		21.6	134	2	3	21.6	21.6	204.33	134	14	25	204.33	204.33
SAGE4contig_1094	412.79	412.79	412.79	8.99	8.6e-05	8.9	18.06	0	0		51.69	224	5	12	51.69	51.69	464.48	224	18	95	464.48	464.48
SAGE4contig_1097	98.91	98.91	98.91	3.97	2.06e-05	3.94	7.63	2.35e-14	9.23e-14		33.27	58	2	2	33.27	33.27	132.18	58	7	7	132.18	132.18
SAGE4contig_1107	62.91	62.91	62.91	2.55	1.3e-05	2.53	5.19	2.13e-07	5.37e-07		40.49	286	12	12	40.49	40.49	103.39	286	27	27	103.39	103.39
SAGE4contig_1108	107.6	107.6	107.6	2.22	2.23e-05	2.2	6.3	3e-10	9.37e-10		88.49	229	7	21	88.49	88.49	196.08	229	13	41	196.08	196.08
SAGE4contig_111	1421.45	1421.45	1421.45	4.21	0.000295	4.17	29.36	0	0		443.34	148	4	68	443.34	443.34	1864.79	148	11	252	1864.79	1864.79
SAGE4contig_1122	84.29	84.29	84.29	2.18	1.74e-05	2.16	5.53	3.28e-08	8.78e-08		71.27	176	0	13	71.27	71.27	155.57	176	0	25	155.57	155.57
SAGE4contig_1124	101.99	101.99	101.99	3.78	2.12e-05	3.75	7.64	2.13e-14	8.39e-14		36.64	79	1	3	36.64	36.64	138.63	79	2	10	138.63	138.63
SAGE4contig_1125	442.95	442.95	442.95	5.53	9.21e-05	5.48	17.41	0	0		97.71	79	0	8	97.71	97.71	540.67	79	1	39	540.67	540.67
SAGE4contig_1127	396.68	396.68	396.68	2.82	8.23e-05	2.8	13.62	0	0		217.7	164	3	37	217.7	217.7	614.38	164	4	92	614.38	614.38
SAGE4contig_113	726.47	726.47	-726.47	-2.3	-0.000154	-2.32	-17.13	0	0	0008152 // metabolic process (GO_REF:nd [ND])	1284.23	2209	2316	2940	1284.23	1284.23	557.76	2209	832	1125	557.76	557.76
SAGE4contig_1135	40.36	40.36	40.36	2.02	8.34e-06	2	3.64	0.000275	0.000522		39.65	219	8	9	39.65	39.65	80.01	219	12	16	80.01	80.01
SAGE4contig_1140	500.16	500.16	500.16	2.9	0.000104	2.87	15.46	0	0		263.16	66	1	18	263.16	263.16	763.32	66	3	46	763.32	763.32
SAGE4contig_1143	899.13	899.13	899.13	5.3	0.000187	5.25	24.6	0	0		209.26	83	0	18	209.26	209.26	1108.39	83	1	84	1108.39	1108.39
SAGE4contig_1144	157.16	157.16	-157.16	-2.71	-3.33e-05	-2.74	-8.6	0	0		249.01	155	33	40	249.01	249.01	91.86	155	11	13	91.86	91.86
SAGE4contig_1145	195.95	195.95	195.95	2.02	4.05e-05	2	8.03	8.88e-16	3.73e-15		191.79	161	23	32	191.79	191.79	387.74	161	43	57	387.74	387.74
SAGE4contig_1148	1341.66	1341.66	-1341.66	-2.83	-0.000284	-2.85	-25.56	0	0		2076.41	79	170	170	2076.41	2076.41	734.75	79	53	53	734.75	734.75
SAGE4contig_1149	705.22	705.22	705.22	5.59	0.000147	5.54	22.02	0	0		153.51	88	14	14	153.51	153.51	858.73	88	69	69	858.73	858.73
SAGE4contig_1151	125.98	125.98	125.98	2.97	2.61e-05	2.94	7.83	4.88e-15	1.98e-14		64	196	13	13	64	64	189.98	196	34	34	189.98	189.98
SAGE4contig_1152	742.61	742.61	-742.61	-4.14	-0.000157	-4.18	-21.46	0	0		979.41	333	338	338	979.41	979.41	236.8	333	72	72	236.8	236.8
SAGE4contig_1155	142.78	142.78	-142.78	-4.85	-3.01e-05	-4.89	-9.76	0	0		179.9	177	33	33	179.9	179.9	37.13	177	6	6	37.13	37.13
SAGE4contig_1162	46.06	46.06	46.06	2.52	9.54e-06	2.5	4.41	1.02e-05	2.24e-05		30.26	287	4	9	30.26	30.26	76.32	287	10	20	76.32	76.32
SAGE4contig_1169	172.37	172.37	172.37	14.76	3.59e-05	14.62	12.2	0	0		12.53	77	1	1	12.53	12.53	184.9	77	13	13	184.9	184.9
SAGE4contig_117	208.4	208.4	208.4	2.63	4.32e-05	2.61	9.58	0	0		127.53	401	48	53	127.53	127.53	335.93	401	111	123	335.93	335.93
SAGE4contig_1174	159.5	159.5	159.5	2.31	3.3e-05	2.29	7.85	4e-15	1.62e-14		121.7	222	4	28	121.7	121.7	281.2	222	8	57	281.2	281.2
SAGE4contig_1176	220.45	220.45	220.45	2.05	4.55e-05	2.03	8.59	0	0		210.36	211	12	46	210.36	210.36	430.81	211	11	83	430.81	430.81
SAGE4contig_1178	345.38	345.38	-345.38	-3.07	-7.3e-05	-3.1	-13.37	0	0		512.44	177	81	94	512.44	512.44	167.06	177	20	27	167.06	167.06
SAGE4contig_1180	133.6	133.6	133.6	8.17	2.78e-05	8.1	10.16	0	0		18.63	259	0	5	18.63	18.63	152.23	259	0	36	152.23	152.23
SAGE4contig_1182	118.78	118.78	118.78	6.81	2.47e-05	6.75	9.34	0	0		20.44	236	5	5	20.44	20.44	139.22	236	23	30	139.22	139.22
SAGE4contig_1187	614.36	614.36	614.36	2.1	0.000127	2.08	14.58	0	0		557.85	128	46	74	557.85	557.85	1172.2	128	84	137	1172.2	1172.2
SAGE4contig_1188	471.88	471.88	471.88	2.43	9.77e-05	2.41	13.87	0	0		329.49	123	42	42	329.49	329.49	801.36	123	90	90	801.36	801.36
SAGE4contig_1189	211.5	211.5	211.5	22.7	4.41e-05	22.49	13.84	0	0		9.75	99	1	1	9.75	9.75	221.25	99	7	20	221.25	221.25
SAGE4contig_1191	51.97	51.97	51.97	5.68	1.08e-05	5.62	5.99	2.06e-09	6.12e-09		11.12	434	5	5	11.12	11.12	63.09	434	25	25	63.09	63.09
SAGE4contig_1196	459.43	459.43	459.43	2	9.49e-05	1.98	12.2	0	0		459.12	124	18	59	459.12	459.12	918.55	124	30	104	918.55	918.55
SAGE4contig_1197	391.88	391.88	-391.88	-2.06	-8.32e-05	-2.08	-11.82	0	0		760.87	279	212	220	760.87	760.87	368.99	279	90	94	368.99	368.99
SAGE4contig_120	305.87	305.87	305.87	2.65	6.34e-05	2.62	11.63	0	0		185.56	78	9	15	185.56	185.56	491.43	78	15	35	491.43	491.43
SAGE4contig_1202	2475.75	2475.75	-2475.75	-3.38	-0.000523	-3.41	-37.01	0	0		3515.07	98	265	357	3515.07	3515.07	1039.32	98	68	93	1039.32	1039.32
SAGE4contig_1212	534.94	534.94	534.94	2.81	0.000111	2.79	15.79	0	0		295.2	219	10	67	295.2	295.2	830.15	219	14	166	830.15	830.15
SAGE4contig_1213	961.68	961.68	961.68	3.45	0.0002	3.41	22.81	0	0		393.12	135	55	55	393.12	393.12	1354.8	135	167	167	1354.8	1354.8
SAGE4contig_1214	163.63	163.63	163.63	3.93	3.4e-05	3.89	9.78	0	0		55.94	414	1	24	55.94	55.94	219.57	414	8	83	219.57	219.57
SAGE4contig_1217	1243.53	1243.53	-1243.53	-2.1	-0.000264	-2.12	-21.27	0	0		2377.84	112	225	276	2377.84	2377.84	1134.31	112	86	116	1134.31	1134.31
SAGE4contig_1218	185.83	185.83	185.83	2.21	3.84e-05	2.19	8.27	0	0		153.16	126	20	20	153.16	153.16	338.99	126	39	39	338.99	338.99
SAGE4contig_122	998.49	998.49	-998.49	-2.9	-0.000211	-2.93	-22.27	0	0		1523.79	221	343	349	1523.79	1523.79	525.3	221	103	106	525.3	525.3
SAGE4contig_1225	1250.15	1250.15	-1250.15	-2.23	-0.000265	-2.25	-22.1	0	0		2265.21	164	384	385	2265.21	2265.21	1015.06	164	152	152	1015.06	1015.06
SAGE4contig_1227	59.78	59.78	59.78	2.27	1.24e-05	2.25	4.76	1.94e-06	4.53e-06		47.07	82	4	4	47.07	47.07	106.85	82	8	8	106.85	106.85
SAGE4contig_1228	87.17	87.17	87.17	6.58	1.81e-05	6.52	7.96	1.78e-15	7.34e-15		15.61	309	0	5	15.61	15.61	102.79	309	1	29	102.79	102.79
SAGE4contig_1229	23.38	23.38	23.38	2.21	4.84e-06	2.19	2.93	0.00337	0.00561		19.32	949	19	19	19.32	19.32	42.7	949	37	37	42.7	42.7
SAGE4contig_1239	22.94	22.94	22.94	2.65	4.75e-06	2.62	3.19	0.00144	0.00253		13.92	208	3	3	13.92	13.92	36.86	208	7	7	36.86	36.86
SAGE4contig_1247	43.3	43.3	43.3	2.76	8.98e-06	2.73	4.45	8.42e-06	1.87e-05		24.65	274	2	7	24.65	24.65	67.95	274	2	17	67.95	67.95
SAGE4contig_125	72.03	72.03	72.03	5.3	1.5e-05	5.25	6.96	3.34e-12	1.17e-11		16.77	518	1	9	16.77	16.77	88.8	518	2	42	88.8	88.8
SAGE4contig_1254	32.07	32.07	32.07	2.37	6.64e-06	2.35	3.57	0.000361	0.000679	0006464 // cellular protein modification process (GO_REF:nd [ND]) /// 0009056 // catabolic process (GO_REF:nd [ND]) /// 0006629 // lipid metabolic process (GO_REF:nd [ND]) /// 0005975 // carbohydrate metabolic process (GO_REF:nd [ND]) /// 0019748 // secondary metabolic process (GO_REF:nd [ND]) /// 0006996 // organelle organization (GO_REF:nd [ND]) /// 0009058 // biosynthetic process (GO_REF:nd [N…	23.45	2387	58	58	23.45	23.45	55.52	2387	121	121	55.52	55.52
SAGE4contig_1256	69.18	69.18	69.18	5.39	1.44e-05	5.34	6.85	7.53e-12	2.58e-11		15.75	245	4	4	15.75	15.75	84.93	245	18	19	84.93	84.93
SAGE4contig_1263	435.98	435.98	435.98	3.47	9.05e-05	3.44	15.39	0	0		176.38	93	17	17	176.38	176.38	612.37	93	52	52	612.37	612.37
SAGE4contig_1267	415.16	415.16	415.16	2.3	8.59e-05	2.28	12.65	0	0		318.52	103	21	34	318.52	318.52	733.67	103	48	69	733.67	733.67
SAGE4contig_1273	221.89	221.89	221.89	2.68	4.6e-05	2.65	9.95	0	0		132.44	102	14	14	132.44	132.44	354.33	102	31	33	354.33	354.33
SAGE4contig_1274	461.52	461.52	-461.52	-2.89	-9.76e-05	-2.92	-15.13	0	0		705.08	661	483	483	705.08	705.08	243.56	661	147	147	243.56	243.56
SAGE4contig_1277	164.1	164.1	-164.1	-3.52	-3.47e-05	-3.56	-9.65	0	0		229.11	219	30	52	229.11	229.11	65.01	219	3	13	65.01	65.01
SAGE4contig_1284	223.67	223.67	223.67	2.65	4.64e-05	2.62	9.95	0	0		135.69	64	2	9	135.69	135.69	359.36	64	3	21	359.36	359.36
SAGE4contig_1285	145.45	145.45	145.45	3.67	3.02e-05	3.63	9.04	0	0		54.54	230	13	13	54.54	54.54	199.99	230	42	42	199.99	199.99
SAGE4contig_1286	455.26	455.26	455.26	3.93	9.46e-05	3.9	16.32	0	0		155.27	174	28	28	155.27	155.27	610.54	174	97	97	610.54	610.54
SAGE4contig_1295	98.76	98.76	98.76	4.02	2.05e-05	3.99	7.65	2e-14	7.87e-14		32.66	325	8	11	32.66	32.66	131.42	325	29	39	131.42	131.42
SAGE4contig_1297	20.18	20.18	-20.18	-2.24	-4.28e-06	-2.26	-2.81	0.00488	0.00797		36.41	742	28	28	36.41	36.41	16.24	742	11	11	16.24	16.24
SAGE4contig_1299	230.17	230.17	230.17	3.57	4.78e-05	3.53	11.28	0	0		89.66	226	21	21	89.66	89.66	319.84	226	66	66	319.84	319.84
SAGE4contig_1300	36.51	36.51	-36.51	-2.06	-7.75e-06	-2.08	-3.6	0.000318	0.000601		71.1	95	2	7	71.1	71.1	34.59	95	2	3	34.59	34.59
SAGE4contig_1308	13327.7	13327.7	13327.7	4.94	0.00277	4.89	93.46	0	0		3381.82	210	172	736	3381.82	3381.82	16709.5	210	459	3204	16709.5	16709.5
SAGE4contig_1312	276.76	276.76	-276.76	-2.25	-5.87e-05	-2.27	-10.44	0	0		498.76	296	153	153	498.76	498.76	222	296	60	60	222	222
SAGE4contig_1313	220.79	220.79	220.79	2.41	4.57e-05	2.39	9.44	0	0		156.86	203	5	33	156.86	156.86	377.65	203	18	70	377.65	377.65
SAGE4contig_1319	58.82	58.82	58.82	2.77	1.22e-05	2.75	5.21	1.93e-07	4.9e-07		33.15	262	4	9	33.15	33.15	91.96	262	12	22	91.96	91.96
SAGE4contig_1322	205.92	205.92	205.92	2.27	4.26e-05	2.25	8.83	0	0		162.14	244	4	41	162.14	162.14	368.06	244	8	82	368.06	368.06
SAGE4contig_1326	44.14	44.14	44.14	6.81	9.19e-06	6.75	5.69	1.24e-08	3.45e-08		7.6	127	1	1	7.6	7.6	51.74	127	6	6	51.74	51.74
SAGE4contig_1330	305.28	305.28	305.28	2.7	6.33e-05	2.68	11.73	0	0		179.32	113	18	21	179.32	179.32	484.6	113	43	50	484.6	484.6
SAGE4contig_1331	58.1	58.1	58.1	2.07	1.2e-05	2.05	4.44	9.04e-06	2e-05		54.32	302	1	17	54.32	54.32	112.42	302	4	31	112.42	112.42
SAGE4contig_1332	70.08	70.08	70.08	6.81	1.46e-05	6.75	7.17	7.25e-13	2.62e-12		12.06	80	1	1	12.06	12.06	82.14	80	6	6	82.14	82.14
SAGE4contig_1333	1306.67	1306.67	1306.67	3	0.000271	2.97	25.33	0	0		652.34	71	6	48	652.34	652.34	1959.01	71	11	127	1959.01	1959.01
SAGE4contig_1335	91.72	91.72	91.72	3.73	1.91e-05	3.69	7.22	5.35e-13	1.95e-12		33.6	201	6	7	33.6	33.6	125.32	201	17	23	125.32	125.32
SAGE4contig_1336	151.33	151.33	151.33	5.39	3.15e-05	5.34	10.13	0	0		34.46	224	4	8	34.46	34.46	185.79	224	10	38	185.79	185.79
SAGE4contig_1339	4753.46	4753.46	4753.46	3.64	0.000987	3.61	51.62	0	0	0008152 // metabolic process (GO_REF:nd [ND])	1797.17	480	769	894	1797.17	1797.17	6550.63	480	2711	2871	6550.63	6550.63
SAGE4contig_1341	67.31	67.31	67.31	2.17	1.39e-05	2.15	4.92	8.81e-07	2.12e-06		57.69	184	11	11	57.69	57.69	125	184	21	21	125	125
SAGE4contig_135	3217.95	3217.95	3217.95	3.58	0.000668	3.54	42.22	0	0		1248.72	102	77	132	1248.72	1248.72	4466.67	102	261	416	4466.67	4466.67
SAGE4contig_1350	64.98	64.98	64.98	3.78	1.35e-05	3.75	6.1	1.07e-09	3.21e-09		23.34	124	3	3	23.34	23.34	88.32	124	7	10	88.32	88.32
SAGE4contig_1354	869.1	869.1	-869.1	-2.04	-0.000185	-2.06	-17.51	0	0		1701.31	304	536	536	1701.31	1701.31	832.2	304	231	231	832.2	832.2
SAGE4contig_1355	153.41	153.41	153.41	2.36	3.18e-05	2.34	7.8	6.22e-15	2.51e-14		112.42	103	12	12	112.42	112.42	265.82	103	25	25	265.82	265.82
SAGE4contig_1359	27.16	27.16	27.16	2.1	5.61e-06	2.08	3.06	0.00222	0.0038		24.79	506	0	13	24.79	24.79	51.95	506	2	24	51.95	51.95
SAGE4contig_1361	193.45	193.45	193.45	2.55	4.01e-05	2.53	9.1	0	0		124.51	186	24	24	124.51	124.51	317.96	186	54	54	317.96	317.96
SAGE4contig_1363	101.28	101.28	101.28	2.27	2.1e-05	2.25	6.2	5.8e-10	1.78e-09		79.75	242	3	20	79.75	79.75	181.02	242	10	40	181.02	181.02
SAGE4contig_1365	69.84	69.84	69.84	3.03	1.45e-05	3	5.87	4.26e-09	1.23e-08		34.46	84	3	3	34.46	34.46	104.3	84	6	8	104.3	104.3
SAGE4contig_1371	206.7	206.7	-206.7	-2.07	-4.39e-05	-2.09	-8.6	0	0		400.41	294	122	122	400.41	400.41	193.71	294	52	52	193.71	193.71
SAGE4contig_1374	1156.58	1156.58	1156.58	3.16	0.00024	3.13	24.29	0	0		535.01	101	25	56	535.01	535.01	1691.59	101	90	156	1691.59	1691.59
SAGE4contig_138	193.28	193.28	193.28	20.43	4.03e-05	20.24	13.17	0	0		9.95	97	1	1	9.95	9.95	203.23	97	14	18	203.23	203.23
SAGE4contig_1382	29.19	29.19	29.19	3.78	6.06e-06	3.75	4.09	4.35e-05	8.99e-05		10.49	276	2	3	10.49	10.49	39.68	276	6	10	39.68	39.68
SAGE4contig_1383	371.37	371.37	371.37	2.1	7.67e-05	2.08	11.31	0	0		339.03	148	22	52	339.03	339.03	710.4	148	41	96	710.4	710.4
SAGE4contig_1386	258.43	258.43	-258.43	-2.6	-5.47e-05	-2.63	-10.83	0	0		419.83	285	124	124	419.83	419.83	161.4	285	42	42	161.4	161.4
SAGE4contig_1389	595.24	595.24	595.24	2.15	0.000123	2.13	14.55	0	0		517.76	123	32	66	517.76	517.76	1113	123	63	125	1113	1113
SAGE4contig_1390	785.77	785.77	785.77	4.85	0.000163	4.8	22.58	0	0		204.12	104	0	22	204.12	204.12	989.89	104	3	94	989.89	989.89
SAGE4contig_1392	44.61	44.61	44.61	2.19	9.23e-06	2.17	4.03	5.51e-05	0.000113		37.35	775	22	30	37.35	37.35	81.96	775	43	58	81.96	81.96
SAGE4contig_1395	34.93	34.93	34.93	6.81	7.27e-06	6.75	5.07	4.08e-07	1.01e-06		6.01	321	1	2	6.01	6.01	40.94	321	2	12	40.94	40.94
SAGE4contig_1396	94.75	94.75	-94.75	-4.92	-2e-05	-4.97	-7.98	1.44e-15	6e-15	0030001 // metal ion transport (GO_REF:nd [ND])	118.89	771	87	95	118.89	118.89	24.15	771	15	17	24.15	24.15
SAGE4contig_1397	183.04	183.04	183.04	2.13	3.78e-05	2.11	8.03	8.88e-16	3.73e-15		161.64	197	1	33	161.64	161.64	344.68	197	2	62	344.68	344.68
SAGE4contig_1399	1143.68	1143.68	-1143.68	-8.58	-0.000241	-8.66	-30.26	0	0	0042542 // response to hydrogen peroxide (GO_REF:nd [ND]) /// 0010188 // response to microbial phytotoxin (GO_REF:nd [ND]) /// 0006511 // ubiquitin-dependent protein catabolic process (GO_REF:nd [ND]) /// 0006662 // glycerol ether metabolic process (GO_REF:nd [ND]) /// 0045454 // cell redox homeostasis (GO_REF:nd [ND]) /// 0046686 // response to cadmium ion (GO_REF:nd [ND]) /// 0050832 // defense…	1294.54	363	469	487	1294.54	1294.54	150.85	363	48	50	150.85	150.85
SAGE4contig_1407	940.71	940.71	940.71	2.62	0.000195	2.59	20.29	0	0		581.69	141	81	85	581.69	581.69	1522.4	141	184	196	1522.4	1522.4
SAGE4contig_1408	212.78	212.78	212.78	2.2	4.4e-05	2.18	8.82	0	0		177.46	87	0	16	177.46	177.46	390.24	87	0	31	390.24	390.24
SAGE4contig_141	78.67	78.67	78.67	3.41	1.63e-05	3.37	6.5	8.18e-11	2.65e-10		32.71	236	4	8	32.71	32.71	111.38	236	12	24	111.38	111.38
SAGE4contig_1419	39.05	39.05	-39.05	-2.29	-8.28e-06	-2.31	-3.96	7.47e-05	0.000151	0055085 // transmembrane transport (GO_REF:nd [ND]) /// 0043132 // NAD transport (GO_REF:nd [ND]) /// 0006839 // mitochondrial transport (GO_REF:nd [ND])	69.3	724	24	52	69.3	69.3	30.25	724	13	20	30.25	30.25
SAGE4contig_142	1762.23	1762.23	1762.23	2.89	0.000366	2.86	28.97	0	0		934.25	409	396	396	934.25	934.25	2696.48	409	1007	1007	2696.48	2696.48
SAGE4contig_1420	32.23	32.23	32.23	3.41	6.69e-06	3.37	4.16	3.2e-05	6.7e-05		13.4	288	4	4	13.4	13.4	45.63	288	12	12	45.63	45.63
SAGE4contig_1424	141.92	141.92	-141.92	-2.56	-3e-05	-2.58	-7.96	1.67e-15	6.9e-15		233.19	120	21	29	233.19	233.19	91.27	120	8	10	91.27	91.27
SAGE4contig_1428	216.52	216.52	-216.52	-3.01	-4.58e-05	-3.04	-10.51	0	0	0006821 // chloride transport (GO_REF:nd [ND]) /// 0055085 // transmembrane transport (GO_REF:nd [ND])	324.4	467	157	157	324.4	324.4	107.88	467	46	46	107.88	107.88
SAGE4contig_1433	257.66	257.66	-257.66	-2.07	-5.47e-05	-2.09	-9.61	0	0		498.37	91	47	47	498.37	498.37	240.7	91	19	20	240.7	240.7
SAGE4contig_1434	80.83	80.83	80.83	2.4	1.67e-05	2.37	5.7	1.21e-08	3.37e-08		57.9	150	9	9	57.9	57.9	138.72	150	19	19	138.72	138.72
SAGE4contig_1444	161.19	161.19	161.19	2.84	3.34e-05	2.81	8.7	0	0		87.72	88	8	8	87.72	87.72	248.91	88	20	20	248.91	248.91
SAGE4contig_1447	74.25	74.25	74.25	∞	1.55e-05	∞	8.58	0	0		0	118	0	0	0	0	74.25	118	4	8	74.25	74.25
SAGE4contig_1453	125.37	125.37	125.37	2.32	2.59e-05	2.3	6.98	2.88e-12	1.01e-11		94.69	214	14	21	94.69	94.69	220.06	214	23	43	220.06	220.06
SAGE4contig_1454	77.92	77.92	77.92	18.16	1.62e-05	17.99	8.31	0	0		4.54	425	2	2	4.54	4.54	82.46	425	21	32	82.46	82.46
SAGE4contig_1458	51.57	51.57	51.57	3.41	1.07e-05	3.37	5.26	1.44e-07	3.68e-07		21.44	90	2	2	21.44	21.44	73.01	90	6	6	73.01	73.01
SAGE4contig_146	1539.37	1539.37	-1539.37	-2.44	-0.000326	-2.46	-25.67	0	0		2609.67	88	238	238	2609.67	2609.67	1070.3	88	86	86	1070.3	1070.3
SAGE4contig_1463	319.65	319.65	319.65	2.9	6.63e-05	2.87	12.35	0	0		168.57	166	23	29	168.57	168.57	488.22	166	54	74	488.22	488.22
SAGE4contig_1469	192.22	192.22	192.22	4.22	4e-05	4.18	10.8	0	0		59.77	113	7	7	59.77	59.77	251.99	113	20	26	251.99	251.99
SAGE4contig_1475	45.5	45.5	-45.5	-2.42	-9.64e-06	-2.45	-4.4	1.09e-05	2.39e-05		77.48	137	3	11	77.48	77.48	31.98	137	2	4	31.98	31.98
SAGE4contig_1479	136.6	136.6	136.6	4.16	2.84e-05	4.12	9.08	0	0		43.21	67	1	3	43.21	43.21	179.81	67	2	11	179.81	179.81
SAGE4contig_1480	145.68	145.68	145.68	2.32	3.02e-05	2.3	7.52	5.51e-14	2.11e-13		110.41	201	12	23	110.41	110.41	256.09	201	30	47	256.09	256.09
SAGE4contig_1484	53.51	53.51	-53.51	-3.52	-1.13e-05	-3.56	-5.51	3.59e-08	9.58e-08		74.7	155	12	12	74.7	74.7	21.2	155	3	3	21.2	21.2
SAGE4contig_1485	253.6	253.6	-253.6	-2.28	-5.38e-05	-2.3	-10.07	0	0		451.67	94	44	44	451.67	451.67	198.07	94	17	17	198.07	198.07
SAGE4contig_1490	14162.6	14162.6	-14162.6	-47.39	-0.00298	-47.83	-117.19	0	0		14468	165	2474	2474	14468	14468	305.33	165	46	46	305.33	305.33
SAGE4contig_1496	207.62	207.62	-207.62	-2.1	-4.41e-05	-2.12	-8.7	0	0		396.19	151	62	62	396.19	396.19	188.58	151	26	26	188.58	188.58
SAGE4contig_1501	208.03	208.03	208.03	2.43	4.31e-05	2.41	9.21	0	0		145.26	93	9	14	145.26	145.26	353.29	93	12	30	353.29	353.29
SAGE4contig_1506	448.5	448.5	-448.5	-3	-9.48e-05	-3.03	-15.12	0	0		672.52	132	77	92	672.52	672.52	224.02	132	24	27	224.02	224.02
SAGE4contig_1508	307.63	307.63	-307.63	-2.43	-6.52e-05	-2.46	-11.46	0	0	0009637 // response to blue light (GO_REF:nd [ND]) /// 0010155 // regulation of proton transport (GO_REF:nd [ND]) /// 0009414 // response to water deprivation (GO_REF:nd [ND]) /// 0009744 // response to sucrose stimulus (GO_REF:nd [ND]) /// 0010117 // photoprotection (GO_REF:nd [ND]) /// 0009644 // response to high light intensity (GO_REF:nd [ND]) /// 0071484 // cellular response to light intensi…	522.31	1005	269	544	522.31	522.31	214.68	1005	72	197	214.68	214.68
SAGE4contig_1519	496.71	496.71	-496.71	-8.37	-0.000105	-8.45	-19.89	0	0		564.11	65	21	38	564.11	564.11	67.4	65	3	4	67.4	67.4
SAGE4contig_1520	1186.23	1186.23	1186.23	2.1	0.000245	2.08	20.26	0	0		1076.57	121	130	135	1076.57	1076.57	2262.8	121	248	250	2262.8	2262.8
SAGE4contig_1521	138.88	138.88	138.88	2.18	2.87e-05	2.16	7.08	1.45e-12	5.17e-12		118.15	98	12	12	118.15	118.15	257.04	98	23	23	257.04	257.04
SAGE4contig_1523	54.82	54.82	-54.82	-2.04	-1.16e-05	-2.06	-4.39	1.12e-05	2.46e-05		107.46	853	95	95	107.46	107.46	52.64	853	39	41	52.64	52.64
SAGE4contig_1526	267.14	267.14	-267.14	-4.15	-5.64e-05	-4.19	-12.88	0	0		351.85	362	111	132	351.85	351.85	84.71	362	27	28	84.71	84.71
SAGE4contig_1533	88.3	88.3	-88.3	-3.47	-1.87e-05	-3.5	-7.04	1.86e-12	6.6e-12		124.06	490	63	63	124.06	124.06	35.76	490	16	16	35.76	35.76
SAGE4contig_1534	35.16	35.16	35.16	2.23	7.27e-06	2.21	3.61	0.000305	0.000579		28.67	875	23	26	28.67	28.67	63.83	875	39	51	63.83	63.83
SAGE4contig_1537	240.84	240.84	-240.84	-6.39	-5.08e-05	-6.45	-13.34	0	0		285.54	294	87	87	285.54	285.54	44.7	294	12	12	44.7	44.7
SAGE4contig_154	2232.38	2232.38	2232.38	2.47	0.000462	2.44	30.4	0	0		1522.38	817	124	1289	1522.38	1522.38	3754.76	817	387	2801	3754.76	3754.76
SAGE4contig_1550	405.07	405.07	405.07	2.03	8.37e-05	2.01	11.58	0	0		392.86	140	0	57	392.86	392.86	797.93	140	0	102	797.93	797.93
SAGE4contig_1551	77.55	77.55	-77.55	-3.68	-1.64e-05	-3.72	-6.72	1.8e-11	6.05e-11	0016036 // cellular response to phosphate starvation (GO_REF:nd [ND]) /// 0006164 // purine nucleotide biosynthetic process (GO_REF:nd [ND]) /// 0001510 // RNA methylation (GO_REF:nd [ND]) /// 0006526 // arginine biosynthetic process (GO_REF:nd [ND]) /// 0006543 // glutamine catabolic process (GO_REF:nd [ND]) /// 0070409 // carbamoyl phosphate biosynthetic process (GO_REF:nd [ND]) /// 0044205 // …	106.44	417	38	46	106.44	106.44	28.89	417	4	11	28.89	28.89
SAGE4contig_1553	956.09	956.09	956.09	3.97	0.000199	3.94	23.72	0	0		321.64	84	14	28	321.64	321.64	1277.73	84	32	98	1277.73	1277.73
SAGE4contig_1554	144.59	144.59	144.59	2.65	3e-05	2.62	8	1.33e-15	5.54e-15		87.72	66	6	6	87.72	87.72	232.31	66	8	14	232.31	232.31
SAGE4contig_1556	568.98	568.98	-568.98	-2.84	-0.00012	-2.87	-16.67	0	0		878.38	223	158	203	878.38	878.38	309.4	223	50	63	309.4	309.4
SAGE4contig_1557	192.6	192.6	192.6	2.71	3.99e-05	2.69	9.33	0	0	0006096 // glycolysis (GO_REF:nd [ND]) /// 0006098 // pentose-phosphate shunt (GO_REF:nd [ND]) /// 0006573 // valine metabolic process (GO_REF:nd [ND])	112.54	463	51	54	112.54	112.54	305.14	463	125	129	305.14	305.14
SAGE4contig_1564	640.38	640.38	640.38	4.09	0.000133	4.05	19.56	0	0		207.51	93	18	20	207.51	207.51	847.89	93	70	72	847.89	847.89
SAGE4contig_1566	163.66	163.66	163.66	5.3	3.4e-05	5.25	10.49	0	0		38.09	76	2	3	38.09	38.09	201.75	76	11	14	201.75	201.75
SAGE4contig_1568	274.06	274.06	274.06	5.24	5.7e-05	5.19	13.55	0	0		64.66	194	0	13	64.66	64.66	338.72	194	0	60	338.72	338.72
SAGE4contig_1577	123.04	123.04	123.04	2.95	2.55e-05	2.92	7.72	1.15e-14	4.59e-14		63.07	153	4	10	63.07	63.07	186.11	153	6	26	186.11	186.11
SAGE4contig_1578	148.29	148.29	148.29	7.38	3.09e-05	7.31	10.56	0	0		23.25	83	2	2	23.25	23.25	171.54	83	13	13	171.54	171.54
SAGE4contig_1579	1074.62	1074.62	-1074.62	-6	-0.000227	-6.06	-27.89	0	0		1289.57	107	143	143	1289.57	1289.57	214.94	107	21	21	214.94	214.94
SAGE4contig_1581	164.62	164.62	-164.62	-3.36	-3.48e-05	-3.4	-9.53	0	0		234.26	346	19	84	234.26	234.26	69.64	346	8	22	69.64	69.64
SAGE4contig_1584	61.09	61.09	61.09	3.18	1.27e-05	3.15	5.59	2.24e-08	6.07e-08		28.05	344	1	10	28.05	28.05	89.14	344	6	28	89.14	89.14
SAGE4contig_1586	50.58	50.58	50.58	2.14	1.05e-05	2.12	4.23	2.35e-05	5e-05		44.4	565	22	26	44.4	44.4	94.98	565	43	49	94.98	94.98
SAGE4contig_1588	348.07	348.07	348.07	2.5	7.21e-05	2.47	12.07	0	0		232.51	83	6	20	232.51	232.51	580.58	83	22	44	580.58	580.58
SAGE4contig_1589	84.97	84.97	84.97	2.5	1.76e-05	2.47	5.96	2.45e-09	7.21e-09		56.76	85	5	5	56.76	56.76	141.73	85	11	11	141.73	141.73
SAGE4contig_1590	357.01	357.01	-357.01	-2.7	-7.55e-05	-2.72	-12.93	0	0	0055114 // oxidation-reduction process (GO_REF:nd [ND]) /// 0019253 // reductive pentose-phosphate cycle (GO_REF:nd [ND]) /// 0009853 // photorespiration (GO_REF:nd [ND])	567.44	687	399	404	567.44	567.44	210.43	687	130	132	210.43	210.43
SAGE4contig_1591	378.3	378.3	-378.3	-2.06	-8.03e-05	-2.08	-11.62	0	0		734	117	80	89	734	734	355.7	117	30	38	355.7	355.7
SAGE4contig_1595	219.01	219.01	219.01	9.76	4.56e-05	9.67	13.28	0	0		25	193	5	5	25	25	244.01	193	43	43	244.01	244.01
SAGE4contig_1597	290.8	290.8	-290.8	-2.52	-6.16e-05	-2.54	-11.32	0	0		482.46	80	33	40	482.46	482.46	191.66	80	12	14	191.66	191.66
SAGE4contig_16	51550.7	51550.7	-51550.7	-15.96	-0.01	-16.11	-215.04	0	0		54996.2	226	12881	12881	54996.2	54996.2	3445.5	226	711	711	3445.5	3445.5
SAGE4contig_160	36.95	36.95	36.95	3.41	7.67e-06	3.37	4.45	8.47e-06	1.88e-05		15.36	314	4	5	15.36	15.36	52.32	314	6	15	52.32	52.32
SAGE4contig_1603	4673.33	4673.33	4673.33	7.75	0.000973	7.68	59.7	0	0		692.01	99	6	71	692.01	692.01	5365.35	99	28	485	5365.35	5365.35
SAGE4contig_1614	39.95	39.95	39.95	4.54	8.31e-06	4.5	5.02	5.29e-07	1.3e-06	0008272 // sulfate transport (GO_REF:nd [ND]) /// 0055085 // transmembrane transport (GO_REF:nd [ND]) /// 0009630 // gravitropism (GO_REF:nd [ND])	11.29	342	3	4	11.29	11.29	51.24	342	6	16	51.24	51.24
SAGE4contig_1617	130.58	130.58	130.58	2.06	2.7e-05	2.04	6.63	3.4e-11	1.12e-10		123.51	125	16	16	123.51	123.51	254.09	125	29	29	254.09	254.09
SAGE4contig_1622	230.6	230.6	230.6	4.82	4.8e-05	4.78	12.22	0	0		60.31	64	4	4	60.31	60.31	290.91	64	17	17	290.91	290.91
SAGE4contig_1623	61.97	61.97	61.97	2.65	1.28e-05	2.62	5.24	1.64e-07	4.18e-07		37.59	154	2	6	37.59	37.59	99.56	154	5	14	99.56	99.56
SAGE4contig_1626	44.85	44.85	44.85	2.36	9.28e-06	2.34	4.21	2.53e-05	5.36e-05		32.95	732	25	25	32.95	32.95	77.8	732	50	52	77.8	77.8
SAGE4contig_1627	136.3	136.3	136.3	2.55	2.82e-05	2.53	7.64	2.22e-14	8.73e-14		87.72	176	15	16	87.72	87.72	224.02	176	33	36	224.02	224.02
SAGE4contig_1636	145.95	145.95	145.95	3.29	3.03e-05	3.26	8.75	0	0		63.69	303	1	20	63.69	63.69	209.64	303	7	58	209.64	209.64
SAGE4contig_1639	1300.53	1300.53	1300.53	3.12	0.00027	3.09	25.62	0	0		614.53	179	55	114	614.53	614.53	1915.06	179	137	313	1915.06	1915.06
SAGE4contig_1644	3169.72	3169.72	-3169.72	-6.79	-0.000668	-6.85	-48.86	0	0		3717.32	122	57	470	3717.32	3717.32	547.6	122	12	61	547.6	547.6
SAGE4contig_1645	250.75	250.75	250.75	4.16	5.21e-05	4.12	12.3	0	0		79.31	73	1	6	79.31	79.31	330.06	73	4	22	330.06	330.06
SAGE4contig_1647	45.29	45.29	-45.29	-2.88	-9.58e-06	-2.91	-4.73	2.22e-06	5.17e-06	0006499 // N-terminal protein myristoylation (GO_REF:nd [ND]) /// 0006486 // protein glycosylation (GO_REF:nd [ND])	69.34	501	36	36	69.34	69.34	24.05	501	11	11	24.05	24.05
SAGE4contig_1653	267.12	267.12	-267.12	-9.19	-5.63e-05	-9.28	-14.74	0	0		299.74	235	18	73	299.74	299.74	32.62	235	1	7	32.62	32.62
SAGE4contig_1655	1349.7	1349.7	1349.7	2.29	0.000279	2.26	22.71	0	0		1050.06	68	51	74	1050.06	1050.06	2399.76	68	96	149	2399.76	2399.76
SAGE4contig_1656	36.52	36.52	-36.52	-8.37	-7.7e-06	-8.45	-5.39	6.97e-08	1.83e-07	0006508 // proteolysis (GO_REF:nd [ND]) /// 0046686 // response to cadmium ion (GO_REF:nd [ND])	41.48	442	11	19	41.48	41.48	4.96	442	2	2	4.96	4.96
SAGE4contig_1658	247.44	247.44	247.44	2.4	5.12e-05	2.37	9.97	0	0		177.23	98	9	18	177.23	177.23	424.67	98	13	38	424.67	424.67
SAGE4contig_1659	4634.11	4634.11	4634.11	2.55	0.00096	2.53	44.56	0	0	0008152 // metabolic process (GO_REF:nd [ND])	2980.41	169	500	522	2980.41	2980.41	7614.52	169	1154	1175	7614.52	7614.52
SAGE4contig_166	41.81	41.81	-41.81	-2.2	-8.87e-06	-2.22	-4.01	6.01e-05	0.000122		76.58	63	2	5	76.58	76.58	34.77	63	1	2	34.77	34.77
SAGE4contig_1662	145.91	145.91	145.91	2.5	3.02e-05	2.47	7.82	5.33e-15	2.16e-14		97.47	99	7	10	97.47	97.47	243.38	99	14	22	243.38	243.38
SAGE4contig_1664	209.23	209.23	209.23	2.27	4.33e-05	2.25	8.91	0	0		164.74	82	0	14	164.74	164.74	373.97	82	1	28	373.97	373.97
SAGE4contig_1665	56.24	56.24	56.24	3.97	1.17e-05	3.94	5.75	8.78e-09	2.47e-08		18.92	102	2	2	18.92	18.92	75.16	102	6	7	75.16	75.16
SAGE4contig_1677	2971.14	2971.14	-2971.14	-4.58	-0.000627	-4.62	-43.99	0	0	0006508 // proteolysis (GO_REF:nd [ND])	3801.31	281	1087	1107	3801.31	3801.31	830.17	281	211	213	830.17	830.17
SAGE4contig_1680	55.78	55.78	-55.78	-2.08	-1.18e-05	-2.1	-4.48	7.55e-06	1.68e-05		107.58	296	33	33	107.58	107.58	51.8	296	14	14	51.8	51.8
SAGE4contig_1688	185.5	185.5	185.5	2.35	3.84e-05	2.32	8.54	0	0		137.85	105	15	15	137.85	137.85	323.34	105	31	31	323.34	323.34
SAGE4contig_169	6570.52	6570.52	6570.52	3.42	0.00136	3.39	59.49	0	0		2717.02	152	191	428	2717.02	2717.02	9287.54	152	472	1289	9287.54	9287.54
SAGE4contig_1691	25.33	25.33	-25.33	-2.64	-5.36e-06	-2.67	-3.42	0.000636	0.00117	0009409 // response to cold (GO_REF:nd [ND]) /// 0005975 // carbohydrate metabolic process (GO_REF:nd [ND]) /// 0042742 // defense response to bacterium (GO_REF:nd [ND]) /// 0042777 // plasma membrane ATP synthesis coupled proton transport (GO_REF:nd [ND]) /// 0006979 // response to oxidative stress (GO_REF:nd [ND]) /// 0015991 // ATP hydrolysis coupled proton transport (GO_REF:nd [ND])	40.75	6109	228	258	40.75	40.75	15.42	6109	76	86	15.42	15.42
SAGE4contig_1692	145.1	145.1	145.1	2.48	3.01e-05	2.45	7.76	8.44e-15	3.39e-14		98.28	108	11	11	98.28	98.28	243.38	108	24	24	243.38	243.38
SAGE4contig_170	178.71	178.71	-178.71	-2.07	-3.79e-05	-2.09	-8	1.22e-15	5.11e-15		345.47	243	56	87	345.47	345.47	166.76	243	14	37	166.76	166.76
SAGE4contig_1700	38.69	38.69	-38.69	-9.69	-8.15e-06	-9.78	-5.64	1.69e-08	4.63e-08	0006508 // proteolysis (GO_REF:nd [ND]) /// 0009611 // response to wounding (GO_REF:nd [ND])	43.15	246	11	11	43.15	43.15	4.45	246	1	1	4.45	4.45
SAGE4contig_1706	229.8	229.8	-229.8	-2.26	-4.87e-05	-2.28	-9.55	0	0		411.74	307	95	131	411.74	411.74	181.94	307	25	51	181.94	181.94
SAGE4contig_1709	253.85	253.85	253.85	3.03	5.27e-05	3	11.2	0	0		125.25	208	19	27	125.25	125.25	379.11	208	51	72	379.11	379.11
SAGE4contig_1725	96.45	96.45	96.45	2.41	2e-05	2.39	6.25	4.21e-10	1.3e-09		68.31	113	0	8	68.31	68.31	164.76	113	2	17	164.76	164.76
SAGE4contig_1727	548.13	548.13	-548.13	-2.11	-0.000116	-2.13	-14.17	0	0		1042.74	62	67	67	1042.74	1042.74	494.6	62	28	28	494.6	494.6
SAGE4contig_1728	114.78	114.78	114.78	2.55	2.38e-05	2.53	7.01	2.42e-12	8.53e-12		73.87	209	9	16	73.87	73.87	188.65	209	20	36	188.65	188.65
SAGE4contig_1739	628.43	628.43	628.43	4.03	0.000131	3.99	19.31	0	0		207.37	228	48	49	207.37	207.37	835.81	228	173	174	835.81	835.81
SAGE4contig_1740	763.07	763.07	-763.07	-7.44	-0.000161	-7.52	-24.28	0	0		881.47	370	338	338	881.47	881.47	118.4	370	39	40	118.4	118.4
SAGE4contig_1741	33.49	33.49	33.49	4.54	6.96e-06	4.5	4.59	4.39e-06	9.98e-06		9.46	102	1	1	9.46	9.46	42.95	102	4	4	42.95	42.95
SAGE4contig_1744	57.58	57.58	-57.58	-2.27	-1.22e-05	-2.29	-4.78	1.74e-06	4.09e-06		103.08	337	29	36	103.08	103.08	45.5	337	12	14	45.5	45.5
SAGE4contig_1748	578.56	578.56	578.56	4.19	0.00012	4.15	18.71	0	0		181.63	85	16	16	181.63	181.63	760.19	85	59	59	760.19	760.19
SAGE4contig_1752	81.34	81.34	81.34	2.41	1.68e-05	2.39	5.74	9.72e-09	2.73e-08		57.61	134	8	8	57.61	57.61	138.94	134	17	17	138.94	138.94
SAGE4contig_1753	40.06	40.06	40.06	4.41	8.33e-06	4.37	4.99	6.07e-07	1.48e-06		11.74	740	9	9	11.74	11.74	51.8	740	29	35	51.8	51.8
SAGE4contig_1762	258.9	258.9	-258.9	-2.24	-5.49e-05	-2.26	-10.07	0	0		468.27	68	31	33	468.27	468.27	209.38	68	11	13	209.38	209.38
SAGE4contig_1763	44.77	44.77	44.77	13.62	9.33e-06	13.49	6.18	6.3e-10	1.93e-09		3.55	272	1	1	3.55	3.55	48.32	272	4	12	48.32	48.32
SAGE4contig_1767	831.97	831.97	831.97	28.38	0.000173	28.11	27.71	0	0		30.39	127	3	4	30.39	30.39	862.36	127	81	100	862.36	862.36
SAGE4contig_1768	917.31	917.31	-917.31	-5.61	-0.000193	-5.66	-25.46	0	0		1116.44	363	409	420	1116.44	1116.44	199.13	363	57	66	199.13	199.13
SAGE4contig_1769	83	83	83	2.12	1.72e-05	2.1	5.39	7.04e-08	1.85e-07		73.98	300	23	23	73.98	73.98	156.98	300	43	43	156.98	156.98
SAGE4contig_178	779.01	779.01	779.01	2.83	0.000162	2.8	19.1	0	0		425.7	170	3	75	425.7	425.7	1204.71	170	3	187	1204.71	1204.71
SAGE4contig_1780	220.09	220.09	220.09	2.11	4.55e-05	2.09	8.74	0	0		198.66	68	14	14	198.66	198.66	418.75	68	26	26	418.75	418.75
SAGE4contig_1781	164.46	164.46	-164.46	-9.28	-3.46e-05	-9.36	-11.58	0	0	0009560 // embryo sac egg cell differentiation (GO_REF:nd [ND])	184.33	937	132	179	184.33	184.33	19.87	937	15	17	19.87	19.87
SAGE4contig_1782	122.09	122.09	122.09	3.69	2.54e-05	3.65	8.3	0	0		45.41	85	0	4	45.41	45.41	167.5	85	1	13	167.5	167.5
SAGE4contig_1784	23.27	23.27	23.27	2.27	4.81e-06	2.25	2.97	0.00298	0.005		18.32	158	1	3	18.32	18.32	41.59	158	1	6	41.59	41.59
SAGE4contig_1786	57.1	57.1	57.1	5.68	1.19e-05	5.62	6.28	3.35e-10	1.04e-09		12.21	79	1	1	12.21	12.21	69.32	79	5	5	69.32	69.32
SAGE4contig_1787	77.62	77.62	-77.62	-3.96	-1.64e-05	-4	-6.86	6.8e-12	2.34e-11		103.8	251	22	27	103.8	103.8	26.18	251	6	6	26.18	26.18
SAGE4contig_1790	91.39	91.39	91.39	2.95	1.9e-05	2.92	6.65	2.86e-11	9.47e-11		46.84	103	5	5	46.84	46.84	138.23	103	13	13	138.23	138.23
SAGE4contig_1791	82.01	82.01	82.01	2.49	1.7e-05	2.46	5.85	4.95e-09	1.42e-08		55.14	1645	15	94	55.14	55.14	137.15	1645	33	206	137.15	137.15
SAGE4contig_1793	166.71	166.71	166.71	2.48	3.45e-05	2.45	8.32	0	0		112.92	94	11	11	112.92	112.92	279.62	94	24	24	279.62	279.62
SAGE4contig_1794	83.27	83.27	83.27	3.32	1.73e-05	3.29	6.63	3.32e-11	1.1e-10		35.83	377	14	14	35.83	35.83	119.11	377	40	41	119.11	119.11
SAGE4contig_1796	942.76	942.76	-942.76	-2.05	-0.0002	-2.07	-18.29	0	0		1836.66	321	469	611	1836.66	1836.66	893.9	321	162	262	893.9	893.9
SAGE4contig_1797	605.55	605.55	605.55	5.75	0.000126	5.69	20.5	0	0		127.59	121	16	16	127.59	127.59	733.15	121	81	81	733.15	733.15
SAGE4contig_1798	90.64	90.64	-90.64	-3.52	-1.91e-05	-3.56	-7.17	7.42e-13	2.68e-12		126.55	61	3	8	126.55	126.55	35.91	61	2	2	35.91	35.91
SAGE4contig_1806	453.93	453.93	-453.93	-8.15	-9.57e-05	-8.23	-18.95	0	0	0016310 // phosphorylation (GO_REF:nd [ND])	517.42	345	185	185	517.42	517.42	63.49	345	20	20	63.49	63.49
SAGE4contig_181	3730.24	3730.24	3730.24	4	0.000775	3.97	46.96	0	0		1242.2	87	51	112	1242.2	1242.2	4972.43	87	70	395	4972.43	4972.43
SAGE4contig_1815	174.61	174.61	174.61	2.19	3.61e-05	2.17	7.98	1.33e-15	5.54e-15		146.2	99	7	15	146.2	146.2	320.81	99	14	29	320.81	320.81
SAGE4contig_1817	94.95	94.95	94.95	2.04	1.96e-05	2.02	5.63	1.84e-08	5.04e-08		91.03	106	5	10	91.03	91.03	185.98	106	6	18	185.98	185.98
SAGE4contig_1820	315.34	315.34	-315.34	-3.89	-6.66e-05	-3.93	-13.76	0	0		424.41	241	71	106	424.41	424.41	109.06	241	14	24	109.06	109.06
SAGE4contig_1821	31.93	31.93	31.93	2.27	6.61e-06	2.25	3.48	0.000503	0.000933		25.14	307	2	8	25.14	25.14	57.08	307	7	16	57.08	57.08
SAGE4contig_1822	386.6	386.6	386.6	10.22	8.05e-05	10.12	17.72	0	0		41.95	115	5	5	41.95	41.95	428.55	115	45	45	428.55	428.55
SAGE4contig_1826	1646.32	1646.32	-1646.32	-2.49	-0.000349	-2.51	-26.79	0	0		2753.82	178	506	508	2753.82	2753.82	1107.5	178	180	180	1107.5	1107.5
SAGE4contig_1828	20.56	20.56	-20.56	-4.7	-4.34e-06	-4.74	-3.68	0.000233	0.000447		26.12	591	16	16	26.12	26.12	5.56	591	3	3	5.56	5.56
SAGE4contig_1833	232.83	232.83	232.83	3.28	4.83e-05	3.25	11.04	0	0		102.17	85	5	9	102.17	102.17	335	85	9	26	335	335
SAGE4contig_1836	510.91	510.91	510.91	2.71	0.000106	2.69	15.2	0	0		298.39	249	64	77	298.39	298.39	809.3	249	138	184	809.3	809.3
SAGE4contig_1844	654.81	654.81	-654.81	-2.81	-0.000139	-2.84	-17.81	0	0		1016.61	112	118	118	1016.61	1016.61	361.81	112	37	37	361.81	361.81
SAGE4contig_1845	146.75	146.75	-146.75	-3.4	-3.1e-05	-3.43	-9.03	0	0	0006672 // ceramide metabolic process (GO_REF:nd [ND])	207.83	520	77	112	207.83	207.83	61.08	520	22	29	61.08	61.08
SAGE4contig_1849	226.32	226.32	226.32	4.41	4.7e-05	4.37	11.86	0	0		66.29	131	9	9	66.29	66.29	292.61	131	35	35	292.61	292.61
SAGE4contig_1852	129.1	129.1	-129.1	-3.02	-2.73e-05	-3.05	-8.13	4.44e-16	1.89e-15		192.98	240	48	48	192.98	192.98	63.89	240	14	14	63.89	63.89
SAGE4contig_1854	750.65	750.65	-750.65	-2.09	-0.000159	-2.11	-16.48	0	0		1440.77	73	104	109	1440.77	1440.77	690.12	73	45	46	690.12	690.12
SAGE4contig_1855	316.61	316.61	316.61	2.5	6.56e-05	2.48	11.53	0	0		210.4	133	29	29	210.4	210.4	527.01	133	64	64	527.01	527.01
SAGE4contig_1856	211.5	211.5	211.5	2.97	4.39e-05	2.94	10.14	0	0		107.6	278	26	31	107.6	107.6	319.1	278	69	81	319.1	319.1
SAGE4contig_1857	447	447	-447	-2.36	-9.47e-05	-2.39	-13.62	0	0		774.75	137	57	110	774.75	774.75	327.76	137	27	41	327.76	327.76
SAGE4contig_1860	2200.09	2200.09	-2200.09	-2.08	-0.000467	-2.1	-28.17	0	0		4235.41	113	483	496	4235.41	4235.41	2035.32	113	206	210	2035.32	2035.32
SAGE4contig_1861	78.59	78.59	78.59	6.81	1.64e-05	6.75	7.6	3.02e-14	1.18e-13		13.53	214	0	3	13.53	13.53	92.12	214	2	18	92.12	92.12
SAGE4contig_1863	48.52	48.52	48.52	7.38	1.01e-05	7.31	6.04	1.54e-09	4.61e-09		7.61	761	0	6	7.61	7.61	56.13	761	4	39	56.13	56.13
SAGE4contig_1864	411.5	411.5	411.5	5.55	8.56e-05	5.5	16.79	0	0		90.46	96	5	9	90.46	90.46	501.96	96	10	44	501.96	501.96
SAGE4contig_1868	1048.06	1048.06	-1048.06	-3.42	-0.000221	-3.45	-24.16	0	0		1481.04	86	132	132	1481.04	1481.04	432.98	86	34	34	432.98	432.98
SAGE4contig_1869	180.15	180.15	180.15	6.29	3.75e-05	6.23	11.36	0	0		34.06	680	3	24	34.06	34.06	214.21	680	4	133	214.21	214.21
SAGE4contig_1872	149.11	149.11	-149.11	-3.36	-3.15e-05	-3.4	-9.07	0	0		212.18	191	38	42	212.18	212.18	63.07	191	11	11	63.07	63.07
SAGE4contig_1877	222.81	222.81	222.81	2.27	4.61e-05	2.25	9.19	0	0		175.44	88	15	16	175.44	175.44	398.25	88	31	32	398.25	398.25
SAGE4contig_1882	115.16	115.16	-115.16	-2.27	-2.44e-05	-2.29	-6.76	1.36e-11	4.61e-11		206.16	337	72	72	206.16	206.16	91	337	28	28	91	91
SAGE4contig_1883	179.73	179.73	-179.73	-4.41	-3.79e-05	-4.45	-10.72	0	0		232.51	83	19	20	232.51	232.51	52.78	83	2	4	52.78	52.78
SAGE4contig_1884	116.27	116.27	116.27	2.84	2.41e-05	2.81	7.39	1.49e-13	5.59e-13		63.27	61	4	4	63.27	63.27	179.54	61	7	10	179.54	179.54
SAGE4contig_1886	53.03	53.03	53.03	2.08	1.1e-05	2.06	4.26	2.09e-05	4.46e-05		49.06	118	4	6	49.06	49.06	102.09	118	8	11	102.09	102.09
SAGE4contig_1888	333.59	333.59	333.59	15.61	6.95e-05	15.46	17.04	0	0		22.84	169	1	4	22.84	22.84	356.42	169	14	55	356.42	356.42
SAGE4contig_1890	492.57	492.57	-492.57	-4.32	-0.000104	-4.36	-17.67	0	0		640.89	539	358	358	640.89	640.89	148.33	539	73	73	148.33	148.33
SAGE4contig_1891	384.65	384.65	384.65	2.45	7.97e-05	2.43	12.58	0	0		264.71	113	31	31	264.71	264.71	649.36	113	67	67	649.36	649.36
SAGE4contig_1899	270.11	270.11	270.11	2.19	5.59e-05	2.17	9.92	0	0		226.15	128	29	30	226.15	226.15	496.26	128	58	58	496.26	496.26
SAGE4contig_19	130.59	130.59	130.59	2.69	2.71e-05	2.66	7.65	1.98e-14	7.8e-14		77.36	237	2	19	77.36	77.36	207.95	237	8	45	207.95	207.95
SAGE4contig_190	38.5	38.5	38.5	3.53	8e-06	3.5	4.6	4.26e-06	9.7e-06		15.21	571	5	9	15.21	15.21	53.7	571	7	28	53.7	53.7
SAGE4contig_1906	267.27	267.27	267.27	3.22	5.55e-05	3.19	11.75	0	0		120.62	96	0	12	120.62	120.62	387.88	96	0	34	387.88	387.88
SAGE4contig_1907	58.42	58.42	58.42	2.51	1.21e-05	2.49	4.96	6.94e-07	1.68e-06		38.57	1276	22	51	38.57	38.57	96.99	1276	48	113	96.99	96.99
SAGE4contig_1910	276.73	276.73	-276.73	-2.85	-5.85e-05	-2.87	-11.64	0	0		426.6	95	33	42	426.6	426.6	149.87	95	7	13	149.87	149.87
SAGE4contig_1911	857.39	857.39	857.39	2.13	0.000177	2.11	17.37	0	0		758.82	103	79	81	758.82	758.82	1616.21	103	145	152	1616.21	1616.21
SAGE4contig_1923	291.59	291.59	291.59	2.22	6.03e-05	2.2	10.37	0	0		239.8	169	42	42	239.8	239.8	531.4	169	81	82	531.4	531.4
SAGE4contig_1924	6425.45	6425.45	-6425.45	-8.7	-0.00135	-8.78	-71.87	0	0		7259.88	63	466	474	7259.88	7259.88	834.43	63	43	48	834.43	834.43
SAGE4contig_1928	110.1	110.1	110.1	5.11	2.29e-05	5.06	8.54	0	0		26.8	72	2	2	26.8	26.8	136.9	72	9	9	136.9	136.9
SAGE4contig_1929	235.6	235.6	-235.6	-10.35	-4.96e-05	-10.45	-14.01	0	0	0010197 // polar nucleus fusion (GO_REF:nd [ND]) /// 0048868 // pollen tube development (GO_REF:nd [ND])	260.79	1739	41	470	260.79	260.79	25.19	1739	10	40	25.19	25.19
SAGE4contig_1931	74.16	74.16	74.16	3.86	1.54e-05	3.82	6.55	5.64e-11	1.84e-10		25.94	372	10	10	25.94	25.94	100.1	372	34	34	100.1	100.1
SAGE4contig_1932	63.69	63.69	63.69	2.23	1.32e-05	2.21	4.87	1.13e-06	2.71e-06		51.69	560	5	30	51.69	51.69	115.39	560	5	59	115.39	115.39
SAGE4contig_1933	34.77	34.77	-34.77	-3.52	-7.34e-06	-3.56	-4.44	8.92e-06	1.98e-05		48.55	477	17	24	48.55	48.55	13.78	477	4	6	13.78	13.78
SAGE4contig_1935	906.1	906.1	-906.1	-2.66	-0.000192	-2.69	-20.5	0	0		1450.34	163	129	245	1450.34	1450.34	544.24	163	37	81	544.24	544.24
SAGE4contig_1941	32.6	32.6	32.6	4.1	6.77e-06	4.06	4.42	1e-05	2.21e-05	0006754 // ATP biosynthetic process (GO_REF:nd [ND]) /// 0015991 // ATP hydrolysis coupled proton transport (GO_REF:nd [ND])	10.52	1651	1	18	10.52	10.52	43.12	1651	2	65	43.12	43.12
SAGE4contig_1944	367.77	367.77	367.77	2.99	7.63e-05	2.96	13.42	0	0		184.59	115	22	22	184.59	184.59	552.36	115	58	58	552.36	552.36
SAGE4contig_1948	100.36	100.36	100.36	2.01	2.07e-05	1.99	5.72	1.08e-08	3.02e-08		99.56	126	13	13	99.56	99.56	199.92	126	23	23	199.92	199.92
SAGE4contig_1949	54.02	54.02	54.02	9.08	1.12e-05	8.99	6.54	6.08e-11	1.98e-10		6.69	433	2	3	6.69	6.69	60.7	433	9	24	60.7	60.7
SAGE4contig_1956	93.83	93.83	93.83	3.86	1.95e-05	3.82	7.37	1.69e-13	6.34e-13		32.82	147	5	5	32.82	32.82	126.66	147	17	17	126.66	126.66
SAGE4contig_1957	119.2	119.2	119.2	2.84	2.47e-05	2.81	7.48	7.39e-14	2.82e-13		64.87	119	8	8	64.87	64.87	184.07	119	20	20	184.07	184.07
SAGE4contig_1959	29.93	29.93	-29.93	-2.2	-6.35e-06	-2.22	-3.39	0.000687	0.00125		54.83	264	9	15	54.83	54.83	24.89	264	5	6	24.89	24.89
SAGE4contig_196	397.89	397.89	397.89	2.12	8.22e-05	2.1	11.78	0	0		356.78	119	33	44	356.78	356.78	754.67	119	59	82	754.67	754.67
SAGE4contig_1960	433.37	433.37	433.37	4.42	9.01e-05	4.38	16.42	0	0		126.62	221	3	29	126.62	126.62	559.99	221	10	113	559.99	559.99
SAGE4contig_1961	34.74	34.74	34.74	3.41	7.21e-06	3.37	4.32	1.58e-05	3.42e-05		14.44	334	5	5	14.44	14.44	49.19	334	13	15	49.19	49.19
SAGE4contig_1965	429.59	429.59	429.59	3.04	8.91e-05	3.02	14.6	0	0		210.18	101	19	22	210.18	210.18	639.77	101	59	59	639.77	639.77
SAGE4contig_1973	257.5	257.5	257.5	2.01	5.32e-05	1.99	9.15	0	0		256.17	113	30	30	256.17	256.17	513.68	113	53	53	513.68	513.68
SAGE4contig_1974	202.25	202.25	-202.25	-3.79	-4.27e-05	-3.82	-10.94	0	0		274.78	302	61	86	274.78	274.78	72.53	302	12	20	72.53	72.53
SAGE4contig_1980	271.1	271.1	271.1	5.25	5.64e-05	5.2	13.48	0	0		63.8	121	8	8	63.8	63.8	334.89	121	37	37	334.89	334.89
SAGE4contig_1986	168.15	168.15	-168.15	-3.57	-3.55e-05	-3.6	-9.8	0	0	0008643 // carbohydrate transport (GO_REF:nd [ND]) /// 0055085 // transmembrane transport (GO_REF:nd [ND])	233.67	351	81	85	233.67	233.67	65.52	351	21	21	65.52	65.52
SAGE4contig_1987	514.83	514.83	514.83	2.15	0.000106	2.13	13.55	0	0		446.05	106	30	49	446.05	446.05	960.88	106	53	93	960.88	960.88
SAGE4contig_1989	52.94	52.94	52.94	6.43	1.1e-05	6.37	6.18	6.39e-10	1.95e-09		9.75	297	1	3	9.75	9.75	62.69	297	8	17	62.69	62.69
SAGE4contig_1998	283.95	283.95	283.95	2.06	5.87e-05	2.04	9.79	0	0		267.64	137	17	38	267.64	267.64	551.59	137	39	69	551.59	551.59
SAGE4contig_20	66.48	66.48	66.48	2.13	1.37e-05	2.11	4.83	1.35e-06	3.2e-06		58.93	131	7	8	58.93	58.93	125.4	131	11	15	125.4	125.4
SAGE4contig_2000	58.89	58.89	58.89	7.38	1.23e-05	7.31	6.65	2.85e-11	9.45e-11		9.23	209	1	2	9.23	9.23	68.12	209	9	13	68.12	68.12
SAGE4contig_2009	61.12	61.12	-61.12	-2.28	-1.3e-05	-2.3	-4.94	7.68e-07	1.86e-06		108.86	390	39	44	108.86	108.86	47.74	390	11	17	47.74	47.74
SAGE4contig_2016	84.47	84.47	-84.47	-2.21	-1.79e-05	-2.23	-5.72	1.08e-08	3.02e-08	0090305 // nucleic acid phosphodiester bond hydrolysis (GO_REF:nd [ND]) /// 0080027 // response to herbivore (GO_REF:nd [ND]) /// 0042742 // defense response to bacterium (GO_REF:nd [ND]) /// 0009627 // systemic acquired resistance (GO_REF:nd [ND]) /// 0009651 // response to salt stress (GO_REF:nd [ND]) /// 0009723 // response to ethylene stimulus (GO_REF:nd [ND]) /// 0009817 // defense response …	154.09	645	34	103	154.09	154.09	69.62	645	20	41	69.62	69.62
SAGE4contig_2017	54.79	54.79	54.79	2.15	1.13e-05	2.13	4.42	1.01e-05	2.22e-05		47.62	385	16	19	47.62	47.62	102.41	385	24	36	102.41	102.41
SAGE4contig_2019	65.07	65.07	65.07	2.84	1.35e-05	2.81	5.53	3.26e-08	8.74e-08		35.41	109	4	4	35.41	35.41	100.48	109	9	10	100.48	100.48
SAGE4contig_202	341.64	341.64	-341.64	-2.33	-7.24e-05	-2.35	-11.83	0	0		598.09	363	225	225	598.09	598.09	256.45	363	85	85	256.45	256.45
SAGE4contig_2022	26.2	26.2	-26.2	-2.4	-5.55e-06	-2.43	-3.32	0.000887	0.0016		44.88	645	30	30	44.88	44.88	18.68	645	11	11	18.68	18.68
SAGE4contig_2026	107.54	107.54	107.54	3.2	2.23e-05	3.17	7.44	1.03e-13	3.9e-13		48.91	217	11	11	48.91	48.91	156.46	217	31	31	156.46	156.46
SAGE4contig_2034	389.88	389.88	389.88	3.12	8.09e-05	3.09	14.04	0	0		183.79	63	9	12	183.79	183.79	573.67	63	16	33	573.67	573.67
SAGE4contig_2041	74.76	74.76	74.76	2.2	1.55e-05	2.18	5.23	1.67e-07	4.25e-07		62.14	528	2	34	62.14	62.14	136.9	528	8	66	136.9	136.9
SAGE4contig_2046	97.07	97.07	97.07	2.27	2.01e-05	2.25	6.07	1.31e-09	3.95e-09		76.43	101	8	8	76.43	76.43	173.5	101	16	16	173.5	173.5
SAGE4contig_2049	21.03	21.03	-21.03	-2.47	-4.45e-06	-2.49	-3.02	0.00256	0.00434		35.36	382	11	14	35.36	35.36	14.34	382	4	5	14.34	14.34
SAGE4contig_205	1933.6	1933.6	1933.6	2.26	0.0004	2.24	27.03	0	0		1531.62	189	75	300	1531.62	1531.62	3465.22	189	107	598	3465.22	3465.22
SAGE4contig_2054	117.45	117.45	-117.45	-2.09	-2.49e-05	-2.11	-6.53	6.69e-11	2.18e-10		224.95	163	19	38	224.95	224.95	107.5	163	7	16	107.5	107.5
SAGE4contig_2061	172.59	172.59	-172.59	-2.01	-3.67e-05	-2.03	-7.71	1.27e-14	5.03e-14		344.02	230	53	82	344.02	344.02	171.42	230	17	36	171.42	171.42
SAGE4contig_2062	681.66	681.66	-681.66	-2.22	-0.000145	-2.24	-16.28	0	0		1238.98	169	25	217	1238.98	1238.98	557.32	169	9	86	557.32	557.32
SAGE4contig_2063	323.85	323.85	323.85	2.86	6.72e-05	2.84	12.38	0	0		173.69	350	63	63	173.69	173.69	497.53	350	153	159	497.53	497.53
SAGE4contig_2068	102.69	102.69	102.69	3.06	2.13e-05	3.04	7.16	8.35e-13	3.01e-12		49.74	194	1	10	49.74	49.74	152.42	194	3	27	152.42	152.42
SAGE4contig_2069	495.19	495.19	-495.19	-3.46	-0.000105	-3.5	-16.67	0	0		696.21	158	0	114	696.21	696.21	201.02	158	0	29	201.02	201.02
SAGE4contig_2073	1807.11	1807.11	1807.11	2.57	0.000374	2.55	27.89	0	0		1151.68	124	57	148	1151.68	1151.68	2958.79	124	87	335	2958.79	2958.79
SAGE4contig_2078	674.42	674.42	674.42	2.94	0.00014	2.92	18.06	0	0		346.94	89	0	32	346.94	346.94	1021.36	89	3	83	1021.36	1021.36
SAGE4contig_2079	112.93	112.93	-112.93	-2.68	-2.39e-05	-2.71	-7.25	4.04e-13	1.49e-12	0045116 // protein neddylation (GO_REF:nd [ND])	180.15	391	14	73	180.15	180.15	67.22	391	8	24	67.22	67.22
SAGE4contig_2084	549.3	549.3	549.3	2.39	0.000114	2.37	14.83	0	0	0010248 // establishment or maintenance of transmembrane electrochemical gradient (GO_REF:nd [ND]) /// 0015992 // proton transport (GO_REF:nd [ND]) /// 0009651 // response to salt stress (GO_REF:nd [ND]) /// 0009414 // response to water deprivation (GO_REF:nd [ND]) /// 0009926 // auxin polar transport (GO_REF:nd [ND]) /// 0048366 // leaf development (GO_REF:nd [ND])	395.59	1705	684	699	395.59	395.59	944.89	1705	1463	1471	944.89	944.89
SAGE4contig_2085	83.73	83.73	-83.73	-2.94	-1.77e-05	-2.96	-6.48	9.18e-11	2.96e-10		126.96	76	10	10	126.96	126.96	43.23	76	3	3	43.23	43.23
SAGE4contig_209	216.42	216.42	216.42	3.24	4.49e-05	3.21	10.6	0	0		96.49	70	6	7	96.49	96.49	312.91	70	14	20	312.91	312.91
SAGE4contig_2090	261.46	261.46	-261.46	-5.35	-5.51e-05	-5.4	-13.47	0	0		321.64	273	91	91	321.64	321.64	60.18	273	15	15	60.18	60.18
SAGE4contig_2096	98.68	98.68	98.68	3.22	2.05e-05	3.19	7.14	9.5e-13	3.41e-12		44.53	130	6	6	44.53	44.53	143.22	130	15	17	143.22	143.22
SAGE4contig_2098	136.74	136.74	136.74	6.81	2.85e-05	6.75	10.02	0	0		23.53	82	0	2	23.53	23.53	160.27	82	2	12	160.27	160.27
SAGE4contig_21	157.11	157.11	157.11	3.15	3.26e-05	3.12	8.94	0	0		72.98	119	2	9	72.98	72.98	230.08	119	4	25	230.08	230.08
SAGE4contig_2100	89.49	89.49	-89.49	-2.84	-1.89e-05	-2.87	-6.61	3.75e-11	1.23e-10	0006355 // regulation of transcription, DNA-dependent (GO_REF:nd [ND])	138.1	1104	158	158	138.1	138.1	48.61	1104	49	49	48.61	48.61
SAGE4contig_2101	1162.5	1162.5	1162.5	3.33	0.000241	3.3	24.8	0	0		498.54	120	59	62	498.54	498.54	1661.04	120	182	182	1661.04	1661.04
SAGE4contig_2103	134.42	134.42	-134.42	-2.14	-2.85e-05	-2.16	-7.08	1.48e-12	5.27e-12		252.36	65	1	17	252.36	252.36	117.94	65	0	7	117.94	117.94
SAGE4contig_2104	44.53	44.53	44.53	2.04	9.2e-06	2.02	3.85	0.000117	0.000231		42.7	113	5	5	42.7	42.7	87.23	113	9	9	87.23	87.23
SAGE4contig_2105	305.64	305.64	-305.64	-9.63	-6.44e-05	-9.72	-15.84	0	0	0006470 // protein dephosphorylation (GO_REF:nd [ND])	341.05	464	100	164	341.05	341.05	35.4	464	12	15	35.4	35.4
SAGE4contig_2112	291.12	291.12	-291.12	-3.14	-6.15e-05	-3.17	-12.38	0	0		427.15	314	139	139	427.15	427.15	136.03	314	39	39	136.03	136.03
SAGE4contig_2113	267.18	267.18	-267.18	-4.73	-5.64e-05	-4.78	-13.28	0	0		338.77	413	126	145	338.77	338.77	71.6	413	24	27	71.6	71.6
SAGE4contig_2115	200.72	200.72	200.72	2.01	4.15e-05	1.99	8.09	6.66e-16	2.82e-15		199.11	63	12	13	199.11	199.11	399.83	63	21	23	399.83	399.83
SAGE4contig_2117	85.53	85.53	85.53	2.32	1.77e-05	2.3	5.76	8.17e-09	2.31e-08		64.72	328	21	22	64.72	64.72	150.26	328	45	45	150.26	150.26
SAGE4contig_2118	76.52	76.52	76.52	3.12	1.59e-05	3.09	6.22	5.02e-10	1.55e-09		36.07	107	2	4	36.07	36.07	112.59	107	6	11	112.59	112.59
SAGE4contig_212	281.62	281.62	-281.62	-2.59	-5.96e-05	-2.62	-11.29	0	0		458.49	322	153	153	458.49	458.49	176.86	322	52	52	176.86	176.86
SAGE4contig_2123	111.53	111.53	111.53	14.76	2.32e-05	14.62	9.81	0	0		8.11	119	0	1	8.11	8.11	119.64	119	3	13	119.64	119.64
SAGE4contig_2124	103.67	103.67	-103.67	-3.52	-2.19e-05	-3.56	-7.67	1.72e-14	6.79e-14		144.74	80	12	12	144.74	144.74	41.07	80	3	3	41.07	41.07
SAGE4contig_2131	29.44	29.44	29.44	2.46	6.1e-06	2.44	3.48	0.000493	0.000916		20.17	287	6	6	20.17	20.17	49.61	287	13	13	49.61	49.61
SAGE4contig_2138	119.29	119.29	119.29	2.65	2.47e-05	2.62	7.27	3.73e-13	1.37e-12		72.37	80	3	6	72.37	72.37	191.66	80	10	14	191.66	191.66
SAGE4contig_2145	278.02	278.02	278.02	2.88	5.77e-05	2.86	11.5	0	0		147.5	157	22	24	147.5	147.5	425.52	157	60	61	425.52	425.52
SAGE4contig_2146	833.66	833.66	-833.66	-4.15	-0.000176	-4.19	-22.76	0	0		1098.01	87	96	99	1098.01	1098.01	264.36	87	20	21	264.36	264.36
SAGE4contig_2152	699.37	699.37	-699.37	-3.84	-0.000148	-3.88	-20.43	0	0		945.23	98	96	96	945.23	945.23	245.86	98	22	22	245.86	245.86
SAGE4contig_2153	31.9	31.9	31.9	∞	6.65e-06	∞	5.62	1.89e-08	5.18e-08		0	103	0	0	0	0	31.9	103	2	3	31.9	31.9
SAGE4contig_2154	444.82	444.82	-444.82	-2.23	-9.43e-05	-2.25	-13.18	0	0		805.87	91	29	76	805.87	805.87	361.05	91	17	30	361.05	361.05
SAGE4contig_2156	31.96	31.96	31.96	2.5	6.62e-06	2.47	3.66	0.000254	0.000484		21.35	226	5	5	21.35	21.35	53.31	226	10	11	53.31	53.31
SAGE4contig_2158	77.03	77.03	77.03	2.27	1.59e-05	2.25	5.4	6.54e-08	1.72e-07		60.65	175	0	11	60.65	60.65	137.68	175	0	22	137.68	137.68
SAGE4contig_2159	449.7	449.7	-449.7	-3	-9.51e-05	-3.03	-15.14	0	0		674.23	239	5	167	674.23	674.23	224.54	239	4	49	224.54	224.54
SAGE4contig_2165	45.4	45.4	45.4	11.35	9.45e-06	11.24	6.13	8.6e-10	2.6e-09		4.39	220	0	1	4.39	4.39	49.78	220	3	10	49.78	49.78
SAGE4contig_2167	490.37	490.37	490.37	2.21	0.000101	2.18	13.41	0	0		406.89	83	34	35	406.89	406.89	897.27	83	68	68	897.27	897.27
SAGE4contig_217	87.93	87.93	87.93	2.86	1.82e-05	2.83	6.45	1.15e-10	3.7e-10		47.29	1061	42	52	47.29	47.29	135.22	1061	111	131	135.22	135.22
SAGE4contig_2174	121.11	121.11	-121.11	-3.11	-2.56e-05	-3.14	-7.95	1.78e-15	7.34e-15		178.59	362	67	67	178.59	178.59	57.48	362	19	19	57.48	57.48
SAGE4contig_2176	474.76	474.76	474.76	4.1	9.87e-05	4.07	16.86	0	0		152.98	82	13	13	152.98	152.98	627.73	82	47	47	627.73	627.73
SAGE4contig_2178	110.32	110.32	110.32	3.97	2.29e-05	3.94	8.06	8.88e-16	3.73e-15		37.11	156	6	6	37.11	37.11	147.43	156	20	21	147.43	147.43
SAGE4contig_2183	53.07	53.07	53.07	2.55	1.1e-05	2.53	4.77	1.89e-06	4.42e-06		34.16	226	7	8	34.16	34.16	87.23	226	17	18	87.23	87.23
SAGE4contig_219	5371.01	5371.01	-5371.01	-2.28	-0.00114	-2.3	-46.36	0	0		9568.45	227	2235	2251	9568.45	9568.45	4197.44	227	863	870	4197.44	4197.44
SAGE4contig_2190	569.98	569.98	569.98	2.27	0.000118	2.25	14.7	0	0		448.8	86	36	40	448.8	448.8	1018.79	86	70	80	1018.79	1018.79
SAGE4contig_2191	28.25	28.25	28.25	13.62	5.89e-06	13.49	4.91	9.03e-07	2.17e-06	0006446 // regulation of translational initiation (GO_REF:nd [ND]) /// 0001731 // formation of translation preinitiation complex (GO_REF:nd [ND])	2.24	431	0	1	2.24	2.24	30.49	431	2	12	30.49	30.49
SAGE4contig_2194	194.34	194.34	194.34	5.3	4.04e-05	5.25	11.44	0	0		45.23	64	2	3	45.23	45.23	239.57	64	11	14	239.57	239.57
SAGE4contig_2195	419.45	419.45	-419.45	-8.63	-8.84e-05	-8.72	-18.34	0	0	0046686 // response to cadmium ion (GO_REF:nd [ND])	474.39	299	138	147	474.39	474.39	54.94	299	14	15	54.94	54.94
SAGE4contig_2196	79.22	79.22	79.22	5.3	1.65e-05	5.25	7.3	2.84e-13	1.05e-12		18.44	157	1	3	18.44	18.44	97.66	157	2	14	97.66	97.66
SAGE4contig_2199	69.84	69.84	69.84	6.36	1.45e-05	6.3	7.09	1.39e-12	4.95e-12		13.04	370	5	5	13.04	13.04	82.88	370	28	28	82.88	82.88
SAGE4contig_220	153.4	153.4	-153.4	-2.09	-3.26e-05	-2.11	-7.46	8.66e-14	3.3e-13	0008152 // metabolic process (GO_REF:nd [ND])	293.81	312	95	95	293.81	293.81	140.41	312	40	40	140.41	140.41
SAGE4contig_2213	47.07	47.07	47.07	2.33	9.74e-06	2.3	4.28	1.87e-05	4.02e-05	0016558 // protein import into peroxisome matrix (GO_REF:nd [ND]) /// 0006623 // protein targeting to vacuole (GO_REF:nd [ND]) /// 0006891 // intra-Golgi vesicle-mediated transport (GO_REF:nd [ND]) /// 0006869 // lipid transport (GO_REF:nd [ND]) /// 0010351 // lithium ion transport (GO_REF:nd [ND]) /// 0006635 // fatty acid beta-oxidation (GO_REF:nd [ND]) /// 0007033 // vacuole organization (GO_R…	35.51	1114	41	41	35.51	35.51	82.58	1114	84	84	82.58	82.58
SAGE4contig_2216	37.86	37.86	37.86	2.27	7.83e-06	2.25	3.79	0.000152	0.000296		29.81	971	14	30	29.81	29.81	67.67	971	28	60	67.67	67.67
SAGE4contig_2219	361.31	361.31	361.31	2.57	7.49e-05	2.55	12.48	0	0		229.74	63	13	15	229.74	229.74	591.06	63	24	34	591.06	591.06
SAGE4contig_223	533.31	533.31	-533.31	-8.22	-0.000112	-8.3	-20.56	0	0		607.14	89	56	56	607.14	607.14	73.83	89	6	6	73.83	73.83
SAGE4contig_2233	45.39	45.39	45.39	2.27	9.39e-06	2.25	4.15	3.36e-05	7.02e-05		35.74	81	2	3	35.74	35.74	81.13	81	4	6	81.13	81.13
SAGE4contig_2238	36.58	36.58	-36.58	-4.05	-7.72e-06	-4.09	-4.74	2.16e-06	5.04e-06	0006468 // protein phosphorylation (GO_REF:nd [ND])	48.56	457	23	23	48.56	48.56	11.98	457	5	5	11.98	11.98
SAGE4contig_2240	560.6	560.6	560.6	2.57	0.000116	2.54	15.52	0	0		357.95	62	14	23	357.95	357.95	918.55	62	34	52	918.55	918.55
SAGE4contig_2241	336.53	336.53	-336.53	-9.69	-7.09e-05	-9.78	-16.64	0	0		375.25	396	135	154	375.25	375.25	38.72	396	10	14	38.72	38.72
SAGE4contig_2242	1108.67	1108.67	1108.67	2.38	0.00023	2.36	21.04	0	0		803.17	173	139	144	803.17	803.17	1911.84	173	295	302	1911.84	1911.84
SAGE4contig_2243	70.32	70.32	70.32	3.41	1.46e-05	3.37	6.14	8.1e-10	2.46e-09		29.24	99	3	3	29.24	29.24	99.56	99	9	9	99.56	99.56
SAGE4contig_2245	96.87	96.87	-96.87	-2.11	-2.06e-05	-2.13	-5.97	2.44e-09	7.19e-09		183.79	63	12	12	183.79	183.79	86.92	63	5	5	86.92	86.92
SAGE4contig_2247	195.13	195.13	195.13	2.91	4.05e-05	2.88	9.67	0	0		102.24	151	15	16	102.24	102.24	297.37	151	40	41	297.37	297.37
SAGE4contig_2248	312.15	312.15	312.15	2.78	6.47e-05	2.76	12.01	0	0	0055114 // oxidation-reduction process (GO_REF:nd [ND]) /// 0019253 // reductive pentose-phosphate cycle (GO_REF:nd [ND]) /// 0009853 // photorespiration (GO_REF:nd [ND])	174.94	706	95	128	174.94	174.94	487.1	706	265	314	487.1	487.1
SAGE4contig_2254	95.08	95.08	95.08	9.08	1.98e-05	8.99	8.68	0	0		11.77	82	1	1	11.77	11.77	106.85	82	8	8	106.85	106.85
SAGE4contig_2256	21.56	21.56	21.56	2.9	4.47e-06	2.87	3.21	0.00133	0.00234	0043085 // positive regulation of catalytic activity (GO_REF:nd [ND]) /// 0019509 // L-methionine salvage from methylthioadenosine (GO_REF:nd [ND]) /// 0006413 // translational initiation (GO_REF:nd [ND]) /// 0019284 // L-methionine biosynthetic process from S-adenosylmethionine (GO_REF:nd [ND]) /// 0019252 // starch biosynthetic process (GO_REF:nd [ND]) /// 0000023 // maltose metabolic process (…	11.34	1531	9	18	11.34	11.34	32.91	1531	14	46	32.91	32.91
SAGE4contig_2257	110.95	110.95	110.95	3.51	2.3e-05	3.48	7.79	6.66e-15	2.69e-14		44.15	459	21	21	44.15	44.15	155.09	459	65	65	155.09	155.09
SAGE4contig_226	41.52	41.52	-41.52	-2.11	-8.81e-06	-2.13	-3.91	9.41e-05	0.000188		78.77	147	0	12	78.77	78.77	37.25	147	0	5	37.25	37.25
SAGE4contig_2263	202.65	202.65	-202.65	-8.66	-4.27e-05	-8.75	-12.75	0	0	0016192 // vesicle-mediated transport (GO_REF:nd [ND]) /// 0009737 // response to abscisic acid stimulus (GO_REF:nd [ND]) /// 0009651 // response to salt stress (GO_REF:nd [ND]) /// 0010118 // stomatal movement (GO_REF:nd [ND])	229.1	497	118	118	229.1	229.1	26.44	497	12	12	26.44	26.44
SAGE4contig_2264	231.47	231.47	-231.47	-3.58	-4.89e-05	-3.61	-11.51	0	0	0055114 // oxidation-reduction process (GO_REF:nd [ND]) /// 0019253 // reductive pentose-phosphate cycle (GO_REF:nd [ND]) /// 0009853 // photorespiration (GO_REF:nd [ND])	321.33	1036	97	345	321.33	321.33	89.86	1036	62	85	89.86	89.86
SAGE4contig_2265	997.87	997.87	997.87	6.33	0.000208	6.27	26.76	0	0		187.22	134	24	26	187.22	187.22	1185.1	134	143	145	1185.1	1185.1
SAGE4contig_2267	43.28	43.28	43.28	3.24	8.99e-06	3.21	4.74	2.13e-06	4.97e-06		19.3	350	2	7	19.3	19.3	62.58	350	10	20	62.58	62.58
SAGE4contig_2268	46.47	46.47	46.47	6.65	9.67e-06	6.59	5.82	5.86e-09	1.67e-08	0009765 // photosynthesis, light harvesting (GO_REF:nd [ND]) /// 0080167 // response to karrikin (GO_REF:nd [ND]) /// 0070838 // divalent metal ion transport (GO_REF:nd [ND]) /// 0030003 // cellular cation homeostasis (GO_REF:nd [ND]) /// 0019344 // cysteine biosynthetic process (GO_REF:nd [ND])	8.23	821	6	7	8.23	8.23	54.69	821	34	41	54.69	54.69
SAGE4contig_2283	84.51	84.51	84.51	2.27	1.75e-05	2.25	5.66	1.51e-08	4.17e-08		66.55	58	4	4	66.55	66.55	151.06	58	8	8	151.06	151.06
SAGE4contig_2284	1077.18	1077.18	-1077.18	-2.35	-0.000228	-2.37	-21.06	0	0		1877.97	93	179	181	1877.97	1877.97	800.79	93	67	68	800.79	800.79
SAGE4contig_2288	1239.74	1239.74	-1239.74	-4.44	-0.000262	-4.48	-28.21	0	0		1600.36	82	136	136	1600.36	1600.36	360.61	82	27	27	360.61	360.61
SAGE4contig_2290	34.07	34.07	34.07	2.55	7.06e-06	2.53	3.82	0.000134	0.000264		21.93	176	4	4	21.93	21.93	56	176	9	9	56	56
SAGE4contig_2294	354.86	354.86	-354.86	-2.69	-7.51e-05	-2.72	-12.88	0	0		564.58	94	55	55	564.58	564.58	209.72	94	18	18	209.72	209.72
SAGE4contig_2304	344.13	344.13	-344.13	-18.5	-7.25e-05	-18.68	-17.67	0	0	0006413 // translational initiation (GO_REF:nd [ND]) /// 0046686 // response to cadmium ion (GO_REF:nd [ND])	363.79	557	210	210	363.79	363.79	19.66	557	10	10	19.66	19.66
SAGE4contig_2312	661.62	661.62	661.62	2.15	0.000137	2.13	15.32	0	0		577.68	152	17	91	577.68	577.68	1239.3	152	53	172	1239.3	1239.3
SAGE4contig_2315	140.76	140.76	-140.76	-2.14	-2.99e-05	-2.16	-7.25	4.19e-13	1.54e-12		263.82	267	56	73	263.82	263.82	123.06	267	23	30	123.06	123.06
SAGE4contig_2316	56.26	56.26	56.26	2.11	1.16e-05	2.09	4.42	9.9e-06	2.19e-05		50.79	133	7	7	50.79	50.79	107.05	133	11	13	107.05	107.05
SAGE4contig_2317	95.09	95.09	95.09	2.35	1.97e-05	2.33	6.12	9.14e-10	2.76e-09		70.22	371	7	27	70.22	70.22	165.31	371	13	56	165.31	165.31
SAGE4contig_232	621.02	621.02	621.02	3.37	0.000129	3.34	18.2	0	0		261.55	273	63	74	261.55	261.55	882.57	273	183	220	882.57	882.57
SAGE4contig_2320	130.38	130.38	130.38	∞	2.72e-05	∞	11.36	0	0		0	84	0	0	0	0	130.38	84	1	10	130.38	130.38
SAGE4contig_2322	30.63	30.63	-30.63	-2.2	-6.5e-06	-2.22	-3.43	0.000595	0.00109		56.1	258	6	15	56.1	56.1	25.47	258	4	6	25.47	25.47
SAGE4contig_2325	41.12	41.12	41.12	2.2	8.5e-06	2.18	3.88	0.000104	0.000206		34.17	480	16	17	34.17	34.17	75.29	480	27	33	75.29	75.29
SAGE4contig_2327	190.84	190.84	-190.84	-3.74	-4.03e-05	-3.78	-10.59	0	0	0050826 // response to freezing (GO_REF:nd [ND]) /// 0016571 // histone methylation (GO_REF:nd [ND]) /// 0010182 // sugar mediated signaling pathway (GO_REF:nd [ND]) /// 0006312 // mitotic recombination (GO_REF:nd [ND]) /// 0010388 // cullin deneddylation (GO_REF:nd [ND]) /// 0016579 // protein deubiquitination (GO_REF:nd [ND]) /// 0009640 // photomorphogenesis (GO_REF:nd [ND]) /// 0010162 // see…	260.38	252	68	68	260.38	260.38	69.54	252	16	16	69.54	69.54
SAGE4contig_2328	108.34	108.34	108.34	9.46	2.26e-05	9.37	9.31	0	0		12.81	226	3	3	12.81	12.81	121.15	226	19	25	121.15	121.15
SAGE4contig_2335	244.56	244.56	244.56	9.36	5.09e-05	9.28	13.97	0	0		29.24	132	0	4	29.24	29.24	273.8	132	2	33	273.8	273.8
SAGE4contig_2343	213.17	213.17	-213.17	-10.13	-4.49e-05	-10.23	-13.3	0	0	0006265 // DNA topological change (GO_REF:nd [ND])	236.52	563	138	138	236.52	236.52	23.34	563	12	12	23.34	23.34
SAGE4contig_2344	26.93	26.93	-26.93	-2.17	-5.71e-06	-2.19	-3.19	0.00141	0.00249		49.96	618	28	32	49.96	49.96	23.04	618	10	13	23.04	23.04
SAGE4contig_2347	177.25	177.25	177.25	2.07	3.66e-05	2.05	7.75	8.88e-15	3.57e-14		165.69	99	17	17	165.69	165.69	342.94	99	31	31	342.94	342.94
SAGE4contig_235	5397.81	5397.81	5397.81	2.47	0.00112	2.45	47.37	0	0		3659.75	111	73	421	3659.75	3659.75	9057.55	111	96	918	9057.55	9057.55
SAGE4contig_2350	226.76	226.76	226.76	2.11	4.69e-05	2.09	8.87	0	0		204.68	66	5	14	204.68	204.68	431.44	66	13	26	431.44	431.44
SAGE4contig_2354	141.63	141.63	-141.63	-2.23	-3e-05	-2.25	-7.43	1.07e-13	4.04e-13		256.91	323	86	86	256.91	256.91	115.28	323	33	34	115.28	115.28
SAGE4contig_2359	262.44	262.44	-262.44	-5.43	-5.53e-05	-5.48	-13.54	0	0		321.64	111	35	37	321.64	321.64	59.2	111	5	6	59.2	59.2
SAGE4contig_236	244.98	244.98	244.98	2.9	5.08e-05	2.87	10.81	0	0		129.22	799	0	107	129.22	129.22	374.2	799	3	273	374.2	374.2
SAGE4contig_2360	26.16	26.16	26.16	2.11	5.41e-06	2.09	3.01	0.00258	0.00437		23.62	286	4	7	23.62	23.62	49.78	286	4	13	49.78	49.78
SAGE4contig_2364	145.72	145.72	-145.72	-4.04	-3.08e-05	-4.08	-9.45	0	0		193.69	274	55	55	193.69	193.69	47.96	274	12	12	47.96	47.96
SAGE4contig_2365	2202.71	2202.71	-2202.71	-2.9	-0.000466	-2.92	-33.07	0	0		3363.82	216	141	753	3363.82	3363.82	1161.11	216	20	229	1161.11	1161.11
SAGE4contig_2377	81.82	81.82	81.82	4.54	1.7e-05	4.5	7.18	7.11e-13	2.57e-12		23.11	167	4	4	23.11	23.11	104.93	167	16	16	104.93	104.93
SAGE4contig_2378	51	51	51	3.41	1.06e-05	3.37	5.23	1.68e-07	4.28e-07		21.21	273	3	6	21.21	21.21	72.21	273	11	18	72.21	72.21
SAGE4contig_2379	160.93	160.93	-160.93	-2.68	-3.41e-05	-2.71	-8.66	0	0		256.55	252	67	67	256.55	256.55	95.61	252	22	22	95.61	95.61
SAGE4contig_2380	51.57	51.57	51.57	3.41	1.07e-05	3.37	5.26	1.44e-07	3.68e-07		21.44	90	2	2	21.44	21.44	73.01	90	6	6	73.01	73.01
SAGE4contig_2385	267.41	267.41	267.41	4.26	5.56e-05	4.22	12.77	0	0		82.12	94	8	8	82.12	82.12	349.53	94	27	30	349.53	349.53
SAGE4contig_2389	31.76	31.76	31.76	10.22	6.61e-06	10.12	5.08	3.8e-07	9.4e-07		3.45	280	1	1	3.45	3.45	35.2	280	4	9	35.2	35.2
SAGE4contig_2392	41.88	41.88	41.88	7.95	8.72e-06	7.87	5.67	1.44e-08	4e-08		6.03	160	1	1	6.03	6.03	47.91	160	7	7	47.91	47.91
SAGE4contig_2393	144.44	144.44	144.44	7.66	3.01e-05	7.59	10.48	0	0		21.68	356	8	8	21.68	21.68	166.12	356	52	54	166.12	166.12
SAGE4contig_2395	131.14	131.14	-131.14	-3.63	-2.77e-05	-3.67	-8.71	0	0		180.92	352	66	66	180.92	180.92	49.78	352	16	16	49.78	49.78
SAGE4contig_2396	417.75	417.75	-417.75	-2.09	-8.87e-05	-2.11	-12.32	0	0		799.51	175	145	145	799.51	799.51	381.75	175	61	61	381.75	381.75
SAGE4contig_2397	38.08	38.08	-38.08	-3	-8.05e-06	-3.02	-4.4	1.07e-05	2.36e-05		57.16	287	4	17	57.16	57.16	19.08	287	2	5	19.08	19.08
SAGE4contig_2398	288.1	288.1	288.1	2.4	5.97e-05	2.38	10.77	0	0		205.64	122	21	26	205.64	205.64	493.74	122	40	55	493.74	493.74
SAGE4contig_24	1969.43	1969.43	-1969.43	-3.75	-0.000416	-3.78	-34.04	0	0		2685.94	402	1023	1119	2685.94	2685.94	716.51	402	215	263	716.51	716.51
SAGE4contig_2400	59.5	59.5	59.5	3.41	1.24e-05	3.37	5.65	1.6e-08	4.39e-08		24.74	117	0	3	24.74	24.74	84.25	117	1	9	84.25	84.25
SAGE4contig_2404	73.62	73.62	73.62	2.08	1.52e-05	2.06	5.01	5.33e-07	1.31e-06		68.11	85	0	6	68.11	68.11	141.73	85	0	11	141.73	141.73
SAGE4contig_2405	21.9	21.9	21.9	6.81	4.56e-06	6.75	4.01	6.05e-05	0.000123		3.77	256	0	1	3.77	3.77	25.67	256	4	6	25.67	25.67
SAGE4contig_241	1026.03	1026.03	1026.03	2.47	0.000213	2.45	20.62	0	0		698.49	134	53	97	698.49	698.49	1724.52	134	76	211	1724.52	1724.52
SAGE4contig_2425	92.75	92.75	-92.75	-2.05	-1.97e-05	-2.07	-5.72	1.05e-08	2.96e-08		181.4	383	72	72	181.4	181.4	88.64	383	31	31	88.64	88.64
SAGE4contig_2426	2110.86	2110.86	2110.86	2.6	0.000437	2.58	30.31	0	0		1319.67	204	16	279	1319.67	1319.67	3430.54	204	30	639	3430.54	3430.54
SAGE4contig_2431	40.55	40.55	-40.55	-2.56	-8.58e-06	-2.58	-4.26	2.07e-05	4.43e-05		66.63	420	23	29	66.63	66.63	26.08	420	4	10	26.08	26.08
SAGE4contig_2441	281.12	281.12	-281.12	-5.32	-5.93e-05	-5.37	-13.96	0	0	0009409 // response to cold (GO_REF:nd [ND]) /// 0009658 // chloroplast organization (GO_REF:nd [ND]) /// 0009684 // indoleacetic acid biosynthetic process (GO_REF:nd [ND]) /// 0006569 // tryptophan catabolic process (GO_REF:nd [ND]) /// 0009644 // response to high light intensity (GO_REF:nd [ND]) /// 0019344 // cysteine biosynthetic process (GO_REF:nd [ND]) /// 0046686 // response to cadmium ion…	346.22	942	279	338	346.22	346.22	65.11	942	45	56	65.11	65.11
SAGE4contig_2442	151.18	151.18	-151.18	-4.74	-3.19e-05	-4.78	-9.99	0	0		191.65	433	75	86	191.65	191.65	40.47	433	16	16	40.47	40.47
SAGE4contig_2445	124.38	124.38	124.38	5.3	2.59e-05	5.25	9.15	0	0		28.95	100	3	3	28.95	28.95	153.33	100	14	14	153.33	153.33
SAGE4contig_2452	101.83	101.83	101.83	2.43	2.11e-05	2.41	6.44	1.16e-10	3.71e-10		71.1	95	6	7	71.1	71.1	172.93	95	10	15	172.93	172.93
SAGE4contig_2461	57.2	57.2	57.2	2.84	1.19e-05	2.81	5.18	2.2e-07	5.54e-07		31.13	124	4	4	31.13	31.13	88.32	124	10	10	88.32	88.32
SAGE4contig_2462	182.95	182.95	182.95	4.92	3.8e-05	4.87	10.93	0	0		46.69	62	1	3	46.69	46.69	229.64	62	2	13	229.64	229.64
SAGE4contig_2466	136.42	136.42	-136.42	-2.88	-2.89e-05	-2.9	-8.2	2.22e-16	9.66e-16	0006468 // protein phosphorylation (GO_REF:nd [ND])	209.18	286	62	62	209.18	209.18	72.76	286	19	19	72.76	72.76
SAGE4contig_2470	44.57	44.57	44.57	3.59	9.26e-06	3.56	4.97	6.53e-07	1.59e-06		17.18	337	6	6	17.18	17.18	61.75	337	18	19	61.75	61.75
SAGE4contig_2472	4647.54	4647.54	-4647.54	-5.77	-0.00098	-5.83	-57.63	0	0		5621.05	63	359	367	5621.05	5621.05	973.51	63	52	56	973.51	973.51
SAGE4contig_2479	260.61	260.61	260.61	2.67	5.4e-05	2.65	10.78	0	0		155.79	192	4	31	155.79	155.79	416.4	192	25	73	416.4	416.4
SAGE4contig_2490	152.84	152.84	152.84	22.7	3.18e-05	22.49	11.77	0	0		7.04	137	1	1	7.04	7.04	159.88	137	4	20	159.88	159.88
SAGE4contig_2493	806.19	806.19	806.19	2.33	0.000167	2.31	17.73	0	0		606.97	62	39	39	606.97	606.97	1413.15	62	80	80	1413.15	1413.15
SAGE4contig_2495	177.05	177.05	-177.05	-3.02	-3.74e-05	-3.05	-9.52	0	0		264.66	175	46	48	264.66	264.66	87.62	175	11	14	87.62	87.62
SAGE4contig_2498	78.48	78.48	-78.48	-2.14	-1.67e-05	-2.16	-5.41	6.42e-08	1.69e-07		147.34	334	30	51	147.34	147.34	68.86	334	11	21	68.86	68.86
SAGE4contig_2499	221.74	221.74	-221.74	-5.66	-4.68e-05	-5.72	-12.54	0	0	0055114 // oxidation-reduction process (GO_REF:nd [ND]) /// 0080167 // response to karrikin (GO_REF:nd [ND]) /// 0009407 // toxin catabolic process (GO_REF:nd [ND]) /// 0006979 // response to oxidative stress (GO_REF:nd [ND])	269.28	645	154	180	269.28	269.28	47.54	645	9	28	47.54	47.54
SAGE4contig_25	17165.7	17165.7	-17165.7	-10.4	-0.00362	-10.5	-119.78	0	0		18992.4	268	1568	5275	18992.4	18992.4	1826.69	268	190	447	1826.69	1826.69
SAGE4contig_2501	372.33	372.33	-372.33	-5.41	-7.85e-05	-5.46	-16.11	0	0		456.8	376	112	178	456.8	456.8	84.47	376	18	29	84.47	84.47
SAGE4contig_2506	23.62	23.62	23.62	3.41	4.9e-06	3.37	3.56	0.000371	0.000698		9.82	393	4	4	9.82	9.82	33.44	393	10	12	33.44	33.44
SAGE4contig_2509	536.49	536.49	-536.49	-2.5	-0.000114	-2.53	-15.34	0	0		893.45	135	24	125	893.45	893.45	356.95	135	16	44	356.95	356.95
SAGE4contig_251	57.59	57.59	-57.59	-2.82	-1.22e-05	-2.85	-5.29	1.23e-07	3.15e-07		89.24	173	5	16	89.24	89.24	31.65	173	2	5	31.65	31.65
SAGE4contig_2513	282.6	282.6	282.6	2.53	5.85e-05	2.51	10.95	0	0		184.47	68	6	13	184.47	184.47	467.07	68	12	29	467.07	467.07
SAGE4contig_2514	838.63	838.63	-838.63	-2.02	-0.000178	-2.04	-17.06	0	0	0008152 // metabolic process (GO_REF:nd [ND])	1661.37	611	82	1052	1661.37	1661.37	822.74	611	64	459	822.74	822.74
SAGE4contig_2515	923.62	923.62	-923.62	-2.47	-0.000196	-2.5	-20.02	0	0		1550.53	145	138	233	1550.53	1550.53	626.9	145	43	83	626.9	626.9
SAGE4contig_2518	263.12	263.12	-263.12	-2.13	-5.58e-05	-2.15	-9.86	0	0		496.65	136	59	70	496.65	496.65	233.53	136	28	29	233.53	233.53
SAGE4contig_2519	638.23	638.23	638.23	7.95	0.000133	7.87	22.13	0	0		91.9	105	10	10	91.9	91.9	730.13	105	70	70	730.13	730.13
SAGE4contig_2524	132.06	132.06	132.06	3.12	2.74e-05	3.09	8.17	4.44e-16	1.89e-15		62.25	62	3	4	62.25	62.25	194.31	62	8	11	194.31	194.31
SAGE4contig_2528	173.59	173.59	-173.59	-11.08	-3.66e-05	-11.18	-12.1	0	0		190.82	445	83	88	190.82	190.82	17.23	445	7	7	17.23	17.23
SAGE4contig_2538	97.29	97.29	97.29	4.05	2.02e-05	4.02	7.61	2.8e-14	1.09e-13		31.86	212	5	7	31.86	31.86	129.15	212	20	25	129.15	129.15
SAGE4contig_254	11153.3	11153.3	-11153.3	-2.06	-0.00237	-2.08	-63.16	0	0		21647.5	122	1743	2737	21647.5	21647.5	10494.1	122	513	1169	10494.1	10494.1
SAGE4contig_2543	48.74	48.74	48.74	2.2	1.01e-05	2.18	4.23	2.39e-05	5.07e-05		40.5	405	17	17	40.5	40.5	89.24	405	33	33	89.24	89.24
SAGE4contig_2546	105.28	105.28	105.28	2.16	2.18e-05	2.14	6.13	8.73e-10	2.64e-09		91.03	106	5	10	91.03	91.03	196.31	106	8	19	196.31	196.31
SAGE4contig_2547	84.87	84.87	-84.87	-2.07	-1.8e-05	-2.09	-5.51	3.63e-08	9.7e-08		164.41	358	61	61	164.41	164.41	79.54	358	26	26	79.54	79.54
SAGE4contig_2548	47.68	47.68	-47.68	-2.11	-1.01e-05	-2.13	-4.19	2.85e-05	6e-05		90.46	896	84	84	90.46	90.46	42.78	896	35	35	42.78	42.78
SAGE4contig_2549	165.13	165.13	165.13	2.17	3.41e-05	2.15	7.7	1.35e-14	5.37e-14		141.52	75	10	11	141.52	141.52	306.65	75	11	21	306.65	306.65
SAGE4contig_255	103.51	103.51	103.51	2.03	2.14e-05	2.01	5.84	5.1e-09	1.46e-08		100.81	134	6	14	100.81	100.81	204.33	134	11	25	204.33	204.33
SAGE4contig_2557	274.96	274.96	274.96	2.42	5.69e-05	2.4	10.57	0	0		192.98	110	22	22	192.98	192.98	467.95	110	47	47	467.95	467.95
SAGE4contig_2560	3395.52	3395.52	-3395.52	-3.78	-0.000717	-3.81	-44.81	0	0		4617.84	224	51	1072	4617.84	4617.84	1222.32	224	30	250	1222.32	1222.32
SAGE4contig_2561	52.7	52.7	52.7	5.3	1.1e-05	5.25	5.96	2.59e-09	7.61e-09		12.27	236	1	3	12.27	12.27	64.97	236	5	14	64.97	64.97
SAGE4contig_2566	88.49	88.49	88.49	23.84	1.84e-05	23.61	8.97	0	0		3.88	249	1	1	3.88	3.88	92.37	249	21	21	92.37	92.37
SAGE4contig_2568	222	222	222	2.61	4.6e-05	2.59	9.85	0	0		137.85	70	10	10	137.85	137.85	359.85	70	23	23	359.85	359.85
SAGE4contig_2569	100.37	100.37	-100.37	-2.03	-2.13e-05	-2.05	-5.92	3.31e-09	9.65e-09		198.15	112	9	23	198.15	198.15	97.79	112	4	10	97.79	97.79
SAGE4contig_2572	34.14	34.14	34.14	∞	7.12e-06	∞	5.82	6.04e-09	1.72e-08		0	417	0	0	0	0	34.14	417	5	13	34.14	34.14
SAGE4contig_2578	927.69	927.69	927.69	3.28	0.000193	3.25	22.03	0	0		407.08	64	7	27	407.08	407.08	1334.77	64	46	78	1334.77	1334.77
SAGE4contig_2581	42.7	42.7	42.7	4.54	8.88e-06	4.5	5.18	2.16e-07	5.45e-07		12.06	80	1	1	12.06	12.06	54.76	80	4	4	54.76	54.76
SAGE4contig_2582	208.93	208.93	208.93	2.23	4.32e-05	2.21	8.8	0	0		170.22	907	59	160	170.22	170.22	379.15	907	136	314	379.15	379.15
SAGE4contig_2584	1059.49	1059.49	-1059.49	-4.54	-0.000224	-4.59	-26.22	0	0	0043687 // post-translational protein modification (GO_REF:nd [ND]) /// 0016246 // RNA interference (GO_REF:nd [ND]) /// 0006396 // RNA processing (GO_REF:nd [ND]) /// 0010048 // vernalization response (GO_REF:nd [ND]) /// 0000278 // mitotic cell cycle (GO_REF:nd [ND]) /// 0009816 // defense response to bacterium, incompatible interaction (GO_REF:nd [ND]) /// 0031348 // negative regulation of def…	1358.51	304	203	428	1358.51	1358.51	299.02	304	36	83	299.02	299.02
SAGE4contig_2593	131.41	131.41	131.41	14.76	2.74e-05	14.62	10.65	0	0		9.55	101	0	1	9.55	9.55	140.97	101	1	13	140.97	140.97
SAGE4contig_2600	37.59	37.59	37.59	5.68	7.82e-06	5.62	5.1	3.46e-07	8.59e-07		8.04	120	1	1	8.04	8.04	45.63	120	3	5	45.63	45.63
SAGE4contig_2601	153.45	153.45	153.45	2.38	3.18e-05	2.36	7.83	4.88e-15	1.98e-14		110.91	87	8	10	110.91	110.91	264.36	87	17	21	264.36	264.36
SAGE4contig_2602	52.56	52.56	52.56	2.14	1.09e-05	2.12	4.32	1.58e-05	3.43e-05		45.95	189	1	9	45.95	45.95	98.51	189	3	17	98.51	98.51
SAGE4contig_2604	312.47	312.47	312.47	2.09	6.46e-05	2.07	10.36	0	0		286.46	64	5	19	286.46	286.46	598.93	64	10	35	598.93	598.93
SAGE4contig_2608	159.93	159.93	159.93	4.73	3.33e-05	4.68	10.13	0	0		42.89	135	5	6	42.89	42.89	202.81	135	21	25	202.81	202.81
SAGE4contig_2611	373.99	373.99	-373.99	-2.12	-7.94e-05	-2.15	-11.76	0	0		706.46	56	39	41	706.46	706.46	332.47	56	15	17	332.47	332.47
SAGE4contig_2617	26.97	26.97	-26.97	-3.52	-5.7e-06	-3.56	-3.91	9.16e-05	0.000183		37.66	615	8	24	37.66	37.66	10.68	615	1	6	10.68	10.68
SAGE4contig_2619	213.7	213.7	213.7	3.55	4.44e-05	3.51	10.85	0	0		83.91	92	1	8	83.91	83.91	297.61	92	11	25	297.61	297.61
[truncated: 465 more rows]
