# Supplementary material for: De Novo Assembled Wheat Transcriptomes Delineate Differentially Expressed Host Genes in Response to Leaf Rust Infection
Source: PLoS One. 2016 Feb 3;11(2):e0148453. doi: 10.1371/journal.pone.0148453 (PMC4739524; doi:10.1371/journal.pone.0148453)
Supplement: S9 File — (XLSX) [file pone.0148453.s009.xlsx]

## Sheet: Sheet1
Contig name	Annotation					Accession id	Fold change	E-value
SAGE4contig_2325	putative reverse transcriptase					AAM94327	2.2	0
SAGE4contig_453	CCAAT-box transcription factor complex WHAP11					AAS78485	2.45	0
SAGE4contig_3293	putative RNA polymerase sigma factor					AAT37999	4.53	0
SAGE4contig_415	esterase/lipase/thioesterase family protein					ABB46875	2.58	0
SAGE4contig_804	salt stress-responsive protein					ABG75753	6.34	9.33e-15
SAGE3contig_824	phosphatidylinositol transfer protein					ADB28921	3.44	3.87e-11
SAGE4contig_974	SRO1					AEK94072	2.34	0.00212
SAGE3contig_3105	pyruvate kinase, partial					AGB51441	2.58	0.000733
SAGE4contig_2804	calcium-dependent protein kinase					AHA61365	4.44	0
SAGE3contig_144	ribulose-1,5-bisphosphate carboxylase/oxygenase small subunit					BAB19812	3.67	0
SAGE4contig_2248	ribulose-1,5-bisphosphate carboxylase/oxygenase small subunit					BAB19814	2.78	0
SAGE3contig_108	putative alpha-galactosidase					BAC79549	2.32	0
SAGE4contig_2213	putative SKD1 protein					BAD28045	2.33	1.87e-05
SAGE3contig_2279	putative ABC transporter					BAD33354	2.71	4.44e-16
SAGE3contig_243	light harvesting chlorophyll a/b-binding protein Lhcb1					BAJ08392	22.43	0
SAGE4contig_762	putative BAX inhibitor 1					CAC82183	2.05	0.00173
SAGE3contig_317	papain-like cysteine proteinase		cathepsin B-like cysteine proteinase 3 precursor			CAQ00112	3.41	0
SAGE3contig_3624	phosphatidylserine synthase, putative,expressed					CBH32619	2.16	0.00393
SAGE4contig_974	RCD1 protein					CCA61109	2.34	0.00212
SAGE3contig_1480	Bidirectional sugar transporter SWEET13					EMS51422	2.01	0
SAGE4contig_2084	Pyrophosphate-energized vacuolar membrane proton pump 1					EMS53286	2.39	0
SAGE4contig_453	Nuclear transcription factor Y subunit A-9					EMS54154	2.45	0
SAGE4contig_1659	Guanine deaminase					EMS54612	2.55	0
SAGE3contig_3738	Serine carboxypeptidase-like 42					EMS56738	5.11	1.32e-05
SAGE4contig_1229	putative inactive purple acid phosphatase 28					EMS56925	2.21	0.00337
SAGE4contig_1557	Fructose-bisphosphate aldolase					EMS57449	2.71	0
SAGE4contig_736	Transcription factor MYB1R1					EMS58255	2.76	1.05e-08
SAGE4contig_154	E3 ubiquitin-protein ligase MARCH8					EMS59051	2.47	0
SAGE4contig_275	RING finger and CHY zinc finger domain-containing protein 1					EMS60697	2.01	0
SAGE4contig_3270	Metallothionein-like protein 1					EMS61268	2.52	0
SAGE4contig_154	putative disease resistance RPP8-like protein 4					EMS61533	2.54	0
SAGE3contig_1295	Translocation protein SEC63-like protein					EMS62918	2.11	0
SAGE4contig_1869	Zinc finger protein HD1					EMS63149	6.29	0
SAGE3contig_941	Pyrophosphate-energized vacuolar membrane proton pump					EMS65629	2.12	0
SAGE4contig_484	Protein argonaute 1D					EMS67416	2.21	0.000234
SAGE3contig_824	SEC14 cytosolic factor					EMS68324	3.44	3.87e-11
SAGE3contig_3025	Minor histocompatibility antigen H13					EMS68855	2.48	0.000646
SAGE4contig_154	Pre-mRNA-splicing factor SYF1					EMT01402	2.54	0
SAGE4contig_736	Myb-like protein J					EMT02999	2.76	1.05e-08
SAGE3contig_1635	DEAD-box ATP-dependent RNA helicase 30					EMT04443	2.37	0
SAGE4contig_1392	Putative glycosyltransferase 3					EMT05890	2.19	5.51e-05
SAGE3contig_1920	E3 ubiquitin-protein ligase RLIM					EMT07414	2.03	0.00026
SAGE3contig_2978	Dihydroflavonol-4-reductase					EMT10896	2.69	0
SAGE4contig_1614	Putative sulfate transporter 3.3					EMT11015	4.54	5.29e-07
SAGE3contig_1304	Eukaryotic peptide chain release factor subunit 1-2					EMT12404	9.42	0
SAGE3contig_1030	Deoxyuridine 5&apos;-triphosphate nucleotidohydrolase					EMT16081	2.13	0
SAGE4contig_560	ABC transporter C family member 8					EMT19704	2.21	3.84e-07
SAGE4contig_2506	F-box protein					EMT19955	3.41	0.000371
SAGE4contig_2877	Brefeldin A-inhibited guanine nucleotide-exchange protein 2					EMT22380	5.68	1.54e-05
SAGE3contig_21	Glycerophosphodiester phosphodiesterase GDE1					EMT25815	2.38	0
SAGE3contig_616	ER degradation-enhancing alpha-mannosidase-like protein 1					EMT26975	3.07	0
SAGE3contig_2442	Valyl-tRNA synthetase					EMT28207	2.12	0.00125
SAGE3contig_350	Transcription factor PIF5					EMT29569	3.09	0
SAGE4contig_2360	L-aspartate oxidase 1					EMT31915	2.11	0.00258
SAGE3contig_1002	Protein RCC2	putative regulator of chromosome condensation (RCC1) family protein				EMT32641	2.61	0
SAGE3contig_3802	plant/K14A3-4 protein					KEH31602	2.93	5.68e-07
SAGE4contig_560	multidrug resistance protein associated1					NP_001105942	2.21	3.84e-07
SAGE4contig_558	NADH dehydrogenase subunit 3					NP_114264	2.02	0
SAGE4contig_2213	suppressor of K+ transport growth defect 1 protein					NP_180328	2.33	1.87e-05
SAGE4contig_1339	PREDICTED: oxygen-evolving enhancer protein 2, chloroplastic-like					XP_003557629	3.64	0
SAGE4contig_2191	PREDICTED: eukaryotic translation initiation factor 3 subunit L-like					XP_003565952	13.62	9.03e-07
SAGE3contig_3967	PREDICTED: putative aminoacrylate hydrolase RutD-like					XP_003567983	2.32	3.38e-14
SAGE3contig_3341	PREDICTED: ubiquitin-conjugating enzyme E2 7-like					XP_003568302	2.04	0
SAGE4contig_2213	PREDICTED: vacuolar protein sorting-associated protein 4B-like					XP_003568377	2.33	1.87e-05
SAGE3contig_638	PREDICTED: PGR5-like protein 1A, chloroplastic-like					XP_003569096	5.79	0
SAGE3contig_1709	PREDICTED: ADP,ATP carrier protein 1, chloroplastic-like					XP_003569451	2.49	5.44e-09
SAGE4contig_1941	V-type proton ATPase subunit B2-like					XP_003569666	4.1	1e-05
SAGE4contig_328	PREDICTED: pectate lyase-like					XP_003571658	2.09	7.78e-09
SAGE4contig_2856	PREDICTED: protein FAR1-RELATED SEQUENCE 5-like					XP_003573063	5.68	4.36e-12
SAGE3contig_4245	Unknown protein DS12 from 2D-PAGE of leaf, chloroplastic					XP_003573594	2.34	0
SAGE4contig_415	PREDICTED: maspardin-like					XP_003573810	2.58	0
SAGE3contig_4174	PREDICTED: omega-6 fatty acid desaturase, chloroplastic-like					XP_003574539	5.11	1.32e-05
SAGE3contig_3744	PREDICTED: magnesium transporter NIPA2-like					XP_003574991	2.12	1.63e-05
SAGE3contig_1168	PREDICTED: PHD finger protein At1g33420-like					XP_003576140	2.92	0.00012
SAGE4contig_2256	PREDICTED: methylthioribose-1-phosphate isomerase-like					XP_003577698	2.9	0.00133
SAGE4contig_1254	PREDICTED: histone deacetylase 14-like					XP_003578822	2.37	0.000361
SAGE3contig_980	PREDICTED: acyl-coenzyme A thioesterase 13-like isoform 1					XP_003579790	3.22	0
SAGE3contig_441	PREDICTED: protein FAR1-RELATED SEQUENCE 5-like					XP_003581310	2.29	2.31e-10
SAGE3contig_856	RRNA intron-encoded homing endonuclease					XP_003614389	2.25	0
SAGE4contig_2804	Cell wall-associated hydrolase, partial					XP_003637074	4.44	0
SAGE3contig_6	PREDICTED: serine/threonine-protein phosphatase PP1-like isoform X3					XP_004954414	2.06	0
SAGE3contig_3802	PREDICTED: coiled-coil domain-containing protein 97-like					XP_004964487	2.93	5.68e-07
SAGE3contig_4521	PREDICTED: putative lipase YOR059C-like isoform X3					XP_004964816	2.84	0.00168
SAGE4contig_3293	PREDICTED: transmembrane protein 33 homolog					XP_004969094	4.53	0
SAGE4contig_2360	Alanyl-tRNA synthetase					XP_004969322	2.11	0.00258
SAGE4contig_2248	PREDICTED: putative ribonuclease H protein At1g65750-like isoform X1					XP_004969322	2.78	0
SAGE3contig_2978	PREDICTED: cinnamoyl-CoA reductase 1-like					XP_006645958	2.69	0
SAGE3contig_2279	PREDICTED: uncharacterized aarF domain-containing protein kinase At1g79600, chloroplastic-like					XP_006648776	2.71	4.44e-16
SAGE4contig_68	PREDICTED: glutathione S-transferase T3-like					XP_006654422	3.35	0
SAGE4contig_736	PREDICTED: actin cytoskeleton-regulatory complex protein PAN1-like, partial					XP_006659825	2.76	1.05e-08
SAGE4contig_415	Alpha/beta-Hydrolases superfamily protein isoform 1					XP_007039974	2.58	0
SAGE4contig_558	NdhC					YP_001531288	2.02	0
