# Supplementary material for: De Novo Assembled Wheat Transcriptomes Delineate Differentially Expressed Host Genes in Response to Leaf Rust Infection
Source: PLoS One. 2016 Feb 3;11(2):e0148453. doi: 10.1371/journal.pone.0148453 (PMC4739524; doi:10.1371/journal.pone.0148453)
Supplement: S11 File — (XLS) [file pone.0148453.s011.xls]

## Sheet: Sheet1
	Experiment				Kal's Z test: R-PI vs S-PI						S-PI (S-PI library trimmed reads)						R-PI (R-PI library trimmed reads)
Feature ID	Range (original values)	IQR (original values)	Difference (original values)	Fold Change (original values)	Proportions difference	Proportions fold change	Test statistic	P-value	FDR p-value correction	GO biological process	Expression values	Gene length	Unique gene reads	Total gene reads	RPKM	Means	Expression values	Gene length	Unique gene reads	Total gene reads	RPKM	Means
SAGE2contig_1	1110.12	1110.12	-1110.12	-2.36	-0.000242	-2.47	-22.39	0	0	0019725 // cellular homeostasis (GO_REF:nd [ND]) /// 0006996 // organelle organization (GO_REF:nd [ND]) /// 0006091 // generation of precursor metabolites and energy (GO_REF:nd [ND]) /// 0006139 // nucleobase-containing compound metabolic process (GO_REF:nd [ND]) /// 0006811 // ion transport (GO_REF:nd [ND]) /// 0016043 // cellular component organization (GO_REF:nd [ND])	1927.41	1129	3910	4197	1927.41	1927.41	817.3	1129	804	861	817.3	817.3
SAGE2contig_100	128.15	128.15	-128.15	-5.37	-2.73e-05	-5.62	-9.69	0	0	0009056 // catabolic process (GO_REF:nd [ND]) /// 0009628 // response to abiotic stimulus (GO_REF:nd [ND]) /// 0006950 // response to stress (GO_REF:nd [ND]) /// 0009058 // biosynthetic process (GO_REF:nd [ND]) /// 0008219 // cell death (GO_REF:nd [ND]) /// 0008150 // biological_process (GO_REF:nd [ND]) /// 0006091 // generation of precursor metabolites and energy (GO_REF:nd [ND]) /// 0008152 // …	157.48	1498	378	455	157.48	157.48	29.33	1498	34	41	29.33	29.33
SAGE2contig_1000	49.17	49.17	-49.17	-2.13	-1.08e-05	-2.23	-4.48	7.54e-06	1.59e-05		92.74	123	21	22	92.74	92.74	43.56	123	4	5	43.56	43.56
SAGE2contig_1003	2974.37	2974.37	2974.37	3.78	0.00059	3.61	39.99	0	0		1070.4	93	164	192	1070.4	1070.4	4044.78	93	316	351	4044.78	4044.78
SAGE2contig_1007	517.64	517.64	-517.64	-21.13	-0.000109	-22.11	-22.25	0	0		543.36	125	118	131	543.36	543.36	25.72	125	2	3	25.72	25.72
SAGE2contig_1009	31.91	31.91	31.91	2.47	6.23e-06	2.36	3.48	0.000505	0.000896	0008152 // metabolic process (GO_REF:nd [ND])	21.75	739	29	31	21.75	21.75	53.66	739	36	37	53.66	53.66
SAGE2contig_101	344.5	344.5	-344.5	-7.27	-7.32e-05	-7.61	-16.65	0	0	0009056 // catabolic process (GO_REF:nd [ND]) /// 0005975 // carbohydrate metabolic process (GO_REF:nd [ND]) /// 0009607 // response to biotic stimulus (GO_REF:nd [ND])	399.46	819	476	631	399.46	399.46	54.96	819	37	42	54.96	54.96
SAGE2contig_1016	36.41	36.41	-36.41	-3.29	-7.83e-06	-3.44	-4.6	4.29e-06	9.23e-06		52.31	337	29	34	52.31	52.31	15.9	337	4	5	15.9	15.9
SAGE2contig_1017	53.05	53.05	-53.05	-2.7	-1.15e-05	-2.83	-5.19	2.16e-07	5.11e-07	0008152 // metabolic process (GO_REF:nd [ND])	84.2	585	72	95	84.2	84.2	31.14	585	15	17	31.14	31.14
SAGE2contig_1029	52.54	52.54	-52.54	-2.21	-1.15e-05	-2.31	-4.72	2.35e-06	5.16e-06		95.9	346	64	64	95.9	95.9	43.36	346	14	14	43.36	43.36
SAGE2contig_1031	2349.96	2349.96	2349.96	5.3	0.000469	5.06	38.73	0	0		546.5	111	117	117	546.5	546.5	2896.47	111	300	300	2896.47	2896.47
SAGE2contig_1032	26.99	26.99	26.99	2.07	5.2e-06	1.98	2.86	0.00417	0.0067		25.29	82	1	4	25.29	25.29	52.28	82	1	4	52.28	52.28
SAGE2contig_1033	114.35	114.35	-114.35	-3.51	-2.46e-05	-3.67	-8.3	1.11e-16	4.21e-16		159.96	94	25	29	159.96	159.96	45.6	94	4	4	45.6	45.6
SAGE2contig_1035	113.38	113.38	-113.38	-2.63	-2.46e-05	-2.76	-7.5	6.26e-14	2.14e-13		182.77	278	26	98	182.77	182.77	69.39	278	8	18	69.39	69.39
SAGE2contig_1036	2208.22	2208.22	2208.22	2.5	0.000431	2.39	29.17	0	0		1468.39	137	374	388	1468.39	1468.39	3676.61	137	449	470	3676.61	3676.61
SAGE2contig_1037	504.53	504.53	-504.53	-31.35	-0.000107	-32.81	-22.29	0	0	0009058 // biosynthetic process (GO_REF:nd [ND]) /// 0006091 // generation of precursor metabolites and energy (GO_REF:nd [ND])	521.16	967	4	972	521.16	521.16	16.62	967	0	15	16.62	16.62
SAGE2contig_1038	40.94	40.94	-40.94	-3.46	-8.79e-06	-3.62	-4.95	7.54e-07	1.72e-06		57.61	450	32	50	57.61	57.61	16.67	450	2	7	16.67	16.67
SAGE2contig_1039	248.68	248.68	-248.68	-11.73	-5.27e-05	-12.28	-14.87	0	0		271.85	185	96	97	271.85	271.85	23.17	185	4	4	23.17	23.17
SAGE2contig_104	116.8	116.8	-116.8	-2.18	-2.56e-05	-2.28	-6.98	2.89e-12	9.11e-12		216.03	108	39	45	216.03	216.03	99.23	108	9	10	99.23	99.23
SAGE2contig_1042	42.23	42.23	-42.23	-2.2	-9.24e-06	-2.31	-4.23	2.39e-05	4.82e-05		77.3	275	40	41	77.3	77.3	35.07	275	9	9	35.07	35.07
SAGE2contig_1044	55.72	55.72	-55.72	-3.55	-1.2e-05	-3.71	-5.82	6.06e-09	1.58e-08		77.6	147	22	22	77.6	77.6	21.87	147	3	3	21.87	21.87
SAGE2contig_1047	770.38	770.38	-770.38	-9.48	-0.000163	-9.92	-25.68	0	0		861.2	177	287	294	861.2	861.2	90.82	177	15	15	90.82	90.82
SAGE2contig_1049	1724.52	1724.52	-1724.52	-15.97	-0.000365	-16.71	-40.02	0	0		1839.76	93	318	330	1839.76	1839.76	115.24	93	9	10	115.24	115.24
SAGE2contig_1050	565.44	565.44	565.44	3.37	0.000112	3.22	16.79	0	0		238.33	124	52	57	238.33	238.33	803.77	124	83	93	803.77	803.77
SAGE2contig_1051	559.41	559.41	559.41	2.08	0.000108	1.99	13.1	0	0		518.48	173	165	173	518.48	518.48	1077.89	173	172	174	1077.89	1077.89
SAGE2contig_1052	33.1	33.1	-33.1	-2.34	-7.21e-06	-2.45	-3.85	0.000118	0.000224		57.83	260	5	29	57.83	57.83	24.73	260	0	6	24.73	24.73
SAGE2contig_1056	230.51	230.51	-230.51	-10.97	-4.88e-05	-11.48	-14.24	0	0		253.64	139	66	68	253.64	253.64	23.13	139	3	3	23.13	23.13
SAGE2contig_1057	649.28	649.28	-649.28	-16.45	-0.000137	-17.21	-24.6	0	0		691.3	102	136	136	691.3	691.3	42.03	102	4	4	42.03	42.03
SAGE2contig_1058	283.19	283.19	283.19	2.8	5.56e-05	2.68	11.04	0	0		157.05	241	73	73	157.05	157.05	440.24	241	99	99	440.24	440.24
SAGE2contig_1060	3281.76	3281.76	3281.76	2.89	0.000645	2.76	38.09	0	0		1736.49	126	417	422	1736.49	1736.49	5018.25	126	570	590	5018.25	5018.25
SAGE2contig_1062	38.42	38.42	38.42	2.82	7.55e-06	2.69	4.07	4.61e-05	9.06e-05	0005975 // carbohydrate metabolic process (GO_REF:nd [ND])	21.12	270	10	11	21.12	21.12	59.54	270	11	15	59.54	59.54
SAGE2contig_1064	12270.9	12270.9	12270.9	2.92	0.00241	2.79	74.02	0	0		6399.1	114	1399	1407	6399.1	6399.1	18670	114	1966	1986	18670	18670
SAGE2contig_1065	119.76	119.76	-119.76	-6.29	-2.55e-05	-6.58	-9.62	0	0		142.4	142	38	39	142.4	142.4	22.64	142	3	3	22.64	22.64
SAGE2contig_107	1552.32	1552.32	-1552.32	-37.33	-0.000328	-39.07	-39.29	0	0		1595.05	301	288	926	1595.05	1595.05	42.73	301	1	12	42.73	42.73
SAGE2contig_1072	192.66	192.66	-192.66	-6.17	-4.1e-05	-6.45	-12.16	0	0		229.93	115	48	51	229.93	229.93	37.28	115	4	4	37.28	37.28
SAGE2contig_1074	5612.5	5612.5	-5612.5	-5.55	-0.0012	-5.8	-64.51	0	0		6847.28	92	1215	1215	6847.28	6847.28	1234.78	92	106	106	1234.78	1234.78
SAGE2contig_1075	86.26	86.26	-86.26	-4.19	-1.85e-05	-4.39	-7.55	4.24e-14	1.46e-13		113.28	119	6	26	113.28	113.28	27.02	119	0	3	27.02	27.02
SAGE2contig_1076	401.48	401.48	-401.48	-2.85	-8.67e-05	-2.99	-14.56	0	0		617.98	99	118	118	617.98	617.98	216.5	99	20	20	216.5	216.5
SAGE2contig_1078	894.15	894.15	-894.15	-9.64	-0.00019	-10.09	-27.71	0	0		997.62	145	279	279	997.62	997.62	103.47	145	14	14	103.47	103.47
SAGE2contig_1079	56.3	56.3	-56.3	-8.95	-1.19e-05	-9.37	-6.9	5.23e-12	1.62e-11		63.38	908	89	111	63.38	63.38	7.08	908	5	6	7.08	7.08
SAGE2contig_108	187.48	187.48	-187.48	-2.42	-4.08e-05	-2.53	-9.31	0	0		319.61	73	44	45	319.61	319.61	132.13	73	9	9	132.13	132.13
SAGE2contig_1081	59.69	59.69	-59.69	-2.65	-1.29e-05	-2.77	-5.46	4.83e-08	1.19e-07	0009056 // catabolic process (GO_REF:nd [ND]) /// 0009628 // response to abiotic stimulus (GO_REF:nd [ND]) /// 0019538 // protein metabolic process (GO_REF:nd [ND]) /// 0009605 // response to external stimulus (GO_REF:nd [ND])	95.84	2905	537	537	95.84	95.84	36.15	2905	98	98	36.15	36.15
SAGE2contig_1082	176.46	176.46	-176.46	-7.26	-3.75e-05	-7.59	-11.91	0	0		204.66	114	44	45	204.66	204.66	28.2	114	3	3	28.2	28.2
SAGE2contig_1089	282.97	282.97	-282.97	-10.09	-6e-05	-10.56	-15.66	0	0		314.1	241	36	146	314.1	314.1	31.13	241	3	7	31.13	31.13
SAGE2contig_109	26.29	26.29	-26.29	-9.19	-5.58e-06	-9.62	-4.73	2.27e-06	5.01e-06	0006464 // cellular protein modification process (GO_REF:nd [ND])	29.49	1002	49	57	29.49	29.49	3.21	1002	3	3	3.21	3.21
SAGE2contig_1090	59.96	59.96	-59.96	-2.61	-1.3e-05	-2.73	-5.43	5.53e-08	1.36e-07	0006412 // translation (GO_REF:nd [ND])	97.28	517	92	97	97.28	97.28	37.31	517	18	18	37.31	37.31
SAGE2contig_1092	351.95	351.95	351.95	2.14	6.81e-05	2.05	10.6	0	0	0009056 // catabolic process (GO_REF:nd [ND]) /// 0006139 // nucleobase-containing compound metabolic process (GO_REF:nd [ND])	308.43	469	269	279	308.43	308.43	660.38	469	288	289	660.38	660.38
SAGE2contig_1093	484.64	484.64	-484.64	-5.16	-0.000103	-5.4	-18.7	0	0		601.13	138	160	160	601.13	601.13	116.49	138	15	15	116.49	116.49
SAGE2contig_1098	107.52	107.52	107.52	5.68	2.15e-05	5.43	8.4	0	0		22.98	2053	4	91	22.98	22.98	130.5	2053	3	250	130.5	130.5
SAGE2contig_1099	483.51	483.51	-483.51	-3.04	-0.000104	-3.18	-16.33	0	0		720.41	95	48	132	720.41	720.41	236.9	95	10	21	236.9	236.9
SAGE2contig_1100	51.31	51.31	-51.31	-2.36	-1.12e-05	-2.47	-4.81	1.49e-06	3.34e-06		89.08	227	38	39	89.08	89.08	37.77	227	7	8	37.77	37.77
SAGE2contig_1102	156.12	156.12	-156.12	-5.29	-3.33e-05	-5.53	-10.66	0	0	0009058 // biosynthetic process (GO_REF:nd [ND])	192.54	412	153	153	192.54	192.54	36.42	412	14	14	36.42	36.42
SAGE2contig_1105	34.56	34.56	-34.56	-2.66	-7.49e-06	-2.78	-4.16	3.2e-05	6.38e-05		55.37	103	10	11	55.37	55.37	20.81	103	2	2	20.81	20.81
SAGE2contig_1106	302	302	-302	-2.84	-6.53e-05	-2.97	-12.6	0	0		466.21	248	32	223	466.21	466.21	164.21	248	5	38	164.21	164.21
SAGE2contig_111	44.33	44.33	-44.33	-2.9	-9.57e-06	-3.04	-4.87	1.14e-06	2.57e-06		67.63	138	17	18	67.63	67.63	23.3	138	3	3	23.3	23.3
SAGE2contig_1110	53.18	53.18	-53.18	-6.06	-1.13e-05	-6.34	-6.37	1.88e-10	5.36e-10	0009056 // catabolic process (GO_REF:nd [ND]) /// 0006139 // nucleobase-containing compound metabolic process (GO_REF:nd [ND]) /// 0006810 // transport (GO_REF:nd [ND])	63.69	1734	137	213	63.69	63.69	10.51	1734	11	17	10.51	10.51
SAGE2contig_1116	125.93	125.93	-125.93	#NAME?	-2.66e-05	#NAME?	-11.48	0	0	0009628 // response to abiotic stimulus (GO_REF:nd [ND]) /// 0006629 // lipid metabolic process (GO_REF:nd [ND]) /// 0006950 // response to stress (GO_REF:nd [ND]) /// 0009058 // biosynthetic process (GO_REF:nd [ND]) /// 0007275 // multicellular organismal development (GO_REF:nd [ND])	125.93	527	127	128	125.93	125.93	0	527	0	0	0	0
SAGE2contig_1118	1573.52	1573.52	1573.52	5.43	0.000314	5.19	31.85	0	0		355.53	105	70	72	355.53	355.53	1929.05	105	185	189	1929.05	1929.05
SAGE2contig_112	550.88	550.88	-550.88	-2.4	-0.00012	-2.51	-15.89	0	0	0008152 // metabolic process (GO_REF:nd [ND]) /// 0006811 // ion transport (GO_REF:nd [ND])	944.84	2938	95	5354	944.84	944.84	393.95	2938	16	1080	393.95	393.95
SAGE2contig_1122	6213.26	6213.26	6213.26	18.04	0.00125	17.24	72.72	0	0		364.72	145	91	102	364.72	364.72	6577.98	145	742	890	6577.98	6577.98
SAGE2contig_1125	307.85	307.85	-307.85	-2.29	-6.72e-05	-2.4	-11.62	0	0		546.66	184	194	194	546.66	546.66	238.8	184	41	41	238.8	238.8
SAGE2contig_1126	378.96	378.96	378.96	3.9	7.52e-05	3.72	14.4	0	0		130.88	103	9	26	130.88	130.88	509.83	103	13	49	509.83	509.83
SAGE2contig_1127	314.1	314.1	314.1	2.14	6.07e-05	2.04	10	0	0		276.52	225	118	120	276.52	276.52	590.62	225	122	124	590.62	590.62
SAGE2contig_113	1411.98	1411.98	1411.98	3.17	0.000279	3.03	25.92	0	0		651.8	175	220	220	651.8	651.8	2063.77	175	337	337	2063.77	2063.77
SAGE2contig_1132	239.53	239.53	-239.53	-3.73	-5.14e-05	-3.9	-12.22	0	0	0009056 // catabolic process (GO_REF:nd [ND]) /// 0000003 // reproduction (GO_REF:nd [ND]) /// 0050789 // regulation of biological process (GO_REF:nd [ND]) /// 0007049 // cell cycle (GO_REF:nd [ND]) /// 0006996 // organelle organization (GO_REF:nd [ND]) /// 0006259 // DNA metabolic process (GO_REF:nd [ND]) /// 0009605 // response to external stimulus (GO_REF:nd [ND]) /// 0006464 // cellular prote…	327.33	415	9	262	327.33	327.33	87.8	415	2	34	87.8	87.8
SAGE2contig_1133	1267.59	1267.59	-1267.59	-22.09	-0.000268	-23.12	-34.88	0	0		1327.69	107	274	274	1327.69	1327.69	60.09	107	6	6	60.09	60.09
SAGE2contig_1135	2268.78	2268.78	-2268.78	-4.26	-0.000485	-4.46	-38.89	0	0		2964.52	248	1418	1418	2964.52	2964.52	695.74	248	161	161	695.74	695.74
SAGE2contig_1136	447.67	447.67	-447.67	-7.93	-9.5e-05	-8.3	-19.19	0	0		512.23	83	82	82	512.23	512.23	64.56	83	5	5	64.56	64.56
SAGE2contig_1137	79.99	79.99	-79.99	-2.74	-1.73e-05	-2.87	-6.4	1.55e-10	4.43e-10		125.92	140	34	34	125.92	125.92	45.93	140	6	6	45.93	45.93
SAGE2contig_1139	729.95	729.95	-729.95	-4.58	-0.000156	-4.79	-22.41	0	0		934.08	126	227	227	934.08	934.08	204.13	126	24	24	204.13	204.13
SAGE2contig_1142	58.62	58.62	-58.62	-3.91	-1.26e-05	-4.09	-6.12	9.32e-10	2.55e-09		78.78	691	105	105	78.78	78.78	20.16	691	13	13	20.16	20.16
SAGE2contig_1144	97.51	97.51	-97.51	-2.27	-2.13e-05	-2.38	-6.52	7.01e-11	2.04e-10		174.06	140	36	47	174.06	174.06	76.55	140	7	10	76.55	76.55
SAGE2contig_1145	26.3	26.3	-26.3	-2.55	-5.71e-06	-2.67	-3.56	0.000364	0.000657	0006810 // transport (GO_REF:nd [ND])	43.3	946	75	79	43.3	43.3	16.99	946	14	15	16.99	16.99
SAGE2contig_1147	862.39	862.39	862.39	2.31	0.000168	2.21	17.44	0	0		656.49	139	174	176	656.49	656.49	1518.87	139	197	197	1518.87	1518.87
SAGE2contig_1149	1035.63	1035.63	1035.63	2.79	0.000203	2.67	21.07	0	0		578.07	87	97	97	578.07	578.07	1613.7	87	131	131	1613.7	1613.7
SAGE2contig_1153	275.77	275.77	-275.77	-24.67	-5.83e-05	-25.82	-16.34	0	0		287.42	92	50	51	287.42	287.42	11.65	92	1	1	11.65	11.65
SAGE2contig_1155	100.6	100.6	-100.6	#NAME?	-2.12e-05	#NAME?	-10.26	0	0		100.6	67	10	13	100.6	100.6	0	67	0	0	0	0
SAGE2contig_1157	202.01	202.01	-202.01	-5.24	-4.31e-05	-5.48	-12.11	0	0		249.64	135	65	65	249.64	249.64	47.63	135	6	6	47.63	47.63
SAGE2contig_1158	3291.37	3291.37	-3291.37	-13.43	-0.000697	-14.05	-54.67	0	0		3556.14	170	994	1166	3556.14	3556.14	264.77	170	31	42	264.77	264.77
SAGE2contig_116	107.34	107.34	-107.34	-2.54	-2.33e-05	-2.66	-7.19	6.4e-13	2.09e-12		177.04	246	84	84	177.04	177.04	69.7	246	16	16	69.7	69.7
SAGE2contig_1160	48.41	48.41	-48.41	-2.55	-1.05e-05	-2.67	-4.84	1.32e-06	2.98e-06	0006996 // organelle organization (GO_REF:nd [ND])	79.69	1028	158	158	79.69	79.69	31.28	1028	30	30	31.28	31.28
SAGE2contig_1163	49.09	49.09	-49.09	-2.61	-1.06e-05	-2.73	-4.92	8.64e-07	1.96e-06		79.54	176	27	27	79.54	79.54	30.45	176	5	5	30.45	30.45
SAGE2contig_1164	418.86	418.86	-418.86	-2.54	-9.09e-05	-2.66	-14.21	0	0		690.86	394	502	525	690.86	690.86	272	394	97	100	272	272
SAGE2contig_1167	199.28	199.28	-199.28	-3.96	-4.27e-05	-4.14	-11.32	0	0		266.65	175	9	90	266.65	266.65	67.36	175	4	11	67.36	67.36
SAGE2contig_117	258.55	258.55	-258.55	-2.48	-5.62e-05	-2.59	-11.04	0	0		433.73	208	172	174	433.73	433.73	175.18	208	33	34	175.18	175.18
SAGE2contig_1170	2884.28	2884.28	-2884.28	-4.44	-0.000616	-4.65	-44.26	0	0		3722.4	78	560	560	3722.4	3722.4	838.12	78	61	61	838.12	838.12
SAGE2contig_1172	28.51	28.51	-28.51	-4.19	-6.1e-06	-4.39	-4.34	1.41e-05	2.9e-05		37.45	360	4	26	37.45	37.45	8.93	360	0	3	8.93	8.93
SAGE2contig_1173	1365.46	1365.46	-1365.46	-20.71	-0.000289	-21.67	-36.1	0	0	0009628 // response to abiotic stimulus (GO_REF:nd [ND]) /// 0006950 // response to stress (GO_REF:nd [ND]) /// 0008150 // biological_process (GO_REF:nd [ND]) /// 0009607 // response to biotic stimulus (GO_REF:nd [ND])	1434.75	232	641	642	1434.75	1434.75	69.29	232	14	15	69.29	69.29
SAGE2contig_1175	232.59	232.59	232.59	2.48	4.54e-05	2.37	9.42	0	0		157.11	99	27	30	157.11	157.11	389.71	99	34	36	389.71	389.71
SAGE2contig_1176	733.33	733.33	733.33	4.59	0.000146	4.38	20.94	0	0		204.4	104	9	41	204.4	204.4	937.73	104	7	91	937.73	937.73
SAGE2contig_1177	325.36	325.36	325.36	2.18	6.3e-05	2.09	10.33	0	0		274.79	100	53	53	274.79	274.79	600.15	100	56	56	600.15	600.15
SAGE2contig_1178	203.12	203.12	-203.12	-5.89	-4.32e-05	-6.17	-12.4	0	0		244.63	284	131	134	244.63	244.63	41.51	284	10	11	41.51	41.51
SAGE2contig_1180	215.19	215.19	-215.19	-2.78	-4.65e-05	-2.9	-10.55	0	0		336.39	168	109	109	336.39	336.39	121.2	168	19	19	121.2	121.2
SAGE2contig_1183	329.03	329.03	-329.03	#NAME?	-6.94e-05	#NAME?	-18.56	0	0		329.03	104	66	66	329.03	329.03	0	104	0	0	0	0
SAGE2contig_1185	26.14	26.14	-26.14	-2.9	-5.64e-06	-3.04	-3.74	0.000186	0.000346		39.88	156	12	12	39.88	39.88	13.74	156	2	2	13.74	13.74
SAGE2contig_1187	247.14	247.14	-247.14	-5.99	-5.26e-05	-6.26	-13.71	0	0		296.7	173	99	99	296.7	296.7	49.56	173	8	8	49.56	49.56
SAGE2contig_1189	50.32	50.32	-50.32	-4.19	-1.08e-05	-4.39	-5.77	7.97e-09	2.07e-08		66.08	204	8	26	66.08	66.08	15.76	204	1	3	15.76	15.76
SAGE2contig_119	2174.29	2174.29	2174.29	4.88	0.000433	4.66	36.59	0	0		560.71	221	239	239	560.71	560.71	2735	221	564	564	2735	2735
SAGE2contig_1193	198.23	198.23	-198.23	-6.41	-4.22e-05	-6.71	-12.41	0	0		234.87	117	50	53	234.87	234.87	36.64	117	4	4	36.64	36.64
SAGE2contig_1195	2622.25	2622.25	-2622.25	-42.93	-0.000554	-44.92	-51.24	0	0		2684.79	634	30	3283	2684.79	2684.79	62.54	634	0	37	62.54	62.54
SAGE2contig_1196	94.36	94.36	94.36	2.86	1.86e-05	2.74	6.43	1.28e-10	3.68e-10		50.68	133	13	13	50.68	50.68	145.04	133	18	18	145.04	145.04
SAGE2contig_1197	318.23	318.23	-318.23	-3.54	-6.83e-05	-3.7	-13.88	0	0		443.74	444	220	380	443.74	443.74	125.51	444	13	52	125.51	125.51
SAGE2contig_1198	840.93	840.93	840.93	3.27	0.000166	3.12	20.24	0	0		370.91	130	84	93	370.91	370.91	1211.84	130	133	147	1211.84	1211.84
SAGE2contig_120	1874.57	1874.57	-1874.57	-2.09	-0.000412	-2.19	-27.37	0	0		3596.93	224	1554	1554	3596.93	3596.93	1722.36	224	360	360	1722.36	1722.36
SAGE2contig_1204	112.33	112.33	-112.33	-2.78	-2.43e-05	-2.91	-7.63	2.4e-14	8.36e-14		175.37	68	23	23	175.37	175.37	63.04	68	4	4	63.04	63.04
SAGE2contig_1209	177.76	177.76	-177.76	-2.17	-3.89e-05	-2.27	-8.61	0	0	0030154 // cell differentiation (GO_REF:nd [ND]) /// 0009653 // anatomical structure morphogenesis (GO_REF:nd [ND]) /// 0007275 // multicellular organismal development (GO_REF:nd [ND]) /// 0006139 // nucleobase-containing compound metabolic process (GO_REF:nd [ND])	329.24	474	270	301	329.24	329.24	151.48	474	57	67	151.48	151.48
SAGE2contig_121	75.1	75.1	-75.1	-8.71	-1.59e-05	-9.11	-7.94	2e-15	7.25e-15		84.84	110	18	18	84.84	84.84	9.74	110	1	1	9.74	9.74
SAGE2contig_1213	1444.91	1444.91	-1444.91	-15.4	-0.000306	-16.12	-36.55	0	0		1545.21	203	605	605	1545.21	1545.21	100.31	203	19	19	100.31	100.31
SAGE2contig_1214	175.39	175.39	-175.39	-3.19	-3.78e-05	-3.34	-10	0	0		255.37	134	66	66	255.37	255.37	79.98	134	10	10	79.98	79.98
SAGE2contig_1215	166.73	166.73	-166.73	-5.75	-3.55e-05	-6.01	-11.18	0	0		201.87	244	94	95	201.87	201.87	35.14	244	8	8	35.14	35.14
SAGE2contig_1224	398.12	398.12	398.12	3.14	7.85e-05	3	13.71	0	0		186.44	495	178	178	186.44	186.44	584.56	495	270	270	584.56	584.56
SAGE2contig_1229	62.84	62.84	-62.84	-2.42	-1.37e-05	-2.53	-5.39	7.15e-08	1.75e-07		107.12	121	11	25	107.12	107.12	44.28	121	2	5	44.28	44.28
SAGE2contig_1230	302.38	302.38	302.38	2.66	5.93e-05	2.54	11.13	0	0	0019538 // protein metabolic process (GO_REF:nd [ND]) /// 0015031 // protein transport (GO_REF:nd [ND]) /// 0007005 // mitochondrion organization (GO_REF:nd [ND])	182.26	586	194	206	182.26	182.26	484.64	586	257	265	484.64	484.64
SAGE2contig_1232	38.06	38.06	-38.06	-2.9	-8.22e-06	-3.04	-4.51	6.5e-06	1.37e-05		58.07	375	39	42	58.07	58.07	20	375	6	7	20	20
SAGE2contig_1234	233.42	233.42	-233.42	-2.29	-5.09e-05	-2.39	-10.12	0	0		414.78	130	101	104	414.78	414.78	181.36	130	21	22	181.36	181.36
SAGE2contig_1235	161.58	161.58	-161.58	-7.26	-3.43e-05	-7.59	-11.4	0	0		187.4	83	30	30	187.4	187.4	25.82	83	2	2	25.82	25.82
SAGE2contig_1242	127.54	127.54	-127.54	-4.84	-2.72e-05	-5.06	-9.48	0	0		160.77	129	39	40	160.77	160.77	33.23	129	4	4	33.23	33.23
SAGE2contig_1244	142.58	142.58	-142.58	#NAME?	-3.01e-05	#NAME?	-12.21	0	0		142.58	120	27	33	142.58	142.58	0	120	0	0	0	0
SAGE2contig_1247	1957.81	1957.81	-1957.81	-10.13	-0.000415	-10.6	-41.2	0	0		2172.15	95	397	398	2172.15	2172.15	214.34	95	18	19	214.34	214.34
SAGE2contig_1248	493.89	493.89	-493.89	-6.07	-0.000105	-6.35	-19.42	0	0		591.32	121	137	138	591.32	591.32	97.43	121	11	11	97.43	97.43
SAGE2contig_1250	49.96	49.96	-49.96	-2.18	-1.09e-05	-2.28	-4.57	4.95e-06	1.06e-05		92.4	202	20	36	92.4	92.4	42.44	202	5	8	42.44	42.44
SAGE2contig_1252	204.74	204.74	-204.74	-3.51	-4.4e-05	-3.67	-11.11	0	0		286.4	105	52	58	286.4	286.4	81.65	105	6	8	81.65	81.65
SAGE2contig_1254	114.33	114.33	-114.33	-5.2	-2.44e-05	-5.44	-9.1	0	0	0009056 // catabolic process (GO_REF:nd [ND]) /// 0019538 // protein metabolic process (GO_REF:nd [ND])	141.55	630	153	172	141.55	141.55	27.22	630	14	16	27.22	27.22
SAGE2contig_1255	462.21	462.21	-462.21	-7.1	-9.82e-05	-7.43	-19.22	0	0		538.04	212	216	220	538.04	538.04	75.83	212	14	15	75.83	75.83
SAGE2contig_1260	129.88	129.88	-129.88	-4.89	-2.77e-05	-5.12	-9.58	0	0		163.26	289	77	91	163.26	163.26	33.37	289	9	9	33.37	33.37
SAGE2contig_1261	131.69	131.69	131.69	2.43	2.57e-05	2.32	7.01	2.45e-12	7.74e-12		92.17	225	40	40	92.17	92.17	223.86	225	47	47	223.86	223.86
SAGE2contig_1263	1012.07	1012.07	-1012.07	-4.78	-0.000216	-5	-26.63	0	0		1279.99	96	236	237	1279.99	1279.99	267.92	96	24	24	267.92	267.92
SAGE2contig_1264	140.73	140.73	-140.73	#NAME?	-2.97e-05	#NAME?	-12.14	0	0		140.73	70	16	19	140.73	140.73	0	70	0	0	0	0
SAGE2contig_1265	1048.22	1048.22	-1048.22	-2.24	-0.000229	-2.35	-21.24	0	0		1891.89	94	163	343	1891.89	1891.89	843.67	94	59	74	843.67	843.67
SAGE2contig_1267	77.16	77.16	-77.16	-3.06	-1.66e-05	-3.21	-6.54	6.09e-11	1.78e-10		114.55	86	19	19	114.55	114.55	37.38	86	3	3	37.38	37.38
SAGE2contig_1269	424.01	424.01	424.01	2.14	8.2e-05	2.04	11.62	0	0		373.35	418	198	301	373.35	373.35	797.36	418	196	311	797.36	797.36
SAGE2contig_127	177.7	177.7	-177.7	-7.66	-3.77e-05	-8.02	-12.04	0	0		204.38	241	75	95	204.38	204.38	26.68	241	4	6	26.68	26.68
SAGE2contig_1270	40.48	40.48	40.48	2.07	7.81e-06	1.98	3.51	0.00045	0.000804		37.94	123	9	9	37.94	37.94	78.42	123	9	9	78.42	78.42
SAGE2contig_1277	26.14	26.14	-26.14	-2.18	-5.72e-06	-2.28	-3.3	0.000954	0.00164		48.36	579	3	54	48.36	48.36	22.21	579	0	12	22.21	22.21
SAGE2contig_1279	192.68	192.68	-192.68	-9.03	-4.09e-05	-9.45	-12.78	0	0	0009628 // response to abiotic stimulus (GO_REF:nd [ND]) /// 0005975 // carbohydrate metabolic process (GO_REF:nd [ND]) /// 0006950 // response to stress (GO_REF:nd [ND]) /// 0009607 // response to biotic stimulus (GO_REF:nd [ND])	216.68	268	112	112	216.68	216.68	23.99	268	6	6	23.99	23.99
SAGE2contig_1285	772.74	772.74	-772.74	-9.46	-0.000164	-9.89	-25.71	0	0		864.13	129	196	215	864.13	864.13	91.38	129	9	11	91.38	91.38
SAGE2contig_1287	68.97	68.97	-68.97	-4.82	-1.47e-05	-5.05	-6.96	3.34e-12	1.05e-11		87.02	1722	289	289	87.02	87.02	18.05	1722	29	29	18.05	18.05
SAGE2contig_1290	37.33	37.33	-37.33	-5.64	-7.95e-06	-5.91	-5.28	1.33e-07	3.18e-07		45.37	400	1	35	45.37	45.37	8.04	400	0	3	8.04	8.04
SAGE2contig_1291	672.95	672.95	-672.95	-3.7	-0.000144	-3.87	-20.45	0	0		922.05	185	87	329	922.05	922.05	249.1	185	9	43	249.1	249.1
SAGE2contig_1292	376.81	376.81	-376.81	-2.27	-8.23e-05	-2.37	-12.8	0	0		674.5	216	281	281	674.5	674.5	297.69	216	60	60	297.69	297.69
SAGE2contig_1294	208.45	208.45	-208.45	-2.79	-4.51e-05	-2.92	-10.4	0	0		325.06	193	84	121	325.06	325.06	116.61	193	14	21	116.61	116.61
SAGE2contig_13	5635.98	5635.98	5635.98	2.72	0.00111	2.6	48.6	0	0		3273.28	83	111	524	3273.28	3273.28	8909.26	83	98	690	8909.26	8909.26
SAGE2contig_130	448.16	448.16	448.16	2.39	8.73e-05	2.28	12.81	0	0		322.3	185	51	115	322.3	322.3	770.46	185	53	133	770.46	770.46
SAGE2contig_1300	166.08	166.08	-166.08	-7.35	-3.53e-05	-7.7	-11.58	0	0		192.22	410	152	152	192.22	192.22	26.14	410	10	10	26.14	26.14
SAGE2contig_1303	2157.95	2157.95	2157.95	2.61	0.000423	2.49	29.46	0	0		1340.21	106	263	274	1340.21	1340.21	3498.17	106	334	346	3498.17	3498.17
SAGE2contig_1307	48.61	48.61	-48.61	-2.49	-1.06e-05	-2.61	-4.8	1.57e-06	3.51e-06	0009628 // response to abiotic stimulus (GO_REF:nd [ND]) /// 0000003 // reproduction (GO_REF:nd [ND]) /// 0006950 // response to stress (GO_REF:nd [ND]) /// 0008150 // biological_process (GO_REF:nd [ND]) /// 0008152 // metabolic process (GO_REF:nd [ND]) /// 0009790 // embryo development (GO_REF:nd [ND]) /// 0009607 // response to biotic stimulus (GO_REF:nd [ND])	81.16	428	32	67	81.16	81.16	32.55	428	8	13	32.55	32.55
SAGE2contig_131	44.35	44.35	44.35	2.41	8.65e-06	2.3	4.05	5.12e-05	0.0001		31.42	198	10	12	31.42	31.42	75.78	198	13	14	75.78	75.78
SAGE2contig_1310	436.92	436.92	436.92	3.73	8.66e-05	3.56	15.26	0	0		160.07	149	42	46	160.07	160.07	596.98	149	82	83	596.98	596.98
SAGE2contig_1311	107.37	107.37	107.37	3.15	2.12e-05	3.01	7.13	9.81e-13	3.17e-12		49.95	218	7	21	49.95	49.95	157.31	218	2	32	157.31	157.31
SAGE2contig_1312	400.63	400.63	400.63	3.24	7.91e-05	3.1	13.93	0	0		178.66	148	44	51	178.66	178.66	579.29	148	69	80	579.29	579.29
SAGE2contig_132	1412.49	1412.49	-1412.49	-8.45	-0.0003	-8.84	-34.34	0	0	0006464 // cellular protein modification process (GO_REF:nd [ND]) /// 0009056 // catabolic process (GO_REF:nd [ND]) /// 0050789 // regulation of biological process (GO_REF:nd [ND]) /// 0005975 // carbohydrate metabolic process (GO_REF:nd [ND]) /// 0019748 // secondary metabolic process (GO_REF:nd [ND]) /// 0006996 // organelle organization (GO_REF:nd [ND]) /// 0009058 // biosynthetic process (GO_…	1602.05	1012	1717	3127	1602.05	1602.05	189.56	1012	72	179	189.56	189.56
SAGE2contig_1323	75.86	75.86	-75.86	-7.42	-1.61e-05	-7.76	-7.83	4.77e-15	1.71e-14		87.68	272	6	46	87.68	87.68	11.82	272	0	3	11.82	11.82
SAGE2contig_1325	34.72	34.72	-34.72	-7.98	-7.37e-06	-8.35	-5.35	8.87e-08	2.15e-07	0007165 // signal transduction (GO_REF:nd [ND]) /// 0008152 // metabolic process (GO_REF:nd [ND])	39.7	431	30	33	39.7	39.7	4.97	431	1	2	4.97	4.97
SAGE2contig_1328	44.13	44.13	-44.13	-4.65	-9.42e-06	-4.87	-5.53	3.23e-08	8.06e-08	0005975 // carbohydrate metabolic process (GO_REF:nd [ND]) /// 0009058 // biosynthetic process (GO_REF:nd [ND]) /// 0008152 // metabolic process (GO_REF:nd [ND])	56.21	1153	125	125	56.21	56.21	12.08	1153	13	13	12.08	12.08
SAGE2contig_1329	229.76	229.76	229.76	3.23	4.54e-05	3.08	10.53	0	0		103.19	206	9	41	103.19	103.19	332.95	206	6	64	332.95	332.95
SAGE2contig_1333	872.48	872.48	-872.48	-4	-0.000187	-4.19	-23.76	0	0		1162.94	107	240	240	1162.94	1162.94	290.46	107	29	29	290.46	290.46
SAGE2contig_1335	4021.26	4021.26	-4021.26	-3.52	-0.000863	-3.68	-49.3	0	0		5618.5	104	1067	1127	5618.5	5618.5	1597.23	104	139	155	1597.23	1597.23
SAGE2contig_1336	535.3	535.3	535.3	2.35	0.000104	2.24	13.85	0	0		397.7	425	326	326	397.7	397.7	933	425	370	370	933	933
SAGE2contig_1338	28.9	28.9	-28.9	#NAME?	-6.1e-06	#NAME?	-5.5	3.82e-08	9.48e-08		28.9	305	9	17	28.9	28.9	0	305	0	0	0	0
SAGE2contig_1339	135.28	135.28	-135.28	-2.47	-2.94e-05	-2.59	-7.98	1.44e-15	5.26e-15		227.14	105	8	46	227.14	227.14	91.86	105	1	9	91.86	91.86
SAGE2contig_1340	373.39	373.39	373.39	3.5	7.39e-05	3.35	13.83	0	0		149.06	80	23	23	149.06	149.06	522.45	80	39	39	522.45	522.45
SAGE2contig_1343	53.86	53.86	-53.86	-5.32	-1.15e-05	-5.57	-6.27	3.59e-10	1.01e-09		66.32	172	22	22	66.32	66.32	12.46	172	2	2	12.46	12.46
SAGE2contig_1346	786.21	786.21	786.21	2.91	0.000155	2.78	18.7	0	0		410.74	77	58	61	410.74	410.74	1196.96	77	86	86	1196.96	1196.96
SAGE2contig_135	183.91	183.91	-183.91	-4.48	-3.93e-05	-4.68	-11.19	0	0		236.84	81	35	37	236.84	236.84	52.92	81	4	4	52.92	52.92
SAGE2contig_1351	54.98	54.98	-54.98	-12.9	-1.16e-05	-13.5	-7.04	1.87e-12	5.95e-12		59.6	696	73	80	59.6	59.6	4.62	696	3	3	4.62	4.62
SAGE2contig_1357	151.99	151.99	-151.99	-7.9	-3.23e-05	-8.27	-11.18	0	0		174.01	146	49	49	174.01	174.01	22.02	146	3	3	22.02	22.02
SAGE2contig_1360	30.02	30.02	-30.02	-8.47	-6.37e-06	-8.86	-5.01	5.51e-07	1.27e-06	0008152 // metabolic process (GO_REF:nd [ND])	34.05	533	35	35	34.05	34.05	4.02	533	2	2	4.02	4.02
SAGE2contig_1365	61.31	61.31	-61.31	-5.81	-1.31e-05	-6.08	-6.79	1.1e-11	3.35e-11		74.07	84	12	12	74.07	74.07	12.76	84	1	1	12.76	12.76
SAGE2contig_1366	367.76	367.76	367.76	2.62	7.2e-05	2.5	12.17	0	0		227.62	369	162	162	227.62	227.62	595.39	369	205	205	595.39	595.39
SAGE2contig_1367	44.69	44.69	-44.69	-15.24	-9.46e-06	-15.95	-6.42	1.33e-10	3.83e-10		47.82	683	63	63	47.82	47.82	3.14	683	2	2	3.14	3.14
SAGE2contig_1370	393.14	393.14	-393.14	-5.9	-8.37e-05	-6.17	-17.25	0	0		473.39	414	342	378	473.39	473.39	80.25	414	31	31	80.25	80.25
SAGE2contig_1373	34.97	34.97	-34.97	-75.96	-7.38e-06	-79.48	-5.97	2.32e-09	6.22e-09		35.43	13784	49	942	35.43	35.43	0.47	13784	2	6	0.47	0.47
SAGE2contig_1374	343.71	343.71	-343.71	-35.32	-7.26e-05	-36.96	-18.46	0	0		353.73	107	73	73	353.73	353.73	10.02	107	1	1	10.02	10.02
SAGE2contig_1375	1243.79	1243.79	1243.79	2.06	0.00024	1.97	19.4	0	0		1174.9	109	244	247	1174.9	1174.9	2418.68	109	245	246	2418.68	2418.68
SAGE2contig_1376	90.59	90.59	90.59	2.82	1.78e-05	2.69	6.26	3.92e-10	1.1e-09		49.81	229	22	22	49.81	49.81	140.4	229	30	30	140.4	140.4
SAGE2contig_1377	426.75	426.75	-426.75	-4.12	-9.13e-05	-4.31	-16.73	0	0		563.45	196	212	213	563.45	563.45	136.7	196	25	25	136.7	136.7
SAGE2contig_1378	121.01	121.01	121.01	2.2	2.35e-05	2.1	6.32	2.56e-10	7.24e-10		101.17	82	10	16	101.17	101.17	222.18	82	7	17	222.18	222.18
SAGE2contig_138	22.41	22.41	-22.41	-4.26	-4.79e-06	-4.46	-3.86	0.000112	0.000213		29.28	779	43	44	29.28	29.28	6.88	779	5	5	6.88	6.88
SAGE2contig_1381	52.43	52.43	52.43	2.25	1.02e-05	2.15	4.23	2.31e-05	4.67e-05		41.78	273	15	22	41.78	41.78	94.21	273	23	24	94.21	94.21
SAGE2contig_1385	68.12	68.12	68.12	4.42	1.35e-05	4.22	6.32	2.61e-10	7.39e-10	0009056 // catabolic process (GO_REF:nd [ND]) /// 0044403 // symbiosis, encompassing mutualism through parasitism (GO_REF:nd [ND]) /// 0006950 // response to stress (GO_REF:nd [ND]) /// 0007275 // multicellular organismal development (GO_REF:nd [ND]) /// 0009607 // response to biotic stimulus (GO_REF:nd [ND])	19.94	1144	43	44	19.94	19.94	88.06	1144	94	94	88.06	88.06
SAGE2contig_1386	41.11	41.11	-41.11	#NAME?	-8.67e-06	#NAME?	-6.56	5.41e-11	1.59e-10		41.11	227	17	18	41.11	41.11	0	227	0	0	0	0
SAGE2contig_1389	946.16	946.16	-946.16	-3.54	-0.000203	-3.7	-23.94	0	0		1319.34	112	266	285	1319.34	1319.34	373.18	112	32	39	373.18	373.18
SAGE2contig_139	10934.4	10934.4	-10934.4	-6.65	-0.00232	-6.95	-92.71	0	0		12871	114	2823	2830	12871	12871	1936.57	114	200	206	1936.57	1936.57
SAGE2contig_1390	1505.77	1505.77	-1505.77	-3.55	-0.000323	-3.71	-30.23	0	0		2096.78	136	550	550	2096.78	2096.78	591.01	136	75	75	591.01	591.01
SAGE2contig_1392	237.18	237.18	-237.18	#NAME?	-5e-05	#NAME?	-15.75	0	0		237.18	94	41	43	237.18	237.18	0	94	0	0	0	0
SAGE2contig_1393	22.41	22.41	-22.41	-2.06	-4.93e-06	-2.15	-2.97	0.00301	0.00491		43.63	202	13	17	43.63	43.63	21.22	202	4	4	21.22	21.22
SAGE2contig_1395	464.32	464.32	464.32	6.2	9.28e-05	5.93	17.74	0	0		89.27	151	26	26	89.27	89.27	553.59	151	78	78	553.59	553.59
SAGE2contig_1398	366.13	366.13	366.13	2.7	7.18e-05	2.58	12.34	0	0		215.22	212	16	88	215.22	215.22	581.34	212	19	115	581.34	581.34
SAGE2contig_140	6274.59	6274.59	-6274.59	-2.35	-0.00137	-2.46	-53.17	0	0		10921.9	107	2240	2254	10921.9	10921.9	4647.34	107	461	464	4647.34	4647.34
SAGE2contig_1405	96.2	96.2	-96.2	-4.64	-2.05e-05	-4.86	-8.16	3.33e-16	1.25e-15		122.6	203	47	48	122.6	122.6	26.4	203	4	5	26.4	26.4
SAGE2contig_1407	178.91	178.91	178.91	2.14	3.46e-05	2.04	7.56	4.13e-14	1.43e-13		156.99	1222	313	370	156.99	156.99	335.89	1222	273	383	335.89	335.89
SAGE2contig_141	212.5	212.5	-212.5	-3.49	-4.56e-05	-3.65	-11.3	0	0		297.87	1067	573	613	297.87	297.87	85.37	1067	84	85	85.37	85.37
SAGE2contig_1410	38.96	38.96	-38.96	-15	-8.25e-06	-15.69	-5.99	2.07e-09	5.56e-09		41.75	385	22	31	41.75	41.75	2.78	385	1	1	2.78	2.78
SAGE2contig_1415	1250.64	1250.64	-1250.64	-15.91	-0.000265	-16.65	-34.07	0	0		1334.51	115	296	296	1334.51	1334.51	83.87	115	9	9	83.87	83.87
SAGE2contig_1416	105.66	105.66	105.66	3.35	2.09e-05	3.2	7.24	4.44e-13	1.46e-12		44.93	427	37	37	44.93	44.93	150.59	427	60	60	150.59	150.59
SAGE2contig_1419	491.48	491.48	-491.48	-2.25	-0.000107	-2.36	-14.58	0	0		883.2	145	36	247	883.2	883.2	391.72	145	7	53	391.72	391.72
SAGE2contig_142	1152.11	1152.11	1152.11	4.56	0.000229	4.36	26.21	0	0		323.21	154	67	96	323.21	323.21	1475.32	154	173	212	1475.32	1475.32
SAGE2contig_1420	40.6	40.6	-40.6	-3.39	-8.72e-06	-3.54	-4.9	9.73e-07	2.21e-06		57.61	126	14	14	57.61	57.61	17.01	126	2	2	17.01	17.01
SAGE2contig_1422	36.93	36.93	-36.93	-3.27	-7.94e-06	-3.42	-4.62	3.85e-06	8.33e-06		53.23	263	27	27	53.23	53.23	16.3	263	4	4	16.3	16.3
SAGE2contig_1425	46.66	46.66	-46.66	-2.74	-1.01e-05	-2.87	-4.89	1.02e-06	2.3e-06		73.45	120	12	17	73.45	73.45	26.79	120	3	3	26.79	26.79
SAGE2contig_1427	64.02	64.02	-64.02	-6.05	-1.36e-05	-6.33	-6.99	2.8e-12	8.83e-12		76.7	169	12	25	76.7	76.7	12.68	169	2	2	12.68	12.68
SAGE2contig_1428	1068.24	1068.24	-1068.24	-5.56	-0.000228	-5.81	-28.15	0	0		1302.67	160	3	402	1302.67	1302.67	234.43	160	0	35	234.43	234.43
SAGE2contig_1429	29.17	29.17	29.17	3.86	5.79e-06	3.69	3.98	6.77e-05	0.000131		10.21	762	15	15	10.21	10.21	39.38	762	28	28	39.38	39.38
SAGE2contig_1431	295.46	295.46	295.46	2.6	5.78e-05	2.48	10.87	0	0		185.06	339	113	121	185.06	185.06	480.52	339	146	152	480.52	480.52
SAGE2contig_1436	93.17	93.17	-93.17	-3	-2.01e-05	-3.14	-7.14	9.58e-13	3.1e-12		139.76	115	30	31	139.76	139.76	46.6	115	4	5	46.6	46.6
SAGE2contig_1442	101.15	101.15	-101.15	-2.64	-2.19e-05	-2.76	-7.09	1.33e-12	4.26e-12		162.87	382	30	120	162.87	162.87	61.72	382	5	22	61.72	61.72
SAGE2contig_1443	134.19	134.19	-134.19	#NAME?	-2.83e-05	#NAME?	-11.85	0	0		134.19	85	22	22	134.19	134.19	0	85	0	0	0	0
SAGE2contig_1446	52.18	52.18	-52.18	-2.26	-1.14e-05	-2.36	-4.75	2e-06	4.43e-06		93.66	155	22	28	93.66	93.66	41.48	155	5	6	41.48	41.48
SAGE2contig_1448	270.23	270.23	-270.23	-12.09	-5.72e-05	-12.66	-15.54	0	0		294.59	88	50	50	294.59	294.59	24.36	88	2	2	24.36	24.36
SAGE2contig_145	3357.87	3357.87	3357.87	2.08	0.000648	1.99	32.14	0	0		3103.35	69	401	413	3103.35	3103.35	6461.22	69	412	416	6461.22	6461.22
SAGE2contig_1450	734.89	734.89	-734.89	-9.1	-0.000156	-9.53	-24.97	0	0		825.57	130	203	207	825.57	825.57	90.68	130	11	11	90.68	90.68
SAGE2contig_1456	107.82	107.82	-107.82	-7.74	-2.29e-05	-8.1	-9.39	0	0		123.82	134	32	32	123.82	123.82	16	134	2	2	16	16
SAGE2contig_1459	56.05	56.05	-56.05	-6.05	-1.19e-05	-6.33	-6.54	6.21e-11	1.82e-10		67.16	193	21	25	67.16	67.16	11.11	193	1	2	11.11	11.11
SAGE2contig_146	323.21	323.21	-323.21	-6.03	-6.88e-05	-6.31	-15.69	0	0		387.47	467	191	349	387.47	387.47	64.26	467	13	28	64.26	64.26
SAGE2contig_1460	1247.93	1247.93	1247.93	6.43	0.000249	6.14	29.27	0	0		229.97	124	55	55	229.97	229.97	1477.9	124	171	171	1477.9	1477.9
SAGE2contig_1462	75.64	75.64	-75.64	-3.1	-1.63e-05	-3.24	-6.5	8.07e-11	2.35e-10	0007165 // signal transduction (GO_REF:nd [ND])	111.73	297	64	64	111.73	111.73	36.08	297	10	10	36.08	36.08
SAGE2contig_1466	284.58	284.58	-284.58	-2.56	-6.17e-05	-2.68	-11.75	0	0		467	141	127	127	467	467	182.42	141	24	24	182.42	182.42
SAGE2contig_1472	472.98	472.98	472.98	2.07	9.12e-05	1.98	12	0	0		443.28	262	224	224	443.28	443.28	916.26	262	224	224	916.26	916.26
SAGE2contig_1474	150.91	150.91	-150.91	-2.42	-3.28e-05	-2.53	-8.35	1.11e-16	4.21e-16		257.26	131	65	65	257.26	257.26	106.35	131	13	13	106.35	106.35
SAGE2contig_1475	37.78	37.78	37.78	2.13	7.3e-06	2.03	3.46	0.00054	0.000955		33.48	1564	99	101	33.48	33.48	71.26	1564	103	104	71.26	71.26
SAGE2contig_1476	32.95	32.95	32.95	3.08	6.49e-06	2.94	3.92	9e-05	0.000172	0008150 // biological_process (GO_REF:nd [ND]) /// 0006139 // nucleobase-containing compound metabolic process (GO_REF:nd [ND])	15.86	1471	45	45	15.86	15.86	48.81	1471	67	67	48.81	48.81
SAGE2contig_1480	82.2	82.2	-82.2	#NAME?	-1.73e-05	#NAME?	-9.27	0	0		82.2	82	13	13	82.2	82.2	0	82	0	0	0	0
SAGE2contig_1484	2330.52	2330.52	2330.52	40.03	0.000469	38.25	45.98	0	0		59.71	356	40	41	59.71	59.71	2390.24	356	792	794	2390.24	2390.24
SAGE2contig_1485	49.86	49.86	-49.86	-3.63	-1.07e-05	-3.8	-5.54	3.11e-08	7.77e-08		68.82	226	21	30	68.82	68.82	18.97	226	3	4	18.97	18.97
SAGE2contig_1486	412.06	412.06	-412.06	-49.83	-8.7e-05	-52.14	-20.37	0	0		420.5	127	103	103	420.5	420.5	8.44	127	1	1	8.44	8.44
SAGE2contig_1489	38.91	38.91	-38.91	-2.3	-8.49e-06	-2.4	-4.14	3.47e-05	6.92e-05		68.89	286	14	38	68.89	68.89	29.98	286	2	8	29.98	29.98
SAGE2contig_1491	104.42	104.42	-104.42	-3.31	-2.25e-05	-3.46	-7.8	6.33e-15	2.25e-14		149.7	142	21	41	149.7	149.7	45.28	142	4	6	45.28	45.28
SAGE2contig_1492	1047.18	1047.18	1047.18	2.42	0.000204	2.31	19.71	0	0		738.98	87	114	124	738.98	738.98	1786.16	87	136	145	1786.16	1786.16
SAGE2contig_1493	1823.77	1823.77	1823.77	2.16	0.000353	2.06	24.29	0	0		1571.8	95	285	288	1571.8	1571.8	3395.57	95	291	301	3395.57	3395.57
SAGE2contig_1495	507.52	507.52	507.52	2.5	9.91e-05	2.39	13.96	0	0		339.25	162	106	106	339.25	339.25	846.77	162	127	128	846.77	846.77
SAGE2contig_150	2852.14	2852.14	-2852.14	-4.45	-0.000609	-4.66	-44.04	0	0		3678.07	266	1385	1887	3678.07	3678.07	825.93	266	111	205	825.93	825.93
SAGE2contig_1502	41.62	41.62	-41.62	-2.9	-8.98e-06	-3.04	-4.72	2.41e-06	5.3e-06		63.49	98	12	12	63.49	63.49	21.87	98	2	2	21.87	21.87
SAGE2contig_1504	192.26	192.26	-192.26	-3.87	-4.12e-05	-4.05	-11.06	0	0		259.24	80	24	40	259.24	259.24	66.98	80	4	5	66.98	66.98
SAGE2contig_1507	89.23	89.23	-89.23	-5.08	-1.9e-05	-5.32	-8	1.22e-15	4.47e-15	0006810 // transport (GO_REF:nd [ND])	111.1	490	24	105	111.1	111.1	21.87	490	3	10	21.87	21.87
SAGE2contig_1514	34.02	34.02	-34.02	-3.62	-7.3e-06	-3.79	-4.57	4.92e-06	1.05e-05	0008152 // metabolic process (GO_REF:nd [ND])	47.01	1897	53	172	47.01	47.01	12.99	1897	15	23	12.99	12.99
SAGE2contig_1516	43.09	43.09	-43.09	-2.68	-9.33e-06	-2.81	-4.66	3.18e-06	6.91e-06	0009628 // response to abiotic stimulus (GO_REF:nd [ND]) /// 0006950 // response to stress (GO_REF:nd [ND]) /// 0009058 // biosynthetic process (GO_REF:nd [ND]) /// 0006091 // generation of precursor metabolites and energy (GO_REF:nd [ND]) /// 0006139 // nucleobase-containing compound metabolic process (GO_REF:nd [ND]) /// 0006811 // ion transport (GO_REF:nd [ND]) /// 0009607 // response to bioti…	68.69	4061	485	538	68.69	68.69	25.6	4061	94	97	25.6	25.6
SAGE2contig_1519	26.99	26.99	26.99	2.07	5.2e-06	1.98	2.86	0.00417	0.0067		25.29	164	3	8	25.29	25.29	52.28	164	3	8	52.28	52.28
SAGE2contig_152	46.61	46.61	-46.61	-2.21	-1.02e-05	-2.31	-4.45	8.72e-06	1.83e-05		85.08	195	30	32	85.08	85.08	38.47	195	7	7	38.47	38.47
SAGE2contig_1520	60.25	60.25	-60.25	-5.16	-1.28e-05	-5.4	-6.6	4.25e-11	1.26e-10	0005975 // carbohydrate metabolic process (GO_REF:nd [ND]) /// 0009058 // biosynthetic process (GO_REF:nd [ND]) /// 0006996 // organelle organization (GO_REF:nd [ND]) /// 0008150 // biological_process (GO_REF:nd [ND])	74.74	444	64	64	74.74	74.74	14.48	444	6	6	14.48	14.48
SAGE2contig_1525	1442.9	1442.9	1442.9	3.76	0.000286	3.59	27.79	0	0		523.66	200	153	202	523.66	523.66	1966.56	200	308	367	1966.56	1966.56
SAGE2contig_1527	33.4	33.4	33.4	2.89	6.57e-06	2.77	3.84	0.000121	0.00023		17.64	147	4	5	17.64	17.64	51.03	147	2	7	51.03	51.03
SAGE2contig_1528	492.23	492.23	-492.23	-21.88	-0.000104	-22.9	-21.73	0	0	0009056 // catabolic process (GO_REF:nd [ND]) /// 0006412 // translation (GO_REF:nd [ND]) /// 0008150 // biological_process (GO_REF:nd [ND]) /// 0006139 // nucleobase-containing compound metabolic process (GO_REF:nd [ND])	515.79	773	598	769	515.79	515.79	23.57	773	1	17	23.57	23.57
SAGE2contig_1529	60.51	60.51	60.51	2.07	1.17e-05	1.98	4.29	1.79e-05	3.64e-05		56.71	64	0	7	56.71	56.71	117.22	64	0	7	117.22	117.22
SAGE2contig_153	1987.25	1987.25	-1987.25	-13.82	-0.000421	-14.46	-42.56	0	0	0008150 // biological_process (GO_REF:nd [ND])	2142.3	235	739	971	2142.3	2142.3	155.05	235	28	34	155.05	155.05
SAGE2contig_1530	205.12	205.12	-205.12	-2.99	-4.42e-05	-3.13	-10.58	0	0	0008152 // metabolic process (GO_REF:nd [ND])	308.24	291	168	173	308.24	308.24	103.12	291	27	28	103.12	103.12
SAGE2contig_1532	39.91	39.91	-39.91	-2.47	-8.67e-06	-2.58	-4.33	1.48e-05	3.05e-05	0006950 // response to stress (GO_REF:nd [ND]) /// 0009607 // response to biotic stimulus (GO_REF:nd [ND])	67.11	394	51	51	67.11	67.11	27.2	394	10	10	27.2	27.2
SAGE2contig_1535	30.19	30.19	-30.19	#NAME?	-6.37e-06	#NAME?	-5.62	1.9e-08	4.82e-08	0005975 // carbohydrate metabolic process (GO_REF:nd [ND]) /// 0009058 // biosynthetic process (GO_REF:nd [ND]) /// 0008150 // biological_process (GO_REF:nd [ND]) /// 0008152 // metabolic process (GO_REF:nd [ND])	30.19	498	20	29	30.19	30.19	0	498	0	0	0	0
SAGE2contig_1536	85.42	85.42	-85.42	-2.06	-1.88e-05	-2.15	-5.79	6.98e-09	1.82e-08		166.3	106	34	34	166.3	166.3	80.88	106	8	8	80.88	80.88
SAGE2contig_1537	55.51	55.51	-55.51	-2.1	-1.22e-05	-2.19	-4.72	2.37e-06	5.21e-06		106.14	127	26	26	106.14	106.14	50.63	127	6	6	50.63	50.63
SAGE2contig_1539	283.12	283.12	283.12	3.15	5.58e-05	3.01	11.59	0	0		131.63	323	82	82	131.63	131.63	414.74	323	125	125	414.74	414.74
SAGE2contig_154	586.54	586.54	-586.54	-8.66	-0.000124	-9.06	-22.19	0	0	0005975 // carbohydrate metabolic process (GO_REF:nd [ND]) /// 0006950 // response to stress (GO_REF:nd [ND])	663.09	294	375	376	663.09	663.09	76.55	294	21	21	76.55	76.55
SAGE2contig_1540	148.93	148.93	-148.93	-7.9	-3.16e-05	-8.27	-11.06	0	0		170.51	149	49	49	170.51	170.51	21.58	149	3	3	21.58	21.58
SAGE2contig_1541	730.39	730.39	-730.39	-4.64	-0.000156	-4.86	-22.48	0	0		931.05	235	418	422	931.05	931.05	200.66	235	44	44	200.66	200.66
SAGE2contig_1545	542.18	542.18	-542.18	-3.33	-0.000117	-3.49	-17.81	0	0		774.59	83	54	124	774.59	774.59	232.42	83	5	18	232.42	232.42
SAGE2contig_1546	223.64	223.64	223.64	2.63	4.38e-05	2.52	9.52	0	0	0009056 // catabolic process (GO_REF:nd [ND]) /// 0006950 // response to stress (GO_REF:nd [ND]) /// 0006259 // DNA metabolic process (GO_REF:nd [ND]) /// 0006139 // nucleobase-containing compound metabolic process (GO_REF:nd [ND])	136.96	636	165	168	136.96	136.96	360.6	636	213	214	360.6	360.6
SAGE2contig_1547	76.44	76.44	-76.44	-3.46	-1.64e-05	-3.62	-6.76	1.38e-11	4.19e-11		107.57	241	50	50	107.57	107.57	31.13	241	7	7	31.13	31.13
SAGE2contig_155	48.17	48.17	-48.17	-2.9	-1.04e-05	-3.04	-5.07	3.92e-07	9.1e-07		73.48	127	15	18	73.48	73.48	25.32	127	2	3	25.32	25.32
SAGE2contig_1550	152.59	152.59	-152.59	-3.68	-3.27e-05	-3.85	-9.72	0	0		209.6	94	38	38	209.6	209.6	57	94	5	5	57	57
SAGE2contig_1554	167.4	167.4	-167.4	-5.48	-3.57e-05	-5.74	-11.12	0	0	0005975 // carbohydrate metabolic process (GO_REF:nd [ND]) /// 0009058 // biosynthetic process (GO_REF:nd [ND]) /// 0008152 // metabolic process (GO_REF:nd [ND])	204.74	861	338	340	204.74	204.74	37.34	861	28	30	37.34	37.34
SAGE2contig_1556	446.54	446.54	446.54	2.99	8.79e-05	2.85	14.24	0	0		224.88	83	35	36	224.88	224.88	671.42	83	52	52	671.42	671.42
SAGE2contig_1557	1830.32	1830.32	1830.32	3.81	0.000363	3.64	31.44	0	0		651.91	136	118	171	651.91	651.91	2482.23	136	251	315	2482.23	2482.23
SAGE2contig_1559	204.05	204.05	-204.05	-13.96	-4.32e-05	-14.61	-13.65	0	0	0009056 // catabolic process (GO_REF:nd [ND]) /// 0050789 // regulation of biological process (GO_REF:nd [ND]) /// 0019748 // secondary metabolic process (GO_REF:nd [ND]) /// 0006996 // organelle organization (GO_REF:nd [ND]) /// 0006950 // response to stress (GO_REF:nd [ND]) /// 0008219 // cell death (GO_REF:nd [ND]) /// 0008150 // biological_process (GO_REF:nd [ND]) /// 0015031 // protein trans…	219.8	953	307	404	219.8	219.8	15.74	953	12	14	15.74	15.74
SAGE2contig_156	2221.52	2221.52	2221.52	2.14	0.00043	2.05	26.66	0	0		1943.76	247	704	926	1943.76	1943.76	4165.28	247	675	960	4165.28	4165.28
SAGE2contig_1562	167.97	167.97	-167.97	-18.87	-3.55e-05	-19.74	-12.6	0	0		177.37	114	39	39	177.37	177.37	9.4	114	1	1	9.4	9.4
SAGE2contig_1564	24.7	24.7	24.7	2.07	4.76e-06	1.98	2.74	0.00613	0.00962		23.15	112	3	5	23.15	23.15	47.84	112	3	5	47.84	47.84
SAGE2contig_1565	21.93	21.93	-21.93	-4.35	-4.69e-06	-4.56	-3.84	0.000122	0.000231		28.47	1803	8	99	28.47	28.47	6.54	1803	1	11	6.54	6.54
SAGE2contig_1566	70.19	70.19	-70.19	-2.42	-1.53e-05	-2.53	-5.69	1.24e-08	3.19e-08		119.65	260	56	60	119.65	119.65	49.46	260	11	12	49.46	49.46
SAGE2contig_157	22.39	22.39	-22.39	-2.66	-4.85e-06	-2.78	-3.35	0.000816	0.00142		35.87	159	9	11	35.87	35.87	13.48	159	2	2	13.48	13.48
SAGE2contig_1570	216.88	216.88	-216.88	-3.02	-4.68e-05	-3.16	-10.92	0	0		324.05	440	270	275	324.05	324.05	107.17	440	44	44	107.17	107.17
SAGE2contig_1571	389.58	389.58	-389.58	-48.62	-8.23e-05	-50.88	-19.8	0	0		397.76	262	201	201	397.76	397.76	8.18	262	2	2	8.18	8.18
SAGE2contig_1573	26.48	26.48	-26.48	-8.71	-5.62e-06	-9.11	-4.72	2.39e-06	5.25e-06	0009056 // catabolic process (GO_REF:nd [ND]) /// 0006464 // cellular protein modification process (GO_REF:nd [ND]) /// 0000003 // reproduction (GO_REF:nd [ND]) /// 0009058 // biosynthetic process (GO_REF:nd [ND]) /// 0008150 // biological_process (GO_REF:nd [ND]) /// 0007275 // multicellular organismal development (GO_REF:nd [ND]) /// 0008152 // metabolic process (GO_REF:nd [ND])	29.91	624	36	36	29.91	29.91	3.43	624	2	2	3.43	3.43
SAGE2contig_1574	249.33	249.33	-249.33	-4.42	-5.33e-05	-4.63	-13	0	0		322.16	103	5	64	322.16	322.16	72.83	103	0	7	72.83	72.83
SAGE2contig_1575	30.79	30.79	-30.79	-3.63	-6.6e-06	-3.8	-4.35	1.36e-05	2.82e-05		42.5	183	12	15	42.5	42.5	11.71	183	1	2	11.71	11.71
SAGE2contig_1579	276.64	276.64	-276.64	-5.29	-5.9e-05	-5.54	-14.2	0	0		341.1	266	175	175	341.1	341.1	64.46	266	15	16	64.46	64.46
SAGE2contig_1581	101.21	101.21	-101.21	-2.04	-2.23e-05	-2.13	-6.27	3.51e-10	9.88e-10		198.64	154	56	59	198.64	198.64	97.43	154	13	14	97.43	97.43
SAGE2contig_1582	223.2	223.2	-223.2	-9.19	-4.73e-05	-9.62	-13.78	0	0		250.45	118	52	57	250.45	250.45	27.25	118	3	3	27.25	27.25
SAGE2contig_1583	5192.76	5192.76	-5192.76	-2.19	-0.00114	-2.29	-46.7	0	0		9566.86	270	4926	4982	9566.86	9566.86	4374.1	270	1097	1102	4374.1	4374.1
SAGE2contig_1585	1029.66	1029.66	-1029.66	-13.17	-0.000218	-13.78	-30.53	0	0		1114.27	114	244	245	1114.27	1114.27	84.61	114	9	9	84.61	84.61
SAGE2contig_1588	784.11	784.11	784.11	2.53	0.000153	2.41	17.46	0	0		513.72	109	108	108	513.72	513.72	1297.83	109	132	132	1297.83	1297.83
SAGE2contig_1590	153.67	153.67	153.67	3	3.03e-05	2.87	8.37	0	0	0006412 // translation (GO_REF:nd [ND]) /// 0006139 // nucleobase-containing compound metabolic process (GO_REF:nd [ND])	76.87	344	51	51	76.87	76.87	230.54	344	74	74	230.54	230.54
SAGE2contig_1591	118.8	118.8	-118.8	-2.42	-2.58e-05	-2.53	-7.41	1.28e-13	4.32e-13		202.53	64	1	25	202.53	202.53	83.73	64	0	5	83.73	83.73
SAGE2contig_1595	27.84	27.84	-27.84	-3.23	-5.99e-06	-3.38	-3.99	6.47e-05	0.000126		40.35	257	5	20	40.35	40.35	12.51	257	0	3	12.51	12.51
SAGE2contig_1596	135.67	135.67	-135.67	-2.7	-2.94e-05	-2.82	-8.28	1.11e-16	4.21e-16		215.69	375	156	156	215.69	215.69	80.02	375	28	28	80.02	80.02
SAGE2contig_1599	248.22	248.22	248.22	3.49	4.91e-05	3.34	11.26	0	0	0009056 // catabolic process (GO_REF:nd [ND]) /// 0006464 // cellular protein modification process (GO_REF:nd [ND]) /// 0009628 // response to abiotic stimulus (GO_REF:nd [ND]) /// 0000003 // reproduction (GO_REF:nd [ND]) /// 0050789 // regulation of biological process (GO_REF:nd [ND]) /// 0006950 // response to stress (GO_REF:nd [ND]) /// 0009058 // biosynthetic process (GO_REF:nd [ND]) /// 0008…	99.67	1186	228	228	99.67	99.67	347.89	1186	385	385	347.89	347.89
SAGE2contig_1601	277.86	277.86	277.86	5.02	5.54e-05	4.79	13.16	0	0		69.21	457	61	61	69.21	69.21	347.07	457	146	148	347.07	347.07
SAGE2contig_1605	80.68	80.68	-80.68	-2.52	-1.75e-05	-2.63	-6.21	5.3e-10	1.47e-09		133.91	302	28	78	133.91	133.91	53.23	302	4	15	53.23	53.23
SAGE2contig_1606	209.4	209.4	-209.4	-2.66	-4.54e-05	-2.78	-10.24	0	0	0006464 // cellular protein modification process (GO_REF:nd [ND]) /// 0009628 // response to abiotic stimulus (GO_REF:nd [ND]) /// 0006091 // generation of precursor metabolites and energy (GO_REF:nd [ND])	335.49	204	116	132	335.49	335.49	126.08	204	20	24	126.08	126.08
SAGE2contig_161	298.39	298.39	-298.39	-3.39	-6.41e-05	-3.54	-13.28	0	0		423.42	120	97	98	423.42	423.42	125.03	120	13	14	125.03	125.03
SAGE2contig_1610	1236.54	1236.54	1236.54	2.7	0.000242	2.58	22.67	0	0	0008150 // biological_process (GO_REF:nd [ND])	727.27	740	98	1038	727.27	727.27	1963.81	740	41	1356	1963.81	1963.81
SAGE2contig_1611	766.42	766.42	766.42	4.43	0.000152	4.23	21.22	0	0	0008150 // biological_process (GO_REF:nd [ND])	223.49	747	187	322	223.49	223.49	989.92	747	566	690	989.92	989.92
SAGE2contig_1613	474.26	474.26	-474.26	-8.61	-0.000101	-9.01	-19.94	0	0		536.56	258	266	267	536.56	536.56	62.31	258	13	15	62.31	62.31
SAGE2contig_1614	134.53	134.53	134.53	2.14	2.6e-05	2.05	6.56	5.34e-11	1.57e-10		117.64	119	27	27	117.64	117.64	252.16	119	28	28	252.16	252.16
SAGE2contig_1616	979.82	979.82	-979.82	-13.41	-0.000207	-14.03	-29.82	0	0		1058.78	95	186	194	1058.78	1058.78	78.97	95	7	7	78.97	78.97
SAGE2contig_162	39.74	39.74	-39.74	-13.87	-8.41e-06	-14.51	-6.02	1.74e-09	4.69e-09	0006464 // cellular protein modification process (GO_REF:nd [ND]) /// 0009628 // response to abiotic stimulus (GO_REF:nd [ND]) /// 0006091 // generation of precursor metabolites and energy (GO_REF:nd [ND])	42.83	1041	70	86	42.83	42.83	3.09	1041	1	3	3.09	3.09
SAGE2contig_1622	442.98	442.98	-442.98	-4.03	-9.48e-05	-4.22	-16.95	0	0		589.23	425	445	483	589.23	589.23	146.25	425	46	58	146.25	146.25
SAGE2contig_1623	342.68	342.68	-342.68	-9.81	-7.27e-05	-10.26	-17.18	0	0		381.59	303	36	223	381.59	381.59	38.91	303	1	11	38.91	38.91
SAGE2contig_1626	97.66	97.66	-97.66	-2.42	-2.12e-05	-2.53	-6.72	1.86e-11	5.6e-11		166.48	109	32	35	166.48	166.48	68.82	109	7	7	68.82	68.82
SAGE2contig_1627	150.31	150.31	150.31	5.17	3e-05	4.94	9.74	0	0		36.07	115	6	8	36.07	36.07	186.38	115	17	20	186.38	186.38
SAGE2contig_1628	28.16	28.16	-28.16	-2.42	-6.13e-06	-2.53	-3.61	0.00031	0.000564		48.01	108	10	10	48.01	48.01	19.85	108	2	2	19.85	19.85
SAGE2contig_1629	470.73	470.73	470.73	2.93	9.26e-05	2.8	14.51	0	0		243.73	117	10	55	243.73	243.73	714.46	117	23	78	714.46	714.46
SAGE2contig_163	151.41	151.41	-151.41	-2.7	-3.28e-05	-2.82	-8.75	0	0		240.72	84	16	39	240.72	240.72	89.31	84	2	7	89.31	89.31
SAGE2contig_1631	1390.42	1390.42	-1390.42	-3.67	-0.000298	-3.84	-29.33	0	0		1910.96	70	258	258	1910.96	1910.96	520.54	70	34	34	520.54	520.54
SAGE2contig_1632	49.54	49.54	-49.54	-3.18	-1.07e-05	-3.33	-5.31	1.13e-07	2.71e-07	0006464 // cellular protein modification process (GO_REF:nd [ND]) /// 0009056 // catabolic process (GO_REF:nd [ND]) /// 0019538 // protein metabolic process (GO_REF:nd [ND]) /// 0005975 // carbohydrate metabolic process (GO_REF:nd [ND]) /// 0007049 // cell cycle (GO_REF:nd [ND]) /// 0006950 // response to stress (GO_REF:nd [ND]) /// 0015031 // protein transport (GO_REF:nd [ND]) /// 0006139 // nuc…	72.27	330	46	46	72.27	72.27	22.73	330	7	7	22.73	22.73
SAGE2contig_1633	1643.36	1643.36	-1643.36	-6.35	-0.00035	-6.64	-35.68	0	0		1950.63	143	26	538	1950.63	1950.63	307.27	143	6	41	307.27	307.27
SAGE2contig_1636	47.37	47.37	-47.37	-3.31	-1.02e-05	-3.46	-5.25	1.51e-07	3.61e-07		67.92	313	40	41	67.92	67.92	20.54	313	5	6	20.54	20.54
SAGE2contig_1638	45.22	45.22	-45.22	-2.81	-9.77e-06	-2.94	-4.86	1.2e-06	2.71e-06		70.26	214	22	29	70.26	70.26	25.04	214	4	5	25.04	25.04
SAGE2contig_164	317.78	317.78	-317.78	-2.88	-6.86e-05	-3.02	-13	0	0		486.47	648	4	608	486.47	486.47	168.69	648	0	102	168.69	168.69
SAGE2contig_1640	165.93	165.93	-165.93	-3.12	-3.57e-05	-3.26	-9.65	0	0		244.22	397	25	187	244.22	244.22	78.28	397	5	29	78.28	78.28
SAGE2contig_1641	662.99	662.99	-662.99	-4.4	-0.000142	-4.61	-21.18	0	0		857.84	110	177	182	857.84	857.84	194.85	110	19	20	194.85	194.85
SAGE2contig_1643	76.63	76.63	-76.63	-4.52	-1.64e-05	-4.73	-7.24	4.51e-13	1.48e-12		98.42	295	55	56	98.42	98.42	21.8	295	6	6	21.8	21.8
SAGE2contig_1648	31.28	31.28	-31.28	-5.61	-6.66e-06	-5.87	-4.82	1.4e-06	3.15e-06	0000003 // reproduction (GO_REF:nd [ND]) /// 0016032 // viral reproduction (GO_REF:nd [ND])	38.07	790	54	58	38.07	38.07	6.78	790	5	5	6.78	6.78
SAGE2contig_1653	37.51	37.51	-37.51	-4.1	-8.03e-06	-4.29	-4.95	7.3e-07	1.67e-06	0007049 // cell cycle (GO_REF:nd [ND]) /// 0009058 // biosynthetic process (GO_REF:nd [ND]) /// 0006950 // response to stress (GO_REF:nd [ND]) /// 0008150 // biological_process (GO_REF:nd [ND]) /// 0007165 // signal transduction (GO_REF:nd [ND])	49.62	1327	1	127	49.62	49.62	12.11	1327	0	15	12.11	12.11
SAGE2contig_1657	162.93	162.93	-162.93	-2.42	-3.54e-05	-2.53	-8.68	0	0		277.76	168	89	90	277.76	277.76	114.82	168	17	18	114.82	114.82
SAGE2contig_166	381.14	381.14	-381.14	-4.15	-8.15e-05	-4.34	-15.84	0	0		502.21	478	288	463	502.21	502.21	121.07	478	42	54	121.07	121.07
SAGE2contig_1660	489.01	489.01	-489.01	-2.88	-0.000106	-3.01	-16.11	0	0		749.69	74	24	107	749.69	749.69	260.68	74	2	18	260.68	260.68
SAGE2contig_1662	1609.5	1609.5	-1609.5	-15.75	-0.000341	-16.48	-38.63	0	0		1718.66	108	358	358	1718.66	1718.66	109.15	108	11	11	109.15	109.15
SAGE2contig_1664	64.56	64.56	-64.56	-6.73	-1.37e-05	-7.05	-7.13	9.91e-13	3.2e-12	0006464 // cellular protein modification process (GO_REF:nd [ND]) /// 0006412 // translation (GO_REF:nd [ND]) /// 0050789 // regulation of biological process (GO_REF:nd [ND]) /// 0006950 // response to stress (GO_REF:nd [ND]) /// 0008219 // cell death (GO_REF:nd [ND]) /// 0008150 // biological_process (GO_REF:nd [ND]) /// 0007275 // multicellular organismal development (GO_REF:nd [ND]) /// 000960…	75.82	1142	167	167	75.82	75.82	11.26	1142	12	12	11.26	11.26
SAGE2contig_1667	143.44	143.44	143.44	2.86	2.82e-05	2.73	7.92	2.22e-15	8.04e-15		77.2	544	81	81	77.2	77.2	220.64	544	112	112	220.64	220.64
SAGE2contig_1669	80.85	80.85	-80.85	-2.06	-1.78e-05	-2.15	-5.63	1.76e-08	4.47e-08		157.39	112	11	34	157.39	157.39	76.55	112	4	8	76.55	76.55
SAGE2contig_1670	110.04	110.04	-110.04	-3.62	-2.36e-05	-3.78	-8.22	2.22e-16	8.34e-16		152.12	484	72	142	152.12	152.12	42.07	484	13	19	42.07	42.07
SAGE2contig_1671	135.96	135.96	-135.96	-3.93	-2.91e-05	-4.12	-9.34	0	0		182.29	347	31	122	182.29	182.29	46.33	347	4	15	46.33	46.33
SAGE2contig_1672	34.08	34.08	-34.08	-10.16	-7.23e-06	-10.63	-5.44	5.42e-08	1.33e-07	0005975 // carbohydrate metabolic process (GO_REF:nd [ND]) /// 0009058 // biosynthetic process (GO_REF:nd [ND])	37.81	288	21	21	37.81	37.81	3.72	288	1	1	3.72	3.72
SAGE2contig_1673	39.63	39.63	39.63	4.13	7.87e-06	3.95	4.74	2.17e-06	4.79e-06		12.65	123	0	3	12.65	12.65	52.28	123	2	6	52.28	52.28
SAGE2contig_1675	69.93	69.93	-69.93	-4.35	-1.49e-05	-4.56	-6.86	6.86e-12	2.12e-11		90.78	257	21	45	90.78	90.78	20.85	257	1	5	20.85	20.85
SAGE2contig_1676	58.61	58.61	58.61	2.23	1.14e-05	2.13	4.44	9.04e-06	1.9e-05		47.8	141	13	13	47.8	47.8	106.41	141	14	14	106.41	106.41
SAGE2contig_1680	67.17	67.17	-67.17	-5.81	-1.43e-05	-6.08	-7.11	1.16e-12	3.73e-12		81.15	230	3	36	81.15	81.15	13.98	230	0	3	13.98	13.98
SAGE2contig_1682	710.99	710.99	-710.99	-2.09	-0.000156	-2.18	-16.85	0	0		1365.45	131	218	345	1365.45	1365.45	654.47	131	56	80	654.47	654.47
SAGE2contig_1684	1399.11	1399.11	-1399.11	-3.38	-0.000301	-3.53	-28.73	0	0		1987.5	102	387	391	1987.5	1987.5	588.38	102	55	56	588.38	588.38
SAGE2contig_1686	593.7	593.7	593.7	3.18	0.000117	3.03	16.83	0	0		272.88	209	6	110	272.88	272.88	866.58	209	11	169	866.58	866.58
SAGE2contig_1687	49.11	49.11	-49.11	-5.93	-1.05e-05	-6.2	-6.1	1.06e-09	2.88e-09	0006464 // cellular protein modification process (GO_REF:nd [ND])	59.08	430	47	49	59.08	59.08	9.97	430	4	4	9.97	9.97
SAGE2contig_1690	142.47	142.47	-142.47	-2.88	-3.08e-05	-3.01	-8.7	0	0		218.41	254	103	107	218.41	218.41	75.95	254	16	18	75.95	75.95
SAGE2contig_1692	25.19	25.19	-25.19	-2.7	-5.45e-06	-2.82	-3.57	0.000359	0.000649	0009628 // response to abiotic stimulus (GO_REF:nd [ND]) /// 0006629 // lipid metabolic process (GO_REF:nd [ND]) /// 0006996 // organelle organization (GO_REF:nd [ND]) /// 0006950 // response to stress (GO_REF:nd [ND]) /// 0009058 // biosynthetic process (GO_REF:nd [ND]) /// 0008152 // metabolic process (GO_REF:nd [ND]) /// 0006811 // ion transport (GO_REF:nd [ND])	40.04	505	38	39	40.04	40.04	14.86	505	7	7	14.86	14.86
SAGE2contig_1695	622.16	622.16	-622.16	-12.9	-0.000132	-13.5	-23.7	0	0		674.44	123	156	160	674.44	674.44	52.28	123	6	6	52.28	52.28
SAGE2contig_1698	79.64	79.64	-79.64	-2.71	-1.72e-05	-2.84	-6.36	2.04e-10	5.83e-10		126.24	115	6	28	126.24	126.24	46.6	115	0	5	46.6	46.6
SAGE2contig_1701	118.22	118.22	-118.22	-2.31	-2.58e-05	-2.42	-7.24	4.61e-13	1.51e-12		208.36	321	105	129	208.36	208.36	90.14	321	20	27	90.14	90.14
SAGE2contig_1703	25.68	25.68	-25.68	-2.37	-5.59e-06	-2.48	-3.41	0.000644	0.00113		44.41	572	49	49	44.41	44.41	18.74	572	10	10	18.74	18.74
SAGE2contig_1708	59.56	59.56	-59.56	-29.51	-1.26e-05	-30.88	-7.64	2.11e-14	7.37e-14		61.65	513	60	61	61.65	61.65	2.09	513	1	1	2.09	2.09
SAGE2contig_1713	20.67	20.67	20.67	12.4	4.15e-06	11.85	4.08	4.45e-05	8.77e-05		1.81	286	0	1	1.81	1.81	22.48	286	0	6	22.48	22.48
SAGE2contig_1714	72.54	72.54	-72.54	-3.8	-1.55e-05	-3.97	-6.76	1.4e-11	4.24e-11		98.48	537	98	102	98.48	98.48	25.94	537	11	13	25.94	25.94
SAGE2contig_1716	3481.56	3481.56	-3481.56	-52.54	-0.000735	-54.97	-59.28	0	0		3549.12	349	2372	2389	3549.12	3549.12	67.56	349	20	22	67.56	67.56
SAGE2contig_1724	51.29	51.29	-51.29	-8.47	-1.09e-05	-8.86	-6.55	5.94e-11	1.74e-10		58.16	312	35	35	58.16	58.16	6.87	312	2	2	6.87	6.87
SAGE2contig_1731	109.74	109.74	-109.74	-2.44	-2.39e-05	-2.55	-7.14	9.07e-13	2.94e-12		186.08	365	126	131	186.08	186.08	76.34	365	25	26	76.34	76.34
SAGE2contig_1732	70.71	70.71	-70.71	-4.6	-1.51e-05	-4.81	-6.98	2.94e-12	9.25e-12		90.38	109	0	19	90.38	90.38	19.66	109	0	2	19.66	19.66
SAGE2contig_1733	1274.28	1274.28	1274.28	2.97	0.000251	2.84	24.01	0	0		646.41	154	192	192	646.41	646.41	1920.7	154	276	276	1920.7	1920.7
SAGE2contig_1734	832.63	832.63	832.63	3.87	0.000165	3.7	21.31	0	0		290.1	84	43	47	290.1	290.1	1122.73	84	76	88	1122.73	1122.73
SAGE2contig_1736	324.54	324.54	-324.54	-3.98	-6.95e-05	-4.16	-14.47	0	0		433.53	177	144	148	433.53	433.53	108.99	177	18	18	108.99	108.99
SAGE2contig_1743	185.17	185.17	-185.17	#NAME?	-3.91e-05	#NAME?	-13.92	0	0	0006464 // cellular protein modification process (GO_REF:nd [ND])	185.17	392	140	140	185.17	185.17	0	392	0	0	0	0
SAGE2contig_1747	71.46	71.46	-71.46	-3.05	-1.54e-05	-3.19	-6.29	3.25e-10	9.14e-10	0009056 // catabolic process (GO_REF:nd [ND]) /// 0019538 // protein metabolic process (GO_REF:nd [ND]) /// 0050789 // regulation of biological process (GO_REF:nd [ND]) /// 0006950 // response to stress (GO_REF:nd [ND]) /// 0019725 // cellular homeostasis (GO_REF:nd [ND]) /// 0008150 // biological_process (GO_REF:nd [ND]) /// 0006091 // generation of precursor metabolites and energy (GO_REF:nd [N…	106.29	400	42	82	106.29	106.29	34.83	400	6	13	34.83	34.83
SAGE2contig_1749	176.02	176.02	-176.02	-5.56	-3.75e-05	-5.82	-11.43	0	0		214.59	389	149	161	214.59	214.59	38.57	389	12	14	38.57	38.57
SAGE2contig_1750	130.74	130.74	-130.74	-6.61	-2.78e-05	-6.92	-10.12	0	0		154.04	138	41	41	154.04	154.04	23.3	138	3	3	23.3	23.3
SAGE2contig_1751	1280.54	1280.54	-1280.54	-13.55	-0.000271	-14.18	-34.12	0	0		1382.61	84	224	224	1382.61	1382.61	102.07	84	8	8	102.07	102.07
SAGE2contig_1753	149.35	149.35	-149.35	-14.03	-3.16e-05	-14.68	-11.68	0	0	0009056 // catabolic process (GO_REF:nd [ND]) /// 0019538 // protein metabolic process (GO_REF:nd [ND]) /// 0009058 // biosynthetic process (GO_REF:nd [ND]) /// 0006950 // response to stress (GO_REF:nd [ND]) /// 0006091 // generation of precursor metabolites and energy (GO_REF:nd [ND]) /// 0016043 // cellular component organization (GO_REF:nd [ND]) /// 0009607 // response to biotic stimulus (GO_R…	160.81	187	57	58	160.81	160.81	11.46	187	2	2	11.46	11.46
SAGE2contig_1755	108.34	108.34	-108.34	-4.48	-2.31e-05	-4.68	-8.59	0	0		139.52	275	74	74	139.52	139.52	31.18	275	8	8	31.18	31.18
SAGE2contig_1756	75.9	75.9	-75.9	-2.2	-1.66e-05	-2.31	-5.66	1.48e-08	3.76e-08		138.94	153	41	41	138.94	138.94	63.04	153	9	9	63.04	63.04
SAGE2contig_176	48.94	48.94	-48.94	-4.6	-1.05e-05	-4.81	-5.81	6.35e-09	1.66e-08		62.55	315	38	38	62.55	62.55	13.61	315	3	4	13.61	13.61
SAGE2contig_1762	45.41	45.41	-45.41	-5.32	-9.68e-06	-5.57	-5.76	8.52e-09	2.21e-08	0009056 // catabolic process (GO_REF:nd [ND]) /// 0006629 // lipid metabolic process (GO_REF:nd [ND]) /// 0005975 // carbohydrate metabolic process (GO_REF:nd [ND]) /// 0019748 // secondary metabolic process (GO_REF:nd [ND]) /// 0009058 // biosynthetic process (GO_REF:nd [ND]) /// 0008150 // biological_process (GO_REF:nd [ND]) /// 0006139 // nucleobase-containing compound metabolic process (GO_RE…	55.91	102	11	11	55.91	55.91	10.51	102	1	1	10.51	10.51
SAGE2contig_1763	30.95	30.95	-30.95	#NAME?	-6.53e-06	#NAME?	-5.69	1.26e-08	3.23e-08		30.95	134	8	8	30.95	30.95	0	134	0	0	0	0
SAGE2contig_1765	577.44	577.44	-577.44	-3.05	-0.000124	-3.19	-17.87	0	0		858.89	99	164	164	858.89	858.89	281.45	99	26	26	281.45	281.45
SAGE2contig_1768	26.22	26.22	-26.22	-2.42	-5.7e-06	-2.53	-3.48	0.000502	0.000891		44.7	232	20	20	44.7	44.7	18.48	232	4	4	18.48	18.48
SAGE2contig_1769	181.28	181.28	-181.28	-21.04	-3.83e-05	-22.02	-13.16	0	0		190.33	237	87	87	190.33	190.33	9.04	237	2	2	9.04	9.04
SAGE2contig_1772	166.05	166.05	-166.05	-2.18	-3.64e-05	-2.28	-8.33	1.11e-16	4.21e-16		307.12	471	275	279	307.12	307.12	141.07	471	57	62	141.07	141.07
SAGE2contig_1773	121.25	121.25	-121.25	-10.07	-2.57e-05	-10.54	-10.25	0	0	0009056 // catabolic process (GO_REF:nd [ND]) /// 0016049 // cell growth (GO_REF:nd [ND]) /// 0030154 // cell differentiation (GO_REF:nd [ND]) /// 0000003 // reproduction (GO_REF:nd [ND]) /// 0050789 // regulation of biological process (GO_REF:nd [ND]) /// 0006950 // response to stress (GO_REF:nd [ND]) /// 0006996 // organelle organization (GO_REF:nd [ND]) /// 0008150 // biological_process (GO_RE…	134.62	882	222	229	134.62	134.62	13.37	882	11	11	13.37	13.37
SAGE2contig_1775	70.13	70.13	-70.13	-2.28	-1.53e-05	-2.39	-5.54	3.06e-08	7.66e-08		124.89	137	32	33	124.89	124.89	54.76	137	6	7	54.76	54.76
SAGE2contig_1776	54.08	54.08	-54.08	-3.14	-1.16e-05	-3.29	-5.52	3.33e-08	8.29e-08		79.3	85	7	13	79.3	79.3	25.22	85	1	2	25.22	25.22
SAGE2contig_1778	224.63	224.63	224.63	2	4.32e-05	1.92	8.08	6.66e-16	2.46e-15		223.66	153	64	66	223.66	223.66	448.29	153	64	64	448.29	448.29
SAGE2contig_1779	178.41	178.41	-178.41	-2.54	-3.87e-05	-2.66	-9.27	0	0		294.27	111	29	63	294.27	294.27	115.86	111	3	12	115.86	115.86
SAGE2contig_1781	33.72	33.72	33.72	2.51	6.59e-06	2.4	3.61	0.000307	0.000559		22.33	325	5	14	22.33	22.33	56.06	325	9	17	56.06	56.06
SAGE2contig_1785	566.95	566.95	-566.95	-3.14	-0.000122	-3.28	-17.87	0	0		832.42	109	144	175	832.42	832.42	265.47	109	23	27	265.47	265.47
SAGE2contig_1786	383.22	383.22	-383.22	-4.44	-8.19e-05	-4.64	-16.13	0	0	0005975 // carbohydrate metabolic process (GO_REF:nd [ND]) /// 0009058 // biosynthetic process (GO_REF:nd [ND]) /// 0008152 // metabolic process (GO_REF:nd [ND])	494.66	1154	18	1101	494.66	494.66	111.44	1154	7	120	111.44	111.44
SAGE2contig_1787	96.96	96.96	-96.96	-3.79	-2.08e-05	-3.97	-7.81	5.77e-15	2.06e-14		131.72	185	45	47	131.72	131.72	34.76	185	5	6	34.76	34.76
SAGE2contig_1789	183.46	183.46	-183.46	#NAME?	-3.87e-05	#NAME?	-13.86	0	0		183.46	65	8	23	183.46	183.46	0	65	0	0	0	0
SAGE2contig_1791	417.32	417.32	-417.32	-4.29	-8.92e-05	-4.49	-16.71	0	0		544.02	203	200	213	544.02	544.02	126.7	203	12	24	126.7	126.7
SAGE2contig_1796	455.81	455.81	455.81	4.8	9.08e-05	4.59	16.69	0	0	0009056 // catabolic process (GO_REF:nd [ND]) /// 0009628 // response to abiotic stimulus (GO_REF:nd [ND]) /// 0000003 // reproduction (GO_REF:nd [ND]) /// 0050789 // regulation of biological process (GO_REF:nd [ND]) /// 0007049 // cell cycle (GO_REF:nd [ND]) /// 0006996 // organelle organization (GO_REF:nd [ND]) /// 0006950 // response to stress (GO_REF:nd [ND]) /// 0006259 // DNA metabolic proc…	119.96	510	117	118	119.96	119.96	575.77	510	273	274	575.77	575.77
SAGE2contig_1799	58.94	58.94	-58.94	-2.54	-1.28e-05	-2.66	-5.33	9.87e-08	2.39e-07		97.21	112	21	21	97.21	97.21	38.27	112	4	4	38.27	38.27
SAGE2contig_180	1855.59	1855.59	-1855.59	-7.68	-0.000394	-8.03	-38.92	0	0		2133.44	270	626	1111	2133.44	2133.44	277.85	270	65	70	277.85	277.85
SAGE2contig_1802	69.71	69.71	-69.71	-7.1	-1.48e-05	-7.43	-7.47	8.25e-14	2.8e-13	0008152 // metabolic process (GO_REF:nd [ND])	81.13	1783	279	279	81.13	81.13	11.42	1783	19	19	11.42	11.42
SAGE2contig_1807	265.35	265.35	265.35	3.15	5.23e-05	3.01	11.22	0	0		123.14	160	38	38	123.14	123.14	388.49	160	58	58	388.49	388.49
SAGE2contig_181	296.59	296.59	-296.59	-2.98	-6.4e-05	-3.12	-12.71	0	0		446.13	86	37	74	446.13	446.13	149.54	86	9	12	149.54	149.54
SAGE2contig_1812	295.78	295.78	-295.78	-4.9	-6.31e-05	-5.13	-14.47	0	0		371.65	226	71	162	371.65	371.65	75.87	226	10	16	75.87	75.87
SAGE2contig_1813	244.56	244.56	-244.56	-2.64	-5.3e-05	-2.76	-11.03	0	0		393.78	79	56	60	393.78	393.78	149.22	79	11	11	149.22	149.22
SAGE2contig_1814	82.06	82.06	-82.06	-3.39	-1.76e-05	-3.54	-6.96	3.35e-12	1.05e-11		116.45	187	42	42	116.45	116.45	34.39	187	6	6	34.39	34.39
SAGE2contig_1816	319.24	319.24	-319.24	-9.84	-6.77e-05	-10.29	-16.59	0	0		355.36	89	30	61	355.36	355.36	36.12	89	3	3	36.12	36.12
SAGE2contig_1818	348.71	348.71	348.71	2.51	6.81e-05	2.4	11.61	0	0	0009056 // catabolic process (GO_REF:nd [ND]) /// 0005975 // carbohydrate metabolic process (GO_REF:nd [ND]) /// 0009058 // biosynthetic process (GO_REF:nd [ND]) /// 0008150 // biological_process (GO_REF:nd [ND])	230.43	198	88	88	230.43	230.43	579.15	198	106	107	579.15	579.15
SAGE2contig_182	1749.56	1749.56	1749.56	3.04	0.000345	2.9	28.39	0	0	0009056 // catabolic process (GO_REF:nd [ND]) /// 0006629 // lipid metabolic process (GO_REF:nd [ND]) /// 0050789 // regulation of biological process (GO_REF:nd [ND]) /// 0009058 // biosynthetic process (GO_REF:nd [ND]) /// 0006950 // response to stress (GO_REF:nd [ND]) /// 0008152 // metabolic process (GO_REF:nd [ND]) /// 0009607 // response to biotic stimulus (GO_REF:nd [ND])	858.17	667	1061	1104	858.17	858.17	2607.73	667	1613	1623	2607.73	2607.73
SAGE2contig_1820	892.4	892.4	-892.4	-6.04	-0.00019	-6.32	-26.08	0	0		1069.61	127	9	262	1069.61	1069.61	177.21	127	0	21	177.21	177.21
SAGE2contig_1821	1331.93	1331.93	-1331.93	-7.68	-0.000283	-8.04	-32.97	0	0		1531.32	86	251	254	1531.32	1531.32	199.38	86	16	16	199.38	199.38
SAGE2contig_1826	24.07	24.07	-24.07	-5.81	-5.12e-06	-6.08	-4.26	2.08e-05	4.23e-05		29.07	214	6	12	29.07	29.07	5.01	214	0	1	5.01	5.01
SAGE2contig_1829	43.67	43.67	-43.67	-3.44	-9.38e-06	-3.6	-5.1	3.35e-07	7.83e-07		61.56	539	54	64	61.56	61.56	17.89	539	8	9	17.89	17.89
SAGE2contig_183	222.65	222.65	-222.65	-3.3	-4.79e-05	-3.45	-11.38	0	0		319.45	310	189	191	319.45	319.45	96.8	310	28	28	96.8	96.8
SAGE2contig_1831	94.3	94.3	94.3	2.21	1.83e-05	2.12	5.61	2e-08	5.06e-08		77.63	374	7	56	77.63	77.63	171.93	374	1	60	171.93	171.93
SAGE2contig_1832	696.85	696.85	-696.85	-3.09	-0.00015	-3.24	-19.72	0	0		1029.95	148	294	294	1029.95	1029.95	333.09	148	46	46	333.09	333.09
SAGE2contig_1833	60.18	60.18	-60.18	-3.39	-1.29e-05	-3.54	-5.96	2.49e-09	6.64e-09		85.4	85	12	14	85.4	85.4	25.22	85	2	2	25.22	25.22
SAGE2contig_1834	394.64	394.64	394.64	2.18	7.64e-05	2.08	11.36	0	0		335.22	116	64	75	335.22	335.22	729.86	116	75	79	729.86	729.86
SAGE2contig_1837	664.91	664.91	-664.91	-17.05	-0.000141	-17.85	-24.94	0	0		706.33	207	276	282	706.33	706.33	41.42	207	8	8	41.42	41.42
SAGE2contig_1844	102.17	102.17	-102.17	-9.68	-2.17e-05	-10.13	-9.37	0	0		113.95	91	20	20	113.95	113.95	11.78	91	1	1	11.78	11.78
SAGE2contig_1848	20.83	20.83	-20.83	-2.42	-4.53e-06	-2.53	-3.1	0.00192	0.0032		35.51	73	5	5	35.51	35.51	14.68	73	1	1	14.68	14.68
SAGE2contig_1850	1071.65	1071.65	-1071.65	-3.32	-0.00023	-3.47	-25.01	0	0		1533.7	167	424	494	1533.7	1533.7	462.05	167	51	72	462.05	462.05
SAGE2contig_1851	219.58	219.58	-219.58	-5.64	-4.68e-05	-5.91	-12.79	0	0		266.86	68	35	35	266.86	266.86	47.28	68	3	3	47.28	47.28
SAGE2contig_1853	27.55	27.55	27.55	3.72	5.46e-06	3.56	3.83	0.000129	0.000243		10.13	512	10	10	10.13	10.13	37.68	512	18	18	37.68	37.68
SAGE2contig_1854	49.91	49.91	-49.91	-3.39	-1.07e-05	-3.54	-5.43	5.65e-08	1.39e-07		70.82	205	26	28	70.82	70.82	20.91	205	4	4	20.91	20.91
SAGE2contig_1855	421.38	421.38	-421.38	-3.71	-9.04e-05	-3.89	-16.19	0	0		576.62	214	237	238	576.62	576.62	155.25	214	25	31	155.25	155.25
SAGE2contig_1857	38.47	38.47	38.47	2.43	7.51e-06	2.32	3.79	0.000151	0.000283		26.87	328	17	17	26.87	26.87	65.35	328	20	20	65.35	65.35
SAGE2contig_1859	36.28	36.28	-36.28	-4.55	-7.75e-06	-4.76	-4.99	6.08e-07	1.39e-06		46.5	524	46	47	46.5	46.5	10.23	524	5	5	10.23	10.23
SAGE2contig_186	80.85	80.85	-80.85	-2.06	-1.78e-05	-2.15	-5.63	1.76e-08	4.47e-08		157.39	112	34	34	157.39	157.39	76.55	112	8	8	76.55	76.55
SAGE2contig_1860	93.16	93.16	-93.16	-5.56	-1.98e-05	-5.82	-8.31	1.11e-16	4.21e-16		113.57	105	23	23	113.57	113.57	20.41	105	2	2	20.41	20.41
SAGE2contig_1861	1635.64	1635.64	1635.64	8.59	0.000328	8.21	34.96	0	0		215.47	154	63	64	215.47	215.47	1851.11	154	266	266	1851.11	1851.11
SAGE2contig_1866	366.63	366.63	-366.63	-3.18	-7.89e-05	-3.33	-14.44	0	0		534.74	255	259	263	534.74	534.74	168.11	255	34	40	168.11	168.11
SAGE2contig_1871	68.39	68.39	-68.39	-2.58	-1.48e-05	-2.7	-5.78	7.55e-09	1.96e-08		111.67	520	107	112	111.67	111.67	43.28	520	19	21	43.28	43.28
SAGE2contig_1873	51.3	51.3	-51.3	-4.39	-1.1e-05	-4.6	-5.89	3.93e-09	1.04e-08		66.43	921	75	118	66.43	66.43	15.13	921	7	13	15.13	15.13
SAGE2contig_1875	85.09	85.09	85.09	2.04	1.64e-05	1.95	5.04	4.67e-07	1.08e-06		81.81	488	76	77	81.81	81.81	166.9	488	76	76	166.9	166.9
SAGE2contig_1877	6442.77	6442.77	-6442.77	-2.18	-0.00141	-2.29	-52	0	0		11881.4	107	22	2452	11881.4	11881.4	5438.59	107	3	543	5438.59	5438.59
SAGE2contig_1880	507.87	507.87	-507.87	-3.52	-0.000109	-3.68	-17.51	0	0		709.6	255	348	349	709.6	709.6	201.73	255	47	48	201.73	201.73
SAGE2contig_1884	258.54	258.54	-258.54	-13.06	-5.47e-05	-13.67	-15.29	0	0		279.98	100	54	54	279.98	279.98	21.43	100	2	2	21.43	21.43
SAGE2contig_1889	246.8	246.8	-246.8	-8.5	-5.24e-05	-8.9	-14.36	0	0	0008152 // metabolic process (GO_REF:nd [ND])	279.7	228	123	123	279.7	279.7	32.9	228	7	7	32.9	32.9
SAGE2contig_1895	50.38	50.38	-50.38	-2.12	-1.11e-05	-2.21	-4.52	6.21e-06	1.32e-05		95.51	380	53	70	95.51	95.51	45.12	380	7	16	45.12	45.12
SAGE2contig_1896	49.6	49.6	49.6	2.3	9.64e-06	2.19	4.16	3.14e-05	6.27e-05		38.25	122	9	9	38.25	38.25	87.84	122	10	10	87.84	87.84
SAGE2contig_1899	2083.24	2083.24	2083.24	2.25	0.000404	2.15	26.67	0	0		1662.86	111	343	356	1662.86	1662.86	3746.1	111	382	388	3746.1	3746.1
SAGE2contig_190	1795.66	1795.66	-1795.66	-4.06	-0.000384	-4.25	-34.21	0	0		2382.06	212	117	974	2382.06	2382.06	586.4	212	15	116	586.4	586.4
SAGE2contig_1901	116.43	116.43	116.43	3.43	2.3e-05	3.27	7.66	1.87e-14	6.53e-14		48.01	378	35	35	48.01	48.01	164.44	378	58	58	164.44	164.44
SAGE2contig_1903	72.19	72.19	-72.19	#NAME?	-1.52e-05	#NAME?	-8.69	0	0		72.19	79	11	11	72.19	72.19	0	79	0	0	0	0
SAGE2contig_1904	35.07	35.07	-35.07	-2.66	-7.6e-06	-2.78	-4.19	2.8e-05	5.61e-05		56.19	406	42	44	56.19	56.19	21.12	406	8	8	21.12	21.12
SAGE2contig_1909	1236.25	1236.25	1236.25	2.52	0.000242	2.41	21.9	0	0		813.36	160	251	251	813.36	813.36	2049.61	160	306	306	2049.61	2049.61
SAGE2contig_191	2918.24	2918.24	-2918.24	-5.53	-0.000622	-5.79	-46.49	0	0		3561.92	323	2057	2219	3561.92	3561.92	643.68	323	169	194	643.68	643.68
SAGE2contig_1911	166.95	166.95	-166.95	-4.84	-3.56e-05	-5.06	-10.84	0	0	0008152 // metabolic process (GO_REF:nd [ND])	210.45	271	84	110	210.45	210.45	43.5	271	11	11	43.5	43.5
SAGE2contig_1916	256.7	256.7	256.7	2.01	4.94e-05	1.92	8.66	0	0		253.63	231	110	113	253.63	253.63	510.33	231	109	110	510.33	510.33
SAGE2contig_192	59.78	59.78	-59.78	-4.26	-1.28e-05	-4.46	-6.31	2.79e-10	7.89e-10		78.13	292	34	44	78.13	78.13	18.35	292	2	5	18.35	18.35
SAGE2contig_1920	95.32	95.32	-95.32	-3.11	-2.05e-05	-3.25	-7.3	2.8e-13	9.31e-13		140.56	450	65	122	140.56	140.56	45.25	450	9	19	45.25	45.25
SAGE2contig_1923	48.78	48.78	-48.78	-2.48	-1.06e-05	-2.59	-4.8	1.6e-06	3.56e-06		81.76	260	27	41	81.76	81.76	32.98	260	3	8	32.98	32.98
SAGE2contig_193	151.83	151.83	151.83	2.09	2.93e-05	2	6.85	7.37e-12	2.27e-11	0015031 // protein transport (GO_REF:nd [ND])	139.27	994	267	267	139.27	139.27	291.1	994	270	270	291.1	291.1
SAGE2contig_1934	1238.29	1238.29	-1238.29	-47.22	-0.000261	-49.41	-35.28	0	0		1265.08	200	486	488	1265.08	1265.08	26.79	200	5	5	26.79	26.79
SAGE2contig_1935	326.89	326.89	-326.89	-9.19	-6.93e-05	-9.62	-16.67	0	0		366.79	188	130	133	366.79	366.79	39.9	188	6	7	39.9	39.9
SAGE2contig_1938	34.66	34.66	-34.66	-2.34	-7.55e-06	-2.45	-3.94	8.02e-05	0.000154	0005975 // carbohydrate metabolic process (GO_REF:nd [ND]) /// 0009058 // biosynthetic process (GO_REF:nd [ND]) /// 0006810 // transport (GO_REF:nd [ND])	60.47	1329	155	155	60.47	60.47	25.8	1329	31	32	25.8	25.8
SAGE2contig_1939	40.2	40.2	-40.2	-2.78	-8.69e-06	-2.91	-4.56	5.05e-06	1.08e-05	0008152 // metabolic process (GO_REF:nd [ND])	62.76	760	57	92	62.76	62.76	22.56	760	10	16	22.56	22.56
SAGE2contig_1940	34.76	34.76	-34.76	-2.63	-7.53e-06	-2.75	-4.15	3.34e-05	6.66e-05		56.13	351	34	38	56.13	56.13	21.37	351	5	7	21.37	21.37
SAGE2contig_1941	288.86	288.86	-288.86	-8.55	-6.13e-05	-8.94	-15.55	0	0		327.13	84	2	53	327.13	327.13	38.27	84	0	3	38.27	38.27
SAGE2contig_1942	167.91	167.91	-167.91	-3.02	-3.62e-05	-3.16	-9.61	0	0		250.88	155	72	75	250.88	250.88	82.97	155	12	12	82.97	82.97
SAGE2contig_1946	95.51	95.51	-95.51	-3.01	-2.06e-05	-3.15	-7.23	4.67e-13	1.53e-12		143.03	406	68	112	143.03	143.03	47.51	406	12	18	47.51	47.51
SAGE2contig_1948	896.27	896.27	-896.27	-2.62	-0.000194	-2.74	-21.04	0	0		1450.23	207	554	579	1450.23	1450.23	553.97	207	101	107	553.97	553.97
SAGE2contig_1949	63.68	63.68	-63.68	-2.26	-1.39e-05	-2.36	-5.25	1.51e-07	3.61e-07		114.31	127	27	28	114.31	114.31	50.63	127	6	6	50.63	50.63
SAGE2contig_195	5704.04	5704.04	-5704.04	-5.08	-0.00122	-5.32	-64.01	0	0		7101.21	135	1817	1849	7101.21	7101.21	1397.17	135	167	176	1397.17	1397.17
SAGE2contig_1952	592.66	592.66	592.66	2.04	0.000114	1.95	13.3	0	0		569.59	71	78	78	569.59	569.59	1162.26	71	77	77	1162.26	1162.26
SAGE2contig_1953	760.72	760.72	-760.72	-8.64	-0.000161	-9.04	-25.26	0	0		860.3	226	113	375	860.3	860.3	99.58	226	13	21	99.58	99.58
SAGE2contig_1954	2601.13	2601.13	-2601.13	-9.93	-0.000551	-10.39	-47.4	0	0		2892.56	114	632	636	2892.56	2892.56	291.43	114	30	31	291.43	291.43
SAGE2contig_1955	1840	1840	1840	3.48	0.000364	3.32	30.61	0	0		742.68	222	22	318	742.68	742.68	2582.68	222	13	535	2582.68	2582.68
SAGE2contig_1958	194.74	194.74	-194.74	-3.43	-4.18e-05	-3.59	-10.77	0	0		274.72	134	11	71	274.72	274.72	79.98	134	0	10	79.98	79.98
SAGE2contig_1959	365.8	365.8	365.8	3.41	7.23e-05	3.26	13.56	0	0		151.75	205	60	60	151.75	151.75	517.55	205	99	99	517.55	517.55
SAGE2contig_1960	639.09	639.09	-639.09	-8.31	-0.000136	-8.69	-23.05	0	0		726.57	147	136	206	726.57	726.57	87.49	147	10	12	87.49	87.49
SAGE2contig_1964	159.23	159.23	159.23	2.3	3.1e-05	2.19	7.46	8.7e-14	2.95e-13		122.8	114	24	27	122.8	122.8	282.02	114	30	30	282.02	282.02
SAGE2contig_1967	117.52	117.52	-117.52	-4.84	-2.51e-05	-5.06	-9.1	0	0		148.14	105	30	30	148.14	148.14	30.62	105	3	3	30.62	30.62
SAGE2contig_1968	111.44	111.44	-111.44	-4.91	-2.38e-05	-5.13	-8.88	0	0		139.97	263	70	71	139.97	139.97	28.52	263	7	7	28.52	28.52
SAGE2contig_1969	822.52	822.52	822.52	3.96	0.000163	3.79	21.33	0	0		277.54	340	163	182	277.54	277.54	1100.06	340	333	349	1100.06	1100.06
SAGE2contig_197	73.2	73.2	-73.2	#NAME?	-1.54e-05	#NAME?	-8.75	0	0	0009056 // catabolic process (GO_REF:nd [ND]) /// 0050789 // regulation of biological process (GO_REF:nd [ND]) /// 0019748 // secondary metabolic process (GO_REF:nd [ND]) /// 0006996 // organelle organization (GO_REF:nd [ND]) /// 0006950 // response to stress (GO_REF:nd [ND]) /// 0008150 // biological_process (GO_REF:nd [ND]) /// 0009628 // response to abiotic stimulus (GO_REF:nd [ND]) /// 000662…	73.2	510	72	72	73.2	73.2	0	510	0	0	0	0
SAGE2contig_1970	105.35	105.35	-105.35	-2.78	-2.28e-05	-2.91	-7.39	1.51e-13	5.06e-13		164.48	145	43	46	164.48	164.48	59.13	145	8	8	59.13	59.13
SAGE2contig_1972	96.87	96.87	-96.87	-4.01	-2.07e-05	-4.19	-7.92	2.44e-15	8.84e-15		129.06	233	57	58	129.06	129.06	32.2	233	6	7	32.2	32.2
SAGE2contig_1974	34.14	34.14	34.14	3.62	6.76e-06	3.46	4.22	2.4e-05	4.84e-05		13.04	159	4	4	13.04	13.04	47.18	159	6	7	47.18	47.18
SAGE2contig_1977	374.03	374.03	-374.03	-3.07	-8.06e-05	-3.22	-14.42	0	0		554.41	101	105	108	554.41	554.41	180.38	101	15	17	180.38	180.38
SAGE2contig_1979	316.38	316.38	316.38	2.36	6.16e-05	2.25	10.68	0	0	0006464 // cellular protein modification process (GO_REF:nd [ND]) /// 0009628 // response to abiotic stimulus (GO_REF:nd [ND]) /// 0050789 // regulation of biological process (GO_REF:nd [ND]) /// 0006950 // response to stress (GO_REF:nd [ND]) /// 0007165 // signal transduction (GO_REF:nd [ND]) /// 0009653 // anatomical structure morphogenesis (GO_REF:nd [ND]) /// 0007275 // multicellular organism…	232.91	837	376	376	232.91	232.91	549.29	837	429	429	549.29	549.29
SAGE2contig_1983	201.44	201.44	-201.44	-4.56	-4.3e-05	-4.77	-11.76	0	0		258.1	227	15	113	258.1	258.1	56.65	227	1	12	56.65	56.65
SAGE2contig_1987	78.04	78.04	-78.04	-12.58	-1.65e-05	-13.16	-8.38	0	0	0009056 // catabolic process (GO_REF:nd [ND]) /// 0000003 // reproduction (GO_REF:nd [ND]) /// 0050789 // regulation of biological process (GO_REF:nd [ND]) /// 0006950 // response to stress (GO_REF:nd [ND]) /// 0006996 // organelle organization (GO_REF:nd [ND]) /// 0019725 // cellular homeostasis (GO_REF:nd [ND]) /// 0008219 // cell death (GO_REF:nd [ND]) /// 0015031 // protein transport (GO_REF:…	84.78	318	51	52	84.78	84.78	6.74	318	2	2	6.74	6.74
SAGE2contig_1988	980.16	980.16	980.16	2.24	0.00019	2.14	18.23	0	0		789.61	109	39	166	789.61	789.61	1769.77	109	26	180	1769.77	1769.77
SAGE2contig_199	197.94	197.94	-197.94	-2.69	-4.29e-05	-2.82	-10	0	0		314.86	275	166	167	314.86	314.86	116.91	275	30	30	116.91	116.91
SAGE2contig_1990	122.1	122.1	-122.1	-2.42	-2.66e-05	-2.53	-7.51	5.92e-14	2.03e-13	0006412 // translation (GO_REF:nd [ND])	208.15	411	131	165	208.15	208.15	86.05	411	33	33	86.05	86.05
SAGE2contig_1991	168.66	168.66	168.66	2.07	3.25e-05	1.98	7.16	7.92e-13	2.57e-12		158.07	82	25	25	158.07	158.07	326.74	82	25	25	326.74	326.74
SAGE2contig_1992	42.51	42.51	-42.51	-5.44	-9.06e-06	-5.7	-5.59	2.22e-08	5.6e-08		52.08	448	43	45	52.08	52.08	9.57	448	4	4	9.57	9.57
SAGE2contig_1996	69.15	69.15	69.15	3.45	1.37e-05	3.29	5.91	3.33e-09	8.83e-09		28.28	1210	50	66	28.28	28.28	97.43	1210	106	110	97.43	97.43
SAGE2contig_1997	81.92	81.92	-81.92	-10.4	-1.74e-05	-10.88	-8.45	0	0	0008152 // metabolic process (GO_REF:nd [ND])	90.63	246	41	43	90.63	90.63	8.71	246	2	2	8.71	8.71
SAGE2contig_1999	586.36	586.36	-586.36	-13.9	-0.000124	-14.55	-23.13	0	0	0050789 // regulation of biological process (GO_REF:nd [ND]) /// 0019748 // secondary metabolic process (GO_REF:nd [ND]) /// 0009058 // biosynthetic process (GO_REF:nd [ND]) /// 0019725 // cellular homeostasis (GO_REF:nd [ND]) /// 0006091 // generation of precursor metabolites and energy (GO_REF:nd [ND]) /// 0006139 // nucleobase-containing compound metabolic process (GO_REF:nd [ND]) /// 0008152 …	631.81	613	59	747	631.81	631.81	45.46	613	1	26	45.46	45.46
SAGE2contig_2002	755.48	755.48	755.48	2.99	0.000149	2.86	18.53	0	0		379.87	101	73	74	379.87	379.87	1135.36	101	106	107	1135.36	1135.36
SAGE2contig_2003	21.14	21.14	-21.14	-2.14	-4.63e-06	-2.24	-2.94	0.00326	0.0053		39.74	1383	64	106	39.74	39.74	18.6	1383	11	24	18.6	18.6
SAGE2contig_2008	87.29	87.29	87.29	2.21	1.69e-05	2.12	5.4	6.67e-08	1.63e-07		71.87	101	12	14	71.87	71.87	159.16	101	15	15	159.16	159.16
SAGE2contig_2010	71.83	71.83	-71.83	-3.76	-1.54e-05	-3.94	-6.71	1.96e-11	5.88e-11		97.83	371	70	70	97.83	97.83	26	371	9	9	26	26
SAGE2contig_2012	47.83	47.83	-47.83	-4.84	-1.02e-05	-5.06	-5.8	6.54e-09	1.71e-08		60.29	86	10	10	60.29	60.29	12.46	86	1	1	12.46	12.46
SAGE2contig_2016	188.18	188.18	-188.18	-2.1	-4.13e-05	-2.2	-8.7	0	0		358.95	182	57	126	358.95	358.95	170.76	182	18	29	170.76	170.76
SAGE2contig_2017	140.12	140.12	-140.12	-2.28	-3.06e-05	-2.38	-7.82	5.22e-15	1.86e-14		249.87	166	49	80	249.87	249.87	109.75	166	13	17	109.75	109.75
SAGE2contig_2020	83.19	83.19	-83.19	-3.23	-1.79e-05	-3.38	-6.91	4.98e-12	1.55e-11		120.58	86	20	20	120.58	120.58	37.38	86	3	3	37.38	37.38
SAGE2contig_2021	67.86	67.86	-67.86	#NAME?	-1.43e-05	#NAME?	-8.43	0	0		67.86	191	7	25	67.86	67.86	0	191	0	0	0	0
SAGE2contig_2022	175.83	175.83	-175.83	#NAME?	-3.71e-05	#NAME?	-13.56	0	0		175.83	115	39	39	175.83	175.83	0	115	0	0	0	0
SAGE2contig_2024	34.8	34.8	-34.8	#NAME?	-7.34e-06	#NAME?	-6.03	1.6e-09	4.31e-09		34.8	149	8	10	34.8	34.8	0	149	0	0	0	0
SAGE2contig_2025	388.95	388.95	-388.95	-3.54	-8.35e-05	-3.7	-15.35	0	0		542.04	154	154	161	542.04	542.04	153.1	154	21	22	153.1	153.1
SAGE2contig_2029	1985.1	1985.1	-1985.1	-61.2	-0.000419	-64.04	-44.88	0	0		2018.07	390	1491	1518	2018.07	2018.07	32.98	390	11	12	32.98	32.98
SAGE2contig_2031	121.36	121.36	-121.36	-2.04	-2.67e-05	-2.13	-6.87	6.56e-12	2.03e-11		238.38	174	78	80	238.38	238.38	117.02	174	17	19	117.02	117.02
SAGE2contig_2034	590.75	590.75	-590.75	-2.09	-0.00013	-2.18	-15.36	0	0		1133.74	75	148	164	1133.74	1133.74	542.99	75	28	38	542.99	542.99
SAGE2contig_204	6922.82	6922.82	-6922.82	-3.16	-0.00149	-3.31	-62.66	0	0		10121.9	134	2160	2616	10121.9	10121.9	3199.08	134	302	400	3199.08	3199.08
SAGE2contig_2041	627.86	627.86	-627.86	-8.1	-0.000133	-8.48	-22.78	0	0		716.25	97	129	134	716.25	716.25	88.39	97	5	8	88.39	88.39
SAGE2contig_2042	48.93	48.93	-48.93	-2.03	-1.08e-05	-2.13	-4.35	1.34e-05	2.76e-05		96.35	113	13	21	96.35	96.35	47.42	113	2	5	47.42	47.42
SAGE2contig_2046	96.28	96.28	-96.28	-4.35	-2.06e-05	-4.56	-8.05	7.77e-16	2.87e-15		124.99	112	15	27	124.99	124.99	28.71	112	1	3	28.71	28.71
SAGE2contig_2051	286.36	286.36	286.36	2.02	5.51e-05	1.93	9.16	0	0		281.86	149	47	81	281.86	281.86	568.21	149	48	79	568.21	568.21
SAGE2contig_2053	96.69	96.69	-96.69	-2.63	-2.1e-05	-2.76	-6.93	4.27e-12	1.33e-11		155.86	163	47	49	155.86	155.86	59.17	163	8	9	59.17	59.17
SAGE2contig_2054	96.49	96.49	-96.49	-5.32	-2.06e-05	-5.57	-8.39	0	0		118.82	144	31	33	118.82	118.82	22.33	144	3	3	22.33	22.33
SAGE2contig_2058	109.13	109.13	-109.13	-8.9	-2.32e-05	-9.32	-9.6	0	0		122.94	388	56	92	122.94	122.94	13.81	388	4	5	13.81	13.81
SAGE2contig_206	5360.5	5360.5	5360.5	22.85	0.00108	21.84	68.38	0	0		245.28	260	123	123	245.28	245.28	5605.78	260	1342	1360	5605.78	5605.78
SAGE2contig_2060	172.82	172.82	-172.82	-3.87	-3.7e-05	-4.05	-10.48	0	0		233.02	89	34	40	233.02	233.02	60.21	89	4	5	60.21	60.21
SAGE2contig_2061	337.4	337.4	337.4	2.72	6.62e-05	2.59	11.87	0	0		196.72	311	107	118	196.72	196.72	534.12	311	129	155	534.12	534.12
SAGE2contig_2063	43.54	43.54	-43.54	-2.03	-9.58e-06	-2.13	-4.11	4e-05	7.92e-05		85.73	127	21	21	85.73	85.73	42.19	127	5	5	42.19	42.19
SAGE2contig_2064	93.59	93.59	-93.59	-2.1	-2.05e-05	-2.19	-6.13	8.95e-10	2.45e-09		178.94	113	39	39	178.94	178.94	85.36	113	9	9	85.36	85.36
SAGE2contig_207	2518.5	2518.5	-2518.5	-3.45	-0.000541	-3.61	-38.78	0	0		3548.33	128	60	876	3548.33	3548.33	1029.83	128	5	123	1029.83	1029.83
SAGE2contig_2070	74.44	74.44	-74.44	-2.81	-1.61e-05	-2.94	-6.23	4.69e-10	1.31e-09		115.66	130	29	29	115.66	115.66	41.22	130	5	5	41.22	41.22
SAGE2contig_2071	387.28	387.28	387.28	20.67	7.79e-05	19.75	18.29	0	0		19.69	79	3	3	19.69	19.69	406.97	79	30	30	406.97	406.97
SAGE2contig_2073	60.71	60.71	60.71	2.36	1.18e-05	2.26	4.68	2.83e-06	6.17e-06		44.56	733	63	63	44.56	44.56	105.27	733	67	72	105.27	105.27
SAGE2contig_2078	89.07	89.07	-89.07	-5.32	-1.9e-05	-5.57	-8.06	7.77e-16	2.87e-15		109.68	208	42	44	109.68	109.68	20.61	208	4	4	20.61	20.61
SAGE2contig_2083	177.75	177.75	-177.75	-14.39	-3.76e-05	-15.06	-12.76	0	0		191.02	323	118	119	191.02	191.02	13.27	323	4	4	13.27	13.27
SAGE2contig_2084	183.33	183.33	-183.33	-3.25	-3.94e-05	-3.4	-10.28	0	0		264.87	92	1	47	264.87	264.87	81.54	92	0	7	81.54	81.54
SAGE2contig_2085	203.48	203.48	-203.48	-13.18	-4.31e-05	-13.8	-13.57	0	0	0006464 // cellular protein modification process (GO_REF:nd [ND]) /// 0009058 // biosynthetic process (GO_REF:nd [ND]) /// 0006091 // generation of precursor metabolites and energy (GO_REF:nd [ND])	220.18	770	316	327	220.18	220.18	16.7	770	11	12	16.7	16.7
SAGE2contig_2087	1209.39	1209.39	-1209.39	-4.71	-0.000258	-4.93	-29.02	0	0		1535.1	102	253	302	1535.1	1535.1	325.71	102	19	31	325.71	325.71
SAGE2contig_2089	318.55	318.55	-318.55	-2.88	-6.88e-05	-3.01	-13	0	0		488.23	120	19	113	488.23	488.23	169.68	120	2	19	169.68	169.68
SAGE2contig_2091	667.97	667.97	-667.97	-2.05	-0.000147	-2.15	-16.18	0	0		1302.41	250	623	628	1302.41	1302.41	634.44	250	147	148	634.44	634.44
SAGE2contig_2093	748.79	748.79	-748.79	-36.28	-0.000158	-37.97	-27.27	0	0		770.02	101	150	150	770.02	770.02	21.22	101	2	2	21.22	21.22
SAGE2contig_2096	70.2	70.2	-70.2	-2.26	-1.53e-05	-2.36	-5.51	3.52e-08	8.76e-08		126.02	288	68	70	126.02	126.02	55.82	288	15	15	55.82	55.82
SAGE2contig_21	124.5	124.5	124.5	2.46	2.43e-05	2.35	6.86	7.02e-12	2.16e-11	0009056 // catabolic process (GO_REF:nd [ND]) /// 0005975 // carbohydrate metabolic process (GO_REF:nd [ND]) /// 0008152 // metabolic process (GO_REF:nd [ND])	85.39	674	37	111	85.39	85.39	209.89	674	77	132	209.89	209.89
SAGE2contig_2105	407.5	407.5	407.5	2.41	7.95e-05	2.3	12.27	0	0	0006629 // lipid metabolic process (GO_REF:nd [ND]) /// 0005975 // carbohydrate metabolic process (GO_REF:nd [ND]) /// 0006996 // organelle organization (GO_REF:nd [ND]) /// 0009058 // biosynthetic process (GO_REF:nd [ND]) /// 0006091 // generation of precursor metabolites and energy (GO_REF:nd [ND]) /// 0006139 // nucleobase-containing compound metabolic process (GO_REF:nd [ND]) /// 0016043 // c…	288.92	594	293	331	288.92	288.92	696.42	594	324	386	696.42	696.42
SAGE2contig_2106	23.42	23.42	-23.42	-2.66	-5.07e-06	-2.78	-3.42	0.000618	0.00109		37.52	304	21	22	37.52	37.52	14.1	304	4	4	14.1	14.1
SAGE2contig_2107	25.59	25.59	-25.59	-5.32	-5.45e-06	-5.57	-4.32	1.54e-05	3.17e-05		31.51	181	11	11	31.51	31.51	5.92	181	1	1	5.92	5.92
SAGE2contig_2108	172.15	172.15	-172.15	-2.94	-3.71e-05	-3.08	-9.63	0	0		260.89	157	55	79	260.89	260.89	88.74	157	8	13	88.74	88.74
SAGE2contig_211	445.53	445.53	445.53	4.52	8.86e-05	4.32	16.26	0	0		126.69	221	34	54	126.69	126.69	572.22	221	25	118	572.22	572.22
SAGE2contig_2110	106.19	106.19	-106.19	#NAME?	-2.24e-05	#NAME?	-10.54	0	0		106.19	83	17	17	106.19	106.19	0	83	0	0	0	0
SAGE2contig_2115	45.24	45.24	-45.24	-2.82	-9.78e-06	-2.95	-4.87	1.14e-06	2.57e-06	0006464 // cellular protein modification process (GO_REF:nd [ND])	70.06	259	35	35	70.06	70.06	24.83	259	5	6	24.83	24.83
SAGE2contig_2120	47.77	47.77	47.77	2.07	9.21e-06	1.98	3.81	0.000138	0.00026		44.77	359	31	31	44.77	44.77	92.54	359	31	31	92.54	92.54
SAGE2contig_2123	229.45	229.45	-229.45	-4.69	-4.9e-05	-4.91	-12.63	0	0		291.64	224	79	126	291.64	291.64	62.2	224	10	13	62.2	62.2
SAGE2contig_2134	979.64	979.64	979.64	4.41	0.000195	4.21	23.96	0	0		287.62	137	55	76	287.62	287.62	1267.26	137	137	162	1267.26	1267.26
SAGE2contig_2136	368.8	368.8	368.8	2.28	7.16e-05	2.17	11.29	0	0		289.26	285	152	159	289.26	289.26	658.06	285	170	175	658.06	658.06
SAGE2contig_2139	21.76	21.76	-21.76	-4.03	-4.66e-06	-4.22	-3.76	0.000171	0.00032		28.93	896	17	50	28.93	28.93	7.18	896	1	6	7.18	7.18
SAGE2contig_214	1135.89	1135.89	1135.89	5.73	0.000227	5.48	27.35	0	0		239.99	229	95	106	239.99	239.99	1375.89	229	288	294	1375.89	1375.89
SAGE2contig_2149	61.87	61.87	61.87	2.21	1.2e-05	2.12	4.55	5.47e-06	1.16e-05	0006412 // translation (GO_REF:nd [ND]) /// 0000003 // reproduction (GO_REF:nd [ND]) /// 0006996 // organelle organization (GO_REF:nd [ND]) /// 0007165 // signal transduction (GO_REF:nd [ND]) /// 0007005 // mitochondrion organization (GO_REF:nd [ND]) /// 0007275 // multicellular organismal development (GO_REF:nd [ND]) /// 0006139 // nucleobase-containing compound metabolic process (GO_REF:nd [ND]…	50.94	285	28	28	50.94	50.94	112.81	285	30	30	112.81	112.81
SAGE2contig_215	248.56	248.56	-248.56	-8.95	-5.27e-05	-9.37	-14.5	0	0	0006464 // cellular protein modification process (GO_REF:nd [ND]) /// 0050789 // regulation of biological process (GO_REF:nd [ND]) /// 0006996 // organelle organization (GO_REF:nd [ND]) /// 0008150 // biological_process (GO_REF:nd [ND]) /// 0006091 // generation of precursor metabolites and energy (GO_REF:nd [ND]) /// 0009653 // anatomical structure morphogenesis (GO_REF:nd [ND]) /// 0007275 // m…	279.83	617	257	333	279.83	279.83	31.26	617	15	18	31.26	31.26
SAGE2contig_2150	581.36	581.36	-581.36	-2.81	-0.000126	-2.95	-17.43	0	0		901.7	184	320	320	901.7	901.7	320.34	184	55	55	320.34	320.34
SAGE2contig_2155	381.66	381.66	-381.66	-8.06	-8.1e-05	-8.44	-17.75	0	0		435.69	119	96	100	435.69	435.69	54.03	119	5	6	54.03	54.03
SAGE2contig_2158	173.62	173.62	-173.62	#NAME?	-3.66e-05	#NAME?	-13.48	0	0		173.62	218	73	73	173.62	173.62	0	218	0	0	0	0
SAGE2contig_2159	155.11	155.11	-155.11	-2.7	-3.36e-05	-2.82	-8.86	0	0		246.59	82	39	39	246.59	246.59	91.49	82	7	7	91.49	91.49
SAGE2contig_216	3730.56	3730.56	-3730.56	-7.48	-0.000792	-7.82	-55	0	0		4306.6	160	144	1329	4306.6	4306.6	576.04	160	8	86	576.04	576.04
SAGE2contig_2167	43.04	43.04	-43.04	-5.97	-9.16e-06	-6.24	-5.72	1.08e-08	2.79e-08		51.71	371	37	37	51.71	51.71	8.67	371	3	3	8.67	8.67
SAGE2contig_2168	402.59	402.59	-402.59	-2.54	-8.74e-05	-2.66	-13.94	0	0		663.28	111	134	142	663.28	663.28	260.68	111	24	27	260.68	260.68
SAGE2contig_2169	34.73	34.73	34.73	2.84	6.83e-06	2.72	3.89	0.000101	0.000192		18.85	220	8	8	18.85	18.85	53.58	220	11	11	53.58	53.58
SAGE2contig_2172	57.66	57.66	57.66	2.03	1.11e-05	1.94	4.13	3.66e-05	7.27e-05		56.15	951	0	103	56.15	56.15	113.82	951	0	101	113.82	113.82
SAGE2contig_2173	232.98	232.98	232.98	3.34	4.6e-05	3.19	10.74	0	0		99.53	448	85	86	99.53	99.53	332.51	448	139	139	332.51	332.51
SAGE2contig_2179	431.21	431.21	431.21	3.06	8.5e-05	2.93	14.14	0	0		208.83	144	24	58	208.83	208.83	640.04	144	43	86	640.04	640.04
SAGE2contig_2183	825.77	825.77	825.77	5.17	0.000165	4.94	22.84	0	0		198.14	157	58	60	198.14	198.14	1023.91	157	147	150	1023.91	1023.91
SAGE2contig_2184	4514.54	4514.54	-4514.54	-9.46	-0.000957	-9.9	-62.16	0	0		5047.88	428	26	4167	5047.88	5047.88	533.34	428	3	213	533.34	533.34
SAGE2contig_2196	1915.93	1915.93	-1915.93	-5.74	-0.000408	-6	-37.9	0	0		2320.44	204	871	913	2320.44	2320.44	404.51	204	72	77	404.51	404.51
SAGE2contig_2198	66.68	66.68	-66.68	-10.64	-1.41e-05	-11.14	-7.64	2.23e-14	7.79e-14		73.59	155	21	22	73.59	73.59	6.91	155	1	1	6.91	6.91
SAGE2contig_220	189.16	189.16	-189.16	-5.85	-4.03e-05	-6.13	-11.95	0	0		228.13	275	112	121	228.13	228.13	38.97	275	9	10	38.97	38.97
SAGE2contig_2200	159.73	159.73	159.73	2.64	3.13e-05	2.52	8.06	8.88e-16	3.26e-15		97.47	250	47	47	97.47	97.47	257.21	250	53	60	257.21	257.21
SAGE2contig_2202	52.94	52.94	-52.94	-2.71	-1.15e-05	-2.84	-5.18	2.17e-07	5.14e-07		83.92	173	28	28	83.92	83.92	30.97	173	5	5	30.97	30.97
SAGE2contig_2203	199.12	199.12	-199.12	-2.82	-4.3e-05	-2.95	-10.21	0	0		308.5	921	545	548	308.5	308.5	109.38	921	93	94	109.38	109.38
SAGE2contig_2211	20.09	20.09	-20.09	-5.56	-4.28e-06	-5.82	-3.86	0.000113	0.000215	0009056 // catabolic process (GO_REF:nd [ND]) /// 0019538 // protein metabolic process (GO_REF:nd [ND]) /// 0019748 // secondary metabolic process (GO_REF:nd [ND])	24.49	487	22	23	24.49	24.49	4.4	487	2	2	4.4	4.4
SAGE2contig_2215	113.4	113.4	113.4	5.37	2.26e-05	5.14	8.53	0	0		25.92	100	0	5	25.92	25.92	139.32	100	0	13	139.32	139.32
SAGE2contig_2217	93.05	93.05	-93.05	-3.71	-2e-05	-3.88	-7.61	2.8e-14	9.74e-14		127.4	468	112	115	127.4	127.4	34.35	468	13	15	34.35	34.35
SAGE2contig_2223	68.86	68.86	-68.86	-14.42	-1.46e-05	-15.09	-7.95	1.89e-15	6.86e-15	0009719 // response to endogenous stimulus (GO_REF:nd [ND])	74	1044	134	149	74	74	5.13	1044	4	5	5.13	5.13
SAGE2contig_2225	33.29	33.29	-33.29	-3.46	-7.15e-06	-3.62	-4.46	8.09e-06	1.7e-05		46.81	1030	40	93	46.81	46.81	13.53	1030	3	13	13.53	13.53
SAGE2contig_2226	411.58	411.58	411.58	3.06	8.11e-05	2.93	13.81	0	0		199.53	356	7	137	199.53	199.53	611.11	356	10	203	611.11	611.11
SAGE2contig_2228	107.84	107.84	-107.84	-2.3	-2.35e-05	-2.4	-6.89	5.5e-12	1.7e-11		190.91	258	94	95	190.91	190.91	83.08	258	18	20	83.08	83.08
SAGE2contig_2229	452.35	452.35	-452.35	-2.03	-9.96e-05	-2.12	-13.22	0	0		892.93	90	16	155	892.93	892.93	440.58	90	1	37	440.58	440.58
SAGE2contig_223	148.68	148.68	148.68	10.6	2.98e-05	10.13	10.79	0	0	0008152 // metabolic process (GO_REF:nd [ND])	15.48	1038	29	31	15.48	15.48	164.16	1038	159	159	164.16	164.16
SAGE2contig_2231	538.86	538.86	-538.86	-2.92	-0.000116	-3.06	-17.01	0	0		818.96	88	137	139	818.96	818.96	280.1	88	23	23	280.1	280.1
SAGE2contig_2232	71.93	71.93	-71.93	-10.1	-1.52e-05	-10.57	-7.89	2.89e-15	1.04e-14	0006950 // response to stress (GO_REF:nd [ND])	79.84	2169	256	334	79.84	79.84	7.91	2169	15	16	7.91	7.91
SAGE2contig_2237	148.88	148.88	-148.88	-2.2	-3.26e-05	-2.31	-7.93	2.11e-15	7.65e-15		272.53	78	36	41	272.53	272.53	123.66	78	9	9	123.66	123.66
SAGE2contig_2238	1194.45	1194.45	-1194.45	-6.04	-0.000254	-6.32	-30.18	0	0		1431.55	113	260	312	1431.55	1431.55	237.1	113	21	25	237.1	237.1
SAGE2contig_2247	161.81	161.81	161.81	4.7	3.22e-05	4.49	9.89	0	0		43.76	391	33	33	43.76	43.76	205.57	391	75	75	205.57	205.57
SAGE2contig_2248	226.57	226.57	-226.57	-2.9	-4.89e-05	-3.04	-11	0	0		345.65	108	71	72	345.65	345.65	119.08	108	12	12	119.08	119.08
SAGE2contig_2249	165.04	165.04	-165.04	-2.37	-3.59e-05	-2.48	-8.65	0	0		285.45	178	86	98	285.45	285.45	120.41	178	15	20	120.41	120.41
SAGE2contig_225	35.86	35.86	35.86	2.39	6.99e-06	2.28	3.62	0.000296	0.000538	0006629 // lipid metabolic process (GO_REF:nd [ND]) /// 0009058 // biosynthetic process (GO_REF:nd [ND])	25.89	781	11	39	25.89	25.89	61.75	781	7	45	61.75	61.75
SAGE2contig_2251	830.08	830.08	830.08	2.15	0.000161	2.05	16.32	0	0		723.46	258	161	360	723.46	723.46	1553.54	258	114	374	1553.54	1553.54
SAGE2contig_2252	265.12	265.12	-265.12	-3.63	-5.69e-05	-3.8	-12.76	0	0		365.98	85	59	60	365.98	365.98	100.87	85	8	8	100.87	100.87
SAGE2contig_2254	117.7	117.7	-117.7	-3.71	-2.52e-05	-3.88	-8.56	0	0		161.15	222	51	69	161.15	161.15	43.45	222	6	9	43.45	43.45
SAGE2contig_2255	59.06	59.06	-59.06	-2.18	-1.29e-05	-2.28	-4.97	6.85e-07	1.57e-06	0006629 // lipid metabolic process (GO_REF:nd [ND]) /// 0009058 // biosynthetic process (GO_REF:nd [ND])	109.24	598	126	126	109.24	109.24	50.18	598	28	28	50.18	50.18
SAGE2contig_2256	232.9	232.9	232.9	2.28	4.53e-05	2.18	8.99	0	0		181.31	163	55	57	181.31	181.31	414.21	163	61	63	414.21	414.21
SAGE2contig_2259	165.23	165.23	165.23	2.71	3.24e-05	2.59	8.3	0	0		96.46	86	16	16	96.46	96.46	261.69	86	21	21	261.69	261.69
SAGE2contig_226	58.57	58.57	-58.57	-2.76	-1.27e-05	-2.89	-5.49	3.91e-08	9.71e-08		91.77	226	39	40	91.77	91.77	33.19	226	7	7	33.19	33.19
SAGE2contig_2260	292.03	292.03	-292.03	-5.02	-6.23e-05	-5.25	-14.44	0	0		364.69	118	83	83	364.69	364.69	72.66	118	8	8	72.66	72.66
SAGE2contig_2262	1009.94	1009.94	1009.94	9.19	0.000202	8.79	27.7	0	0		123.24	122	29	29	123.24	123.24	1133.18	122	129	129	1133.18	1133.18
SAGE2contig_2267	159.57	159.57	-159.57	-5.17	-3.4e-05	-5.41	-10.74	0	0		197.84	532	194	203	197.84	197.84	38.27	532	18	19	38.27	38.27
SAGE2contig_2268	420.33	420.33	-420.33	-9.28	-8.92e-05	-9.71	-18.92	0	0		471.1	591	513	537	471.1	471.1	50.77	591	26	28	50.77	50.77
SAGE2contig_2269	50.26	50.26	-50.26	-3.39	-1.08e-05	-3.54	-5.45	5.08e-08	1.25e-07		71.32	458	3	63	71.32	71.32	21.06	458	1	9	21.06	21.06
SAGE2contig_2271	48.15	48.15	-48.15	-6.77	-1.02e-05	-7.09	-6.16	7.08e-10	1.95e-09	0006464 // cellular protein modification process (GO_REF:nd [ND])	56.49	257	25	28	56.49	56.49	8.34	257	2	2	8.34	8.34
SAGE2contig_2273	144.29	144.29	-144.29	-12.58	-3.06e-05	-13.16	-11.39	0	0		156.75	86	26	26	156.75	156.75	12.46	86	1	1	12.46	12.46
SAGE2contig_2274	138.59	138.59	-138.59	-2.06	-3.05e-05	-2.15	-7.38	1.62e-13	5.44e-13		269.82	98	48	51	269.82	269.82	131.23	98	12	12	131.23	131.23
SAGE2contig_2275	76.65	76.65	-76.65	-5.68	-1.63e-05	-5.95	-7.57	3.79e-14	1.31e-13		93.01	262	47	47	93.01	93.01	16.36	262	4	4	16.36	16.36
SAGE2contig_228	1291.17	1291.17	1291.17	8.31	0.000259	7.94	30.93	0	0		176.58	138	47	47	176.58	176.58	1467.75	138	189	189	1467.75	1467.75
SAGE2contig_2280	130.18	130.18	-130.18	-3.49	-2.8e-05	-3.65	-8.85	0	0		182.46	287	19	101	182.46	182.46	52.28	287	4	14	52.28	52.28
SAGE2contig_2282	364.34	364.34	-364.34	-11.37	-7.72e-05	-11.9	-17.95	0	0		399.48	122	92	94	399.48	399.48	35.14	122	4	4	35.14	35.14
SAGE2contig_2283	620.21	620.21	-620.21	-2.63	-0.000134	-2.75	-17.54	0	0		1000.66	200	333	386	1000.66	1000.66	380.45	200	64	71	380.45	380.45
SAGE2contig_2285	658.71	658.71	-658.71	-4.17	-0.000141	-4.36	-20.84	0	0	0009628 // response to abiotic stimulus (GO_REF:nd [ND]) /// 0006629 // lipid metabolic process (GO_REF:nd [ND]) /// 0050789 // regulation of biological process (GO_REF:nd [ND]) /// 0005975 // carbohydrate metabolic process (GO_REF:nd [ND]) /// 0006996 // organelle organization (GO_REF:nd [ND]) /// 0009058 // biosynthetic process (GO_REF:nd [ND]) /// 0006091 // generation of precursor metabolites…	866.83	896	332	1498	866.83	866.83	208.12	896	32	174	208.12	208.12
SAGE2contig_2289	115.37	115.37	-115.37	-3.55	-2.48e-05	-3.71	-8.37	1.11e-16	4.21e-16		160.65	71	16	22	160.65	160.65	45.28	71	2	3	45.28	45.28
SAGE2contig_2291	61.04	61.04	-61.04	-5.2	-1.3e-05	-5.44	-6.65	2.97e-11	8.87e-11		75.57	295	41	43	75.57	75.57	14.53	295	4	4	14.53	14.53
SAGE2contig_2293	93.9	93.9	-93.9	-3.63	-2.01e-05	-3.8	-7.6	3.05e-14	1.06e-13		129.62	120	6	30	129.62	129.62	35.72	120	1	4	35.72	35.72
SAGE2contig_2294	100.38	100.38	100.38	3.56	1.99e-05	3.4	7.21	5.79e-13	1.89e-12		39.21	238	0	18	39.21	39.21	139.59	238	0	31	139.59	139.59
SAGE2contig_2296	231.78	231.78	-231.78	-4.68	-4.95e-05	-4.89	-12.68	0	0		294.82	102	44	58	294.82	294.82	63.04	102	4	6	63.04	63.04
SAGE2contig_2299	1535.59	1535.59	-1535.59	-5.03	-0.000328	-5.26	-33.13	0	0		1916.87	208	697	769	1916.87	1916.87	381.28	208	73	74	381.28	381.28
SAGE2contig_23	76.47	76.47	76.47	2.25	1.48e-05	2.15	5.1	3.33e-07	7.77e-07		61.21	288	34	34	61.21	61.21	137.68	288	37	37	137.68	137.68
SAGE2contig_2301	28.36	28.36	-28.36	-6.53	-6.03e-06	-6.83	-4.71	2.52e-06	5.53e-06		33.49	418	27	27	33.49	33.49	5.13	418	2	2	5.13	5.13
SAGE2contig_2304	78.47	78.47	-78.47	-3.31	-1.69e-05	-3.47	-6.76	1.35e-11	4.1e-11		112.41	821	178	178	112.41	112.41	33.94	821	26	26	33.94	33.94
SAGE2contig_2307	233.01	233.01	233.01	2.33	4.53e-05	2.23	9.11	0	0		174.7	184	62	62	174.7	174.7	407.71	184	70	70	407.71	407.71
SAGE2contig_2310	25.44	25.44	-25.44	-7.74	-5.4e-06	-8.1	-4.56	5.1e-06	1.09e-05	0006412 // translation (GO_REF:nd [ND])	29.21	568	32	32	29.21	29.21	3.77	568	2	2	3.77	3.77
SAGE2contig_2311	166.02	166.02	-166.02	-10.97	-3.52e-05	-11.48	-12.08	0	0		182.68	193	68	68	182.68	182.68	16.66	193	3	3	16.66	16.66
SAGE2contig_2313	130.38	130.38	-130.38	-2.05	-2.87e-05	-2.14	-7.13	9.79e-13	3.17e-12		255.12	189	86	93	255.12	255.12	124.75	189	21	22	124.75	124.75
SAGE2contig_2316	275.85	275.85	275.85	5	5.5e-05	4.78	13.11	0	0		68.89	286	38	38	68.89	68.89	344.74	286	92	92	344.74	344.74
SAGE2contig_2319	26.45	26.45	-26.45	-2.52	-5.74e-06	-2.64	-3.56	0.000374	0.000673		43.85	1478	118	125	43.85	43.85	17.4	1478	22	24	17.4	17.4
SAGE2contig_232	3189.41	3189.41	-3189.41	-12.78	-0.000675	-13.37	-53.63	0	0		3460.15	190	410	1268	3460.15	3460.15	270.74	190	11	48	270.74	270.74
SAGE2contig_2320	84.98	84.98	-84.98	-5.32	-1.81e-05	-5.57	-7.88	3.33e-15	1.2e-14		104.65	109	21	22	104.65	104.65	19.66	109	2	2	19.66	19.66
SAGE2contig_2321	129.72	129.72	-129.72	-11.05	-2.75e-05	-11.56	-10.69	0	0		142.63	498	108	137	142.63	142.63	12.91	498	5	6	12.91	12.91
SAGE2contig_2324	212.27	212.27	-212.27	-3.33	-4.56e-05	-3.49	-11.14	0	0		303.26	106	61	62	303.26	303.26	90.99	106	9	9	90.99	90.99
SAGE2contig_2326	76.96	76.96	-76.96	-5.97	-1.64e-05	-6.24	-7.64	2.1e-14	7.33e-14	0006950 // response to stress (GO_REF:nd [ND]) /// 0009058 // biosynthetic process (GO_REF:nd [ND]) /// 0008150 // biological_process (GO_REF:nd [ND]) /// 0006139 // nucleobase-containing compound metabolic process (GO_REF:nd [ND]) /// 0009605 // response to external stimulus (GO_REF:nd [ND]) /// 0007154 // cell communication (GO_REF:nd [ND])	92.45	415	73	74	92.45	92.45	15.49	415	6	6	15.49	15.49
SAGE2contig_2327	5325.4	5325.4	5325.4	3.51	0.00105	3.36	52.27	0	0		2119.91	417	1672	1705	2119.91	2119.91	7445.31	417	2876	2897	7445.31	7445.31
SAGE2contig_2328	22.2	22.2	-22.2	-7.26	-4.72e-06	-7.59	-4.23	2.38e-05	4.81e-05		25.75	302	11	15	25.75	25.75	3.55	302	0	1	3.55	3.55
SAGE2contig_2330	598.64	598.64	598.64	5.75	0.00012	5.5	19.87	0	0		125.95	247	51	60	125.95	125.95	724.59	247	144	167	724.59	724.59
SAGE2contig_2336	79.91	79.91	79.91	4.13	1.59e-05	3.95	6.73	1.74e-11	5.22e-11		25.5	61	3	3	25.5	25.5	105.41	61	4	6	105.41	105.41
SAGE2contig_234	813.84	813.84	813.84	2.06	0.000157	1.96	15.67	0	0		771.18	119	177	177	771.18	771.18	1585.03	119	176	176	1585.03	1585.03
SAGE2contig_2343	110.21	110.21	-110.21	-13.55	-2.33e-05	-14.18	-10.01	0	0	0009056 // catabolic process (GO_REF:nd [ND]) /// 0050789 // regulation of biological process (GO_REF:nd [ND]) /// 0006950 // response to stress (GO_REF:nd [ND]) /// 0006996 // organelle organization (GO_REF:nd [ND]) /// 0008150 // biological_process (GO_REF:nd [ND]) /// 0015031 // protein transport (GO_REF:nd [ND]) /// 0006810 // transport (GO_REF:nd [ND]) /// 0006464 // cellular protein modific…	118.99	732	112	168	118.99	118.99	8.78	732	3	6	8.78	8.78
SAGE2contig_2344	122.73	122.73	-122.73	-2.04	-2.7e-05	-2.13	-6.91	4.88e-12	1.52e-11		240.87	127	58	59	240.87	240.87	118.14	127	14	14	118.14	118.14
SAGE2contig_2345	31.41	31.41	-31.41	-3.11	-6.77e-06	-3.25	-4.19	2.74e-05	5.5e-05		46.29	504	44	45	46.29	46.29	14.88	504	7	7	14.88	14.88
SAGE2contig_2347	214	214	-214	-5.27	-4.56e-05	-5.52	-12.48	0	0	0008152 // metabolic process (GO_REF:nd [ND])	264.08	214	107	109	264.08	264.08	50.08	214	9	10	50.08	50.08
SAGE2contig_2349	1253.03	1253.03	-1253.03	-7.63	-0.000266	-7.98	-31.95	0	0		1442.15	238	660	662	1442.15	1442.15	189.12	238	42	42	189.12	189.12
SAGE2contig_235	179.44	179.44	-179.44	-3.87	-3.84e-05	-4.05	-10.68	0	0		241.96	120	56	56	241.96	241.96	62.52	120	7	7	62.52	62.52
SAGE2contig_2351	126.4	126.4	126.4	2.24	2.45e-05	2.14	6.54	6.02e-11	1.76e-10		102	61	11	12	102	102	228.39	61	11	13	228.39	228.39
SAGE2contig_2354	138.03	138.03	138.03	2.52	2.7e-05	2.4	7.31	2.65e-13	8.81e-13		91.03	131	16	23	91.03	91.03	229.06	131	17	28	229.06	229.06
SAGE2contig_2356	147.55	147.55	-147.55	-5.71	-3.14e-05	-5.97	-10.51	0	0		178.89	171	58	59	178.89	178.89	31.34	171	5	5	31.34	31.34
SAGE2contig_2357	160.85	160.85	160.85	2.42	3.14e-05	2.31	7.73	1.09e-14	3.84e-14		113.23	348	57	76	113.23	113.23	274.08	348	62	89	274.08	274.08
SAGE2contig_2359	194.69	194.69	194.69	2.01	3.74e-05	1.92	7.53	5.04e-14	1.73e-13		193.27	279	102	104	193.27	193.27	387.96	279	101	101	387.96	387.96
SAGE2contig_2361	71.98	71.98	-71.98	-14.03	-1.52e-05	-14.68	-8.11	5.55e-16	2.06e-15		77.5	194	29	29	77.5	77.5	5.52	194	1	1	5.52	5.52
SAGE2contig_2363	102.25	102.25	102.25	2.43	1.99e-05	2.32	6.17	6.64e-10	1.84e-09		71.54	703	97	97	71.54	71.54	173.79	703	114	114	173.79	173.79
SAGE2contig_2364	305.2	305.2	-305.2	-22.74	-6.45e-05	-23.79	-17.14	0	0		319.24	229	138	141	319.24	319.24	14.04	229	3	3	14.04	14.04
SAGE2contig_2366	90.44	90.44	-90.44	-2.81	-1.95e-05	-2.94	-6.87	6.6e-12	2.04e-11		140.52	107	16	29	140.52	140.52	50.08	107	1	5	50.08	50.08
SAGE2contig_2368	565.19	565.19	565.19	4.13	0.000112	3.95	17.89	0	0		180.34	115	20	40	180.34	180.34	745.53	115	54	80	745.53	745.53
SAGE2contig_2375	49.93	49.93	-49.93	-16.93	-1.06e-05	-17.72	-6.83	8.37e-12	2.57e-11		53.06	342	34	35	53.06	53.06	3.13	342	1	1	3.13	3.13
SAGE2contig_238	132.38	132.38	-132.38	#NAME?	-2.79e-05	#NAME?	-11.77	0	0		132.38	94	12	24	132.38	132.38	0	94	0	0	0	0
SAGE2contig_2380	96.78	96.78	96.78	2.07	1.87e-05	1.98	5.43	5.77e-08	1.42e-07	0006139 // nucleobase-containing compound metabolic process (GO_REF:nd [ND])	90.71	966	166	169	90.71	90.71	187.49	966	168	169	187.49	187.49
SAGE2contig_2384	24.97	24.97	-24.97	-3.2	-5.37e-06	-3.35	-3.77	0.00016	0.0003	0019538 // protein metabolic process (GO_REF:nd [ND]) /// 0050789 // regulation of biological process (GO_REF:nd [ND]) /// 0019725 // cellular homeostasis (GO_REF:nd [ND]) /// 0008152 // metabolic process (GO_REF:nd [ND])	36.31	1985	139	139	36.31	36.31	11.34	1985	19	21	11.34	11.34
SAGE2contig_2386	200.3	200.3	-200.3	-2.7	-4.34e-05	-2.82	-10.06	0	0		318.43	127	78	78	318.43	318.43	118.14	127	14	14	118.14	118.14
SAGE2contig_2387	33.9	33.9	-33.9	-3.11	-7.3e-06	-3.25	-4.36	1.32e-05	2.73e-05		49.96	467	41	45	49.96	49.96	16.06	467	2	7	16.06	16.06
SAGE2contig_239	3654.25	3654.25	-3654.25	-5.32	-0.000779	-5.57	-51.67	0	0		4499.81	109	358	946	4499.81	4499.81	845.56	109	47	86	845.56	845.56
SAGE2contig_2390	136.95	136.95	-136.95	-2.48	-2.98e-05	-2.6	-8.04	8.88e-16	3.26e-15		229.41	452	200	200	229.41	229.41	92.47	452	39	39	92.47	92.47
SAGE2contig_2391	98.92	98.92	-98.92	-2.34	-2.16e-05	-2.45	-6.66	2.83e-11	8.43e-11		172.83	87	28	29	172.83	172.83	73.91	87	6	6	73.91	73.91
SAGE2contig_2392	309.23	309.23	309.23	2.33	6.02e-05	2.22	10.47	0	0		233.31	160	65	72	233.31	233.31	542.54	160	69	81	542.54	542.54
SAGE2contig_2393	158.87	158.87	-158.87	-5.81	-3.38e-05	-6.08	-10.93	0	0	0008152 // metabolic process (GO_REF:nd [ND])	191.93	389	144	144	191.93	191.93	33.06	389	12	12	33.06	33.06
SAGE2contig_2394	114.55	114.55	-114.55	-2.83	-2.48e-05	-2.96	-7.75	9.33e-15	3.3e-14	0006629 // lipid metabolic process (GO_REF:nd [ND]) /// 0000003 // reproduction (GO_REF:nd [ND]) /// 0019748 // secondary metabolic process (GO_REF:nd [ND]) /// 0009058 // biosynthetic process (GO_REF:nd [ND]) /// 0007275 // multicellular organismal development (GO_REF:nd [ND])	177.25	547	181	187	177.25	177.25	62.7	547	28	32	62.7	62.7
SAGE2contig_2397	138.25	138.25	-138.25	-2.97	-2.98e-05	-3.11	-8.67	0	0		208.36	214	86	86	208.36	208.36	70.11	214	14	14	70.11	70.11
SAGE2contig_2398	247.27	247.27	-247.27	-2.42	-5.38e-05	-2.53	-10.69	0	0		421.53	123	100	100	421.53	421.53	174.26	123	20	20	174.26	174.26
SAGE2contig_2399	101.78	101.78	-101.78	-5.93	-2.17e-05	-6.2	-8.78	0	0	0006950 // response to stress (GO_REF:nd [ND]) /// 0006091 // generation of precursor metabolites and energy (GO_REF:nd [ND])	122.44	1245	283	294	122.44	122.44	20.66	1245	17	24	20.66	20.66
SAGE2contig_240	337.79	337.79	-337.79	-2.07	-7.42e-05	-2.17	-11.56	0	0		653.42	146	126	184	653.42	653.42	315.64	146	28	43	315.64	315.64
SAGE2contig_2400	164.02	164.02	-164.02	-2.81	-3.55e-05	-2.94	-9.25	0	0		254.84	59	29	29	254.84	254.84	90.82	59	5	5	90.82	90.82
SAGE2contig_2401	78.9	78.9	78.9	3.54	1.56e-05	3.39	6.38	1.79e-10	5.12e-10		31.02	117	7	7	31.02	31.02	109.92	117	7	12	109.92	109.92
SAGE2contig_2403	227.07	227.07	-227.07	#NAME?	-4.79e-05	#NAME?	-15.41	0	0		227.07	137	60	60	227.07	227.07	0	137	0	0	0	0
SAGE2contig_2404	185.6	185.6	-185.6	-16.93	-3.93e-05	-17.72	-13.17	0	0		197.25	92	31	35	197.25	197.25	11.65	92	1	1	11.65	11.65
SAGE2contig_2405	2833.12	2833.12	2833.12	21.83	0.00057	20.86	49.6	0	0		135.99	61	16	16	135.99	135.99	2969.12	61	169	169	2969.12	2969.12
SAGE2contig_2409	77.84	77.84	77.84	3.82	1.54e-05	3.65	6.49	8.64e-11	2.51e-10		27.6	620	31	33	27.6	27.6	105.44	620	51	61	105.44	105.44
SAGE2contig_2410	469.3	469.3	-469.3	-9.88	-9.95e-05	-10.34	-20.12	0	0		522.13	284	282	286	522.13	522.13	52.83	284	13	14	52.83	52.83
SAGE2contig_2412	351.66	351.66	-351.66	-8.55	-7.46e-05	-8.94	-17.16	0	0		398.25	138	101	106	398.25	398.25	46.6	138	6	6	46.6	46.6
SAGE2contig_2414	236.29	236.29	236.29	2.34	4.6e-05	2.23	9.18	0	0		176.86	428	146	146	176.86	176.86	413.15	428	165	165	413.15	413.15
SAGE2contig_2415	96.57	96.57	-96.57	-51.28	-2.04e-05	-53.66	-9.87	0	0		98.49	558	106	106	98.49	98.49	1.92	558	1	1	1.92	1.92
SAGE2contig_2416	517.75	517.75	-517.75	-2.56	-0.000112	-2.67	-15.83	0	0		850.7	103	169	169	850.7	850.7	332.95	103	32	32	332.95	332.95
SAGE2contig_2417	256.13	256.13	-256.13	-3.67	-5.49e-05	-3.85	-12.59	0	0		351.9	470	122	319	351.9	351.9	95.77	470	17	42	95.77	95.77
SAGE2contig_2418	149.52	149.52	-149.52	-8.71	-3.17e-05	-9.11	-11.21	0	0		168.92	221	72	72	168.92	168.92	19.4	221	4	4	19.4	19.4
SAGE2contig_242	87.45	87.45	87.45	4.82	1.74e-05	4.61	7.32	2.53e-13	8.44e-13		22.87	408	18	18	22.87	22.87	110.32	408	42	42	110.32	110.32
SAGE2contig_2423	415.09	415.09	-415.09	-10.96	-8.8e-05	-11.47	-19.1	0	0		456.78	437	364	385	456.78	456.78	41.69	437	17	17	41.69	41.69
SAGE2contig_2428	60.77	60.77	60.77	2.66	1.19e-05	2.54	4.99	6.15e-07	1.41e-06		36.66	99	5	7	36.66	36.66	97.43	99	4	9	97.43	97.43
SAGE2contig_2429	178.34	178.34	-178.34	-2.85	-3.85e-05	-2.98	-9.7	0	0		274.79	100	51	53	274.79	274.79	96.45	100	8	9	96.45	96.45
SAGE2contig_2430	33.79	33.79	-33.79	-2.42	-7.35e-06	-2.53	-3.95	7.79e-05	0.00015		57.61	90	10	10	57.61	57.61	23.82	90	2	2	23.82	23.82
SAGE2contig_2431	145.11	145.11	145.11	2.07	2.8e-05	1.98	6.64	3.06e-11	9.12e-11		135.99	122	29	32	135.99	135.99	281.1	122	30	32	281.1	281.1
SAGE2contig_2434	327.88	327.88	-327.88	-2.11	-7.19e-05	-2.2	-11.5	0	0		624.06	275	243	331	624.06	624.06	296.18	275	36	76	296.18	296.18
SAGE2contig_2435	992.5	992.5	-992.5	-12.52	-0.00021	-13.11	-29.87	0	0		1078.62	112	228	233	1078.62	1078.62	86.12	112	9	9	86.12	86.12
SAGE2contig_2436	37.42	37.42	37.42	2.07	7.22e-06	1.98	3.37	0.000742	0.00129		35.07	414	14	28	35.07	35.07	72.48	414	10	28	72.48	72.48
SAGE2contig_2437	197.65	197.65	197.65	2.42	3.85e-05	2.31	8.57	0	0	0008152 // metabolic process (GO_REF:nd [ND])	139.06	261	70	70	139.06	139.06	336.7	261	82	82	336.7	336.7
SAGE2contig_2438	44.57	44.57	-44.57	#NAME?	-9.4e-06	#NAME?	-6.83	8.51e-12	2.61e-11		44.57	221	19	19	44.57	44.57	0	221	0	0	0	0
SAGE2contig_2442	290.62	290.62	-290.62	-3.96	-6.22e-05	-4.14	-13.67	0	0		388.86	120	90	90	388.86	388.86	98.24	120	11	11	98.24	98.24
SAGE2contig_2443	42.84	42.84	42.84	2.04	8.25e-06	1.95	3.57	0.000354	0.00064		41.29	879	65	70	41.29	41.29	84.13	879	61	69	84.13	84.13
SAGE2contig_2444	2028.07	2028.07	2028.07	7.11	0.000406	6.79	37.92	0	0		332.06	89	57	57	332.06	332.06	2360.13	89	196	196	2360.13	2360.13
SAGE2contig_2445	541.94	541.94	-541.94	-56.12	-0.000114	-58.73	-23.41	0	0		551.77	109	116	116	551.77	551.77	9.83	109	1	1	9.83	9.83
SAGE2contig_2447	199.98	199.98	-199.98	#NAME?	-4.22e-05	#NAME?	-14.47	0	0		199.98	70	1	27	199.98	199.98	0	70	0	0	0	0
SAGE2contig_2450	193.49	193.49	193.49	2.77	3.8e-05	2.65	9.07	0	0		109.28	223	38	47	109.28	109.28	302.77	223	51	63	302.77	302.77
SAGE2contig_2452	50.3	50.3	-50.3	-3.63	-1.08e-05	-3.8	-5.56	2.7e-08	6.78e-08		69.44	112	15	15	69.44	69.44	19.14	112	2	2	19.14	19.14
SAGE2contig_2453	122.28	122.28	-122.28	-11.61	-2.59e-05	-12.15	-10.42	0	0		133.8	279	72	72	133.8	133.8	11.52	279	3	3	11.52	11.52
SAGE2contig_2455	21.06	21.06	21.06	2.36	4.1e-06	2.26	2.76	0.00581	0.00916		15.46	1174	35	35	15.46	15.46	36.51	1174	40	40	36.51	36.51
SAGE2contig_2457	311.84	311.84	-311.84	-7.62	-6.62e-05	-7.97	-15.94	0	0		358.95	91	63	63	358.95	358.95	47.11	91	4	4	47.11	47.11
SAGE2contig_2462	499.16	499.16	499.16	5.04	9.95e-05	4.82	17.66	0	0		123.45	105	22	25	123.45	123.45	622.6	105	49	61	622.6	622.6
SAGE2contig_2463	34.2	34.2	-34.2	-2.11	-7.5e-06	-2.21	-3.72	0.000201	0.000372	0050789 // regulation of biological process (GO_REF:nd [ND])	64.98	383	46	48	64.98	64.98	30.78	383	11	11	30.78	30.78
SAGE2contig_2465	334.29	334.29	334.29	6.2	6.68e-05	5.93	15.05	0	0		64.27	363	45	45	64.27	64.27	398.56	363	135	135	398.56	398.56
SAGE2contig_2466	286.03	286.03	286.03	3.08	5.64e-05	2.95	11.55	0	0		137.24	238	62	63	137.24	137.24	423.27	238	94	94	423.27	423.27
SAGE2contig_2468	41.61	41.61	-41.61	-9.19	-8.83e-06	-9.62	-5.95	2.72e-09	7.24e-09		46.69	211	19	19	46.69	46.69	5.08	211	1	1	5.08	5.08
SAGE2contig_2469	664.69	664.69	-664.69	-2.82	-0.000144	-2.95	-18.64	0	0		1030.63	82	156	163	1030.63	1030.63	365.94	82	25	28	365.94	365.94
SAGE2contig_2470	69.83	69.83	69.83	2.53	1.36e-05	2.41	5.21	1.88e-07	4.47e-07		45.75	204	10	18	45.75	45.75	115.57	204	12	22	115.57	115.57
SAGE2contig_2471	141.91	141.91	-141.91	-41.12	-3e-05	-43.03	-11.91	0	0	0009056 // catabolic process (GO_REF:nd [ND]) /// 0009628 // response to abiotic stimulus (GO_REF:nd [ND]) /// 0005975 // carbohydrate metabolic process (GO_REF:nd [ND]) /// 0019748 // secondary metabolic process (GO_REF:nd [ND]) /// 0006950 // response to stress (GO_REF:nd [ND]) /// 0009058 // biosynthetic process (GO_REF:nd [ND]) /// 0008150 // biological_process (GO_REF:nd [ND]) /// 0008152 //…	145.45	606	103	170	145.45	145.45	3.54	606	1	2	3.54	3.54
SAGE2contig_2473	30.2	30.2	-30.2	-2.34	-6.58e-06	-2.45	-3.68	0.000236	0.000434		52.76	570	58	58	52.76	52.76	22.56	570	12	12	22.56	22.56
SAGE2contig_2474	162.93	162.93	162.93	2.95	3.21e-05	2.82	8.56	0	0		83.43	87	14	14	83.43	83.43	246.37	87	20	20	246.37	246.37
SAGE2contig_2480	1030.02	1030.02	1030.02	5.14	0.000205	4.91	25.47	0	0		248.87	150	72	72	248.87	248.87	1278.89	150	179	179	1278.89	1278.89
SAGE2contig_2485	380.3	380.3	380.3	4.13	7.55e-05	3.95	14.67	0	0		121.35	94	8	22	121.35	121.35	501.64	94	14	44	501.64	501.64
SAGE2contig_2486	144.4	144.4	144.4	8.61	2.89e-05	8.23	10.39	0	0		18.97	164	6	6	18.97	18.97	163.37	164	23	25	163.37	163.37
SAGE2contig_2489	27.28	27.28	27.28	6.2	5.45e-06	5.93	4.3	1.7e-05	3.48e-05		5.25	593	2	6	5.25	5.25	32.53	593	6	18	32.53	32.53
SAGE2contig_2490	342.54	342.54	-342.54	-2.6	-7.43e-05	-2.72	-12.97	0	0		556.88	135	104	145	556.88	556.88	214.34	135	17	27	214.34	214.34
SAGE2contig_2491	61.3	61.3	-61.3	-11.61	-1.3e-05	-12.15	-7.38	1.61e-13	5.41e-13	0050789 // regulation of biological process (GO_REF:nd [ND])	67.08	371	48	48	67.08	67.08	5.78	371	2	2	5.78	5.78
SAGE2contig_2494	138.55	138.55	138.55	2.13	2.68e-05	2.04	6.63	3.35e-11	9.97e-11		122.6	554	113	131	122.6	122.6	261.15	554	130	135	261.15	261.15
SAGE2contig_2497	107.36	107.36	-107.36	-2.13	-2.35e-05	-2.23	-6.62	3.68e-11	1.09e-10		202.48	169	65	66	202.48	202.48	95.12	169	14	15	95.12	95.12
SAGE2contig_2498	27.18	27.18	-27.18	-2.76	-5.88e-06	-2.89	-3.74	0.000184	0.000343		42.65	693	56	57	42.65	42.65	15.46	693	9	10	15.46	15.46
SAGE2contig_2499	1025.11	1025.11	-1025.11	-10.09	-0.000217	-10.56	-29.8	0	0		1137.92	190	412	417	1137.92	1137.92	112.81	190	20	20	112.81	112.81
SAGE2contig_250	1315.86	1315.86	1315.86	3.56	0.00026	3.4	26.08	0	0		514.79	281	278	279	514.79	514.79	1830.65	281	479	480	1830.65	1830.65
SAGE2contig_2500	53.89	53.89	-53.89	-2.01	-1.19e-05	-2.1	-4.54	5.61e-06	1.19e-05		107.27	261	45	54	107.27	107.27	53.38	261	9	13	53.38	53.38
SAGE2contig_2505	88.93	88.93	-88.93	-4.6	-1.9e-05	-4.81	-7.83	4.88e-15	1.75e-14		113.67	260	15	57	113.67	113.67	24.73	260	3	6	24.73	24.73
SAGE2contig_2506	159.85	159.85	-159.85	-3.39	-3.44e-05	-3.54	-9.72	0	0		226.83	64	28	28	226.83	226.83	66.98	64	4	4	66.98	66.98
SAGE2contig_2507	39.57	39.57	39.57	2.58	7.74e-06	2.47	3.97	7.24e-05	0.00014		24.99	83	3	4	24.99	24.99	64.56	83	0	5	64.56	64.56
SAGE2contig_2509	129.81	129.81	-129.81	-4.21	-2.78e-05	-4.4	-9.27	0	0		170.31	344	112	113	170.31	170.31	40.5	344	12	13	40.5	40.5
SAGE2contig_251	53.07	53.07	53.07	4.43	1.06e-05	4.23	5.58	2.36e-08	5.94e-08		15.48	469	14	14	15.48	15.48	68.55	469	30	30	68.55	68.55
SAGE2contig_2511	28.89	28.89	-28.89	-2.1	-6.34e-06	-2.19	-3.4	0.000663	0.00116		55.25	122	13	13	55.25	55.25	26.35	122	3	3	26.35	26.35
SAGE2contig_2513	72.83	72.83	-72.83	-2.9	-1.57e-05	-3.04	-6.24	4.44e-10	1.24e-09		111.1	84	15	18	111.1	111.1	38.27	84	1	3	38.27	38.27
SAGE2contig_2514	27.14	27.14	27.14	4.99	5.41e-06	4.76	4.11	4e-05	7.91e-05	0009056 // catabolic process (GO_REF:nd [ND]) /// 0050789 // regulation of biological process (GO_REF:nd [ND]) /// 0007049 // cell cycle (GO_REF:nd [ND]) /// 0006996 // organelle organization (GO_REF:nd [ND]) /// 0006139 // nucleobase-containing compound metabolic process (GO_REF:nd [ND]) /// 0006259 // DNA metabolic process (GO_REF:nd [ND])	6.81	1294	17	17	6.81	6.81	33.96	1294	41	41	33.96	33.96
SAGE2contig_2517	115.86	115.86	-115.86	-2.9	-2.5e-05	-3.04	-7.87	3.66e-15	1.32e-14		176.75	88	1	30	176.75	176.75	60.89	88	0	5	60.89	60.89
SAGE2contig_2518	134.1	134.1	-134.1	-2.93	-2.89e-05	-3.06	-8.49	0	0	0009056 // catabolic process (GO_REF:nd [ND]) /// 0016049 // cell growth (GO_REF:nd [ND]) /// 0000003 // reproduction (GO_REF:nd [ND]) /// 0030154 // cell differentiation (GO_REF:nd [ND]) /// 0050789 // regulation of biological process (GO_REF:nd [ND]) /// 0019748 // secondary metabolic process (GO_REF:nd [ND]) /// 0008150 // biological_process (GO_REF:nd [ND]) /// 0009605 // response to external…	203.69	308	118	121	203.69	203.69	69.59	308	19	20	69.59	69.59
SAGE2contig_2524	57.71	57.71	57.71	2.17	1.12e-05	2.08	4.34	1.45e-05	2.98e-05		49.2	411	38	39	49.2	49.2	106.91	411	38	41	106.91	106.91
SAGE2contig_2525	96.24	96.24	-96.24	-2.49	-2.09e-05	-2.6	-6.75	1.48e-11	4.46e-11		160.91	116	35	36	160.91	160.91	64.67	116	7	7	64.67	64.67
SAGE2contig_2529	200.63	200.63	-200.63	-4.42	-4.29e-05	-4.63	-11.66	0	0		259.24	128	60	64	259.24	259.24	58.61	128	7	7	58.61	58.61
SAGE2contig_253	47.93	47.93	-47.93	-4.35	-1.02e-05	-4.56	-5.68	1.35e-08	3.46e-08		62.22	375	45	45	62.22	62.22	14.29	375	5	5	14.29	14.29
SAGE2contig_2531	57.84	57.84	-57.84	-6.29	-1.23e-05	-6.58	-6.68	2.34e-11	7.02e-11		68.78	98	13	13	68.78	68.78	10.94	98	1	1	10.94	10.94
SAGE2contig_2533	3000.37	3000.37	-3000.37	-8.82	-0.000637	-9.23	-50.29	0	0	0006464 // cellular protein modification process (GO_REF:nd [ND]) /// 0009056 // catabolic process (GO_REF:nd [ND]) /// 0050789 // regulation of biological process (GO_REF:nd [ND]) /// 0005975 // carbohydrate metabolic process (GO_REF:nd [ND]) /// 0019748 // secondary metabolic process (GO_REF:nd [ND]) /// 0006996 // organelle organization (GO_REF:nd [ND]) /// 0009058 // biosynthetic process (GO_…	3384.21	698	15	4556	3384.21	3384.21	383.84	698	0	250	383.84	383.84
SAGE2contig_2538	253.91	253.91	253.91	2.25	4.93e-05	2.15	9.31	0	0		202.33	451	176	176	202.33	202.33	456.24	451	192	192	456.24	456.24
SAGE2contig_2540	97.36	97.36	-97.36	-3.58	-2.09e-05	-3.75	-7.71	1.3e-14	4.58e-14		135.1	284	73	74	135.1	135.1	37.74	284	10	10	37.74	37.74
SAGE2contig_2541	287.88	287.88	-287.88	-3.36	-6.19e-05	-3.52	-13.01	0	0		409.81	167	132	132	409.81	409.81	121.93	167	19	19	121.93	121.93
SAGE2contig_2543	915.24	915.24	915.24	2.63	0.000179	2.52	19.26	0	0		560.87	159	163	172	560.87	560.87	1476.11	159	213	219	1476.11	1476.11
SAGE2contig_2546	43.08	43.08	-43.08	-2.28	-9.4e-06	-2.39	-4.34	1.42e-05	2.93e-05		76.73	223	28	33	76.73	76.73	33.64	223	4	7	33.64	33.64
SAGE2contig_2548	723.03	723.03	723.03	2.2	0.00014	2.11	15.49	0	0		600.82	170	197	197	600.82	600.82	1323.86	170	210	210	1323.86	1323.86
SAGE2contig_2549	235.19	235.19	235.19	2.09	4.54e-05	1.99	8.51	0	0		216.68	268	109	112	216.68	216.68	451.87	268	110	113	451.87	451.87
SAGE2contig_255	394.71	394.71	-394.71	-6.97	-8.39e-05	-7.29	-17.72	0	0		460.87	81	53	72	460.87	460.87	66.15	81	4	5	66.15	66.15
SAGE2contig_2551	29.51	29.51	-29.51	-2.21	-6.45e-06	-2.31	-3.54	0.000403	0.000723		53.87	308	31	32	53.87	53.87	24.36	308	7	7	24.36	24.36
SAGE2contig_2555	71.64	71.64	71.64	2	1.38e-05	1.91	4.56	5.08e-06	1.09e-05		71.4	472	48	65	71.4	71.4	143.04	472	48	63	143.04	143.04
SAGE2contig_2557	20.74	20.74	-20.74	-2.02	-4.57e-06	-2.11	-2.82	0.00478	0.00762	0006629 // lipid metabolic process (GO_REF:nd [ND]) /// 0009058 // biosynthetic process (GO_REF:nd [ND])	41.15	315	24	25	41.15	41.15	20.41	315	6	6	20.41	20.41
SAGE2contig_2558	169.77	169.77	169.77	3.03	3.34e-05	2.89	8.83	0	0	0008152 // metabolic process (GO_REF:nd [ND])	83.73	613	99	99	83.73	83.73	253.5	613	145	145	253.5	253.5
SAGE2contig_256	2030.34	2030.34	2030.34	3.71	0.000402	3.54	32.84	0	0		749.36	128	185	185	749.36	749.36	2779.7	128	332	332	2779.7	2779.7
SAGE2contig_2563	52.06	52.06	-52.06	-4.84	-1.11e-05	-5.06	-6.05	1.41e-09	3.83e-09		65.63	79	10	10	65.63	65.63	13.57	79	1	1	13.57	13.57
SAGE2contig_2566	56.96	56.96	-56.96	-2.9	-1.23e-05	-3.04	-5.52	3.46e-08	8.62e-08		86.9	179	25	30	86.9	86.9	29.94	179	5	5	29.94	29.94
SAGE2contig_2571	74.03	74.03	74.03	2.24	1.44e-05	2.14	5.01	5.32e-07	1.23e-06		59.5	305	32	35	59.5	59.5	133.52	305	34	38	133.52	133.52
SAGE2contig_2572	185.36	185.36	-185.36	-3.06	-3.99e-05	-3.21	-10.14	0	0		275.17	179	18	95	275.17	275.17	89.81	179	5	15	89.81	89.81
SAGE2contig_2578	920.93	920.93	-920.93	-2.98	-0.000199	-3.12	-22.39	0	0	0006950 // response to stress (GO_REF:nd [ND])	1385.9	945	2524	2526	1385.9	1385.9	464.97	945	410	410	464.97	464.97
SAGE2contig_258	195.45	195.45	-195.45	-11.03	-4.14e-05	-11.54	-13.12	0	0		214.93	275	114	114	214.93	214.93	19.49	275	5	5	19.49	19.49
SAGE2contig_2588	27.12	27.12	27.12	3.79	5.38e-06	3.62	3.82	0.000133	0.000252		9.72	320	3	6	9.72	9.72	36.84	320	3	11	36.84	36.84
SAGE2contig_2589	35.77	35.77	-35.77	-3.39	-7.69e-06	-3.54	-4.6	4.29e-06	9.23e-06		50.76	143	10	14	50.76	50.76	14.99	143	1	2	14.99	14.99
SAGE2contig_259	4331.81	4331.81	-4331.81	-2.01	-0.000954	-2.1	-40.74	0	0		8622.58	268	4454	4457	8622.58	8622.58	4290.77	268	1073	1073	4290.77	4290.77
SAGE2contig_2590	31.13	31.13	-31.13	-9.19	-6.6e-06	-9.62	-5.14	2.68e-07	6.29e-07		34.93	282	19	19	34.93	34.93	3.8	282	1	1	3.8	3.8
SAGE2contig_2592	95.56	95.56	-95.56	-4.03	-2.05e-05	-4.22	-7.88	3.44e-15	1.24e-14		127.08	102	25	25	127.08	127.08	31.52	102	3	3	31.52	31.52
SAGE2contig_2594	166.24	166.24	166.24	3.14	3.28e-05	3	8.87	0	0		77.62	501	75	75	77.62	77.62	243.86	501	114	114	243.86	243.86
SAGE2contig_2595	886.83	886.83	886.83	2.16	0.000172	2.06	16.91	0	0		767.71	285	422	422	767.71	767.71	1654.54	285	440	440	1654.54	1654.54
SAGE2contig_2597	1088.61	1088.61	1088.61	3.92	0.000216	3.75	24.46	0	0		372.79	121	69	87	372.79	372.79	1461.4	121	151	165	1461.4	1461.4
SAGE2contig_2599	20.02	20.02	-20.02	-2.3	-4.37e-06	-2.4	-2.97	0.00299	0.00487		35.44	556	27	38	35.44	35.44	15.42	556	7	8	15.42	15.42
SAGE2contig_26	107.33	107.33	-107.33	-2.66	-2.32e-05	-2.78	-7.33	2.32e-13	7.73e-13		171.96	199	57	66	171.96	171.96	64.62	199	8	12	64.62	64.62
SAGE2contig_2600	113.65	113.65	-113.65	-3.35	-2.44e-05	-3.5	-8.17	3.33e-16	1.25e-15	0006464 // cellular protein modification process (GO_REF:nd [ND])	162.02	288	87	90	162.02	162.02	48.38	288	13	13	48.38	48.38
SAGE2contig_2601	24.07	24.07	24.07	2.2	4.66e-06	2.1	2.82	0.00473	0.00755		20.03	1191	34	46	20.03	20.03	44.09	1191	33	49	44.09	44.09
SAGE2contig_2602	182.61	182.61	-182.61	-2.2	-3.99e-05	-2.3	-8.78	0	0		334.62	141	14	91	334.62	334.62	152.01	141	1	20	152.01	152.01
SAGE2contig_2603	56.67	56.67	-56.67	-4.6	-1.21e-05	-4.81	-6.25	4.12e-10	1.15e-09		72.43	272	18	38	72.43	72.43	15.76	272	4	4	15.76	15.76
SAGE2contig_2604	845.61	845.61	-845.61	#NAME?	-0.000178	#NAME?	-29.75	0	0		845.61	84	135	137	845.61	845.61	0	84	0	0	0	0
SAGE2contig_2606	24.93	24.93	-24.93	-2.42	-5.42e-06	-2.53	-3.39	0.000691	0.00121		42.5	183	4	15	42.5	42.5	17.57	183	0	3	17.57	17.57
SAGE2contig_2607	420.93	420.93	-420.93	-3.75	-9.02e-05	-3.92	-16.23	0	0		574.03	84	13	93	574.03	574.03	153.1	84	1	12	153.1	153.1
SAGE2contig_2610	1778.3	1778.3	1778.3	2.88	0.00035	2.75	27.99	0	0		945.92	131	233	239	945.92	945.92	2724.23	131	331	333	2724.23	2724.23
SAGE2contig_2613	3485.29	3485.29	-3485.29	-7.04	-0.000741	-7.37	-52.74	0	0		4062.35	91	713	713	4062.35	4062.35	577.07	91	49	49	577.07	577.07
SAGE2contig_2614	168.42	168.42	-168.42	-5.32	-3.59e-05	-5.57	-11.09	0	0		207.39	110	44	44	207.39	207.39	38.97	110	4	4	38.97	38.97
SAGE2contig_2615	38.87	38.87	-38.87	-8.71	-8.25e-06	-9.11	-5.72	1.09e-08	2.81e-08		43.92	425	35	36	43.92	43.92	5.04	425	2	2	5.04	5.04
SAGE2contig_2618	142.16	142.16	-142.16	-36.28	-3e-05	-37.97	-11.88	0	0		146.19	266	75	75	146.19	146.19	4.03	266	1	1	4.03	4.03
SAGE2contig_2620	34.39	34.39	-34.39	-2.6	-7.46e-06	-2.72	-4.11	3.95e-05	7.82e-05		55.88	399	43	43	55.88	55.88	21.49	399	7	8	21.49	21.49
SAGE2contig_2624	217.45	217.45	-217.45	-2.04	-4.78e-05	-2.14	-9.21	0	0		425.99	185	137	152	425.99	425.99	208.55	185	35	36	208.55	208.55
SAGE2contig_2626	243.24	243.24	243.24	7.76	4.87e-05	7.41	13.3	0	0		36	1397	92	97	36	36	279.24	1397	335	364	279.24	279.24
SAGE2contig_2627	247.17	247.17	-247.17	-2.9	-5.34e-05	-3.04	-11.49	0	0		377.07	99	12	72	377.07	377.07	129.9	99	4	12	129.9	129.9
SAGE2contig_2628	42.35	42.35	42.35	3.32	8.37e-06	3.17	4.57	4.89e-06	1.05e-05	0006464 // cellular protein modification process (GO_REF:nd [ND])	18.24	796	0	28	18.24	18.24	60.59	796	0	45	60.59	60.59
SAGE2contig_2630	100.6	100.6	-100.6	#NAME?	-2.12e-05	#NAME?	-10.26	0	0	0009056 // catabolic process (GO_REF:nd [ND]) /// 0050789 // regulation of biological process (GO_REF:nd [ND]) /// 0019748 // secondary metabolic process (GO_REF:nd [ND]) /// 0006950 // response to stress (GO_REF:nd [ND]) /// 0009058 // biosynthetic process (GO_REF:nd [ND]) /// 0008150 // biological_process (GO_REF:nd [ND]) /// 0008152 // metabolic process (GO_REF:nd [ND]) /// 0009605 // response…	100.6	134	26	26	100.6	100.6	0	134	0	0	0	0
SAGE2contig_2634	20.06	20.06	-20.06	-4.84	-4.28e-06	-5.06	-3.76	0.000171	0.000319		25.29	205	10	10	25.29	25.29	5.23	205	1	1	5.23	5.23
SAGE2contig_2636	176.15	176.15	-176.15	-12.09	-3.73e-05	-12.66	-12.55	0	0		192.03	135	50	50	192.03	192.03	15.88	135	2	2	15.88	15.88
SAGE2contig_2637	137.66	137.66	137.66	2.25	2.67e-05	2.15	6.84	7.76e-12	2.39e-11		110.42	108	23	23	110.42	110.42	248.08	108	25	25	248.08	248.08
SAGE2contig_264	1381.16	1381.16	-1381.16	-4.79	-0.000295	-5.01	-31.12	0	0		1745.54	150	502	505	1745.54	1745.54	364.38	150	51	51	364.38	364.38
SAGE2contig_2642	215.1	215.1	-215.1	-39.67	-4.54e-05	-41.51	-14.65	0	0	0008152 // metabolic process (GO_REF:nd [ND])	220.67	578	243	246	220.67	220.67	5.56	578	3	3	5.56	5.56
SAGE2contig_2645	74.82	74.82	74.82	5.94	1.49e-05	5.68	7.07	1.57e-12	5.04e-12		15.14	274	8	8	15.14	15.14	89.96	274	23	23	89.96	89.96
SAGE2contig_2646	1357.73	1357.73	-1357.73	-26.97	-0.000287	-28.22	-36.39	0	0		1410	82	214	223	1410	1410	52.28	82	4	4	52.28	52.28
SAGE2contig_2648	377.69	377.69	377.69	4.51	7.51e-05	4.31	14.96	0	0		107.61	106	8	22	107.61	107.61	485.29	106	22	48	485.29	485.29
SAGE2contig_2651	42.73	42.73	-42.73	-2.1	-9.38e-06	-2.19	-4.14	3.47e-05	6.92e-05		81.7	165	19	26	81.7	81.7	38.97	165	5	6	38.97	38.97
SAGE2contig_2653	34.18	34.18	-34.18	-3.87	-7.32e-06	-4.05	-4.66	3.13e-06	6.81e-06		46.09	90	8	8	46.09	46.09	11.91	90	1	1	11.91	11.91
SAGE2contig_2656	98.98	98.98	-98.98	-7.1	-2.1e-05	-7.43	-8.9	0	0		115.22	396	87	88	115.22	115.22	16.24	396	6	6	16.24	16.24
SAGE2contig_2659	343.69	343.69	-343.69	-2.76	-7.43e-05	-2.89	-13.31	0	0	0005975 // carbohydrate metabolic process (GO_REF:nd [ND]) /// 0009058 // biosynthetic process (GO_REF:nd [ND]) /// 0008152 // metabolic process (GO_REF:nd [ND])	538.8	1148	19	1193	538.8	538.8	195.11	1148	14	209	195.11	195.11
SAGE2contig_2660	27.84	27.84	-27.84	-4.52	-5.95e-06	-4.73	-4.36	1.28e-05	2.65e-05	0009056 // catabolic process (GO_REF:nd [ND]) /// 0019538 // protein metabolic process (GO_REF:nd [ND]) /// 0030154 // cell differentiation (GO_REF:nd [ND]) /// 0000003 // reproduction (GO_REF:nd [ND]) /// 0007049 // cell cycle (GO_REF:nd [ND]) /// 0006996 // organelle organization (GO_REF:nd [ND]) /// 0006950 // response to stress (GO_REF:nd [ND]) /// 0015031 // protein transport (GO_REF:nd [ND]…	35.76	406	26	28	35.76	35.76	7.92	406	3	3	7.92	7.92
SAGE2contig_2661	97.67	97.67	-97.67	-6.39	-2.08e-05	-6.69	-8.71	0	0	0005975 // carbohydrate metabolic process (GO_REF:nd [ND]) /// 0009058 // biosynthetic process (GO_REF:nd [ND])	115.78	1124	248	251	115.78	115.78	18.12	1124	19	19	18.12	18.12
SAGE2contig_2663	953.92	953.92	-953.92	-2.98	-0.000206	-3.12	-22.78	0	0		1436.18	100	269	277	1436.18	1436.18	482.26	100	43	45	482.26	482.26
SAGE2contig_2670	71.2	71.2	-71.2	-2.66	-1.54e-05	-2.78	-5.97	2.38e-09	6.37e-09		114.06	150	33	33	114.06	114.06	42.87	150	6	6	42.87	42.87
SAGE2contig_2671	141.73	141.73	-141.73	-15.48	-3e-05	-16.2	-11.45	0	0		151.52	219	64	64	151.52	151.52	9.79	219	2	2	9.79	9.79
SAGE2contig_2672	177.76	177.76	-177.76	-5.64	-3.79e-05	-5.91	-11.51	0	0		216.03	84	34	35	216.03	216.03	38.27	84	3	3	38.27	38.27
SAGE2contig_2673	713.06	713.06	-713.06	-2.96	-0.000154	-3.1	-19.65	0	0		1077.22	103	213	214	1077.22	1077.22	364.17	103	34	35	364.17	364.17
SAGE2contig_2674	90.78	90.78	-90.78	-2.1	-1.99e-05	-2.19	-6.03	1.6e-09	4.31e-09		173.57	233	68	78	173.57	173.57	82.79	233	15	18	82.79	82.79
SAGE2contig_2678	75.92	75.92	75.92	3.62	1.5e-05	3.46	6.3	3e-10	8.45e-10		29.01	286	16	16	29.01	29.01	104.92	286	28	28	104.92	104.92
SAGE2contig_2679	128.11	128.11	128.11	2.49	2.5e-05	2.38	7	2.6e-12	8.22e-12	0009056 // catabolic process (GO_REF:nd [ND]) /// 0005975 // carbohydrate metabolic process (GO_REF:nd [ND]) /// 0006091 // generation of precursor metabolites and energy (GO_REF:nd [ND]) /// 0008152 // metabolic process (GO_REF:nd [ND])	86.23	1425	237	237	86.23	86.23	214.34	1425	285	285	214.34	214.34
SAGE2contig_2680	160.9	160.9	160.9	2.63	3.15e-05	2.52	8.08	6.66e-16	2.46e-15		98.47	595	113	113	98.47	98.47	259.37	595	144	144	259.37	259.37
SAGE2contig_2681	34.46	34.46	34.46	2.07	6.64e-06	1.98	3.24	0.00121	0.00205	0008152 // metabolic process (GO_REF:nd [ND])	32.29	289	18	18	32.29	32.29	66.75	289	18	18	66.75	66.75
SAGE2contig_2683	298.9	298.9	298.9	2.87	5.88e-05	2.74	11.45	0	0		160.09	502	52	155	160.09	160.09	458.99	502	69	215	458.99	458.99
SAGE2contig_2686	63.93	63.93	-63.93	-7.74	-1.36e-05	-8.1	-7.23	4.83e-13	1.58e-12		73.41	113	2	16	73.41	73.41	9.48	113	0	1	9.48	9.48
SAGE2contig_2688	20.12	20.12	-20.12	-5.81	-4.28e-06	-6.08	-3.89	9.98e-05	0.000191		24.3	256	11	12	24.3	24.3	4.19	256	1	1	4.19	4.19
SAGE2contig_2689	506.7	506.7	506.7	2.54	9.91e-05	2.43	14.09	0	0		328.17	267	169	169	328.17	328.17	834.88	267	208	208	834.88	834.88
SAGE2contig_269	115.02	115.02	-115.02	-2.27	-2.51e-05	-2.37	-7.07	1.52e-12	4.87e-12		205.74	189	66	75	205.74	205.74	90.73	189	13	16	90.73	90.73
SAGE2contig_2691	145.06	145.06	-145.06	-2.53	-3.15e-05	-2.65	-8.35	1.11e-16	4.21e-16		239.84	147	68	68	239.84	239.84	94.78	147	13	13	94.78	94.78
SAGE2contig_2692	105.23	105.23	-105.23	-2.1	-2.31e-05	-2.19	-6.5	8.19e-11	2.38e-10		201.2	67	23	26	201.2	201.2	95.97	67	4	6	95.97	95.97
SAGE2contig_2695	131.06	131.06	131.06	2.02	2.52e-05	1.93	6.21	5.21e-10	1.45e-09		128.23	186	31	46	128.23	128.23	259.28	186	21	45	259.28	259.28
SAGE2contig_2697	92.44	92.44	-92.44	-3.75	-1.98e-05	-3.92	-7.6	2.88e-14	9.99e-14	0006412 // translation (GO_REF:nd [ND])	126.06	255	47	62	126.06	126.06	33.62	255	6	8	33.62	33.62
SAGE2contig_27	1963.03	1963.03	-1963.03	-11.9	-0.000416	-12.45	-41.84	0	0		2143.19	232	864	959	2143.19	2143.19	180.16	232	36	39	180.16	180.16
SAGE2contig_270	4965.36	4965.36	4965.36	2.92	0.000977	2.79	47.08	0	0		2584.02	248	1236	1236	2584.02	2584.02	7549.39	248	1747	1747	7549.39	7549.39
SAGE2contig_2703	40.33	40.33	-40.33	-6.41	-8.58e-06	-6.71	-5.6	2.18e-08	5.51e-08		47.79	575	53	53	47.79	47.79	7.46	575	4	4	7.46	7.46
SAGE2contig_2704	113.01	113.01	-113.01	-4.63	-2.41e-05	-4.85	-8.84	0	0		144.14	241	16	67	144.14	144.14	31.13	241	1	7	31.13	31.13
SAGE2contig_2708	46.54	46.54	46.54	2.3	9.05e-06	2.19	4.03	5.51e-05	0.000108		35.89	130	9	9	35.89	35.89	82.44	130	10	10	82.44	82.44
SAGE2contig_2709	227.42	227.42	-227.42	-4.26	-4.86e-05	-4.46	-12.31	0	0		297.24	307	169	176	297.24	297.24	69.82	307	20	20	69.82	69.82
SAGE2contig_2715	125.18	125.18	125.18	2.63	2.45e-05	2.51	7.12	1.09e-12	3.53e-12		76.89	472	67	70	76.89	76.89	202.08	472	85	89	202.08	202.08
SAGE2contig_2718	269.98	269.98	269.98	2.11	5.21e-05	2.01	9.19	0	0		243.85	219	8	103	243.85	243.85	513.83	219	7	105	513.83	513.83
SAGE2contig_2719	188.03	188.03	-188.03	-2.84	-4.06e-05	-2.97	-9.95	0	0		290.1	168	16	94	290.1	290.1	102.07	168	4	16	102.07	102.07
SAGE2contig_2720	73.01	73.01	-73.01	-4.84	-1.56e-05	-5.06	-7.17	7.55e-13	2.45e-12		92.04	169	28	30	92.04	92.04	19.02	169	3	3	19.02	19.02
SAGE2contig_2721	139.74	139.74	-139.74	-5.56	-2.98e-05	-5.82	-10.18	0	0		170.36	70	23	23	170.36	170.36	30.62	70	2	2	30.62	30.62
SAGE2contig_2723	64.33	64.33	64.33	2.07	1.24e-05	1.98	4.42	9.72e-06	2.03e-05		60.29	129	15	15	60.29	60.29	124.62	129	15	15	124.62	124.62
SAGE2contig_2726	199.06	199.06	199.06	3.47	3.94e-05	3.32	10.06	0	0		80.51	161	20	25	80.51	80.51	279.57	161	31	42	279.57	279.57
SAGE2contig_2727	174.12	174.12	-174.12	-2.55	-3.78e-05	-2.67	-9.18	0	0		286.4	105	9	58	286.4	286.4	112.27	105	0	11	112.27	112.27
SAGE2contig_2730	675.79	675.79	675.79	2.56	0.000132	2.44	16.31	0	0		433.9	141	100	118	433.9	433.9	1109.7	141	137	146	1109.7	1109.7
SAGE2contig_2731	181.22	181.22	-181.22	-2.2	-3.96e-05	-2.3	-8.74	0	0		332.36	78	48	50	332.36	332.36	151.14	78	8	11	151.14	151.14
SAGE2contig_2737	194.65	194.65	194.65	2.07	3.75e-05	1.98	7.69	1.42e-14	5e-14		182.43	108	37	38	182.43	182.43	377.08	108	37	38	377.08	377.08
SAGE2contig_2738	116.86	116.86	-116.86	-10.16	-2.48e-05	-10.63	-10.07	0	0		129.62	84	21	21	129.62	129.62	12.76	84	1	1	12.76	12.76
SAGE2contig_2741	40.22	40.22	-40.22	-7.84	-8.54e-06	-8.2	-5.74	9.29e-09	2.4e-08	0006464 // cellular protein modification process (GO_REF:nd [ND]) /// 0009628 // response to abiotic stimulus (GO_REF:nd [ND]) /// 0050789 // regulation of biological process (GO_REF:nd [ND]) /// 0005975 // carbohydrate metabolic process (GO_REF:nd [ND]) /// 0009058 // biosynthetic process (GO_REF:nd [ND]) /// 0006950 // response to stress (GO_REF:nd [ND]) /// 0008150 // biological_process (GO_RE…	46.1	911	69	81	46.1	46.1	5.88	911	4	5	5.88	5.88
SAGE2contig_2742	31.72	31.72	-31.72	-5.32	-6.76e-06	-5.57	-4.81	1.49e-06	3.33e-06		39.06	146	8	11	39.06	39.06	7.34	146	1	1	7.34	7.34
SAGE2contig_2745	63.84	63.84	-63.84	-3.14	-1.37e-05	-3.29	-6	1.96e-09	5.25e-09		93.61	144	21	26	93.61	93.61	29.77	144	3	4	29.77	29.77
SAGE2contig_2760	54.85	54.85	-54.85	-2.24	-1.2e-05	-2.35	-4.86	1.17e-06	2.65e-06		98.92	608	116	116	98.92	98.92	44.07	608	25	25	44.07	44.07
SAGE2contig_2762	556.39	556.39	556.39	3.31	0.00011	3.16	16.54	0	0		241.15	129	53	60	241.15	241.15	797.54	129	77	96	797.54	797.54
SAGE2contig_2763	62.11	62.11	-62.11	-5	-1.32e-05	-5.23	-6.66	2.82e-11	8.42e-11		77.65	207	5	31	77.65	77.65	15.53	207	0	3	15.53	15.53
SAGE2contig_2764	30.79	30.79	30.79	2.64	6.03e-06	2.52	3.54	0.000402	0.000722		18.76	995	36	36	18.76	18.76	49.55	995	46	46	49.55	49.55
SAGE2contig_2765	23.54	23.54	-23.54	-5.2	-5.02e-06	-5.44	-4.13	3.66e-05	7.27e-05		29.14	765	43	43	29.14	29.14	5.6	765	4	4	5.6	5.6
SAGE2contig_2766	346.16	346.16	-346.16	-3.33	-7.44e-05	-3.49	-14.23	0	0		494.55	65	59	62	494.55	494.55	148.39	65	9	9	148.39	148.39
SAGE2contig_277	377.58	377.58	-377.58	-2.52	-8.2e-05	-2.64	-13.45	0	0		625.41	160	186	193	625.41	625.41	247.83	160	32	37	247.83	247.83
SAGE2contig_2771	34.5	34.5	-34.5	-2.32	-7.52e-06	-2.42	-3.91	9.14e-05	0.000175	0006464 // cellular protein modification process (GO_REF:nd [ND])	60.73	572	65	67	60.73	60.73	26.23	572	14	14	26.23	26.23
SAGE2contig_2772	43.58	43.58	43.58	2.02	8.39e-06	1.93	3.58	0.000338	0.000613	0050789 // regulation of biological process (GO_REF:nd [ND]) /// 0005975 // carbohydrate metabolic process (GO_REF:nd [ND]) /// 0006996 // organelle organization (GO_REF:nd [ND]) /// 0008150 // biological_process (GO_REF:nd [ND])	42.6	572	47	47	42.6	42.6	86.19	572	46	46	86.19	86.19
SAGE2contig_2773	295.75	295.75	295.75	9.8	5.93e-05	9.36	15.1	0	0	0009056 // catabolic process (GO_REF:nd [ND]) /// 0000003 // reproduction (GO_REF:nd [ND]) /// 0030154 // cell differentiation (GO_REF:nd [ND]) /// 0050789 // regulation of biological process (GO_REF:nd [ND]) /// 0006950 // response to stress (GO_REF:nd [ND]) /// 0006996 // organelle organization (GO_REF:nd [ND]) /// 0008219 // cell death (GO_REF:nd [ND]) /// 0009058 // biosynthetic process (GO_R…	33.61	833	53	54	33.61	33.61	329.36	833	253	256	329.36	329.36
SAGE2contig_2774	29.95	29.95	-29.95	-2.26	-6.54e-06	-2.36	-3.6	0.000317	0.000575		53.77	405	29	42	53.77	53.77	23.82	405	5	9	23.82	23.82
SAGE2contig_2776	555.5	555.5	555.5	2.2	0.000108	2.11	13.58	0	0		461.77	256	216	228	461.77	461.77	1017.27	256	242	243	1017.27	1017.27
SAGE2contig_2778	1733.35	1733.35	1733.35	3.97	0.000344	3.8	30.98	0	0		582.75	484	471	544	582.75	582.75	2316.1	484	837	1046	2316.1	2316.1
SAGE2contig_2779	253.76	253.76	-253.76	-4.1	-5.43e-05	-4.29	-12.89	0	0		335.6	275	153	178	335.6	335.6	81.84	275	15	21	81.84	81.84
SAGE2contig_2781	135.61	135.61	135.61	2.34	2.64e-05	2.24	6.97	3.28e-12	1.03e-11		101	77	15	15	101	101	236.61	77	17	17	236.61	236.61
SAGE2contig_2782	103.17	103.17	-103.17	-45.48	-2.18e-05	-47.59	-10.17	0	0	0008152 // metabolic process (GO_REF:nd [ND])	105.49	462	64	94	105.49	105.49	2.32	462	0	1	2.32	2.32
SAGE2contig_2787	162.25	162.25	-162.25	-10.16	-3.44e-05	-10.63	-11.86	0	0		179.97	121	16	42	179.97	179.97	17.71	121	1	2	17.71	17.71
SAGE2contig_2788	34.74	34.74	-34.74	-2.54	-7.54e-06	-2.66	-4.09	4.29e-05	8.45e-05		57.31	190	13	21	57.31	57.31	22.56	190	1	4	22.56	22.56
SAGE2contig_279	356.63	356.63	-356.63	-2.32	-7.78e-05	-2.43	-12.59	0	0		626.66	254	209	307	626.66	626.66	270.03	254	54	64	270.03	270.03
SAGE2contig_2791	64.87	64.87	-64.87	-3.18	-1.4e-05	-3.33	-6.07	1.27e-09	3.46e-09		94.64	252	46	46	94.64	94.64	29.77	252	7	7	29.77	29.77
SAGE2contig_2799	63.57	63.57	63.57	3.79	1.26e-05	3.62	5.85	4.93e-09	1.3e-08		22.79	273	0	12	22.79	22.79	86.36	273	0	22	86.36	86.36
SAGE2contig_2801	130.04	130.04	130.04	3.1	2.56e-05	2.96	7.8	6.22e-15	2.22e-14		61.91	67	8	8	61.91	61.91	191.95	67	12	12	191.95	191.95
SAGE2contig_2802	68.81	68.81	-68.81	-9.39	-1.46e-05	-9.82	-7.67	1.79e-14	6.27e-14	0005975 // carbohydrate metabolic process (GO_REF:nd [ND]) /// 0009058 // biosynthetic process (GO_REF:nd [ND]) /// 0008152 // metabolic process (GO_REF:nd [ND])	77.02	653	45	97	77.02	77.02	8.21	653	4	5	8.21	8.21
SAGE2contig_2803	362.17	362.17	-362.17	-3.14	-7.8e-05	-3.29	-14.29	0	0		531.05	165	164	169	531.05	531.05	168.87	165	25	26	168.87	168.87
SAGE2contig_2804	99.98	99.98	-99.98	-2.74	-2.16e-05	-2.87	-7.16	8.29e-13	2.69e-12		157.39	112	29	34	157.39	157.39	57.41	112	4	6	57.41	57.41
SAGE2contig_2806	537.12	537.12	537.12	2.02	0.000103	1.93	12.57	0	0		526.39	131	20	133	526.39	526.39	1063.51	131	10	130	1063.51	1063.51
SAGE2contig_2807	202.61	202.61	-202.61	-4.29	-4.33e-05	-4.49	-11.64	0	0		264.2	261	124	133	264.2	264.2	61.59	261	15	15	61.59	61.59
SAGE2contig_2811	100.12	100.12	-100.12	-9.6	-2.12e-05	-10.04	-9.27	0	0		111.77	552	119	119	111.77	111.77	11.65	552	6	6	11.65	11.65
SAGE2contig_2812	1628.02	1628.02	-1628.02	-8.36	-0.000346	-8.75	-36.82	0	0		1849.3	247	877	881	1849.3	1849.3	221.28	247	50	51	221.28	221.28
SAGE2contig_2813	25.43	25.43	-25.43	-9.87	-5.39e-06	-10.33	-4.68	2.83e-06	6.17e-06	0006810 // transport (GO_REF:nd [ND])	28.3	1869	102	102	28.3	28.3	2.87	1869	5	5	2.87	2.87
SAGE2contig_2814	35.89	35.89	-35.89	-2.42	-7.81e-06	-2.53	-4.07	4.68e-05	9.18e-05		61.18	339	26	40	61.18	61.18	25.29	339	5	8	25.29	25.29
SAGE2contig_2815	2994.62	2994.62	-2994.62	-3.19	-0.000645	-3.34	-41.29	0	0		4363.42	101	847	850	4363.42	4363.42	1368.8	101	124	129	1368.8	1368.8
SAGE2contig_2817	81.01	81.01	-81.01	#NAME?	-1.71e-05	#NAME?	-9.21	0	0		81.01	96	14	15	81.01	81.01	0	96	0	0	0	0
SAGE2contig_2818	4067.71	4067.71	4067.71	3.61	0.000805	3.45	46.08	0	0		1560.38	314	870	945	1560.38	1560.38	5628.1	314	1566	1649	5628.1	5628.1
SAGE2contig_282	1836.82	1836.82	1836.82	3.86	0.000364	3.69	31.64	0	0		641.14	410	507	507	641.14	641.14	2477.96	410	947	948	2477.96	2477.96
SAGE2contig_2822	156.88	156.88	156.88	2.09	3.03e-05	2	6.97	3.22e-12	1.01e-11		143.63	296	82	82	143.63	143.63	300.51	296	83	83	300.51	300.51
SAGE2contig_2823	27.19	27.19	-27.19	-5.48	-5.79e-06	-5.74	-4.48	7.47e-06	1.57e-05		33.26	530	28	34	33.26	33.26	6.07	530	3	3	6.07	6.07
SAGE2contig_2825	456.34	456.34	-456.34	-3.01	-9.84e-05	-3.15	-15.82	0	0		682.87	123	150	162	682.87	682.87	226.54	123	21	26	226.54	226.54
SAGE2contig_2826	262.4	262.4	-262.4	-18.38	-5.55e-05	-19.24	-15.73	0	0		277.49	71	38	38	277.49	277.49	15.09	71	1	1	15.09	15.09
SAGE2contig_2832	281.1	281.1	281.1	2.2	5.45e-05	2.11	9.66	0	0		233.31	100	41	45	233.31	233.31	514.41	100	42	48	514.41	514.41
SAGE2contig_2834	21.04	21.04	-21.04	-2.81	-4.55e-06	-2.94	-3.31	0.000928	0.0016	0006950 // response to stress (GO_REF:nd [ND]) /// 0008150 // biological_process (GO_REF:nd [ND]) /// 0009605 // response to external stimulus (GO_REF:nd [ND]) /// 0006811 // ion transport (GO_REF:nd [ND]) /// 0006810 // transport (GO_REF:nd [ND])	32.69	460	15	29	32.69	32.69	11.65	460	1	5	11.65	11.65
SAGE2contig_2839	234.33	234.33	-234.33	-2.82	-5.06e-05	-2.95	-11.08	0	0		362.93	100	53	70	362.93	362.93	128.6	100	8	12	128.6	128.6
SAGE2contig_2840	390.26	390.26	-390.26	-8.83	-8.28e-05	-9.24	-18.14	0	0		440.1	86	73	73	440.1	440.1	49.85	86	4	4	49.85	49.85
SAGE2contig_2841	130.21	130.21	130.21	3.08	2.57e-05	2.94	7.79	7.11e-15	2.53e-14		62.64	778	7	94	62.64	62.64	192.85	778	17	140	192.85	192.85
SAGE2contig_2844	440.76	440.76	-440.76	-4.32	-9.42e-05	-4.52	-17.19	0	0		573.54	113	96	125	573.54	573.54	132.78	113	12	14	132.78	132.78
SAGE2contig_2846	221.7	221.7	-221.7	-3.1	-4.78e-05	-3.24	-11.13	0	0		327.46	152	94	96	327.46	327.46	105.76	152	14	15	105.76	105.76
SAGE2contig_2847	515.29	515.29	515.29	4.48	0.000103	4.28	17.45	0	0		148.14	63	12	18	148.14	148.14	663.43	63	25	39	663.43	663.43
SAGE2contig_2848	41.39	41.39	-41.39	-2.66	-8.97e-06	-2.78	-4.55	5.33e-06	1.14e-05		66.32	86	10	11	66.32	66.32	24.92	86	2	2	24.92	24.92
SAGE2contig_2849	67.02	67.02	-67.02	-9.19	-1.42e-05	-9.62	-7.55	4.4e-14	1.51e-13		75.2	131	10	19	75.2	75.2	8.18	131	0	1	8.18	8.18
SAGE2contig_2851	785.95	785.95	-785.95	-3.68	-0.000169	-3.85	-22.06	0	0		1079.57	73	100	152	1079.57	1079.57	293.61	73	20	20	293.61	293.61
SAGE2contig_2852	49.56	49.56	-49.56	-2.34	-1.08e-05	-2.45	-4.72	2.4e-06	5.27e-06		86.41	378	22	63	86.41	86.41	36.86	378	5	13	36.86	36.86
SAGE2contig_2855	65.44	65.44	-65.44	#NAME?	-1.38e-05	#NAME?	-8.28	1.11e-16	4.21e-16		65.44	103	13	13	65.44	65.44	0	103	0	0	0	0
SAGE2contig_2856	245.94	245.94	-245.94	-10.55	-5.21e-05	-11.04	-14.66	0	0		271.7	208	107	109	271.7	271.7	25.76	208	5	5	25.76	25.76
SAGE2contig_2857	61.05	61.05	-61.05	-7.42	-1.3e-05	-7.76	-7.03	2.11e-12	6.69e-12	0009056 // catabolic process (GO_REF:nd [ND]) /// 0006629 // lipid metabolic process (GO_REF:nd [ND]) /// 0050789 // regulation of biological process (GO_REF:nd [ND]) /// 0005975 // carbohydrate metabolic process (GO_REF:nd [ND]) /// 0019748 // secondary metabolic process (GO_REF:nd [ND]) /// 0006996 // organelle organization (GO_REF:nd [ND]) /// 0019725 // cellular homeostasis (GO_REF:nd [ND]) /…	70.56	338	44	46	70.56	70.56	9.51	338	3	3	9.51	9.51
SAGE2contig_2859	292.39	292.39	-292.39	-6.05	-6.22e-05	-6.33	-14.93	0	0		350.32	74	42	50	350.32	350.32	57.93	74	3	4	57.93	57.93
SAGE2contig_286	246.12	246.12	-246.12	-5.32	-5.25e-05	-5.57	-13.41	0	0		303.07	207	29	121	303.07	303.07	56.95	207	6	11	56.95	56.95
SAGE2contig_2860	127.69	127.69	-127.69	-3.14	-2.75e-05	-3.29	-8.49	0	0		187.23	72	18	26	187.23	187.23	59.54	72	2	4	59.54	59.54
SAGE2contig_2862	430.91	430.91	430.91	3.03	8.49e-05	2.9	14.08	0	0		212.1	110	45	45	212.1	212.1	643.02	110	66	66	643.02	643.02
SAGE2contig_2866	87.18	87.18	-87.18	-3.87	-1.87e-05	-4.05	-7.45	9.64e-14	3.26e-13	0008152 // metabolic process (GO_REF:nd [ND])	117.55	247	55	56	117.55	117.55	30.37	247	6	7	30.37	30.37
SAGE2contig_2867	1070.95	1070.95	1070.95	4.06	0.000213	3.88	24.51	0	0		349.67	86	58	58	349.67	349.67	1420.62	86	114	114	1420.62	1420.62
SAGE2contig_2868	86.02	86.02	-86.02	-3.69	-1.84e-05	-3.86	-7.3	2.81e-13	9.33e-13		118.01	268	49	61	118.01	118.01	31.99	268	8	8	31.99	31.99
SAGE2contig_287	9412.19	9412.19	-9412.19	-8.88	-0.002	-9.3	-89.19	0	0		10606.2	149	1188	3048	10606.2	10606.2	1193.97	149	51	166	1193.97	1193.97
SAGE2contig_2870	30.26	30.26	-30.26	-2.1	-6.64e-06	-2.19	-3.48	0.000494	0.000879		57.86	233	26	26	57.86	57.86	27.6	233	6	6	27.6	27.6
SAGE2contig_2872	20.14	20.14	-20.14	-2.74	-4.36e-06	-2.87	-3.21	0.00132	0.00224		31.71	278	17	17	31.71	31.71	11.57	278	3	3	11.57	11.57
SAGE2contig_2879	146.09	146.09	-146.09	-4.41	-3.12e-05	-4.61	-9.94	0	0	0044403 // symbiosis, encompassing mutualism through parasitism (GO_REF:nd [ND]) /// 0009628 // response to abiotic stimulus (GO_REF:nd [ND]) /// 0019538 // protein metabolic process (GO_REF:nd [ND]) /// 0050789 // regulation of biological process (GO_REF:nd [ND]) /// 0006950 // response to stress (GO_REF:nd [ND]) /// 0007165 // signal transduction (GO_REF:nd [ND]) /// 0009607 // response to biot…	188.96	225	82	82	188.96	188.96	42.87	225	9	9	42.87	42.87
SAGE2contig_2881	594.41	594.41	-594.41	-8.56	-0.000126	-8.95	-22.31	0	0		673.07	218	125	283	673.07	673.07	78.66	218	4	16	78.66	78.66
SAGE2contig_2891	557.25	557.25	557.25	2.43	0.000109	2.33	14.43	0	0		388.86	128	96	96	388.86	388.86	946.1	128	113	113	946.1	946.1
SAGE2contig_2893	5284.58	5284.58	-5284.58	-11.08	-0.00112	-11.6	-68.25	0	0		5808.65	182	1841	2039	5808.65	5808.65	524.07	182	87	89	524.07	524.07
SAGE2contig_2894	200.08	200.08	-200.08	-2.44	-4.35e-05	-2.55	-9.65	0	0		339.11	185	11	121	339.11	339.11	139.03	185	2	24	139.03	139.03
SAGE2contig_2899	117.46	117.46	-117.46	-7.74	-2.49e-05	-8.1	-9.8	0	0		134.89	123	6	32	134.89	134.89	17.43	123	0	2	17.43	17.43
SAGE2contig_29	24.63	24.63	24.63	2.92	4.85e-06	2.79	3.31	0.000924	0.0016		12.84	2059	26	51	12.84	12.84	37.48	2059	21	72	37.48	37.48
SAGE2contig_290	129.59	129.59	129.59	2.44	2.53e-05	2.33	6.97	3.12e-12	9.81e-12		89.81	127	22	22	89.81	89.81	219.4	127	25	26	219.4	219.4
SAGE2contig_2901	23.69	23.69	23.69	2.18	4.59e-06	2.08	2.78	0.0054	0.00853		20.13	1932	75	75	20.13	20.13	43.82	1932	79	79	43.82	43.82
SAGE2contig_2904	21.11	21.11	-21.11	-2.18	-4.62e-06	-2.28	-2.97	0.00299	0.00487		39.05	239	18	18	39.05	39.05	17.94	239	4	4	17.94	17.94
SAGE2contig_2906	45.79	45.79	-45.79	-2.93	-9.88e-06	-3.07	-4.96	6.98e-07	1.6e-06		69.51	813	29	109	69.51	69.51	23.73	813	4	18	23.73	23.73
SAGE2contig_2907	247.04	247.04	247.04	5.36	4.93e-05	5.12	12.59	0	0		56.68	494	45	54	56.68	56.68	303.72	494	118	140	303.72	303.72
SAGE2contig_2909	25.97	25.97	-25.97	-3.33	-5.58e-06	-3.48	-3.9	9.81e-05	0.000187		37.13	768	55	55	37.13	37.13	11.16	768	8	8	11.16	11.16
SAGE2contig_291	48.48	48.48	-48.48	-6.77	-1.03e-05	-7.09	-6.19	6.2e-10	1.72e-09		56.88	1021	53	112	56.88	56.88	8.4	1021	2	8	8.4	8.4
SAGE2contig_2910	130.08	130.08	-130.08	-3.23	-2.8e-05	-3.38	-8.64	0	0		188.54	165	28	60	188.54	188.54	58.46	165	4	9	58.46	58.46
SAGE2contig_2911	370.64	370.64	-370.64	-7.2	-7.88e-05	-7.53	-17.25	0	0	0005975 // carbohydrate metabolic process (GO_REF:nd [ND]) /// 0009058 // biosynthetic process (GO_REF:nd [ND]) /// 0008152 // metabolic process (GO_REF:nd [ND])	430.46	430	140	357	430.46	430.46	59.82	430	18	24	59.82	59.82
SAGE2contig_2912	39.1	39.1	-39.1	-8.22	-8.3e-06	-8.61	-5.7	1.23e-08	3.15e-08		44.52	198	17	17	44.52	44.52	5.41	198	1	1	5.41	5.41
SAGE2contig_2913	37.59	37.59	-37.59	-5.81	-8e-06	-6.08	-5.32	1.04e-07	2.52e-07		45.41	274	21	24	45.41	45.41	7.82	274	2	2	7.82	7.82
SAGE2contig_2915	7404.78	7404.78	7404.78	5.72	0.00148	5.46	69.84	0	0		1569.44	222	672	672	1569.44	1569.44	8974.22	222	1859	1859	8974.22	8974.22
SAGE2contig_2916	252.41	252.41	-252.41	-82.73	-5.33e-05	-86.57	-16.07	0	0		255.5	347	171	171	255.5	255.5	3.09	347	1	1	3.09	3.09
SAGE2contig_2920	94.54	94.54	-94.54	-3.08	-2.04e-05	-3.23	-7.26	3.97e-13	1.31e-12		139.91	189	51	51	139.91	139.91	45.36	189	8	8	45.36	45.36
SAGE2contig_2924	305.31	305.31	-305.31	-3.99	-6.54e-05	-4.18	-14.04	0	0		407.37	84	63	66	407.37	407.37	102.07	84	8	8	102.07	102.07
SAGE2contig_2925	337.64	337.64	337.64	6.36	6.75e-05	6.08	15.2	0	0		62.99	107	13	13	62.99	62.99	400.63	107	37	40	400.63	400.63
SAGE2contig_2928	36.74	36.74	-36.74	-2.9	-7.93e-06	-3.04	-4.43	9.4e-06	1.97e-05		56.05	111	12	12	56.05	56.05	19.31	111	2	2	19.31	19.31
SAGE2contig_2930	102.99	102.99	-102.99	-2.9	-2.22e-05	-3.04	-7.42	1.19e-13	4.02e-13		157.11	99	29	30	157.11	157.11	54.13	99	5	5	54.13	54.13
SAGE2contig_2931	43.73	43.73	43.73	2.54	8.55e-06	2.43	4.14	3.5e-05	6.96e-05	0009056 // catabolic process (GO_REF:nd [ND]) /// 0019538 // protein metabolic process (GO_REF:nd [ND])	28.32	238	8	13	28.32	28.32	72.05	238	3	16	72.05	72.05
SAGE2contig_2932	135.66	135.66	-135.66	-2.21	-2.97e-05	-2.31	-7.59	3.29e-14	1.14e-13		247.63	134	64	64	247.63	247.63	111.97	134	14	14	111.97	111.97
SAGE2contig_2933	610.47	610.47	610.47	2.14	0.000118	2.05	13.97	0	0		534.94	189	192	195	534.94	534.94	1145.41	189	196	202	1145.41	1145.41
SAGE2contig_2936	25.88	25.88	-25.88	-6.29	-5.51e-06	-6.58	-4.47	7.81e-06	1.64e-05	0006412 // translation (GO_REF:nd [ND]) /// 0016043 // cellular component organization (GO_REF:nd [ND])	30.78	438	26	26	30.78	30.78	4.89	438	2	2	4.89	4.89
SAGE2contig_2937	31.69	31.69	31.69	2.43	6.18e-06	2.33	3.44	0.000578	0.00102		22.09	1056	44	45	22.09	22.09	53.79	1056	53	53	53.79	53.79
SAGE2contig_2938	57.35	57.35	-57.35	-3.11	-1.24e-05	-3.25	-5.67	1.45e-08	3.69e-08		84.53	276	22	45	84.53	84.53	27.18	276	2	7	27.18	27.18
SAGE2contig_2940	271.45	271.45	-271.45	-2.97	-5.86e-05	-3.11	-12.14	0	0		409.32	171	132	135	409.32	409.32	137.88	171	22	22	137.88	137.88
SAGE2contig_2942	776.01	776.01	-776.01	-15.77	-0.000164	-16.5	-26.82	0	0		828.55	102	155	163	828.55	828.55	52.53	102	5	5	52.53	52.53
SAGE2contig_2943	38.47	38.47	-38.47	-3.1	-8.29e-06	-3.24	-4.63	3.57e-06	7.74e-06		56.82	292	28	32	56.82	56.82	18.35	292	4	5	18.35	18.35
SAGE2contig_2944	181.69	181.69	-181.69	#NAME?	-3.83e-05	#NAME?	-13.79	0	0		181.69	117	41	41	181.69	181.69	0	117	0	0	0	0
SAGE2contig_2945	340.41	340.41	-340.41	-3.11	-7.33e-05	-3.25	-13.8	0	0		502.02	126	122	122	502.02	502.02	161.6	126	19	19	161.6	161.6
SAGE2contig_2947	41.45	41.45	-41.45	-2.48	-9.01e-06	-2.59	-4.42	9.72e-06	2.03e-05		69.47	306	33	41	69.47	69.47	28.02	306	4	8	28.02	28.02
SAGE2contig_2948	55.99	55.99	55.99	2.39	1.09e-05	2.29	4.53	5.93e-06	1.26e-05		40.25	657	51	51	40.25	40.25	96.24	657	59	59	96.24	96.24
SAGE2contig_2951	78.33	78.33	-78.33	-2.77	-1.69e-05	-2.9	-6.36	1.99e-10	5.67e-10		122.5	364	84	86	122.5	122.5	44.16	364	12	15	44.16	44.16
SAGE2contig_2953	55.64	55.64	-55.64	-2.42	-1.21e-05	-2.53	-5.07	3.99e-07	9.27e-07		94.84	82	10	15	94.84	94.84	39.21	82	0	3	39.21	39.21
SAGE2contig_2954	77.31	77.31	-77.31	-3.19	-1.66e-05	-3.34	-6.64	3.21e-11	9.56e-11		112.56	152	24	33	112.56	112.56	35.25	152	4	5	35.25	35.25
SAGE2contig_2955	283.86	283.86	-283.86	-2.24	-6.2e-05	-2.34	-11.05	0	0		512.65	89	65	88	512.65	512.65	228.79	89	15	19	228.79	228.79
SAGE2contig_2956	89.82	89.82	89.82	2.23	1.74e-05	2.13	5.5	3.9e-08	9.69e-08		73.26	92	11	13	73.26	73.26	163.08	92	12	14	163.08	163.08
SAGE2contig_2959	974.93	974.93	-974.93	-4.2	-0.000209	-4.39	-25.4	0	0		1279.65	517	1276	1276	1279.65	1279.65	304.72	517	147	147	304.72	304.72
SAGE2contig_2960	188.94	188.94	-188.94	-4.72	-4.03e-05	-4.94	-11.47	0	0		239.77	253	117	117	239.77	239.77	50.83	253	12	12	50.83	50.83
SAGE2contig_2963	22.54	22.54	-22.54	#NAME?	-4.76e-06	#NAME?	-4.86	1.19e-06	2.69e-06		22.54	253	11	11	22.54	22.54	0	253	0	0	0	0
SAGE2contig_2968	319.79	319.79	-319.79	-4.42	-6.83e-05	-4.62	-14.72	0	0		413.31	424	208	338	413.31	413.31	93.52	424	23	37	93.52	93.52
SAGE2contig_2969	37.71	37.71	-37.71	#NAME?	-7.96e-06	#NAME?	-6.28	3.35e-10	9.43e-10		37.71	55	4	4	37.71	37.71	0	55	0	0	0	0
SAGE2contig_2970	42.93	42.93	-42.93	-2.9	-9.27e-06	-3.04	-4.79	1.68e-06	3.73e-06		65.49	95	8	12	65.49	65.49	22.56	95	1	2	22.56	22.56
SAGE2contig_2971	34.47	34.47	-34.47	-2.23	-7.54e-06	-2.33	-3.84	0.000125	0.000237		62.6	381	46	46	62.6	62.6	28.13	381	10	10	28.13	28.13
SAGE2contig_2973	425.05	425.05	425.05	2.92	8.36e-05	2.79	13.77	0	0		221.12	68	23	29	221.12	221.12	646.17	68	19	41	646.17	646.17
SAGE2contig_2975	116.2	116.2	-116.2	-4.42	-2.48e-05	-4.63	-8.87	0	0		150.15	221	45	64	150.15	150.15	33.95	221	5	7	33.95	33.95
SAGE2contig_2977	410.23	410.23	-410.23	-9.37	-8.7e-05	-9.81	-18.71	0	0		459.22	175	149	155	459.22	459.22	48.99	175	7	8	48.99	48.99
SAGE2contig_298	4524.93	4524.93	-4524.93	-10.45	-0.000959	-10.94	-62.83	0	0		5003.55	103	993	994	5003.55	5003.55	478.62	103	46	46	478.62	478.62
SAGE2contig_2981	64.03	64.03	-64.03	-2.42	-1.39e-05	-2.53	-5.44	5.38e-08	1.33e-07		109.15	95	20	20	109.15	109.15	45.12	95	4	4	45.12	45.12
SAGE2contig_2987	20.08	20.08	-20.08	-12.09	-4.25e-06	-12.66	-4.24	2.27e-05	4.59e-05		21.9	592	25	25	21.9	21.9	1.81	592	1	1	1.81	1.81
SAGE2contig_299	1876.8	1876.8	-1876.8	-50.25	-0.000396	-52.59	-43.49	0	0		1914.91	225	831	831	1914.91	1914.91	38.1	225	8	8	38.1	38.1
SAGE2contig_2990	27.05	27.05	-27.05	#NAME?	-5.71e-06	#NAME?	-5.32	1.04e-07	2.5e-07	0009056 // catabolic process (GO_REF:nd [ND]) /// 0030154 // cell differentiation (GO_REF:nd [ND]) /// 0050789 // regulation of biological process (GO_REF:nd [ND]) /// 0019748 // secondary metabolic process (GO_REF:nd [ND]) /// 0006996 // organelle organization (GO_REF:nd [ND]) /// 0008150 // biological_process (GO_REF:nd [ND]) /// 0006464 // cellular protein modification process (GO_REF:nd [ND])…	27.05	690	36	36	27.05	27.05	0	690	0	0	0	0
SAGE2contig_2993	86.96	86.96	-86.96	-2.52	-1.89e-05	-2.63	-6.45	1.14e-10	3.29e-10		144.33	467	126	130	144.33	144.33	57.37	467	25	25	57.37	57.37
SAGE2contig_2994	23.26	23.26	-23.26	-2.81	-5.03e-06	-2.94	-3.48	0.000497	0.000884	0030154 // cell differentiation (GO_REF:nd [ND]) /// 0000003 // reproduction (GO_REF:nd [ND]) /// 0019538 // protein metabolic process (GO_REF:nd [ND]) /// 0007275 // multicellular organismal development (GO_REF:nd [ND]) /// 0006259 // DNA metabolic process (GO_REF:nd [ND])	36.14	416	27	29	36.14	36.14	12.88	416	5	5	12.88	12.88
SAGE2contig_30	826.54	826.54	-826.54	-5.46	-0.000176	-5.71	-24.68	0	0		1012.03	104	182	203	1012.03	1012.03	185.49	104	15	18	185.49	185.49
SAGE2contig_300	43.32	43.32	-43.32	-2.06	-9.52e-06	-2.15	-4.13	3.67e-05	7.29e-05	0009628 // response to abiotic stimulus (GO_REF:nd [ND]) /// 0006091 // generation of precursor metabolites and energy (GO_REF:nd [ND])	84.21	1022	159	166	84.21	84.21	40.9	1022	34	39	40.9	40.9
SAGE2contig_3000	20.31	20.31	-20.31	-4.68	-4.34e-06	-4.89	-3.75	0.000173	0.000323		25.83	582	29	29	25.83	25.83	5.52	582	3	3	5.52	5.52
SAGE2contig_3003	91.44	91.44	91.44	3.36	1.81e-05	3.21	6.74	1.57e-11	4.73e-11		38.76	107	0	8	38.76	38.76	130.21	107	0	13	130.21	130.21
SAGE2contig_3004	53.98	53.98	-53.98	-5.08	-1.15e-05	-5.32	-6.22	4.86e-10	1.35e-09		67.21	162	21	21	67.21	67.21	13.23	162	2	2	13.23	13.23
SAGE2contig_3008	38.77	38.77	38.77	4.63	7.72e-06	4.43	4.83	1.4e-06	3.13e-06		10.67	1409	8	29	10.67	10.67	49.44	1409	1	65	49.44	49.44
SAGE2contig_3009	60.66	60.66	-60.66	-2.36	-1.32e-05	-2.47	-5.23	1.67e-07	3.98e-07		105.32	192	20	39	105.32	105.32	44.65	192	4	8	44.65	44.65
SAGE2contig_301	20.49	20.49	-20.49	-2.9	-4.42e-06	-3.04	-3.31	0.000937	0.00161		31.26	199	11	12	31.26	31.26	10.77	199	1	2	10.77	10.77
SAGE2contig_3010	88.05	88.05	88.05	2.27	1.71e-05	2.17	5.51	3.52e-08	8.77e-08		69.13	75	10	10	69.13	69.13	157.18	75	11	11	157.18	157.18
SAGE2contig_3016	38.35	38.35	-38.35	-4.84	-8.18e-06	-5.06	-5.2	2.04e-07	4.83e-07		48.34	429	39	40	48.34	48.34	9.99	429	4	4	9.99	9.99
SAGE2contig_3017	46.59	46.59	-46.59	-4.72	-9.95e-06	-4.94	-5.7	1.22e-08	3.12e-08		59.12	342	22	39	59.12	59.12	12.53	342	3	4	12.53	12.53
SAGE2contig_3018	111.45	111.45	-111.45	#NAME?	-2.35e-05	#NAME?	-10.8	0	0		111.45	107	23	23	111.45	111.45	0	107	0	0	0	0
SAGE2contig_3019	56.24	56.24	-56.24	-3.06	-1.21e-05	-3.21	-5.58	2.34e-08	5.91e-08		83.48	118	1	19	83.48	83.48	27.25	118	0	3	27.25	27.25
SAGE2contig_3020	135.79	135.79	-135.79	#NAME?	-2.86e-05	#NAME?	-11.92	0	0		135.79	84	22	22	135.79	135.79	0	84	0	0	0	0
SAGE2contig_3021	51.95	51.95	-51.95	-2.07	-1.14e-05	-2.17	-4.54	5.69e-06	1.21e-05		100.35	310	33	60	100.35	100.35	48.4	310	9	14	48.4	48.4
SAGE2contig_3022	32.01	32.01	32.01	2.2	6.2e-06	2.1	3.25	0.00114	0.00195		26.76	310	15	16	26.76	26.76	58.77	310	11	17	58.77	58.77
SAGE2contig_3024	36.72	36.72	-36.72	-20.8	-7.76e-06	-21.77	-5.92	3.21e-09	8.51e-09		38.57	578	43	43	38.57	38.57	1.85	578	1	1	1.85	1.85
SAGE2contig_3026	83.09	83.09	-83.09	-3.25	-1.79e-05	-3.4	-6.92	4.61e-12	1.43e-11		120.04	203	47	47	120.04	120.04	36.95	203	6	7	36.95	36.95
SAGE2contig_3027	159.57	159.57	-159.57	-22.74	-3.37e-05	-23.79	-12.39	0	0		166.91	146	47	47	166.91	166.91	7.34	146	1	1	7.34	7.34
SAGE2contig_303	132.36	132.36	-132.36	-11.13	-2.8e-05	-11.64	-10.8	0	0		145.43	82	11	23	145.43	145.43	13.07	82	0	1	13.07	13.07
SAGE2contig_3030	7094.24	7094.24	7094.24	3.71	0.00141	3.55	61.43	0	0		2615.95	66	325	333	2615.95	2615.95	9710.19	66	587	598	9710.19	9710.19
SAGE2contig_3032	134.48	134.48	-134.48	-2.97	-2.9e-05	-3.11	-8.55	0	0		202.68	110	40	43	202.68	202.68	68.2	110	7	7	68.2	68.2
SAGE2contig_3033	277.03	277.03	277.03	2.02	5.33e-05	1.93	9.02	0	0		271.88	82	43	43	271.88	271.88	548.92	82	42	42	548.92	548.92
SAGE2contig_3034	152.12	152.12	152.12	3.67	3.01e-05	3.51	8.96	0	0	0007165 // signal transduction (GO_REF:nd [ND])	56.95	610	67	67	56.95	56.95	209.07	610	119	119	209.07	209.07
SAGE2contig_3036	152	152	-152	-2.78	-3.29e-05	-2.91	-8.87	0	0		237.31	201	91	92	237.31	237.31	85.31	201	16	16	85.31	85.31
SAGE2contig_3038	204.94	204.94	-204.94	-9.8	-4.35e-05	-10.25	-13.29	0	0		228.24	184	77	81	228.24	228.24	23.3	184	4	4	23.3	23.3
SAGE2contig_3040	60.43	60.43	-60.43	-2.34	-1.32e-05	-2.45	-5.21	1.91e-07	4.53e-07		105.37	310	10	63	105.37	105.37	44.94	310	3	13	44.94	44.94
SAGE2contig_3041	812.7	812.7	812.7	2.5	0.000159	2.39	17.68	0	0		542.31	87	91	91	542.31	542.31	1355.01	87	110	110	1355.01	1355.01
SAGE2contig_3043	112.16	112.16	112.16	11.63	2.25e-05	11.11	9.46	0	0	0005975 // carbohydrate metabolic process (GO_REF:nd [ND]) /// 0007275 // multicellular organismal development (GO_REF:nd [ND])	10.55	393	8	8	10.55	10.55	122.71	393	45	45	122.71	122.71
SAGE2contig_3044	723.01	723.01	-723.01	-3.27	-0.000156	-3.42	-20.45	0	0		1041.62	111	220	223	1041.62	1041.62	318.61	111	32	33	318.61	318.61
SAGE2contig_3045	71.28	71.28	-71.28	-2.42	-1.55e-05	-2.53	-5.74	9.58e-09	2.48e-08		121.52	128	30	30	121.52	121.52	50.24	128	6	6	50.24	50.24
SAGE2contig_3046	28.58	28.58	-28.58	#NAME?	-6.03e-06	#NAME?	-5.47	4.54e-08	1.12e-07		28.58	127	5	7	28.58	28.58	0	127	0	0	0	0
SAGE2contig_3047	145.24	145.24	-145.24	-4.35	-3.1e-05	-4.56	-9.89	0	0		188.54	99	35	36	188.54	188.54	43.3	99	4	4	43.3	43.3
SAGE2contig_3049	201.59	201.59	201.59	3.12	3.98e-05	2.98	9.73	0	0		95.23	343	32	63	95.23	95.23	296.82	343	39	95	296.82	296.82
SAGE2contig_305	67.9	67.9	-67.9	#NAME?	-1.43e-05	#NAME?	-8.43	0	0		67.9	84	8	11	67.9	67.9	0	84	0	0	0	0
SAGE2contig_3051	86.74	86.74	-86.74	-5.22	-1.85e-05	-5.47	-7.93	2.22e-15	8.04e-15	0006464 // cellular protein modification process (GO_REF:nd [ND]) /// 0000003 // reproduction (GO_REF:nd [ND]) /// 0008037 // cell recognition (GO_REF:nd [ND]) /// 0007154 // cell communication (GO_REF:nd [ND])	107.27	261	46	54	107.27	107.27	20.53	261	5	5	20.53	20.53
SAGE2contig_3057	147.18	147.18	147.18	3.6	2.91e-05	3.44	8.76	0	0		56.59	284	24	31	56.59	56.59	203.77	284	48	54	203.77	203.77
SAGE2contig_306	7522.71	7522.71	7522.71	24.04	0.00151	22.98	81.2	0	0		326.45	108	30	68	326.45	326.45	7849.16	108	130	791	7849.16	7849.16
SAGE2contig_3063	92.36	92.36	92.36	4.81	1.84e-05	4.59	7.51	5.73e-14	1.96e-13		24.26	919	12	43	24.26	24.26	116.62	919	21	100	116.62	116.62
SAGE2contig_3064	32.4	32.4	-32.4	#NAME?	-6.84e-06	#NAME?	-5.82	5.77e-09	1.51e-08	0019725 // cellular homeostasis (GO_REF:nd [ND]) /// 0006996 // organelle organization (GO_REF:nd [ND]) /// 0006811 // ion transport (GO_REF:nd [ND])	32.4	304	19	19	32.4	32.4	0	304	0	0	0	0
SAGE2contig_3065	64.44	64.44	-64.44	-10.16	-1.37e-05	-10.63	-7.48	7.68e-14	2.61e-13	0006464 // cellular protein modification process (GO_REF:nd [ND]) /// 0008150 // biological_process (GO_REF:nd [ND])	71.47	457	62	63	71.47	71.47	7.04	457	3	3	7.04	7.04
SAGE2contig_3066	419.37	419.37	-419.37	-2.22	-9.17e-05	-2.32	-13.35	0	0		764.07	171	241	252	764.07	764.07	344.7	171	54	55	344.7	344.7
SAGE2contig_3069	26.64	26.64	-26.64	-2.76	-5.76e-06	-2.89	-3.7	0.000214	0.000395	0006464 // cellular protein modification process (GO_REF:nd [ND])	41.8	707	57	57	41.8	41.8	15.16	707	10	10	15.16	15.16
SAGE2contig_307	54.26	54.26	-54.26	#NAME?	-1.14e-05	#NAME?	-7.54	4.87e-14	1.67e-13		54.26	86	9	9	54.26	54.26	0	86	0	0	0	0
SAGE2contig_3072	152.78	152.78	-152.78	-16.17	-3.23e-05	-16.92	-11.92	0	0		162.85	745	220	234	162.85	162.85	10.07	745	7	7	10.07	10.07
SAGE2contig_3073	31.66	31.66	31.66	2.66	6.2e-06	2.54	3.6	0.000319	0.000579		19.1	380	14	14	19.1	19.1	50.76	380	17	18	50.76	50.76
SAGE2contig_3074	228.96	228.96	-228.96	-56.12	-4.83e-05	-58.73	-15.22	0	0		233.11	258	116	116	233.11	233.11	4.15	258	1	1	4.15	4.15
SAGE2contig_3076	123.44	123.44	-123.44	-3.1	-2.66e-05	-3.24	-8.3	1.11e-16	4.21e-16		182.32	91	20	32	182.32	182.32	58.88	91	5	5	58.88	58.88
SAGE2contig_3077	25.01	25.01	-25.01	-2.82	-5.4e-06	-2.95	-3.62	0.000297	0.00054		38.73	937	67	70	38.73	38.73	13.72	937	12	12	13.72	13.72
SAGE2contig_3078	93.31	93.31	93.31	2.07	1.8e-05	1.98	5.33	9.95e-08	2.4e-07		87.45	83	9	14	87.45	87.45	180.77	83	7	14	180.77	180.77
SAGE2contig_3079	47.63	47.63	-47.63	-16.93	-1.01e-05	-17.72	-6.67	2.51e-11	7.5e-11	0009056 // catabolic process (GO_REF:nd [ND]) /// 0005975 // carbohydrate metabolic process (GO_REF:nd [ND]) /// 0009607 // response to biotic stimulus (GO_REF:nd [ND])	50.62	717	57	70	50.62	50.62	2.99	717	2	2	2.99	2.99
SAGE2contig_3081	120.3	120.3	-120.3	-3.12	-2.59e-05	-3.27	-8.22	2.22e-16	8.34e-16		176.98	416	33	142	176.98	176.98	56.68	416	9	22	56.68	56.68
SAGE2contig_3086	97.93	97.93	-97.93	-3.39	-2.1e-05	-3.54	-7.61	2.83e-14	9.85e-14		138.96	444	119	119	138.96	138.96	41.03	444	17	17	41.03	41.03
SAGE2contig_3087	28.77	28.77	-28.77	-3.34	-6.18e-06	-3.49	-4.1	4.05e-05	8.01e-05		41.07	871	66	69	41.07	41.07	12.3	871	10	10	12.3	12.3
SAGE2contig_3088	92.53	92.53	-92.53	-6.61	-1.97e-05	-6.92	-8.52	0	0		109.01	195	39	41	109.01	109.01	16.49	195	3	3	16.49	16.49
SAGE2contig_3091	118.71	118.71	-118.71	-14.51	-2.51e-05	-15.19	-10.44	0	0		127.49	122	30	30	127.49	127.49	8.78	122	1	1	8.78	8.78
SAGE2contig_3094	88.68	88.68	-88.68	-6.05	-1.89e-05	-6.33	-8.22	2.22e-16	8.34e-16	0009056 // catabolic process (GO_REF:nd [ND]) /// 0006629 // lipid metabolic process (GO_REF:nd [ND]) /// 0005975 // carbohydrate metabolic process (GO_REF:nd [ND]) /// 0019748 // secondary metabolic process (GO_REF:nd [ND]) /// 0009058 // biosynthetic process (GO_REF:nd [ND]) /// 0006091 // generation of precursor metabolites and energy (GO_REF:nd [ND]) /// 0006139 // nucleobase-containing compo…	106.25	366	74	75	106.25	106.25	17.57	366	6	6	17.57	17.57
SAGE2contig_3095	238.39	238.39	-238.39	-8.44	-5.06e-05	-8.83	-14.11	0	0		270.43	301	151	157	270.43	270.43	32.04	301	9	9	32.04	32.04
SAGE2contig_3096	151.23	151.23	151.23	2.27	2.94e-05	2.17	7.23	4.99e-13	1.64e-12		118.74	262	52	60	118.74	118.74	269.97	262	52	66	269.97	269.97
SAGE2contig_31	17888.3	17888.3	-17888.3	-7.31	-0.0038	-7.65	-120.2	0	0		20724.8	218	8521	8714	20724.8	20724.8	2836.55	218	563	577	2836.55	2836.55
SAGE2contig_3100	145.94	145.94	-145.94	-4.68	-3.12e-05	-4.89	-10.07	0	0		185.63	81	29	29	185.63	185.63	39.69	81	3	3	39.69	39.69
SAGE2contig_3102	63.79	63.79	-63.79	-2.16	-1.4e-05	-2.26	-5.14	2.78e-07	6.52e-07		118.86	253	56	58	118.86	118.86	55.07	253	12	13	55.07	55.07
SAGE2contig_3103	81.03	81.03	81.03	5.48	1.62e-05	5.23	7.24	4.48e-13	1.47e-12		18.1	573	4	20	18.1	18.1	99.13	573	1	53	99.13	99.13
SAGE2contig_3106	195.46	195.46	195.46	4.02	3.88e-05	3.84	10.43	0	0		64.81	280	35	35	64.81	64.81	260.27	280	68	68	260.27	260.27
SAGE2contig_3107	45.09	45.09	-45.09	-2.42	-9.81e-06	-2.53	-4.56	5.03e-06	1.08e-05		76.86	371	54	55	76.86	76.86	31.78	371	11	11	31.78	31.78
SAGE2contig_3115	42.58	42.58	-42.58	-2.42	-9.26e-06	-2.53	-4.43	9.22e-06	1.93e-05		72.59	250	35	35	72.59	72.59	30.01	250	7	7	30.01	30.01
SAGE2contig_3116	405.08	405.08	405.08	4.52	8.06e-05	4.32	15.51	0	0		114.93	406	30	90	114.93	114.93	520.01	406	52	197	520.01	520.01
SAGE2contig_312	96.54	96.54	-96.54	-2.56	-2.09e-05	-2.68	-6.84	7.93e-12	2.44e-11		158.54	121	37	37	158.54	158.54	62	121	7	7	62	62
SAGE2contig_3120	146.64	146.64	-146.64	#NAME?	-3.09e-05	#NAME?	-12.39	0	0		146.64	99	28	28	146.64	146.64	0	99	0	0	0	0
SAGE2contig_3121	54.01	54.01	-54.01	-4.1	-1.16e-05	-4.29	-5.95	2.76e-09	7.33e-09	0009056 // catabolic process (GO_REF:nd [ND]) /// 0009628 // response to abiotic stimulus (GO_REF:nd [ND]) /// 0000003 // reproduction (GO_REF:nd [ND]) /// 0006950 // response to stress (GO_REF:nd [ND]) /// 0008150 // biological_process (GO_REF:nd [ND]) /// 0008152 // metabolic process (GO_REF:nd [ND]) /// 0009790 // embryo development (GO_REF:nd [ND])	71.43	1292	178	178	71.43	71.43	17.42	1292	21	21	17.42	17.42
SAGE2contig_3122	165.99	165.99	165.99	2.28	3.23e-05	2.18	7.59	3.24e-14	1.12e-13		129.38	537	110	134	129.38	129.38	295.36	537	127	148	295.36	295.36
SAGE2contig_3124	39.47	39.47	-39.47	#NAME?	-8.33e-06	#NAME?	-6.43	1.3e-10	3.75e-10		39.47	289	22	22	39.47	39.47	0	289	0	0	0	0
SAGE2contig_313	3588.46	3588.46	-3588.46	-2.16	-0.000786	-2.26	-38.54	0	0		6689.73	113	1164	1458	6689.73	6689.73	3101.27	113	255	327	3101.27	3101.27
SAGE2contig_3132	254.02	254.02	-254.02	-8.47	-5.39e-05	-8.86	-14.57	0	0		288.04	63	33	35	288.04	288.04	34.02	63	2	2	34.02	34.02
SAGE2contig_3133	570.27	570.27	570.27	2.36	0.000111	2.25	14.34	0	0		420.03	79	58	64	420.03	420.03	990.3	79	72	73	990.3	990.3
SAGE2contig_3136	455.12	455.12	455.12	3.14	8.98e-05	3	14.67	0	0		212.49	122	47	50	212.49	212.49	667.61	122	76	76	667.61	667.61
SAGE2contig_3138	86.51	86.51	-86.51	-2.83	-1.87e-05	-2.97	-6.74	1.59e-11	4.78e-11	0006464 // cellular protein modification process (GO_REF:nd [ND]) /// 0016049 // cell growth (GO_REF:nd [ND]) /// 0050789 // regulation of biological process (GO_REF:nd [ND]) /// 0006950 // response to stress (GO_REF:nd [ND]) /// 0009058 // biosynthetic process (GO_REF:nd [ND]) /// 0007165 // signal transduction (GO_REF:nd [ND]) /// 0009719 // response to endogenous stimulus (GO_REF:nd [ND]) /// …	133.7	159	41	41	133.7	133.7	47.18	159	7	7	47.18	47.18
SAGE2contig_314	1563.18	1563.18	-1563.18	-6.29	-0.000333	-6.58	-34.74	0	0		1858.72	359	1287	1287	1858.72	1858.72	295.54	359	99	99	295.54	295.54
SAGE2contig_3140	69.99	69.99	69.99	4.79	1.39e-05	4.57	6.53	6.38e-11	1.86e-10	0006996 // organelle organization (GO_REF:nd [ND])	18.48	533	10	19	18.48	18.48	88.47	533	39	44	88.47	88.47
SAGE2contig_3141	34.79	34.79	-34.79	-2.33	-7.58e-06	-2.44	-3.94	8.11e-05	0.000156	0015031 // protein transport (GO_REF:nd [ND]) /// 0007005 // mitochondrion organization (GO_REF:nd [ND])	60.93	451	53	53	60.93	60.93	26.14	451	11	11	26.14	26.14
SAGE2contig_3143	353.28	353.28	-353.28	-8.83	-7.5e-05	-9.24	-17.26	0	0		398.41	95	70	73	398.41	398.41	45.12	95	3	4	45.12	45.12
SAGE2contig_3149	91.25	91.25	-91.25	-5.97	-1.94e-05	-6.24	-8.32	1.11e-16	4.21e-16		109.62	175	37	37	109.62	109.62	18.37	175	3	3	18.37	18.37
SAGE2contig_315	54.94	54.94	54.94	6.63	1.1e-05	6.34	6.17	6.68e-10	1.84e-09	0009056 // catabolic process (GO_REF:nd [ND]) /// 0009628 // response to abiotic stimulus (GO_REF:nd [ND]) /// 0006950 // response to stress (GO_REF:nd [ND]) /// 0009058 // biosynthetic process (GO_REF:nd [ND]) /// 0008150 // biological_process (GO_REF:nd [ND]) /// 0009605 // response to external stimulus (GO_REF:nd [ND]) /// 0007154 // cell communication (GO_REF:nd [ND])	9.75	2286	8	43	9.75	9.75	64.7	2286	45	138	64.7	64.7
SAGE2contig_3150	35.86	35.86	-35.86	-3.23	-7.72e-06	-3.38	-4.53	5.78e-06	1.23e-05		51.98	399	40	40	51.98	51.98	16.12	399	6	6	16.12	16.12
SAGE2contig_3152	52.78	52.78	-52.78	#NAME?	-1.11e-05	#NAME?	-7.43	1.07e-13	3.62e-13		52.78	167	17	17	52.78	52.78	0	167	0	0	0	0
SAGE2contig_3153	157.55	157.55	157.55	4.43	3.13e-05	4.23	9.62	0	0		45.94	79	7	7	45.94	45.94	203.49	79	14	15	203.49	203.49
SAGE2contig_3155	460.42	460.42	-460.42	-26.47	-9.73e-05	-27.7	-21.17	0	0	0006464 // cellular protein modification process (GO_REF:nd [ND]) /// 0009058 // biosynthetic process (GO_REF:nd [ND]) /// 0006091 // generation of precursor metabolites and energy (GO_REF:nd [ND])	478.5	830	721	766	478.5	478.5	18.08	830	13	14	18.08	18.08
SAGE2contig_3159	155.92	155.92	155.92	3.07	3.07e-05	2.94	8.51	0	0		75.23	255	37	37	75.23	75.23	231.15	255	55	55	231.15	231.15
SAGE2contig_316	30.77	30.77	-30.77	-13.55	-6.51e-06	-14.18	-5.29	1.23e-07	2.96e-07		33.22	437	28	28	33.22	33.22	2.45	437	1	1	2.45	2.45
SAGE2contig_3160	89.13	89.13	89.13	5.68	1.78e-05	5.43	7.65	2.02e-14	7.07e-14		19.03	109	1	4	19.03	19.03	108.15	109	3	11	108.15	108.15
SAGE2contig_3162	291.41	291.41	291.41	2.6	5.7e-05	2.49	10.81	0	0		181.8	77	27	27	181.8	181.8	473.22	77	33	34	473.22	473.22
SAGE2contig_317	31.19	31.19	-31.19	-3.39	-6.7e-06	-3.54	-4.29	1.77e-05	3.61e-05		44.26	82	6	7	44.26	44.26	13.07	82	1	1	13.07	13.07
SAGE2contig_3172	1116.92	1116.92	1116.92	10.34	0.000224	9.88	29.5	0	0		119.65	91	21	21	119.65	119.65	1236.57	91	105	105	1236.57	1236.57
SAGE2contig_3174	1023.92	1023.92	-1023.92	-8.15	-0.000217	-8.53	-29.12	0	0		1167.1	247	556	556	1167.1	1167.1	143.18	247	33	33	143.18	143.18
SAGE2contig_3175	207.38	207.38	-207.38	-3.71	-4.45e-05	-3.88	-11.36	0	0		283.93	84	18	46	283.93	283.93	76.55	84	1	6	76.55	76.55
SAGE2contig_3176	156.52	156.52	-156.52	#NAME?	-3.3e-05	#NAME?	-12.8	0	0		156.52	53	16	16	156.52	156.52	0	53	0	0	0	0
SAGE2contig_3177	574.13	574.13	-574.13	-5.66	-0.000122	-5.92	-20.7	0	0		697.42	113	52	152	697.42	697.42	123.29	113	5	13	123.29	123.29
SAGE2contig_318	318.25	318.25	-318.25	-5.39	-6.78e-05	-5.64	-15.28	0	0		390.74	207	150	156	390.74	390.74	72.48	207	14	14	72.48	72.48
SAGE2contig_3184	51.46	51.46	-51.46	-2.37	-1.12e-05	-2.49	-4.83	1.33e-06	2.99e-06		88.88	315	29	54	88.88	88.88	37.42	315	10	11	37.42	37.42
SAGE2contig_3186	63.28	63.28	-63.28	-4.84	-1.35e-05	-5.06	-6.67	2.49e-11	7.45e-11		79.77	65	10	10	79.77	79.77	16.49	65	1	1	16.49	16.49
SAGE2contig_3187	58.16	58.16	-58.16	-3.24	-1.25e-05	-3.39	-5.78	7.4e-09	1.93e-08		84.16	536	87	87	84.16	84.16	25.99	536	13	13	25.99	25.99
SAGE2contig_3189	37.77	37.77	-37.77	-2.58	-8.19e-06	-2.7	-4.29	1.75e-05	3.58e-05		61.68	269	25	32	61.68	61.68	23.9	269	4	6	23.9	23.9
SAGE2contig_3192	146.63	146.63	-146.63	-4.15	-3.14e-05	-4.34	-9.82	0	0		193.22	161	41	60	193.22	193.22	46.6	161	7	7	46.6	46.6
SAGE2contig_32	3332.4	3332.4	3332.4	2.09	0.000643	2	32.09	0	0		3060.8	145	814	856	3060.8	3060.8	6393.2	145	826	865	6393.2	6393.2
SAGE2contig_3200	56.92	56.92	-56.92	-2.42	-1.24e-05	-2.53	-5.13	2.93e-07	6.87e-07		97.04	187	33	35	97.04	97.04	40.12	187	7	7	40.12	40.12
SAGE2contig_3202	67.16	67.16	-67.16	-26.85	-1.42e-05	-28.1	-8.09	5.55e-16	2.06e-15		69.76	825	74	111	69.76	69.76	2.6	825	2	2	2.6	2.6
SAGE2contig_3206	105	105	-105	-4.23	-2.25e-05	-4.43	-8.35	1.11e-16	4.21e-16		137.47	132	35	35	137.47	137.47	32.48	132	4	4	32.48	32.48
SAGE2contig_3208	291.66	291.66	-291.66	-5.6	-6.21e-05	-5.86	-14.73	0	0		355.02	406	47	278	355.02	355.02	63.35	406	4	24	63.35	63.35
SAGE2contig_3210	59.1	59.1	59.1	3.66	1.17e-05	3.49	5.58	2.44e-08	6.14e-08		22.24	303	4	13	22.24	22.24	81.35	303	2	23	81.35	81.35
SAGE2contig_3213	70.92	70.92	-70.92	-4.84	-1.51e-05	-5.06	-7.07	1.6e-12	5.12e-12	0006464 // cellular protein modification process (GO_REF:nd [ND]) /// 0000003 // reproduction (GO_REF:nd [ND]) /// 0008150 // biological_process (GO_REF:nd [ND]) /// 0008037 // cell recognition (GO_REF:nd [ND]) /// 0007154 // cell communication (GO_REF:nd [ND])	89.39	406	70	70	89.39	89.39	18.48	406	7	7	18.48	18.48
SAGE2contig_3216	1187.25	1187.25	1187.25	2.47	0.000232	2.36	21.25	0	0		805.57	121	185	188	805.57	805.57	1992.82	121	225	225	1992.82	1992.82
SAGE2contig_3219	83.92	83.92	-83.92	-2.45	-1.82e-05	-2.57	-6.26	3.79e-10	1.06e-09		141.74	278	30	76	141.74	141.74	57.83	278	4	15	57.83	57.83
SAGE2contig_322	188.02	188.02	-188.02	#NAME?	-3.97e-05	#NAME?	-14.03	0	0		188.02	91	32	33	188.02	188.02	0	91	0	0	0	0
SAGE2contig_3220	71.42	71.42	-71.42	-2.14	-1.57e-05	-2.24	-5.42	6.12e-08	1.5e-07		133.94	120	31	31	133.94	133.94	62.52	120	7	7	62.52	62.52
SAGE2contig_3221	30.61	30.61	-30.61	-3.32	-6.58e-06	-3.47	-4.23	2.38e-05	4.81e-05		43.81	568	48	48	43.81	43.81	13.21	568	7	7	13.21	13.21
SAGE2contig_3224	273.38	273.38	273.38	2.68	5.36e-05	2.56	10.62	0	0		162.78	86	26	27	162.78	162.78	436.15	86	34	35	436.15	436.15
SAGE2contig_323	4636.32	4636.32	-4636.32	-2.25	-0.00101	-2.36	-44.79	0	0		8334.59	173	2781	2781	8334.59	8334.59	3698.27	173	597	597	3698.27	3698.27
SAGE2contig_3234	410.85	410.85	-410.85	-9.43	-8.71e-05	-9.87	-18.74	0	0		459.56	88	61	78	459.56	459.56	48.71	88	4	4	48.71	48.71
SAGE2contig_3236	486.49	486.49	-486.49	-16.21	-0.000103	-16.96	-21.27	0	0		518.48	67	67	67	518.48	518.48	31.99	67	2	2	31.99	31.99
SAGE2contig_324	1065.55	1065.55	-1065.55	-2.32	-0.000232	-2.43	-21.76	0	0		1873.09	142	288	513	1873.09	1873.09	807.54	142	47	107	807.54	807.54
SAGE2contig_3240	51.25	51.25	-51.25	-3.77	-1.1e-05	-3.95	-5.67	1.42e-08	3.62e-08		69.73	290	12	39	69.73	69.73	18.48	290	1	5	18.48	18.48
SAGE2contig_3242	29.49	29.49	-29.49	-3.29	-6.34e-06	-3.44	-4.14	3.51e-05	6.99e-05		42.38	416	22	34	42.38	42.38	12.88	416	1	5	12.88	12.88
SAGE2contig_3244	503.35	503.35	-503.35	-2.08	-0.000111	-2.18	-14.14	0	0		970.05	62	112	116	970.05	970.05	466.71	62	26	27	466.71	466.71
SAGE2contig_3249	89.55	89.55	-89.55	-7.74	-1.9e-05	-8.1	-8.56	0	0	0005975 // carbohydrate metabolic process (GO_REF:nd [ND]) /// 0006950 // response to stress (GO_REF:nd [ND])	102.84	242	48	48	102.84	102.84	13.29	242	3	3	13.29	13.29
SAGE2contig_325	489.05	489.05	489.05	2.09	9.44e-05	2	12.29	0	0		448.68	104	72	90	448.68	448.68	937.73	104	74	91	937.73	937.73
SAGE2contig_3251	53.06	53.06	-53.06	-4.52	-1.13e-05	-4.73	-6.02	1.7e-09	4.58e-09		68.16	213	28	28	68.16	68.16	15.09	213	3	3	15.09	15.09
SAGE2contig_3252	95.08	95.08	-95.08	-3.49	-2.04e-05	-3.66	-7.56	3.94e-14	1.36e-13		133.21	253	65	65	133.21	133.21	38.12	253	9	9	38.12	38.12
SAGE2contig_3254	68	68	-68	-3.1	-1.46e-05	-3.25	-6.17	6.95e-10	1.92e-09		100.31	398	69	77	100.31	100.31	32.31	398	7	12	32.31	32.31
SAGE2contig_3255	1245.32	1245.32	-1245.32	-2.45	-0.000271	-2.56	-24.11	0	0		2105.27	248	63	1007	2105.27	2105.27	859.95	248	26	199	859.95	859.95
SAGE2contig_3260	397.83	397.83	397.83	2	7.65e-05	1.91	10.75	0	0		396.48	85	62	65	396.48	396.48	794.31	85	59	63	794.31	794.31
SAGE2contig_3263	32.99	32.99	-32.99	#NAME?	-6.96e-06	#NAME?	-5.88	4.21e-09	1.11e-08		32.99	110	7	7	32.99	32.99	0	110	0	0	0	0
SAGE2contig_3266	584.66	584.66	-584.66	-38.57	-0.000123	-40.36	-24.13	0	0	0009056 // catabolic process (GO_REF:nd [ND]) /// 0050789 // regulation of biological process (GO_REF:nd [ND]) /// 0019748 // secondary metabolic process (GO_REF:nd [ND]) /// 0006996 // organelle organization (GO_REF:nd [ND]) /// 0006950 // response to stress (GO_REF:nd [ND]) /// 0008219 // cell death (GO_REF:nd [ND]) /// 0008150 // biological_process (GO_REF:nd [ND]) /// 0015031 // protein trans…	600.23	964	1116	1116	600.23	600.23	15.56	964	14	14	15.56	15.56
SAGE2contig_3267	167.09	167.09	167.09	2.1	3.23e-05	2.01	7.21	5.63e-13	1.84e-12		151.93	215	63	63	151.93	151.93	319.02	215	64	64	319.02	319.02
SAGE2contig_327	74.09	74.09	-74.09	-7.5	-1.57e-05	-7.85	-7.75	8.99e-15	3.19e-14		85.49	376	62	62	85.49	85.49	11.4	376	4	4	11.4	11.4
SAGE2contig_3270	156.45	156.45	-156.45	-6.89	-3.33e-05	-7.21	-11.14	0	0		182.99	323	113	114	182.99	182.99	26.54	323	8	8	26.54	26.54
SAGE2contig_3271	33.34	33.34	-33.34	-2.58	-7.23e-06	-2.7	-4.03	5.48e-05	0.000107	0006629 // lipid metabolic process (GO_REF:nd [ND]) /// 0009058 // biosynthetic process (GO_REF:nd [ND])	54.43	762	80	80	54.43	54.43	21.1	762	15	15	21.1	21.1
SAGE2contig_3273	38.24	38.24	-38.24	-2.07	-8.4e-06	-2.16	-3.89	0.000102	0.000194		74.07	329	7	47	74.07	74.07	35.83	329	0	11	35.83	35.83
SAGE2contig_3278	86.92	86.92	-86.92	-23.22	-1.84e-05	-24.3	-9.15	0	0		90.83	274	48	48	90.83	90.83	3.91	274	1	1	3.91	3.91
SAGE2contig_3281	24.67	24.67	-24.67	-2.96	-5.32e-06	-3.1	-3.66	0.000257	0.000471		37.26	1447	100	104	37.26	37.26	12.59	1447	16	17	12.59	12.59
SAGE2contig_3284	32.68	32.68	-32.68	-2.54	-7.09e-06	-2.66	-3.97	7.25e-05	0.00014		53.9	202	19	21	53.9	53.9	21.22	202	4	4	21.22	21.22
SAGE2contig_3286	296.69	296.69	296.69	4.98	5.91e-05	4.76	13.58	0	0		74.55	153	21	22	74.55	74.55	371.24	153	53	53	371.24	371.24
SAGE2contig_3288	551.71	551.71	-551.71	-2.07	-0.000121	-2.16	-14.77	0	0		1068.19	83	85	171	1068.19	1068.19	516.48	83	20	40	516.48	516.48
SAGE2contig_3289	287.97	287.97	-287.97	-3.28	-6.19e-05	-3.43	-12.92	0	0		414.33	229	77	183	414.33	414.33	126.36	229	11	27	126.36	126.36
SAGE2contig_329	812.2	812.2	-812.2	-2.62	-0.000176	-2.74	-20.04	0	0		1313.1	92	233	233	1313.1	1313.1	500.9	92	43	43	500.9	500.9
SAGE2contig_3291	126.46	126.46	-126.46	-2.16	-2.77e-05	-2.26	-7.24	4.39e-13	1.45e-12		235.14	355	4	161	235.14	235.14	108.68	355	1	36	108.68	108.68
SAGE2contig_3293	668.76	668.76	-668.76	#NAME?	-0.000141	#NAME?	-26.45	0	0		668.76	69	89	89	668.76	668.76	0	69	0	0	0	0
SAGE2contig_3294	34.35	34.35	-34.35	-3.55	-7.37e-06	-3.71	-4.57	4.99e-06	1.07e-05		47.83	477	37	44	47.83	47.83	13.48	477	6	6	13.48	13.48
SAGE2contig_3295	157.65	157.65	-157.65	-5.81	-3.36e-05	-6.08	-10.89	0	0		190.46	98	36	36	190.46	190.46	32.81	98	3	3	32.81	32.81
SAGE2contig_3298	94.09	94.09	94.09	2.41	1.83e-05	2.3	5.9	3.66e-09	9.68e-09		66.66	140	17	18	66.66	66.66	160.75	140	20	21	160.75	160.75
SAGE2contig_3305	648.53	648.53	648.53	5.37	0.000129	5.13	20.4	0	0		148.51	199	48	57	148.51	148.51	797.04	199	131	148	797.04	797.04
SAGE2contig_331	46.91	46.91	-46.91	-2.42	-1.02e-05	-2.53	-4.65	3.24e-06	7.05e-06	0016049 // cell growth (GO_REF:nd [ND]) /// 0006629 // lipid metabolic process (GO_REF:nd [ND]) /// 0030154 // cell differentiation (GO_REF:nd [ND]) /// 0000003 // reproduction (GO_REF:nd [ND]) /// 0009058 // biosynthetic process (GO_REF:nd [ND]) /// 0007610 // behavior (GO_REF:nd [ND]) /// 0009653 // anatomical structure morphogenesis (GO_REF:nd [ND]) /// 0007275 // multicellular organismal deve…	79.97	389	58	60	79.97	79.97	33.06	389	12	12	33.06	33.06
SAGE2contig_3319	115.44	115.44	-115.44	-12.09	-2.45e-05	-12.66	-10.16	0	0		125.84	103	20	25	125.84	125.84	10.4	103	1	1	10.4	10.4
SAGE2contig_332	64.89	64.89	-64.89	-2.76	-1.4e-05	-2.89	-5.78	7.32e-09	1.91e-08		101.66	204	30	40	101.66	101.66	36.77	204	6	7	36.77	36.77
SAGE2contig_3320	148.78	148.78	-148.78	-2.16	-3.26e-05	-2.26	-7.84	4.44e-15	1.59e-14		277.39	200	80	107	277.39	277.39	128.6	200	18	24	128.6	128.6
SAGE2contig_3323	189.48	189.48	-189.48	-9.19	-4.02e-05	-9.62	-12.69	0	0		212.61	278	114	114	212.61	212.61	23.13	278	6	6	23.13	23.13
SAGE2contig_3324	475.32	475.32	-475.32	-4.35	-0.000102	-4.56	-17.89	0	0		617.03	121	141	144	617.03	617.03	141.71	121	16	16	141.71	141.71
SAGE2contig_3326	32.07	32.07	32.07	2.07	6.18e-06	1.98	3.12	0.00179	0.00299		30.06	69	4	4	30.06	30.06	62.13	69	4	4	62.13	62.13
SAGE2contig_3333	537.79	537.79	-537.79	-3.09	-0.000116	-3.23	-17.32	0	0		795	75	94	115	795	795	257.21	75	18	18	257.21	257.21
SAGE2contig_3335	336.78	336.78	-336.78	-2.89	-7.27e-05	-3.02	-13.39	0	0		515.39	168	156	167	515.39	515.39	178.62	168	28	28	178.62	178.62
SAGE2contig_3338	56.03	56.03	-56.03	-2.37	-1.22e-05	-2.48	-5.04	4.76e-07	1.1e-06		97.08	235	44	44	97.08	97.08	41.04	235	9	9	41.04	41.04
SAGE2contig_3339	86.95	86.95	-86.95	#NAME?	-1.83e-05	#NAME?	-9.54	0	0		86.95	161	26	27	86.95	86.95	0	161	0	0	0	0
SAGE2contig_3340	503.18	503.18	503.18	2.3	9.78e-05	2.2	13.28	0	0		386.1	94	39	70	386.1	386.1	889.28	94	56	78	889.28	889.28
SAGE2contig_3342	80.85	80.85	-80.85	-2.06	-1.78e-05	-2.15	-5.63	1.76e-08	4.47e-08		157.39	112	30	34	157.39	157.39	76.55	112	7	8	76.55	76.55
SAGE2contig_3346	75.46	75.46	-75.46	-2.06	-1.66e-05	-2.15	-5.44	5.24e-08	1.29e-07		146.9	240	63	68	146.9	146.9	71.45	240	16	16	71.45	71.45
SAGE2contig_3348	4652.44	4652.44	-4652.44	-6.45	-0.00099	-6.75	-60.18	0	0		5506.23	300	3172	3186	5506.23	5506.23	853.78	300	238	239	853.78	853.78
SAGE2contig_3349	740.39	740.39	-740.39	-2.68	-0.00016	-2.8	-19.31	0	0		1180.98	90	42	205	1180.98	1180.98	440.58	90	3	37	440.58	440.58
SAGE2contig_335	165.61	165.61	165.61	3.68	3.28e-05	3.52	9.36	0	0		61.72	462	52	55	61.72	61.72	227.33	462	98	98	227.33	227.33
SAGE2contig_3351	38.39	38.39	-38.39	-20.56	-8.12e-06	-21.52	-6.05	1.44e-09	3.9e-09		40.36	1092	85	85	40.36	40.36	1.96	1092	2	2	1.96	1.96
SAGE2contig_3355	399.23	399.23	-399.23	-3.94	-8.55e-05	-4.13	-16.01	0	0		534.88	158	151	163	534.88	534.88	135.66	158	18	20	135.66	135.66
SAGE2contig_3363	759.46	759.46	-759.46	-2.35	-0.000165	-2.46	-18.48	0	0		1322.78	78	197	199	1322.78	1322.78	563.33	78	37	41	563.33	563.33
SAGE2contig_3365	249.96	249.96	-249.96	-2.03	-5.5e-05	-2.12	-9.82	0	0		493.79	189	177	180	493.79	493.79	243.82	189	41	43	243.82	243.82
SAGE2contig_3366	81.23	81.23	-81.23	-73.54	-1.71e-05	-76.95	-9.1	0	0	0009058 // biosynthetic process (GO_REF:nd [ND]) /// 0019725 // cellular homeostasis (GO_REF:nd [ND]) /// 0008152 // metabolic process (GO_REF:nd [ND]) /// 0006811 // ion transport (GO_REF:nd [ND])	82.35	957	152	152	82.35	82.35	1.12	957	1	1	1.12	1.12
SAGE2contig_3372	85.42	85.42	85.42	2.13	1.65e-05	2.03	5.2	1.95e-07	4.64e-07		75.68	459	67	67	75.68	75.68	161.1	459	69	69	161.1	161.1
SAGE2contig_3373	50.94	50.94	-50.94	-5.08	-1.09e-05	-5.32	-6.05	1.49e-09	4.02e-09		63.43	515	0	63	63.43	63.43	12.49	515	0	6	12.49	12.49
SAGE2contig_3377	23.43	23.43	-23.43	-3.87	-5.02e-06	-4.05	-3.86	0.000113	0.000215		31.59	919	36	56	31.59	31.59	8.16	919	4	7	8.16	8.16
SAGE2contig_338	294.56	294.56	-294.56	-2.87	-6.36e-05	-3	-12.49	0	0	0006464 // cellular protein modification process (GO_REF:nd [ND])	452.49	1045	912	912	452.49	452.49	157.93	1045	154	154	157.93	157.93
SAGE2contig_3386	173.79	173.79	-173.79	-2.42	-3.78e-05	-2.53	-8.96	0	0		296.27	70	40	40	296.27	296.27	122.48	70	8	8	122.48	122.48
SAGE2contig_3389	108.85	108.85	-108.85	-7.98	-2.31e-05	-8.35	-9.47	0	0	0008152 // metabolic process (GO_REF:nd [ND]) /// 0016043 // cellular component organization (GO_REF:nd [ND])	124.43	550	132	132	124.43	124.43	15.59	550	8	8	15.59	15.59
SAGE2contig_339	2597.98	2597.98	2597.98	2.16	0.000503	2.07	29.03	0	0		2231.42	79	203	340	2231.42	2231.42	4829.4	79	186	356	4829.4	4829.4
SAGE2contig_3390	89.5	89.5	-89.5	#NAME?	-1.89e-05	#NAME?	-9.68	0	0		89.5	168	29	29	89.5	89.5	0	168	0	0	0	0
SAGE2contig_3391	61.66	61.66	-61.66	-2.96	-1.33e-05	-3.1	-5.78	7.42e-09	1.93e-08	0050789 // regulation of biological process (GO_REF:nd [ND]) /// 0005975 // carbohydrate metabolic process (GO_REF:nd [ND]) /// 0019725 // cellular homeostasis (GO_REF:nd [ND]) /// 0009058 // biosynthetic process (GO_REF:nd [ND]) /// 0009719 // response to endogenous stimulus (GO_REF:nd [ND]) /// 0006811 // ion transport (GO_REF:nd [ND])	93.06	819	145	147	93.06	93.06	31.4	819	24	24	31.4	31.4
SAGE2contig_3393	63.03	63.03	-63.03	-2.76	-1.36e-05	-2.89	-5.7	1.2e-08	3.07e-08		98.76	210	11	40	98.76	98.76	35.72	210	1	7	35.72	35.72
SAGE2contig_3394	43.26	43.26	43.26	2.8	8.5e-06	2.68	4.31	1.62e-05	3.33e-05		24.03	669	31	31	24.03	24.03	67.28	669	42	42	67.28	67.28
SAGE2contig_3396	90.07	90.07	90.07	2.12	1.74e-05	2.03	5.34	9.5e-08	2.3e-07	0006629 // lipid metabolic process (GO_REF:nd [ND]) /// 0019748 // secondary metabolic process (GO_REF:nd [ND]) /// 0009058 // biosynthetic process (GO_REF:nd [ND]) /// 0006950 // response to stress (GO_REF:nd [ND]) /// 0008150 // biological_process (GO_REF:nd [ND]) /// 0007165 // signal transduction (GO_REF:nd [ND]) /// 0009719 // response to endogenous stimulus (GO_REF:nd [ND]) /// 0009607 // r…	80.11	233	31	36	80.11	80.11	170.18	233	37	37	170.18	170.18
SAGE2contig_340	87.74	87.74	-87.74	#NAME?	-1.85e-05	#NAME?	-9.58	0	0		87.74	65	11	11	87.74	87.74	0	65	0	0	0	0
SAGE2contig_3409	1071.82	1071.82	-1071.82	-19.84	-0.000227	-20.76	-31.92	0	0		1128.72	113	246	246	1128.72	1128.72	56.9	113	6	6	56.9	56.9
SAGE2contig_341	109.83	109.83	109.83	3.43	2.17e-05	3.28	7.44	9.77e-14	3.3e-13		45.16	1217	103	106	45.16	45.16	154.99	1217	176	176	154.99	154.99
SAGE2contig_3413	138.26	138.26	-138.26	#NAME?	-2.92e-05	#NAME?	-12.03	0	0		138.26	90	15	24	138.26	138.26	0	90	0	0	0	0
SAGE2contig_3414	471.67	471.67	-471.67	-4.11	-0.000101	-4.3	-17.58	0	0		623.22	99	37	119	623.22	623.22	151.55	99	6	14	151.55	151.55
SAGE2contig_3419	27.09	27.09	27.09	3.24	5.35e-06	3.09	3.62	0.000295	0.000537		12.12	984	22	23	12.12	12.12	39.21	984	36	36	39.21	39.21
SAGE2contig_3422	126.2	126.2	-126.2	-4.68	-2.69e-05	-4.89	-9.36	0	0		160.52	281	87	87	160.52	160.52	34.32	281	9	9	34.32	34.32
SAGE2contig_3425	154.18	154.18	154.18	2.78	3.03e-05	2.65	8.11	4.44e-16	1.65e-15		86.83	209	22	35	86.83	86.83	241	209	22	47	241	241
SAGE2contig_3427	378.48	378.48	378.48	3.82	7.5e-05	3.65	14.31	0	0		134.24	533	138	138	134.24	134.24	512.72	533	254	255	512.72	512.72
SAGE2contig_3428	136.73	136.73	-136.73	-2.34	-2.98e-05	-2.45	-7.83	4.66e-15	1.67e-14		238.42	137	61	63	238.42	238.42	101.69	137	13	13	101.69	101.69
SAGE2contig_3429	1383.54	1383.54	1383.54	2.3	0.000269	2.2	22.03	0	0		1061.26	64	131	131	1061.26	1061.26	2444.8	64	146	146	2444.8	2444.8
SAGE2contig_343	411.67	411.67	-411.67	-2.73	-8.91e-05	-2.86	-14.5	0	0		649.82	225	38	282	649.82	649.82	238.15	225	7	50	238.15	238.15
SAGE2contig_3432	247.81	247.81	-247.81	-2.36	-5.4e-05	-2.47	-10.58	0	0		430.23	141	113	117	430.23	430.23	182.42	141	22	24	182.42	182.42
SAGE2contig_3437	1093.29	1093.29	1093.29	2.32	0.000213	2.22	19.67	0	0		828.37	87	139	139	828.37	828.37	1921.66	87	156	156	1921.66	1921.66
SAGE2contig_3441	115.34	115.34	-115.34	-8.35	-2.45e-05	-8.73	-9.8	0	0		131.04	273	67	69	131.04	131.04	15.7	273	4	4	15.7	15.7
SAGE2contig_3445	114.87	114.87	-114.87	-2.02	-2.53e-05	-2.12	-6.65	2.84e-11	8.46e-11		227.14	105	28	46	227.14	227.14	112.27	105	6	11	112.27	112.27
SAGE2contig_3447	215.5	215.5	-215.5	-5.93	-4.59e-05	-6.2	-12.78	0	0		259.24	98	42	49	259.24	259.24	43.74	98	3	4	43.74	43.74
SAGE2contig_345	40.77	40.77	-40.77	-2.37	-8.88e-06	-2.48	-4.3	1.74e-05	3.56e-05	0006629 // lipid metabolic process (GO_REF:nd [ND]) /// 0019748 // secondary metabolic process (GO_REF:nd [ND]) /// 0009058 // biosynthetic process (GO_REF:nd [ND]) /// 0007165 // signal transduction (GO_REF:nd [ND]) /// 0009719 // response to endogenous stimulus (GO_REF:nd [ND])	70.63	323	44	44	70.63	70.63	29.86	323	9	9	29.86	29.86
SAGE2contig_3450	68.8	68.8	-68.8	-2.97	-1.48e-05	-3.11	-6.11	9.77e-10	2.67e-09		103.7	215	17	43	103.7	103.7	34.89	215	3	7	34.89	34.89
SAGE2contig_3451	227.43	227.43	227.43	2.15	4.4e-05	2.05	8.54	0	0		198.01	199	76	76	198.01	198.01	425.45	199	79	79	425.45	425.45
SAGE2contig_3457	259.15	259.15	-259.15	-4.49	-5.54e-05	-4.7	-13.3	0	0	0006091 // generation of precursor metabolites and energy (GO_REF:nd [ND])	333.31	896	110	576	333.31	333.31	74.16	896	23	62	74.16	74.16
SAGE2contig_3458	296.41	296.41	296.41	6.52	5.93e-05	6.23	14.3	0	0		53.71	251	24	26	53.71	53.71	350.11	251	76	82	350.11	350.11
SAGE2contig_3459	26.98	26.98	-26.98	-8.22	-5.73e-06	-8.61	-4.73	2.24e-06	4.93e-06		30.71	287	8	17	30.71	30.71	3.73	287	1	1	3.73	3.73
SAGE2contig_3461	173.91	173.91	-173.91	-47.41	-3.67e-05	-49.61	-13.22	0	0		177.66	286	26	98	177.66	177.66	3.75	286	0	1	3.75	3.75
SAGE2contig_3464	116	116	116	2.28	2.25e-05	2.18	6.34	2.31e-10	6.58e-10	0009056 // catabolic process (GO_REF:nd [ND]) /// 0006139 // nucleobase-containing compound metabolic process (GO_REF:nd [ND])	90.62	555	92	97	90.62	90.62	206.61	555	106	107	206.61	206.61
SAGE2contig_3465	20.56	20.56	-20.56	-2.03	-4.52e-06	-2.13	-2.82	0.00477	0.0076		40.48	269	19	21	40.48	40.48	19.92	269	2	5	19.92	19.92
SAGE2contig_3469	249.85	249.85	-249.85	-6.29	-5.32e-05	-6.58	-13.89	0	0	0006811 // ion transport (GO_REF:nd [ND]) /// 0006810 // transport (GO_REF:nd [ND])	297.09	363	207	208	297.09	297.09	47.24	363	16	16	47.24	47.24
SAGE2contig_347	100	100	-100	-3.56	-2.15e-05	-3.72	-7.8	6.33e-15	2.25e-14	0009056 // catabolic process (GO_REF:nd [ND]) /// 0005975 // carbohydrate metabolic process (GO_REF:nd [ND]) /// 0019748 // secondary metabolic process (GO_REF:nd [ND]) /// 0009058 // biosynthetic process (GO_REF:nd [ND]) /// 0006950 // response to stress (GO_REF:nd [ND]) /// 0008150 // biological_process (GO_REF:nd [ND]) /// 0006091 // generation of precursor metabolites and energy (GO_REF:nd [N…	139.07	384	103	103	139.07	139.07	39.07	384	14	14	39.07	39.07
SAGE2contig_3471	790.03	790.03	-790.03	-2.55	-0.000171	-2.67	-19.55	0	0		1298.81	99	242	248	1298.81	1298.81	508.78	99	41	47	508.78	508.78
SAGE2contig_3473	172.48	172.48	172.48	4.36	3.43e-05	4.17	10.03	0	0		51.28	91	9	9	51.28	51.28	223.76	91	19	19	223.76	223.76
SAGE2contig_3475	28.82	28.82	28.82	2.13	5.57e-06	2.03	3.02	0.00253	0.00415	0000003 // reproduction (GO_REF:nd [ND]) /// 0050789 // regulation of biological process (GO_REF:nd [ND]) /// 0040029 // regulation of gene expression, epigenetic (GO_REF:nd [ND]) /// 0007275 // multicellular organismal development (GO_REF:nd [ND]) /// 0006139 // nucleobase-containing compound metabolic process (GO_REF:nd [ND])	25.59	709	35	35	25.59	25.59	54.42	709	36	36	54.42	54.42
SAGE2contig_3478	125.23	125.23	-125.23	-2.57	-2.72e-05	-2.69	-7.81	5.88e-15	2.1e-14		204.98	215	29	85	204.98	204.98	79.75	215	7	16	79.75	79.75
SAGE2contig_3481	132.64	132.64	-132.64	-2.53	-2.88e-05	-2.64	-7.98	1.55e-15	5.66e-15		219.54	111	23	47	219.54	219.54	86.89	111	4	9	86.89	86.89
SAGE2contig_3483	436.74	436.74	-436.74	-14.1	-9.25e-05	-14.75	-19.98	0	0		470.09	225	203	204	470.09	470.09	33.34	225	4	7	33.34	33.34
SAGE2contig_3486	32.91	32.91	-32.91	-6.13	-7e-06	-6.41	-5.02	5.16e-07	1.19e-06		39.33	501	38	38	39.33	39.33	6.42	501	3	3	6.42	6.42
SAGE2contig_3487	113.19	113.19	-113.19	-2.99	-2.44e-05	-3.13	-7.86	3.77e-15	1.36e-14		169.96	302	99	99	169.96	169.96	56.78	302	16	16	56.78	56.78
SAGE2contig_3489	275.95	275.95	-275.95	-3.32	-5.93e-05	-3.47	-12.69	0	0		395.03	63	48	48	395.03	395.03	119.08	63	7	7	119.08	119.08
SAGE2contig_3490	37.57	37.57	-37.57	#NAME?	-7.93e-06	#NAME?	-6.27	3.61e-10	1.01e-09		37.57	69	4	5	37.57	37.57	0	69	0	0	0	0
SAGE2contig_3492	1943.2	1943.2	1943.2	4.11	0.000386	3.92	33.11	0	0		625.46	126	144	152	625.46	625.46	2568.66	126	301	302	2568.66	2568.66
SAGE2contig_3496	118.6	118.6	-118.6	-5.25	-2.53e-05	-5.5	-9.28	0	0		146.48	269	75	76	146.48	146.48	27.89	269	7	7	27.89	27.89
SAGE2contig_3497	27.72	27.72	27.72	2.77	5.44e-06	2.65	3.44	0.000589	0.00104		15.62	1261	38	38	15.62	15.62	43.34	1261	51	51	43.34	43.34
SAGE2contig_3498	69.88	69.88	-69.88	-13.06	-1.48e-05	-13.67	-7.95	1.89e-15	6.86e-15		75.67	370	53	54	75.67	75.67	5.79	370	2	2	5.79	5.79
SAGE2contig_3501	284.09	284.09	284.09	2.32	5.53e-05	2.21	10.01	0	0		216.03	60	23	25	216.03	216.03	500.12	60	21	28	500.12	500.12
SAGE2contig_3503	95.3	95.3	-95.3	-10.16	-2.02e-05	-10.63	-9.09	0	0		105.71	103	7	21	105.71	105.71	10.4	103	0	1	10.4	10.4
SAGE2contig_3506	45.82	45.82	-45.82	-2.68	-9.92e-06	-2.81	-4.8	1.56e-06	3.48e-06		73.04	433	61	61	73.04	73.04	27.23	433	11	11	27.23	27.23
SAGE2contig_3508	66.22	66.22	-66.22	-22.25	-1.4e-05	-23.29	-7.97	1.55e-15	5.66e-15	0005975 // carbohydrate metabolic process (GO_REF:nd [ND]) /// 0009058 // biosynthetic process (GO_REF:nd [ND]) /// 0019725 // cellular homeostasis (GO_REF:nd [ND]) /// 0008150 // biological_process (GO_REF:nd [ND]) /// 0006811 // ion transport (GO_REF:nd [ND])	69.33	344	46	46	69.33	69.33	3.12	344	1	1	3.12	3.12
SAGE2contig_3510	153.76	153.76	-153.76	-2.7	-3.33e-05	-2.82	-8.82	0	0		244.26	225	106	106	244.26	244.26	90.5	225	19	19	90.5	90.5
SAGE2contig_3512	30.83	30.83	-30.83	-2.14	-6.76e-06	-2.24	-3.56	0.000374	0.000673		57.82	278	31	31	57.82	57.82	26.99	278	7	7	26.99	26.99
SAGE2contig_3513	533.68	533.68	533.68	2.94	0.000105	2.8	15.46	0	0		275.79	94	42	50	275.79	275.79	809.47	94	50	71	809.47	809.47
SAGE2contig_3514	225.69	225.69	-225.69	-3.72	-4.84e-05	-3.89	-11.86	0	0		308.62	168	98	100	308.62	308.62	82.93	168	13	13	82.93	82.93
SAGE2contig_3520	197.5	197.5	-197.5	-3.58	-4.24e-05	-3.75	-10.98	0	0		274.05	140	74	74	274.05	274.05	76.55	140	10	10	76.55	76.55
SAGE2contig_3521	235.32	235.32	-235.32	-22.74	-4.97e-05	-23.79	-15.05	0	0		246.15	99	42	47	246.15	246.15	10.83	99	1	1	10.83	10.83
SAGE2contig_3525	243.33	243.33	243.33	3.35	4.81e-05	3.2	10.98	0	0		103.7	105	21	21	103.7	103.7	347.02	105	34	34	347.02	347.02
SAGE2contig_3533	123.29	123.29	-123.29	-12	-2.61e-05	-12.56	-10.49	0	0	0008152 // metabolic process (GO_REF:nd [ND])	134.5	478	123	124	134.5	134.5	11.21	478	5	5	11.21	11.21
SAGE2contig_3538	31.88	31.88	-31.88	-2.06	-7.01e-06	-2.15	-3.54	0.000403	0.000723		62.07	142	16	17	62.07	62.07	30.19	142	4	4	30.19	30.19
SAGE2contig_3539	540.25	540.25	-540.25	-3.2	-0.000116	-3.34	-17.55	0	0		786.22	122	175	185	786.22	786.22	245.96	122	26	28	245.96	245.96
SAGE2contig_354	172.31	172.31	-172.31	-11.85	-3.65e-05	-12.4	-12.39	0	0		188.19	135	46	49	188.19	188.19	15.88	135	2	2	15.88	15.88
SAGE2contig_3545	194.41	194.41	194.41	2.43	3.79e-05	2.32	8.51	0	0		136.29	175	46	46	136.29	136.29	330.69	175	54	54	330.69	330.69
SAGE2contig_3548	324.9	324.9	-324.9	-2.54	-7.05e-05	-2.66	-12.52	0	0		535.45	397	410	410	535.45	535.45	210.56	397	78	78	210.56	210.56
SAGE2contig_3551	96.01	96.01	96.01	2.07	1.85e-05	1.98	5.4	6.51e-08	1.6e-07		89.98	121	21	21	89.98	89.98	186	121	21	21	186	186
SAGE2contig_3554	156.74	156.74	-156.74	-2.3	-3.42e-05	-2.4	-8.31	1.11e-16	4.21e-16		277.49	142	75	76	277.49	277.49	120.75	142	16	16	120.75	120.75
SAGE2contig_3555	398.77	398.77	-398.77	-94.58	-8.42e-05	-98.97	-20.22	0	0		403.03	503	388	391	403.03	403.03	4.26	503	2	2	4.26	4.26
SAGE2contig_3556	281.3	281.3	-281.3	-5.87	-5.99e-05	-6.15	-14.58	0	0		339	130	83	85	339	339	57.71	130	7	7	57.71	57.71
SAGE2contig_3558	49.67	49.67	-49.67	-4.84	-1.06e-05	-5.06	-5.91	3.35e-09	8.88e-09		62.62	414	48	50	62.62	62.62	12.94	414	5	5	12.94	12.94
SAGE2contig_3561	79.47	79.47	-79.47	-3.06	-1.71e-05	-3.21	-6.64	3.16e-11	9.43e-11		117.98	167	35	38	117.98	117.98	38.5	167	6	6	38.5	38.5
SAGE2contig_3562	23.27	23.27	23.27	3.45	4.6e-06	3.29	3.43	0.000601	0.00106		9.52	817	12	15	9.52	9.52	32.79	817	19	25	32.79	32.79
SAGE2contig_3563	272.96	272.96	272.96	3.2	5.39e-05	3.06	11.44	0	0		124.09	305	63	73	124.09	124.09	397.05	305	100	113	397.05	397.05
SAGE2contig_3566	825.4	825.4	-825.4	-15.09	-0.000175	-15.8	-27.59	0	0		883.96	183	261	312	883.96	883.96	58.56	183	8	10	58.56	58.56
SAGE2contig_3569	564.85	564.85	-564.85	-13.53	-0.00012	-14.16	-22.66	0	0	0006996 // organelle organization (GO_REF:nd [ND])	609.93	737	847	867	609.93	609.93	45.08	737	31	31	45.08	45.08
SAGE2contig_357	157.83	157.83	-157.83	-2.47	-3.43e-05	-2.59	-8.62	0	0		265	270	134	138	265	265	107.17	270	27	27	107.17	107.17
SAGE2contig_3570	215.07	215.07	-215.07	-8.22	-4.57e-05	-8.61	-13.36	0	0		244.84	72	23	34	244.84	244.84	29.77	72	2	2	29.77	29.77
SAGE2contig_3571	118.43	118.43	-118.43	-7.74	-2.51e-05	-8.1	-9.84	0	0		135.99	61	16	16	135.99	135.99	17.57	61	1	1	17.57	17.57
SAGE2contig_3577	20.83	20.83	-20.83	#NAME?	-4.39e-06	#NAME?	-4.67	3.03e-06	6.6e-06		20.83	224	9	9	20.83	20.83	0	224	0	0	0	0
SAGE2contig_3578	178.44	178.44	-178.44	-3.39	-3.83e-05	-3.54	-10.27	0	0		253.21	129	63	63	253.21	253.21	74.77	129	9	9	74.77	74.77
SAGE2contig_3580	123.32	123.32	123.32	4.94	2.46e-05	4.72	8.74	0	0		31.32	298	18	18	31.32	31.32	154.64	298	43	43	154.64	154.64
SAGE2contig_3582	406.05	406.05	406.05	3.88	8.05e-05	3.71	14.89	0	0		140.82	243	64	66	140.82	140.82	546.87	243	124	124	546.87	546.87
SAGE2contig_3583	110.77	110.77	-110.77	-11.85	-2.35e-05	-12.4	-9.93	0	0		120.98	210	37	49	120.98	120.98	10.21	210	1	2	10.21	10.21
SAGE2contig_3586	244.24	244.24	-244.24	-25.16	-5.16e-05	-26.33	-15.39	0	0		254.35	212	104	104	254.35	254.35	10.11	212	2	2	10.11	10.11
SAGE2contig_359	1010.29	1010.29	1010.29	2.25	0.000196	2.15	18.55	0	0		808.63	327	510	510	808.63	808.63	1818.93	327	555	555	1818.93	1818.93
SAGE2contig_3590	32.34	32.34	-32.34	-2.14	-7.09e-06	-2.24	-3.64	0.000268	0.000491		60.65	265	20	31	60.65	60.65	28.31	265	3	7	28.31	28.31
SAGE2contig_3591	322.4	322.4	322.4	3.47	6.38e-05	3.31	12.8	0	0		130.67	123	31	31	130.67	130.67	453.07	123	45	52	453.07	453.07
SAGE2contig_3593	150.79	150.79	-150.79	-3.87	-3.23e-05	-4.05	-9.79	0	0		203.32	102	20	40	203.32	203.32	52.53	102	1	5	52.53	52.53
SAGE2contig_3594	39.46	39.46	-39.46	-3	-8.51e-06	-3.14	-4.64	3.41e-06	7.4e-06		59.2	543	21	62	59.2	59.2	19.74	543	2	10	19.74	19.74
SAGE2contig_3595	94.75	94.75	-94.75	-5.03	-2.02e-05	-5.27	-8.23	2.22e-16	8.34e-16		118.25	228	16	52	118.25	118.25	23.5	228	1	5	23.5	23.5
SAGE2contig_3596	100.75	100.75	-100.75	-2.93	-2.17e-05	-3.07	-7.36	1.79e-13	6e-13	0006810 // transport (GO_REF:nd [ND])	152.86	658	194	194	152.86	152.86	52.12	658	32	32	52.12	52.12
SAGE2contig_3597	318.19	318.19	-318.19	-6.05	-6.77e-05	-6.33	-15.58	0	0		381.23	68	49	50	381.23	381.23	63.04	68	4	4	63.04	63.04
SAGE2contig_3599	223.3	223.3	-223.3	-15.48	-4.73e-05	-16.2	-14.37	0	0		238.72	139	64	64	238.72	238.72	15.42	139	2	2	15.42	15.42
SAGE2contig_36	29.32	29.32	-29.32	-3.35	-6.3e-06	-3.51	-4.15	3.34e-05	6.66e-05		41.79	2407	80	194	41.79	41.79	12.47	2407	17	28	12.47	12.47
SAGE2contig_360	201.02	201.02	-201.02	-2.23	-4.39e-05	-2.33	-9.26	0	0		365.05	98	18	69	365.05	365.05	164.03	98	6	15	164.03	164.03
SAGE2contig_3601	419.98	419.98	419.98	2.02	8.08e-05	1.93	11.1	0	0		412.8	157	103	125	412.8	412.8	832.78	157	109	122	832.78	832.78
SAGE2contig_3604	93.77	93.77	-93.77	-2.13	-2.06e-05	-2.23	-6.18	6.27e-10	1.73e-09		176.84	129	37	44	176.84	176.84	83.08	129	10	10	83.08	83.08
SAGE2contig_3607	48.08	48.08	-48.08	-2.34	-1.05e-05	-2.45	-4.64	3.49e-06	7.56e-06		84	179	29	29	84	84	35.92	179	6	6	35.92	35.92
SAGE2contig_3609	66.58	66.58	-66.58	-2.65	-1.44e-05	-2.77	-5.76	8.25e-09	2.14e-08	0030154 // cell differentiation (GO_REF:nd [ND]) /// 0006996 // organelle organization (GO_REF:nd [ND]) /// 0009653 // anatomical structure morphogenesis (GO_REF:nd [ND]) /// 0007275 // multicellular organismal development (GO_REF:nd [ND]) /// 0008152 // metabolic process (GO_REF:nd [ND])	106.92	611	126	126	106.92	106.92	40.34	611	23	23	40.34	40.34
SAGE2contig_361	93.21	93.21	-93.21	-6.97	-1.98e-05	-7.29	-8.61	0	0		108.83	343	70	72	108.83	108.83	15.62	343	3	5	15.62	15.62
SAGE2contig_3610	88.5	88.5	-88.5	-2.56	-1.92e-05	-2.68	-6.55	5.81e-11	1.7e-10		145.33	132	12	37	145.33	145.33	56.83	132	0	7	56.83	56.83
SAGE2contig_362	323.67	323.67	323.67	2.99	6.37e-05	2.86	12.13	0	0		162.8	293	91	92	162.8	162.8	486.47	293	133	133	486.47	486.47
SAGE2contig_3621	216.68	216.68	-216.68	-3.63	-4.65e-05	-3.8	-11.54	0	0		299.12	156	89	90	299.12	299.12	82.44	156	12	12	82.44	82.44
SAGE2contig_3624	26.51	26.51	-26.51	-2.54	-5.75e-06	-2.66	-3.57	0.000352	0.000635		43.73	249	5	21	43.73	43.73	17.22	249	1	4	17.22	17.22
SAGE2contig_3625	190.49	190.49	-190.49	-4.03	-4.08e-05	-4.22	-11.12	0	0		253.33	307	149	150	253.33	253.33	62.84	307	17	18	62.84	62.84
SAGE2contig_3628	419.53	419.53	-419.53	-8.83	-8.9e-05	-9.24	-18.81	0	0		473.11	80	73	73	473.11	473.11	53.58	80	4	4	53.58	53.58
SAGE2contig_3629	107.78	107.78	-107.78	-6.53	-2.29e-05	-6.83	-9.17	0	0		127.26	110	27	27	127.26	127.26	19.49	110	2	2	19.49	19.49
SAGE2contig_3637	140.86	140.86	-140.86	-2.56	-3.06e-05	-2.68	-8.27	1.11e-16	4.21e-16		230.92	119	2	53	230.92	230.92	90.06	119	1	10	90.06	90.06
SAGE2contig_3638	23.18	23.18	-23.18	-2.59	-5.03e-06	-2.71	-3.37	0.000759	0.00132	0006412 // translation (GO_REF:nd [ND]) /// 0050789 // regulation of biological process (GO_REF:nd [ND]) /// 0016043 // cellular component organization (GO_REF:nd [ND])	37.78	1688	117	123	37.78	37.78	14.6	1688	22	23	14.6	14.6
SAGE2contig_3641	26.78	26.78	-26.78	-6.41	-5.7e-06	-6.71	-4.56	5.1e-06	1.09e-05	0009056 // catabolic process (GO_REF:nd [ND]) /// 0007049 // cell cycle (GO_REF:nd [ND]) /// 0019725 // cellular homeostasis (GO_REF:nd [ND]) /// 0006950 // response to stress (GO_REF:nd [ND]) /// 0007010 // cytoskeleton organization (GO_REF:nd [ND]) /// 0006810 // transport (GO_REF:nd [ND]) /// 0006629 // lipid metabolic process (GO_REF:nd [ND]) /// 0009628 // response to abiotic stimulus (GO_RE…	31.73	866	53	53	31.73	31.73	4.95	866	4	4	4.95	4.95
SAGE2contig_3645	90.33	90.33	-90.33	-2.53	-1.96e-05	-2.64	-6.58	4.63e-11	1.36e-10		149.5	163	42	47	149.5	149.5	59.17	163	8	9	59.17	59.17
SAGE2contig_3649	304.19	304.19	-304.19	-2.14	-6.67e-05	-2.23	-11.16	0	0		572.11	116	120	128	572.11	572.11	267.92	116	27	29	267.92	267.92
SAGE2contig_365	8346.44	8346.44	-8346.44	-7.29	-0.00177	-7.63	-82.03	0	0		9673.3	105	1786	1959	9673.3	9673.3	1326.86	105	105	130	1326.86	1326.86
SAGE2contig_3652	137.05	137.05	-137.05	-3.75	-2.94e-05	-3.92	-9.26	0	0		186.89	86	20	31	186.89	186.89	49.85	86	2	4	49.85	49.85
SAGE2contig_3653	29.54	29.54	-29.54	-2.71	-6.39e-06	-2.84	-3.87	0.000108	0.000205		46.83	310	27	28	46.83	46.83	17.29	310	5	5	17.29	17.29
SAGE2contig_3657	26.42	26.42	-26.42	-2.7	-5.72e-06	-2.83	-3.66	0.000254	0.000467	0009056 // catabolic process (GO_REF:nd [ND]) /// 0006139 // nucleobase-containing compound metabolic process (GO_REF:nd [ND])	41.95	828	64	67	41.95	41.95	15.53	828	12	12	15.53	15.53
SAGE2contig_3659	449.46	449.46	449.46	2.61	8.8e-05	2.49	13.44	0	0		279.18	403	191	217	279.18	279.18	728.64	403	262	274	728.64	728.64
SAGE2contig_366	127.05	127.05	-127.05	-2.18	-2.78e-05	-2.28	-7.28	3.26e-13	1.08e-12		234.99	139	58	63	234.99	234.99	107.94	139	14	14	107.94	107.94
SAGE2contig_3661	68.09	68.09	-68.09	-2.42	-1.48e-05	-2.53	-5.61	2.05e-08	5.18e-08		116.08	67	15	15	116.08	116.08	47.99	67	3	3	47.99	47.99
SAGE2contig_3665	39.17	39.17	-39.17	-4.84	-8.36e-06	-5.06	-5.25	1.51e-07	3.61e-07		49.38	210	20	20	49.38	49.38	10.21	210	2	2	10.21	10.21
SAGE2contig_3666	158.06	158.06	-158.06	-2.61	-3.43e-05	-2.73	-8.83	0	0		256.08	164	46	81	256.08	256.08	98.02	164	11	15	98.02	98.02
SAGE2contig_3670	27.49	27.49	-27.49	#NAME?	-5.8e-06	#NAME?	-5.36	8.14e-08	1.98e-07		27.49	132	6	7	27.49	27.49	0	132	0	0	0	0
SAGE2contig_3672	185.17	185.17	-185.17	#NAME?	-3.91e-05	#NAME?	-13.92	0	0		185.17	84	30	30	185.17	185.17	0	84	0	0	0	0
SAGE2contig_3673	22.79	22.79	-22.79	-2.07	-5.01e-06	-2.16	-3	0.0027	0.00442	0006629 // lipid metabolic process (GO_REF:nd [ND]) /// 0019748 // secondary metabolic process (GO_REF:nd [ND]) /// 0006950 // response to stress (GO_REF:nd [ND]) /// 0009058 // biosynthetic process (GO_REF:nd [ND]) /// 0006091 // generation of precursor metabolites and energy (GO_REF:nd [ND]) /// 0009607 // response to biotic stimulus (GO_REF:nd [ND])	44.15	552	47	47	44.15	44.15	21.36	552	11	11	21.36	21.36
SAGE2contig_3674	46.08	46.08	-46.08	-2.42	-1e-05	-2.53	-4.61	3.96e-06	8.55e-06		78.56	66	10	10	78.56	78.56	32.48	66	2	2	32.48	32.48
SAGE2contig_3676	22.33	22.33	-22.33	-4.35	-4.77e-06	-4.56	-3.88	0.000106	0.000202		28.98	322	18	18	28.98	28.98	6.66	322	2	2	6.66	6.66
SAGE2contig_3680	22.15	22.15	22.15	3.1	4.37e-06	2.96	3.22	0.00128	0.00218		10.55	295	1	6	10.55	10.55	32.7	295	0	9	32.7	32.7
SAGE2contig_3681	22.35	22.35	-22.35	-2.35	-4.87e-06	-2.46	-3.17	0.00152	0.00256		38.91	453	34	34	38.91	38.91	16.56	453	7	7	16.56	16.56
SAGE2contig_3684	242.26	242.26	-242.26	-13.55	-5.13e-05	-14.18	-14.84	0	0		261.57	111	52	56	261.57	261.57	19.31	111	2	2	19.31	19.31
SAGE2contig_3685	104.79	104.79	-104.79	-2.95	-2.26e-05	-3.08	-7.52	5.38e-14	1.85e-13		158.62	219	55	67	158.62	158.62	53.83	219	6	11	53.83	53.83
SAGE2contig_3688	78.19	78.19	-78.19	-3.99	-1.67e-05	-4.18	-7.11	1.19e-12	3.83e-12		104.33	164	25	33	104.33	104.33	26.14	164	2	4	26.14	26.14
SAGE2contig_369	40.52	40.52	-40.52	-4.16	-8.67e-06	-4.35	-5.17	2.38e-07	5.6e-07	0006464 // cellular protein modification process (GO_REF:nd [ND]) /// 0005975 // carbohydrate metabolic process (GO_REF:nd [ND]) /// 0009058 // biosynthetic process (GO_REF:nd [ND])	53.34	418	42	43	53.34	53.34	12.82	418	5	5	12.82	12.82
SAGE2contig_3691	128.46	128.46	-128.46	-4.6	-2.74e-05	-4.81	-9.41	0	0		164.18	60	19	19	164.18	164.18	35.72	60	2	2	35.72	35.72
SAGE2contig_3697	171.5	171.5	171.5	5.44	3.42e-05	5.2	10.52	0	0		38.63	255	19	19	38.63	38.63	210.14	255	50	50	210.14	210.14
SAGE2contig_37	67.39	67.39	-67.39	-2.11	-1.48e-05	-2.2	-5.21	1.87e-07	4.44e-07		128.32	299	67	74	128.32	128.32	60.93	299	9	17	60.93	60.93
SAGE2contig_370	1046.91	1046.91	1046.91	4.01	0.000208	3.84	24.15	0	0		347.33	103	66	69	347.33	347.33	1394.24	103	124	134	1394.24	1394.24
SAGE2contig_3700	135.43	135.43	-135.43	-3.5	-2.91e-05	-3.66	-9.03	0	0		189.64	257	84	94	189.64	189.64	54.21	257	8	13	54.21	54.21
SAGE2contig_3703	60.41	60.41	60.41	2.33	1.18e-05	2.22	4.63	3.68e-06	7.96e-06		45.58	91	8	8	45.58	45.58	105.99	91	8	9	105.99	105.99
SAGE2contig_3710	43.21	43.21	-43.21	#NAME?	-9.12e-06	#NAME?	-6.72	1.77e-11	5.32e-11		43.21	96	5	8	43.21	43.21	0	96	0	0	0	0
SAGE2contig_3712	49.72	49.72	-49.72	-9.68	-1.05e-05	-10.13	-6.54	6.33e-11	1.85e-10		55.45	187	20	20	55.45	55.45	5.73	187	1	1	5.73	5.73
SAGE2contig_3715	43.79	43.79	-43.79	-9.19	-9.29e-06	-9.62	-6.1	1.05e-09	2.86e-09		49.13	401	37	38	49.13	49.13	5.35	401	1	2	5.35	5.35
SAGE2contig_3716	228.86	228.86	228.86	5.08	4.56e-05	4.85	11.97	0	0		56.15	831	82	90	56.15	56.15	285.01	831	199	221	285.01	285.01
SAGE2contig_372	80.86	80.86	80.86	4.61	1.61e-05	4.41	6.96	3.37e-12	1.06e-11		22.39	301	1	13	22.39	22.39	103.25	301	2	29	103.25	103.25
SAGE2contig_3722	56.31	56.31	-56.31	-2.05	-1.24e-05	-2.14	-4.69	2.73e-06	5.97e-06		110.1	259	55	55	110.1	110.1	53.79	259	13	13	53.79	53.79
SAGE2contig_3724	188.32	188.32	-188.32	-2.8	-4.07e-05	-2.93	-9.9	0	0		293	430	19	243	293	293	104.68	430	2	42	104.68	104.68
SAGE2contig_3725	26.4	26.4	-26.4	-2.54	-5.73e-06	-2.66	-3.57	0.000361	0.000652		43.55	250	21	21	43.55	43.55	17.15	250	4	4	17.15	17.15
SAGE2contig_3726	1053.77	1053.77	1053.77	2.7	0.000207	2.58	20.93	0	0		619.68	374	425	447	619.68	619.68	1673.45	374	581	584	1673.45	1673.45
SAGE2contig_3727	37.87	37.87	37.87	3.18	7.47e-06	3.04	4.25	2.12e-05	4.3e-05		17.37	388	5	13	17.37	17.37	55.24	388	8	20	55.24	55.24
SAGE2contig_3732	30.39	30.39	30.39	2.63	5.95e-06	2.51	3.51	0.00045	0.000804	0006464 // cellular protein modification process (GO_REF:nd [ND]) /// 0000003 // reproduction (GO_REF:nd [ND]) /// 0008037 // cell recognition (GO_REF:nd [ND]) /// 0007154 // cell communication (GO_REF:nd [ND])	18.64	306	10	11	18.64	18.64	49.03	306	14	14	49.03	49.03
SAGE2contig_3741	55.59	55.59	-55.59	-4.11	-1.19e-05	-4.3	-6.04	1.58e-09	4.28e-09		73.45	120	16	17	73.45	73.45	17.86	120	2	2	17.86	17.86
SAGE2contig_3742	143.9	143.9	143.9	2.13	2.78e-05	2.03	6.75	1.5e-11	4.52e-11		127.79	142	35	35	127.79	127.79	271.7	142	34	36	271.7	271.7
SAGE2contig_3743	34.34	34.34	-34.34	-6.05	-7.31e-06	-6.33	-5.12	3.09e-07	7.22e-07		41.15	315	25	25	41.15	41.15	6.8	315	2	2	6.8	6.8
SAGE2contig_3745	48.94	48.94	-48.94	-2.06	-1.08e-05	-2.15	-4.38	1.17e-05	2.42e-05		95.29	185	32	34	95.29	95.29	46.34	185	8	8	46.34	46.34
SAGE2contig_3749	334.94	334.94	-334.94	-3.41	-7.2e-05	-3.57	-14.1	0	0		473.72	139	121	127	473.72	473.72	138.78	139	16	18	138.78	138.78
SAGE2contig_3750	255.34	255.34	255.34	2.85	5.02e-05	2.72	10.56	0	0		137.94	109	29	29	137.94	137.94	393.28	109	40	40	393.28	393.28
SAGE2contig_3756	125.38	125.38	-125.38	-3.75	-2.69e-05	-3.92	-8.86	0	0		170.99	94	31	31	170.99	170.99	45.6	94	4	4	45.6	45.6
SAGE2contig_3758	163.26	163.26	-163.26	-3.44	-3.51e-05	-3.6	-9.86	0	0		230.24	304	135	135	230.24	230.24	66.98	304	19	19	66.98	66.98
SAGE2contig_3759	100.19	100.19	-100.19	-3.11	-2.16e-05	-3.25	-7.49	6.85e-14	2.34e-13	0009056 // catabolic process (GO_REF:nd [ND]) /// 0015031 // protein transport (GO_REF:nd [ND]) /// 0006139 // nucleobase-containing compound metabolic process (GO_REF:nd [ND]) /// 0006810 // transport (GO_REF:nd [ND]) /// 0016043 // cellular component organization (GO_REF:nd [ND])	147.67	316	90	90	147.67	147.67	47.48	316	14	14	47.48	47.48
SAGE2contig_3763	267.67	267.67	267.67	3.7	5.3e-05	3.54	11.92	0	0		99.09	225	26	43	99.09	99.09	366.76	225	46	77	366.76	366.76
SAGE2contig_3770	82.43	82.43	-82.43	-2.57	-1.79e-05	-2.69	-6.33	2.44e-10	6.92e-10		135	265	69	69	135	135	52.57	265	12	13	52.57	52.57
SAGE2contig_3772	68.44	68.44	-68.44	-2.7	-1.48e-05	-2.83	-5.89	3.89e-09	1.03e-08	0006091 // generation of precursor metabolites and energy (GO_REF:nd [ND])	108.61	907	184	190	108.61	108.61	40.17	907	33	34	40.17	40.17
SAGE2contig_3774	55.3	55.3	-55.3	-15.97	-1.17e-05	-16.71	-7.17	7.72e-13	2.51e-12		59	290	30	33	59	59	3.7	290	1	1	3.7	3.7
SAGE2contig_3776	28.43	28.43	-28.43	-13.55	-6.02e-06	-14.18	-5.08	3.71e-07	8.64e-07		30.69	473	7	28	30.69	30.69	2.27	473	1	1	2.27	2.27
SAGE2contig_3778	64.44	64.44	-64.44	#NAME?	-1.36e-05	#NAME?	-8.21	2.22e-16	8.34e-16		64.44	177	22	22	64.44	64.44	0	177	0	0	0	0
SAGE2contig_378	628.63	628.63	628.63	2.42	0.000123	2.31	15.27	0	0		443.06	110	94	94	443.06	443.06	1071.69	110	110	110	1071.69	1071.69
SAGE2contig_3780	21.96	21.96	-21.96	-7.74	-4.66e-06	-8.1	-4.24	2.26e-05	4.58e-05		25.21	329	15	16	25.21	25.21	3.26	329	1	1	3.26	3.26
SAGE2contig_3785	194.56	194.56	194.56	4.13	3.86e-05	3.95	10.5	0	0		62.08	451	52	54	62.08	62.08	256.64	451	108	108	256.64	256.64
SAGE2contig_3787	67.29	67.29	-67.29	-2.42	-1.46e-05	-2.53	-5.57	2.48e-08	6.23e-08		114.71	113	23	25	114.71	114.71	47.42	113	5	5	47.42	47.42
SAGE2contig_3788	574.71	574.71	-574.71	-14.51	-0.000122	-15.19	-22.96	0	0		617.23	126	144	150	617.23	617.23	42.53	126	5	5	42.53	42.53
SAGE2contig_3792	49.64	49.64	-49.64	-3.55	-1.07e-05	-3.71	-5.49	4.05e-08	1e-07		69.13	165	22	22	69.13	69.13	19.49	165	3	3	19.49	19.49
SAGE2contig_3793	142.49	142.49	142.49	3.1	2.81e-05	2.96	8.17	4.44e-16	1.65e-15		67.84	214	25	28	67.84	67.84	210.33	214	41	42	210.33	210.33
SAGE2contig_3797	78.13	78.13	78.13	3.57	1.55e-05	3.41	6.36	2.01e-10	5.75e-10	0050789 // regulation of biological process (GO_REF:nd [ND]) /// 0019725 // cellular homeostasis (GO_REF:nd [ND]) /// 0006091 // generation of precursor metabolites and energy (GO_REF:nd [ND])	30.45	681	39	40	30.45	30.45	108.59	681	54	69	108.59	108.59
SAGE2contig_3798	53.75	53.75	-53.75	-4.74	-1.15e-05	-4.96	-6.13	9.03e-10	2.47e-09		68.11	373	49	49	68.11	68.11	14.37	373	5	5	14.37	14.37
SAGE2contig_380	167.07	167.07	167.07	2.23	3.24e-05	2.13	7.5	6.39e-14	2.19e-13		135.99	244	34	64	135.99	135.99	303.06	244	25	69	303.06	303.06
SAGE2contig_3804	441.32	441.32	-441.32	-6.72	-9.38e-05	-7.03	-18.64	0	0		518.48	125	122	125	518.48	518.48	77.16	125	9	9	77.16	77.16
SAGE2contig_3805	85.52	85.52	-85.52	-7.98	-1.82e-05	-8.35	-8.39	0	0		97.77	350	64	66	97.77	97.77	12.25	350	4	4	12.25	12.25
SAGE2contig_3807	501.9	501.9	501.9	2.32	9.76e-05	2.22	13.34	0	0		379.3	827	582	605	379.3	379.3	881.2	827	664	680	881.2	881.2
SAGE2contig_3808	349.2	349.2	-349.2	-2.48	-7.59e-05	-2.59	-12.83	0	0		585.81	77	79	87	585.81	585.81	236.61	77	16	17	236.61	236.61
SAGE2contig_3809	440.37	440.37	440.37	3.34	8.7e-05	3.19	14.76	0	0		188.27	537	15	195	188.27	188.27	628.65	537	10	315	628.65	628.65
SAGE2contig_3811	544.17	544.17	-544.17	-4.41	-0.000116	-4.62	-19.19	0	0		703.65	168	208	228	703.65	703.65	159.48	168	21	25	159.48	159.48
SAGE2contig_3812	68.54	68.54	-68.54	-2.63	-1.49e-05	-2.75	-5.83	5.67e-09	1.49e-08		110.69	178	36	38	110.69	110.69	42.15	178	7	7	42.15	42.15
SAGE2contig_3817	88.13	88.13	-88.13	-2.1	-1.93e-05	-2.19	-5.95	2.75e-09	7.32e-09		168.51	160	52	52	168.51	168.51	80.38	160	11	12	80.38	80.38
SAGE2contig_3818	1414.74	1414.74	1414.74	2.62	0.000277	2.5	23.89	0	0		873.47	111	185	187	873.47	873.47	2288.21	111	232	237	2288.21	2288.21
SAGE2contig_382	10985.4	10985.4	10985.4	4.26	0.00218	4.07	79.6	0	0		3366.6	148	946	961	3366.6	3366.6	14352	148	1974	1982	14352	14352
SAGE2contig_3825	62	62	-62	-2.52	-1.35e-05	-2.63	-5.44	5.22e-08	1.29e-07		102.9	262	39	52	102.9	102.9	40.9	262	9	10	40.9	40.9
SAGE2contig_3827	65.32	65.32	-65.32	-2.66	-1.41e-05	-2.78	-5.72	1.08e-08	2.78e-08		104.65	109	1	22	104.65	104.65	39.33	109	0	4	39.33	39.33
SAGE2contig_383	66.85	66.85	-66.85	-6.86	-1.42e-05	-7.18	-7.28	3.42e-13	1.13e-12	0009628 // response to abiotic stimulus (GO_REF:nd [ND]) /// 0009058 // biosynthetic process (GO_REF:nd [ND]) /// 0008150 // biological_process (GO_REF:nd [ND]) /// 0008152 // metabolic process (GO_REF:nd [ND])	78.25	4042	610	610	78.25	78.25	11.4	4042	43	43	11.4	11.4
SAGE2contig_3830	211.06	211.06	-211.06	-3.63	-4.53e-05	-3.8	-11.39	0	0		291.36	347	46	195	291.36	291.36	80.3	347	6	26	80.3	80.3
SAGE2contig_3840	1238.34	1238.34	1238.34	2.96	0.000244	2.83	23.64	0	0		630.96	696	846	847	630.96	630.96	1869.3	696	1214	1214	1869.3	1869.3
SAGE2contig_3841	40.46	40.46	-40.46	-3.06	-8.72e-06	-3.21	-4.74	2.17e-06	4.79e-06		60.07	164	19	19	60.07	60.07	19.6	164	3	3	19.6	19.6
SAGE2contig_3847	561.89	561.89	561.89	2.29	0.000109	2.19	13.99	0	0		435.3	187	14	157	435.3	435.3	997.19	187	8	174	997.19	997.19
SAGE2contig_3848	140.93	140.93	-140.93	-2.48	-3.06e-05	-2.59	-8.16	3.33e-16	1.25e-15		236.2	90	40	41	236.2	236.2	95.26	90	8	8	95.26	95.26
SAGE2contig_385	281.28	281.28	-281.28	-8.31	-5.97e-05	-8.69	-15.29	0	0		319.78	167	96	103	319.78	319.78	38.5	167	5	6	38.5	38.5
SAGE2contig_3853	22.77	22.77	-22.77	-3.39	-4.89e-06	-3.54	-3.67	0.000245	0.000451		32.31	337	21	21	32.31	32.31	9.54	337	3	3	9.54	9.54
SAGE2contig_3862	63.63	63.63	-63.63	-2.74	-1.38e-05	-2.87	-5.71	1.14e-08	2.93e-08		100.16	88	2	17	100.16	100.16	36.53	88	0	3	36.53	36.53
SAGE2contig_3864	79.49	79.49	-79.49	-3.23	-1.71e-05	-3.38	-6.75	1.47e-11	4.44e-11		115.22	90	18	20	115.22	115.22	35.72	90	3	3	35.72	35.72
SAGE2contig_3868	175	175	175	3.53	3.46e-05	3.37	9.48	0	0	0009056 // catabolic process (GO_REF:nd [ND]) /// 0019538 // protein metabolic process (GO_REF:nd [ND]) /// 0050789 // regulation of biological process (GO_REF:nd [ND]) /// 0005975 // carbohydrate metabolic process (GO_REF:nd [ND]) /// 0009058 // biosynthetic process (GO_REF:nd [ND]) /// 0008219 // cell death (GO_REF:nd [ND]) /// 0015031 // protein transport (GO_REF:nd [ND]) /// 0008152 // metabo…	69.25	1505	195	201	69.25	69.25	244.25	1505	340	343	244.25	244.25
SAGE2contig_3869	229.7	229.7	229.7	3.9	4.56e-05	3.73	11.22	0	0		79.09	59	9	9	79.09	79.09	308.79	59	17	17	308.79	308.79
SAGE2contig_3873	112.66	112.66	-112.66	-3.02	-2.43e-05	-3.16	-7.87	3.55e-15	1.28e-14		168.34	77	25	25	168.34	168.34	55.67	77	4	4	55.67	55.67
SAGE2contig_3874	161.69	161.69	-161.69	-3.03	-3.49e-05	-3.17	-9.44	0	0		241.27	202	17	94	241.27	241.27	79.58	202	2	15	79.58	79.58
SAGE2contig_3878	513.98	513.98	513.98	2.08	9.92e-05	1.99	12.57	0	0		475.27	156	138	143	475.27	475.27	989.26	156	137	144	989.26	989.26
SAGE2contig_3883	148.17	148.17	-148.17	-2.57	-3.21e-05	-2.69	-8.49	0	0		242.44	216	101	101	242.44	242.44	94.27	216	19	19	94.27	94.27
SAGE2contig_3887	216.1	216.1	216.1	2.07	4.17e-05	1.98	8.11	4.44e-16	1.65e-15		202.53	64	0	25	202.53	202.53	418.63	64	0	25	418.63	418.63
SAGE2contig_389	408.98	408.98	-408.98	-2.8	-8.84e-05	-2.93	-14.59	0	0		636.31	132	91	162	636.31	636.31	227.33	132	15	28	227.33	227.33
SAGE2contig_3890	81.12	81.12	-81.12	#NAME?	-1.71e-05	#NAME?	-9.21	0	0		81.12	294	40	46	81.12	81.12	0	294	0	0	0	0
SAGE2contig_3891	55.25	55.25	-55.25	-10.16	-1.17e-05	-10.63	-6.92	4.45e-12	1.39e-11		61.28	533	63	63	61.28	61.28	6.03	533	3	3	6.03	6.03
SAGE2contig_3897	37.06	37.06	-37.06	-4.03	-7.93e-06	-4.22	-4.9	9.36e-07	2.13e-06	0005975 // carbohydrate metabolic process (GO_REF:nd [ND])	49.28	263	7	25	49.28	49.28	12.22	263	1	3	12.22	12.22
SAGE2contig_3899	130.19	130.19	130.19	2.06	2.51e-05	1.97	6.28	3.41e-10	9.59e-10	0008152 // metabolic process (GO_REF:nd [ND])	122.75	1377	238	326	122.75	122.75	252.94	1377	264	325	252.94	252.94
SAGE2contig_39	3554.12	3554.12	-3554.12	-10.25	-0.000753	-10.73	-55.58	0	0	0006464 // cellular protein modification process (GO_REF:nd [ND]) /// 0009628 // response to abiotic stimulus (GO_REF:nd [ND]) /// 0050789 // regulation of biological process (GO_REF:nd [ND]) /// 0008150 // biological_process (GO_REF:nd [ND]) /// 0006091 // generation of precursor metabolites and energy (GO_REF:nd [ND]) /// 0006139 // nucleobase-containing compound metabolic process (GO_REF:nd [N…	3938.25	1049	7534	7968	3938.25	3938.25	384.13	1049	325	376	384.13	384.13
SAGE2contig_390	90.84	90.84	-90.84	-24.03	-1.92e-05	-25.14	-9.37	0	0		94.79	815	148	149	94.79	94.79	3.94	815	3	3	3.94	3.94
SAGE2contig_3906	197.43	197.43	-197.43	-3.48	-4.24e-05	-3.65	-10.89	0	0		276.93	337	160	180	276.93	276.93	79.5	337	17	25	79.5	79.5
SAGE2contig_3907	29.63	29.63	-29.63	#NAME?	-6.25e-06	#NAME?	-5.57	2.58e-08	6.47e-08		29.63	70	4	4	29.63	29.63	0	70	0	0	0	0
SAGE2contig_3908	147.44	147.44	-147.44	-3.76	-3.16e-05	-3.93	-9.61	0	0	0009056 // catabolic process (GO_REF:nd [ND]) /// 0019538 // protein metabolic process (GO_REF:nd [ND])	200.94	1783	691	691	200.94	200.94	53.49	1783	88	89	53.49	53.49
SAGE2contig_3909	274.9	274.9	-274.9	-17.42	-5.82e-05	-18.23	-16.06	0	0		291.64	64	35	36	291.64	291.64	16.75	64	1	1	16.75	16.75
SAGE2contig_391	426.67	426.67	426.67	3.19	8.42e-05	3.05	14.3	0	0		194.43	88	12	33	194.43	194.43	621.09	88	17	51	621.09	621.09
SAGE2contig_3914	62.04	62.04	-62.04	-2.46	-1.35e-05	-2.57	-5.39	7.07e-08	1.73e-07		104.65	327	29	66	104.65	104.65	42.61	327	9	13	42.61	42.61
SAGE2contig_3921	69.98	69.98	-69.98	-6.29	-1.49e-05	-6.58	-7.35	1.97e-13	6.59e-13		83.21	81	13	13	83.21	83.21	13.23	81	1	1	13.23	13.23
SAGE2contig_3930	92.91	92.91	92.91	2	1.79e-05	1.91	5.19	2.07e-07	4.92e-07		92.69	179	32	32	92.69	92.69	185.6	179	31	31	185.6	185.6
SAGE2contig_3932	111.16	111.16	-111.16	-5.08	-2.37e-05	-5.32	-8.93	0	0		138.41	236	62	63	138.41	138.41	27.25	236	6	6	27.25	27.25
SAGE2contig_3933	73.76	73.76	73.76	2.07	1.42e-05	1.98	4.74	2.17e-06	4.8e-06		69.13	105	12	14	69.13	69.13	142.89	105	14	14	142.89	142.89
SAGE2contig_3938	207.95	207.95	-207.95	-4.35	-4.45e-05	-4.56	-11.83	0	0		269.95	121	53	63	269.95	269.95	62	121	6	7	62	62
SAGE2contig_394	106	106	-106	-2.32	-2.31e-05	-2.42	-6.86	6.87e-12	2.12e-11		186.49	253	64	91	186.49	186.49	80.48	253	13	19	80.48	80.48
SAGE2contig_3942	551.5	551.5	-551.5	-12.58	-0.000117	-13.16	-22.27	0	0		599.13	90	94	104	599.13	599.13	47.63	90	4	4	47.63	47.63
SAGE2contig_3943	178.15	178.15	-178.15	-2.61	-3.86e-05	-2.73	-9.37	0	0		288.64	97	51	54	288.64	288.64	110.48	97	10	10	110.48	110.48
SAGE2contig_3944	20.56	20.56	-20.56	-2.9	-4.44e-06	-3.04	-3.31	0.00092	0.00159	0009628 // response to abiotic stimulus (GO_REF:nd [ND]) /// 0006950 // response to stress (GO_REF:nd [ND]) /// 0008150 // biological_process (GO_REF:nd [ND]) /// 0009719 // response to endogenous stimulus (GO_REF:nd [ND]) /// 0006810 // transport (GO_REF:nd [ND])	31.36	496	18	30	31.36	31.36	10.8	496	1	5	10.8	10.8
SAGE2contig_3949	36.1	36.1	-36.1	-2.26	-7.89e-06	-2.36	-3.95	7.69e-05	0.000149		64.81	112	14	14	64.81	64.81	28.71	112	3	3	28.71	28.71
SAGE2contig_395	125.49	125.49	-125.49	-2.39	-2.73e-05	-2.5	-7.58	3.59e-14	1.24e-13		215.63	214	81	89	215.63	215.63	90.14	214	18	18	90.14	90.14
SAGE2contig_3953	1689.58	1689.58	-1689.58	-5.9	-0.00036	-6.17	-35.76	0	0		2034.63	528	2072	2072	2034.63	2034.63	345.05	528	170	170	345.05	345.05
SAGE2contig_3957	42.57	42.57	42.57	2.13	8.23e-06	2.04	3.68	0.000234	0.000431		37.55	428	8	31	37.55	37.55	80.13	428	5	32	80.13	80.13
SAGE2contig_3959	27.13	27.13	-27.13	-2.18	-5.94e-06	-2.28	-3.37	0.000765	0.00133		50.18	93	9	9	50.18	50.18	23.05	93	2	2	23.05	23.05
SAGE2contig_3962	69.73	69.73	-69.73	-2.85	-1.51e-05	-2.99	-6.07	1.3e-09	3.54e-09	0006464 // cellular protein modification process (GO_REF:nd [ND]) /// 0019538 // protein metabolic process (GO_REF:nd [ND]) /// 0009058 // biosynthetic process (GO_REF:nd [ND]) /// 0006139 // nucleobase-containing compound metabolic process (GO_REF:nd [ND])	107.33	285	59	59	107.33	107.33	37.6	285	10	10	37.6	37.6
SAGE2contig_3963	172.83	172.83	-172.83	#NAME?	-3.65e-05	#NAME?	-13.45	0	0		172.83	81	27	27	172.83	172.83	0	81	0	0	0	0
SAGE2contig_3969	109.98	109.98	-109.98	#NAME?	-2.32e-05	#NAME?	-10.73	0	0		109.98	66	8	14	109.98	109.98	0	66	0	0	0	0
SAGE2contig_3970	105.07	105.07	105.07	2.49	2.05e-05	2.38	6.34	2.27e-10	6.47e-10		70.57	360	46	49	70.57	70.57	175.64	360	59	59	175.64	175.64
SAGE2contig_3973	20.33	20.33	-20.33	-2.03	-4.47e-06	-2.13	-2.81	0.00501	0.00795	0006464 // cellular protein modification process (GO_REF:nd [ND])	40.03	272	20	21	40.03	40.03	19.7	272	5	5	19.7	19.7
SAGE2contig_3977	122.17	122.17	-122.17	-2	-2.69e-05	-2.1	-6.83	8.72e-12	2.67e-11		243.82	185	13	87	243.82	243.82	121.65	185	5	21	121.65	121.65
SAGE2contig_3979	130.56	130.56	130.56	2.69	2.56e-05	2.57	7.35	2.02e-13	6.74e-13		77.38	67	10	10	77.38	77.38	207.94	67	13	13	207.94	207.94
SAGE2contig_3981	30.66	30.66	-30.66	-5.56	-6.53e-06	-5.82	-4.77	1.85e-06	4.1e-06		37.38	319	21	23	37.38	37.38	6.72	319	1	2	6.72	6.72
SAGE2contig_3985	162.63	162.63	-162.63	-2.03	-3.58e-05	-2.13	-7.94	2e-15	7.25e-15		320.24	102	63	63	320.24	320.24	157.6	102	15	15	157.6	157.6
SAGE2contig_3986	73.76	73.76	-73.76	-2.13	-1.62e-05	-2.23	-5.48	4.15e-08	1.03e-07		139.1	82	22	22	139.1	139.1	65.35	82	4	5	65.35	65.35
SAGE2contig_3991	43.3	43.3	-43.3	-4.68	-9.25e-06	-4.89	-5.48	4.19e-08	1.04e-07		55.08	273	29	29	55.08	55.08	11.78	273	3	3	11.78	11.78
SAGE2contig_3992	27.92	27.92	27.92	3.57	5.53e-06	3.41	3.8	0.000142	0.000268		10.86	525	11	11	10.86	10.86	38.79	525	19	19	38.79	38.79
SAGE2contig_3995	145.19	145.19	-145.19	-12.82	-3.07e-05	-13.42	-11.44	0	0		157.47	349	97	106	157.47	157.47	12.28	349	4	4	12.28	12.28
SAGE2contig_3996	279.46	279.46	-279.46	-5.72	-5.95e-05	-5.98	-14.47	0	0		338.7	199	128	130	338.7	338.7	59.24	199	11	11	59.24	59.24
SAGE2contig_3997	98.01	98.01	-98.01	-8.22	-2.08e-05	-8.61	-9.02	0	0		111.57	158	34	34	111.57	111.57	13.57	158	2	2	13.57	13.57
SAGE2contig_4004	184.78	184.78	-184.78	-3.05	-3.98e-05	-3.19	-10.11	0	0		274.97	511	269	271	274.97	274.97	90.18	511	42	43	90.18	90.18
SAGE2contig_4007	80.38	80.38	-80.38	-3.58	-1.72e-05	-3.75	-7	2.53e-12	7.99e-12		111.53	172	37	37	111.53	111.53	31.15	172	5	5	31.15	31.15
SAGE2contig_4009	68.38	68.38	68.38	2.23	1.33e-05	2.13	4.8	1.61e-06	3.58e-06	0019538 // protein metabolic process (GO_REF:nd [ND])	55.68	717	70	77	55.68	55.68	124.06	717	76	83	124.06	124.06
SAGE2contig_4010	273.43	273.43	-273.43	-3.7	-5.86e-05	-3.87	-13.03	0	0		374.78	1068	772	772	374.78	374.78	101.35	1068	101	101	101.35	101.35
SAGE2contig_4013	52.67	52.67	-52.67	-2.49	-1.14e-05	-2.61	-5	5.78e-07	1.33e-06		87.94	395	47	67	87.94	87.94	35.27	395	9	13	35.27	35.27
SAGE2contig_4014	60.81	60.81	-60.81	-4.06	-1.3e-05	-4.25	-6.29	3.08e-10	8.69e-10		80.65	270	42	42	80.65	80.65	19.85	270	5	5	19.85	19.85
SAGE2contig_4016	246.14	246.14	-246.14	-4.89	-5.25e-05	-5.12	-13.19	0	0	0009058 // biosynthetic process (GO_REF:nd [ND]) /// 0008152 // metabolic process (GO_REF:nd [ND])	309.39	305	182	182	309.39	309.39	63.25	305	18	18	63.25	63.25
SAGE2contig_4017	79.5	79.5	-79.5	-10.64	-1.68e-05	-11.14	-8.34	1.11e-16	4.21e-16		87.74	130	2	22	87.74	87.74	8.24	130	0	1	8.24	8.24
SAGE2contig_4018	215.29	215.29	-215.29	-3.08	-4.64e-05	-3.23	-10.95	0	0		318.58	83	47	51	318.58	318.58	103.3	83	8	8	103.3	103.3
SAGE2contig_4021	105.8	105.8	-105.8	-5.44	-2.25e-05	-5.7	-8.82	0	0		129.62	180	45	45	129.62	129.62	23.82	180	4	4	23.82	23.82
SAGE2contig_4026	34.47	34.47	-34.47	-4.42	-7.37e-06	-4.63	-4.83	1.34e-06	3.01e-06		44.54	745	63	64	44.54	44.54	10.07	745	7	7	10.07	10.07
SAGE2contig_4028	90.29	90.29	-90.29	-5.13	-1.93e-05	-5.37	-8.06	7.77e-16	2.87e-15		112.16	245	53	53	112.16	112.16	21.87	245	5	5	21.87	21.87
SAGE2contig_4029	183.24	183.24	183.24	2.17	3.55e-05	2.07	7.71	1.27e-14	4.46e-14		157.23	277	78	84	157.23	157.23	340.47	277	75	88	340.47	340.47
SAGE2contig_4030	107.75	107.75	-107.75	-2.71	-2.33e-05	-2.84	-7.4	1.41e-13	4.74e-13		170.79	85	27	28	170.79	170.79	63.04	85	4	5	63.04	63.04
SAGE2contig_4034	426.91	426.91	-426.91	-4.49	-9.12e-05	-4.7	-17.07	0	0		549.25	219	72	232	549.25	549.25	122.34	219	5	25	122.34	122.34
SAGE2contig_4036	1098.79	1098.79	1098.79	4.29	0.000218	4.1	25.2	0	0		333.67	101	64	65	333.67	333.67	1432.46	101	134	135	1432.46	1432.46
SAGE2contig_4037	24.23	24.23	-24.23	#NAME?	-5.11e-06	#NAME?	-5.04	4.77e-07	1.1e-06		24.23	107	5	5	24.23	24.23	0	107	0	0	0	0
SAGE2contig_4038	835.48	835.48	-835.48	-2.83	-0.000181	-2.96	-20.93	0	0		1292.74	150	362	374	1292.74	1292.74	457.26	150	64	64	457.26	457.26
SAGE2contig_4040	41.47	41.47	-41.47	-2.1	-9.1e-06	-2.19	-4.08	4.53e-05	8.91e-05		79.3	85	12	13	79.3	79.3	37.82	85	3	3	37.82	37.82
SAGE2contig_4042	251.35	251.35	-251.35	-5.89	-5.35e-05	-6.16	-13.79	0	0		302.79	125	71	73	302.79	302.79	51.44	125	6	6	51.44	51.44
SAGE2contig_4044	424.91	424.91	424.91	3.05	8.37e-05	2.91	14.01	0	0		207.39	200	37	80	207.39	207.39	632.3	200	47	118	632.3	632.3
SAGE2contig_4046	160.96	160.96	-160.96	-3.63	-3.45e-05	-3.8	-9.95	0	0		222.2	140	59	60	222.2	222.2	61.24	140	8	8	61.24	61.24
SAGE2contig_405	267.45	267.45	-267.45	-9.14	-5.67e-05	-9.56	-15.07	0	0		300.31	587	13	340	300.31	300.31	32.86	587	7	18	32.86	32.86
SAGE2contig_4055	136.33	136.33	-136.33	-2.46	-2.96e-05	-2.58	-8	1.22e-15	4.47e-15		229.52	253	8	112	229.52	229.52	93.19	253	1	22	93.19	93.19
SAGE2contig_4056	59.48	59.48	-59.48	-3.39	-1.28e-05	-3.54	-5.93	3.08e-09	8.17e-09		84.4	129	5	21	84.4	84.4	24.92	129	1	3	24.92	24.92
SAGE2contig_4059	116.26	116.26	-116.26	-12.34	-2.46e-05	-12.91	-10.21	0	0		126.52	209	48	51	126.52	126.52	10.26	209	2	2	10.26	10.26
SAGE2contig_4062	298.43	298.43	-298.43	-2.66	-6.46e-05	-2.78	-12.22	0	0		478.12	167	102	154	478.12	478.12	179.69	167	22	28	179.69	179.69
SAGE2contig_4065	125.62	125.62	125.62	2.07	2.42e-05	1.98	6.18	6.35e-10	1.76e-09		117.73	229	34	52	117.73	117.73	243.35	229	22	52	243.35	243.35
SAGE2contig_4066	75.14	75.14	-75.14	-3.58	-1.61e-05	-3.75	-6.77	1.29e-11	3.92e-11		104.26	184	2	37	104.26	104.26	29.12	184	0	5	29.12	29.12
SAGE2contig_4067	339.02	339.02	-339.02	-4.03	-7.26e-05	-4.22	-14.83	0	0		450.85	115	100	100	450.85	450.85	111.83	115	12	12	111.83	111.83
SAGE2contig_4068	73.55	73.55	-73.55	-3.14	-1.58e-05	-3.29	-6.44	1.18e-10	3.41e-10		107.84	125	11	26	107.84	107.84	34.29	125	2	4	34.29	34.29
SAGE2contig_4069	135.08	135.08	-135.08	-2.02	-2.97e-05	-2.11	-7.21	5.65e-13	1.85e-12		267.6	186	91	96	267.6	267.6	132.52	186	21	23	132.52	132.52
SAGE2contig_4072	318.83	318.83	318.83	4.79	6.35e-05	4.57	13.95	0	0		84.2	117	19	19	84.2	84.2	403.03	117	44	44	403.03	403.03
SAGE2contig_4074	149.9	149.9	-149.9	-4.11	-3.21e-05	-4.3	-9.91	0	0		198.07	89	32	34	198.07	198.07	48.17	89	4	4	48.17	48.17
SAGE2contig_4075	443.29	443.29	-443.29	-41.12	-9.36e-05	-43.03	-21.04	0	0		454.34	97	85	85	454.34	454.34	11.05	97	1	1	11.05	11.05
SAGE2contig_4076	30.61	30.61	-30.61	-7.9	-6.5e-06	-8.27	-5.02	5.3e-07	1.22e-06	0050789 // regulation of biological process (GO_REF:nd [ND]) /// 0008152 // metabolic process (GO_REF:nd [ND])	35.04	725	47	49	35.04	35.04	4.43	725	3	3	4.43	4.43
SAGE2contig_4078	76.86	76.86	-76.86	-6.19	-1.64e-05	-6.48	-7.69	1.53e-14	5.39e-14		91.66	362	64	64	91.66	91.66	14.8	362	5	5	14.8	14.8
SAGE2contig_408	6028.56	6028.56	6028.56	17.78	0.00121	16.99	71.57	0	0		359.3	228	158	158	359.3	359.3	6387.85	228	1359	1359	6387.85	6387.85
SAGE2contig_4083	207.38	207.38	-207.38	-4.84	-4.43e-05	-5.06	-12.08	0	0		261.42	238	115	120	261.42	261.42	54.03	238	10	12	54.03	54.03
SAGE2contig_4088	38.04	38.04	-38.04	-2.06	-8.36e-06	-2.15	-3.86	0.000111	0.000211		74.07	119	17	17	74.07	74.07	36.02	119	4	4	36.02	36.02
SAGE2contig_4093	29.04	29.04	29.04	3.03	5.72e-06	2.9	3.65	0.000258	0.000473		14.3	544	3	15	14.3	14.3	43.34	544	3	22	43.34	43.34
SAGE2contig_4095	90.88	90.88	-90.88	-3.35	-1.95e-05	-3.5	-7.3	2.86e-13	9.5e-13	0009056 // catabolic process (GO_REF:nd [ND]) /// 0009058 // biosynthetic process (GO_REF:nd [ND]) /// 0006950 // response to stress (GO_REF:nd [ND]) /// 0008152 // metabolic process (GO_REF:nd [ND])	129.62	332	82	83	129.62	129.62	38.74	332	12	12	38.74	38.74
SAGE2contig_4101	127.28	127.28	-127.28	-6.05	-2.71e-05	-6.33	-9.85	0	0		152.49	170	50	50	152.49	152.49	25.22	170	4	4	25.22	25.22
SAGE2contig_4105	133.99	133.99	-133.99	-5.56	-2.85e-05	-5.82	-9.97	0	0		163.36	73	19	23	163.36	163.36	29.36	73	2	2	29.36	29.36
SAGE2contig_4108	73.56	73.56	-73.56	-3.18	-1.58e-05	-3.33	-6.47	9.92e-11	2.87e-10		107.22	382	71	79	107.22	107.22	33.67	382	12	12	33.67	33.67
SAGE2contig_4118	56.82	56.82	-56.82	-2.18	-1.24e-05	-2.28	-4.87	1.11e-06	2.52e-06		105.1	666	135	135	105.1	105.1	48.27	666	30	30	48.27	48.27
SAGE2contig_4122	105.81	105.81	-105.81	#NAME?	-2.23e-05	#NAME?	-10.52	0	0		105.81	98	19	20	105.81	105.81	0	98	0	0	0	0
SAGE2contig_4124	87.67	87.67	-87.67	#NAME?	-1.85e-05	#NAME?	-9.58	0	0		87.67	207	35	35	87.67	87.67	0	207	0	0	0	0
SAGE2contig_4126	4906.9	4906.9	-4906.9	-4.38	-0.00105	-4.58	-57.56	0	0		6358.87	155	1901	1901	6358.87	6358.87	1451.97	155	210	210	1451.97	1451.97
SAGE2contig_4129	73.28	73.28	-73.28	-2.33	-1.6e-05	-2.44	-5.72	1.04e-08	2.68e-08		128.18	449	96	111	128.18	128.18	54.9	449	17	23	54.9	54.9
SAGE2contig_4137	78.36	78.36	-78.36	-4.19	-1.68e-05	-4.39	-7.2	6.05e-13	1.98e-12		102.9	131	26	26	102.9	102.9	24.54	131	3	3	24.54	24.54
SAGE2contig_4143	36.44	36.44	36.44	2.07	7.03e-06	1.98	3.33	0.000871	0.00151		34.15	167	11	11	34.15	34.15	70.59	167	11	11	70.59	70.59
SAGE2contig_4147	928.01	928.01	928.01	3.72	0.000184	3.56	22.22	0	0		341.1	114	75	75	341.1	341.1	1269.11	114	135	135	1269.11	1269.11
SAGE2contig_4152	23.6	23.6	-23.6	-2.37	-5.14e-06	-2.48	-3.27	0.00108	0.00185		40.88	558	22	44	40.88	40.88	17.29	558	4	9	17.29	17.29
SAGE2contig_4155	286.28	286.28	286.28	2.25	5.56e-05	2.15	9.89	0	0		228.13	100	31	44	228.13	228.13	514.41	100	30	48	514.41	514.41
SAGE2contig_4159	78.12	78.12	78.12	7.58	1.56e-05	7.24	7.51	5.77e-14	1.98e-13		11.87	131	2	3	11.87	11.87	89.99	131	3	11	89.99	89.99
SAGE2contig_4165	77.77	77.77	-77.77	-4.19	-1.66e-05	-4.39	-7.17	7.39e-13	2.41e-12		102.12	132	26	26	102.12	102.12	24.36	132	3	3	24.36	24.36
SAGE2contig_4169	295	295	-295	-3.17	-6.35e-05	-3.32	-12.94	0	0		430.85	71	44	59	430.85	430.85	135.85	71	6	9	135.85	135.85
SAGE2contig_417	10751	10751	-10751	-15.47	-0.00228	-16.19	-99.79	0	0		11493.8	101	2239	2239	11493.8	11493.8	742.76	101	70	70	742.76	742.76
SAGE2contig_4170	42.84	42.84	-42.84	-2.42	-9.32e-06	-2.53	-4.45	8.66e-06	1.82e-05		73.02	142	19	20	73.02	73.02	30.19	142	4	4	30.19	30.19
SAGE2contig_4171	416.51	416.51	416.51	2.12	8.05e-05	2.03	11.47	0	0	0009056 // catabolic process (GO_REF:nd [ND]) /// 0006091 // generation of precursor metabolites and energy (GO_REF:nd [ND]) /// 0008152 // metabolic process (GO_REF:nd [ND])	371.15	366	181	262	371.15	371.15	787.67	366	252	269	787.67	787.67
SAGE2contig_4173	61.52	61.52	-61.52	-3.87	-1.32e-05	-4.05	-6.25	3.98e-10	1.11e-09		82.96	100	15	16	82.96	82.96	21.43	100	2	2	21.43	21.43
SAGE2contig_4174	215.07	215.07	-215.07	-8.22	-4.57e-05	-8.61	-13.36	0	0		244.84	72	34	34	244.84	244.84	29.77	72	2	2	29.77	29.77
SAGE2contig_4177	82.66	82.66	-82.66	-8.22	-1.75e-05	-8.61	-8.28	1.11e-16	4.21e-16		94.1	281	30	51	94.1	94.1	11.44	281	2	3	11.44	11.44
SAGE2contig_4178	339.69	339.69	339.69	2.07	6.55e-05	1.98	10.17	0	0		318.36	513	310	315	318.36	318.36	658.06	513	305	315	658.06	658.06
SAGE2contig_4179	157	157	-157	-2.72	-3.4e-05	-2.85	-8.94	0	0		248.21	94	45	45	248.21	248.21	91.21	94	8	8	91.21	91.21
SAGE2contig_418	2742.96	2742.96	-2742.96	-5.32	-0.000585	-5.57	-44.76	0	0		3377.65	103	636	671	3377.65	3377.65	634.69	103	52	61	634.69	634.69
SAGE2contig_4182	228.63	228.63	-228.63	-3.87	-4.9e-05	-4.05	-12.06	0	0		308.28	148	88	88	308.28	308.28	79.65	148	11	11	79.65	79.65
SAGE2contig_4187	38.84	38.84	-38.84	-2.21	-8.49e-06	-2.31	-4.06	4.92e-05	9.65e-05	0008152 // metabolic process (GO_REF:nd [ND])	70.9	468	63	64	70.9	70.9	32.06	468	14	14	32.06	32.06
SAGE2contig_419	748.78	748.78	-748.78	-2.75	-0.000162	-2.88	-19.61	0	0		1176.27	361	19	819	1176.27	1176.27	427.49	361	2	144	427.49	427.49
SAGE2contig_4191	80.83	80.83	-80.83	-2.54	-1.75e-05	-2.66	-6.24	4.35e-10	1.22e-09		133.32	245	63	63	133.32	133.32	52.49	245	12	12	52.49	52.49
SAGE2contig_4192	84	84	-84	-3.06	-1.81e-05	-3.21	-6.83	8.78e-12	2.69e-11		124.7	79	19	19	124.7	124.7	40.7	79	3	3	40.7	40.7
SAGE2contig_4198	200.42	200.42	200.42	2.53	3.92e-05	2.42	8.84	0	0		130.67	123	17	31	130.67	130.67	331.09	123	28	38	331.09	331.09
SAGE2contig_4199	50.38	50.38	50.38	2.42	9.82e-06	2.31	4.33	1.52e-05	3.12e-05	0009056 // catabolic process (GO_REF:nd [ND])	35.44	512	35	35	35.44	35.44	85.82	512	41	41	85.82	85.82
SAGE2contig_42	465.96	465.96	-465.96	-2.14	-0.000102	-2.24	-13.82	0	0		875.03	317	533	535	875.03	875.03	409.07	317	121	121	409.07	409.07
SAGE2contig_4201	27.63	27.63	-27.63	-6.05	-5.88e-06	-6.33	-4.59	4.41e-06	9.49e-06		33.11	783	50	50	33.11	33.11	5.47	783	4	4	5.47	5.47
SAGE2contig_4202	187.3	187.3	-187.3	-2.71	-4.05e-05	-2.84	-9.75	0	0		296.75	470	264	269	296.75	296.75	109.45	470	48	48	109.45	109.45
SAGE2contig_4204	67.71	67.71	-67.71	-3.06	-1.46e-05	-3.21	-6.13	8.9e-10	2.44e-09		100.52	392	76	76	100.52	100.52	32.81	392	12	12	32.81	32.81
SAGE2contig_4208	83	83	-83	-6.42	-1.77e-05	-6.72	-8.03	9.99e-16	3.66e-15	0006464 // cellular protein modification process (GO_REF:nd [ND]) /// 0006091 // generation of precursor metabolites and energy (GO_REF:nd [ND])	98.31	770	97	146	98.31	98.31	15.31	770	11	11	15.31	15.31
SAGE2contig_421	128.08	128.08	-128.08	-3.7	-2.75e-05	-3.87	-8.92	0	0		175.48	520	125	176	175.48	175.48	47.4	520	15	23	47.4	47.4
SAGE2contig_4213	68.6	68.6	-68.6	-5.16	-1.46e-05	-5.4	-7.04	1.97e-12	6.26e-12		85.08	195	30	32	85.08	85.08	16.49	195	3	3	16.49	16.49
SAGE2contig_4214	63.32	63.32	63.32	2.35	1.23e-05	2.24	4.77	1.87e-06	4.15e-06		46.94	243	22	22	46.94	46.94	110.26	243	25	25	110.26	110.26
SAGE2contig_4217	522.03	522.03	522.03	3.15	0.000103	3.01	15.74	0	0		242.48	464	60	217	242.48	242.48	764.51	464	4	331	764.51	764.51
SAGE2contig_4218	43.06	43.06	-43.06	-2.63	-9.33e-06	-2.76	-4.62	3.77e-06	8.17e-06		69.41	366	48	49	69.41	69.41	26.35	366	9	9	26.35	26.35
SAGE2contig_4219	49.01	49.01	-49.01	-3.79	-1.05e-05	-3.97	-5.55	2.82e-08	7.06e-08		66.58	366	46	47	66.58	66.58	17.57	366	6	6	17.57	17.57
SAGE2contig_422	7913.84	7913.84	7913.84	14.66	0.00159	14.01	80.98	0	0		579.47	187	193	209	579.47	579.47	8493.31	187	1428	1482	8493.31	8493.31
SAGE2contig_4220	244.76	244.76	244.76	3.38	4.84e-05	3.23	11.05	0	0		103.01	302	3	60	103.01	103.01	347.77	302	21	98	347.77	347.77
SAGE2contig_4222	32.78	32.78	-32.78	-2.48	-7.12e-06	-2.59	-3.93	8.38e-05	0.000161	0006464 // cellular protein modification process (GO_REF:nd [ND]) /// 0000003 // reproduction (GO_REF:nd [ND]) /// 0008037 // cell recognition (GO_REF:nd [ND]) /// 0007154 // cell communication (GO_REF:nd [ND])	54.93	387	41	41	54.93	54.93	22.15	387	8	8	22.15	22.15
SAGE2contig_4226	65.28	65.28	-65.28	-2.78	-1.41e-05	-2.91	-5.81	6.08e-09	1.59e-08		101.92	117	23	23	101.92	101.92	36.64	117	4	4	36.64	36.64
SAGE2contig_4229	35.44	35.44	-35.44	-2.3	-7.73e-06	-2.4	-3.95	7.78e-05	0.00015		62.75	314	5	38	62.75	62.75	27.3	314	2	8	27.3	27.3
SAGE2contig_4230	223.34	223.34	-223.34	#NAME?	-4.71e-05	#NAME?	-15.29	0	0		223.34	130	56	56	223.34	223.34	0	130	0	0	0	0
SAGE2contig_4237	88.13	88.13	-88.13	-2.1	-1.93e-05	-2.19	-5.95	2.75e-09	7.32e-09		168.51	120	11	39	168.51	168.51	80.38	120	2	9	80.38	80.38
SAGE2contig_4239	166.42	166.42	-166.42	-4.35	-3.56e-05	-4.56	-10.58	0	0		216.03	108	45	45	216.03	216.03	49.62	108	5	5	49.62	49.62
SAGE2contig_4240	563.75	563.75	563.75	2.09	0.000109	2	13.22	0	0		515.04	151	112	150	515.04	515.04	1078.79	151	116	152	1078.79	1078.79
SAGE2contig_4241	20.05	20.05	-20.05	-3.63	-4.3e-06	-3.8	-3.51	0.000448	0.000801		27.68	281	15	15	27.68	27.68	7.63	281	2	2	7.63	7.63
SAGE2contig_4243	55.38	55.38	55.38	3.19	1.09e-05	3.05	5.15	2.6e-07	6.11e-07		25.24	226	11	11	25.24	25.24	80.61	226	17	17	80.61	80.61
SAGE2contig_4246	144.58	144.58	-144.58	-4.19	-3.09e-05	-4.39	-9.78	0	0		189.86	71	26	26	189.86	189.86	45.28	71	3	3	45.28	45.28
SAGE2contig_425	108.33	108.33	-108.33	-2.04	-2.38e-05	-2.13	-6.48	8.89e-11	2.57e-10	0009056 // catabolic process (GO_REF:nd [ND]) /// 0019538 // protein metabolic process (GO_REF:nd [ND]) /// 0008150 // biological_process (GO_REF:nd [ND])	212.98	297	122	122	212.98	212.98	104.64	297	28	29	104.64	104.64
SAGE2contig_4252	27.29	27.29	-27.29	#NAME?	-5.76e-06	#NAME?	-5.34	9.11e-08	2.21e-07		27.29	76	4	4	27.29	27.29	0	76	0	0	0	0
SAGE2contig_4253	89.35	89.35	89.35	3.83	1.77e-05	3.66	6.96	3.44e-12	1.08e-11		31.54	789	48	48	31.54	31.54	120.89	789	89	89	120.89	120.89
SAGE2contig_4254	318.24	318.24	-318.24	-13.55	-6.74e-05	-14.18	-17.01	0	0		343.61	169	110	112	343.61	343.61	25.37	169	4	4	25.37	25.37
SAGE2contig_4256	139.08	139.08	-139.08	-5.17	-2.97e-05	-5.41	-10.02	0	0		172.41	418	139	139	172.41	172.41	33.33	418	13	13	33.33	33.33
SAGE2contig_4258	49.01	49.01	-49.01	#NAME?	-1.03e-05	#NAME?	-7.16	7.98e-13	2.59e-12		49.01	201	15	19	49.01	49.01	0	201	0	0	0	0
SAGE2contig_426	3681.93	3681.93	3681.93	5.11	0.000734	4.88	48.11	0	0		896.06	184	297	318	896.06	896.06	4577.99	184	748	786	4577.99	4577.99
SAGE2contig_4262	134.41	134.41	134.41	3.53	2.66e-05	3.38	8.32	0	0		53.05	303	31	31	53.05	53.05	187.46	303	53	53	187.46	187.46
SAGE2contig_4264	830.65	830.65	830.65	7.87	0.000166	7.52	24.63	0	0		120.9	223	52	52	120.9	120.9	951.55	223	197	198	951.55	951.55
SAGE2contig_4266	1183.13	1183.13	1183.13	29.4	0.000238	28.09	32.45	0	0		41.66	112	9	9	41.66	41.66	1224.79	112	126	128	1224.79	1224.79
SAGE2contig_4268	33.8	33.8	-33.8	-3.23	-7.27e-06	-3.38	-4.4	1.07e-05	2.23e-05		48.99	635	57	60	48.99	48.99	15.19	635	9	9	15.19	15.19
SAGE2contig_4269	170.42	170.42	170.42	3.17	3.36e-05	3.03	9.01	0	0		78.56	99	15	15	78.56	78.56	248.98	99	23	23	248.98	248.98
SAGE2contig_427	749.69	749.69	-749.69	-5.69	-0.00016	-5.95	-23.67	0	0		909.53	590	116	1035	909.53	909.53	159.85	590	5	88	159.85	159.85
SAGE2contig_4270	31.82	31.82	-31.82	#NAME?	-6.71e-06	#NAME?	-5.77	7.91e-09	2.05e-08		31.82	277	16	17	31.82	31.82	0	277	0	0	0	0
SAGE2contig_4272	108.42	108.42	108.42	2.78	2.13e-05	2.65	6.8	1.04e-11	3.19e-11	0006412 // translation (GO_REF:nd [ND]) /// 0050789 // regulation of biological process (GO_REF:nd [ND]) /// 0005975 // carbohydrate metabolic process (GO_REF:nd [ND]) /// 0009058 // biosynthetic process (GO_REF:nd [ND])	61	272	32	32	61	61	169.42	272	43	43	169.42	169.42
SAGE2contig_4273	104.74	104.74	104.74	2.53	2.05e-05	2.41	6.38	1.75e-10	5e-10		68.62	68	9	9	68.62	68.62	173.36	68	11	11	173.36	173.36
SAGE2contig_4274	312.61	312.61	-312.61	#NAME?	-6.6e-05	#NAME?	-18.09	0	0		312.61	68	36	41	312.61	312.61	0	68	0	0	0	0
SAGE2contig_4280	30.03	30.03	-30.03	-2.18	-6.58e-06	-2.28	-3.54	0.000399	0.000716		55.55	84	9	9	55.55	55.55	25.52	84	2	2	25.52	25.52
SAGE2contig_4286	616.73	616.73	-616.73	-26.61	-0.00013	-27.84	-24.51	0	0		640.81	89	24	110	640.81	640.81	24.08	89	0	2	24.08	24.08
SAGE2contig_429	451.88	451.88	-451.88	-2.07	-9.93e-05	-2.16	-13.37	0	0		874.8	745	1135	1257	874.8	874.8	422.92	745	145	294	422.92	422.92
SAGE2contig_4294	31.23	31.23	-31.23	#NAME?	-6.59e-06	#NAME?	-5.72	1.08e-08	2.79e-08		31.23	83	5	5	31.23	31.23	0	83	0	0	0	0
SAGE2contig_4296	85.93	85.93	-85.93	-6.77	-1.83e-05	-7.09	-8.23	2.22e-16	8.34e-16		100.81	72	14	14	100.81	100.81	14.88	72	1	1	14.88	14.88
SAGE2contig_4297	78.18	78.18	-78.18	-10.89	-1.66e-05	-11.39	-8.29	1.11e-16	4.21e-16		86.09	271	45	45	86.09	86.09	7.91	271	2	2	7.91	7.91
SAGE2contig_43	45.95	45.95	-45.95	-2.63	-9.96e-06	-2.76	-4.78	1.79e-06	3.98e-06	0005975 // carbohydrate metabolic process (GO_REF:nd [ND]) /// 0009058 // biosynthetic process (GO_REF:nd [ND])	74.07	343	48	49	74.07	74.07	28.12	343	9	9	28.12	28.12
SAGE2contig_4304	32.7	32.7	-32.7	#NAME?	-6.9e-06	#NAME?	-5.85	4.93e-09	1.3e-08		32.7	111	6	7	32.7	32.7	0	111	0	0	0	0
SAGE2contig_4309	119.01	119.01	119.01	8.96	2.39e-05	8.56	9.48	0	0		14.96	208	6	6	14.96	14.96	133.96	208	26	26	133.96	133.96
SAGE2contig_431	339.93	339.93	-339.93	-3.34	-7.31e-05	-3.5	-14.12	0	0		484.93	170	138	159	484.93	484.93	144.99	170	20	23	144.99	144.99
SAGE2contig_4310	25.77	25.77	-25.77	-2.42	-5.61e-06	-2.53	-3.45	0.00056	0.000989		43.94	59	5	5	43.94	43.94	18.16	59	1	1	18.16	18.16
SAGE2contig_4313	82.11	82.11	82.11	2.58	1.61e-05	2.47	5.72	1.09e-08	2.8e-08		51.85	80	8	8	51.85	51.85	133.96	80	10	10	133.96	133.96
SAGE2contig_4314	138.25	138.25	-138.25	-2.61	-3e-05	-2.73	-8.26	1.11e-16	4.21e-16		223.98	125	20	54	223.98	223.98	85.74	125	3	10	85.74	85.74
SAGE2contig_4318	80.26	80.26	-80.26	-3	-1.73e-05	-3.14	-6.62	3.51e-11	1.04e-10		120.4	267	21	62	120.4	120.4	40.14	267	2	10	40.14	40.14
SAGE2contig_4319	61.53	61.53	-61.53	-2.18	-1.35e-05	-2.28	-5.07	4.01e-07	9.31e-07		113.81	246	54	54	113.81	113.81	52.28	246	12	12	52.28	52.28
SAGE2contig_432	838.58	838.58	-838.58	-2.65	-0.000182	-2.78	-20.46	0	0		1346.22	114	173	296	1346.22	1346.22	507.64	114	32	54	507.64	507.64
SAGE2contig_4320	21.72	21.72	-21.72	-2.2	-4.75e-06	-2.3	-3.03	0.00248	0.00407	0009056 // catabolic process (GO_REF:nd [ND]) /// 0008150 // biological_process (GO_REF:nd [ND]) /// 0006139 // nucleobase-containing compound metabolic process (GO_REF:nd [ND]) /// 0008152 // metabolic process (GO_REF:nd [ND]) /// 0006811 // ion transport (GO_REF:nd [ND])	39.85	2719	207	209	39.85	39.85	18.13	2719	46	46	18.13	18.13
SAGE2contig_4322	64.76	64.76	-64.76	-3.63	-1.39e-05	-3.8	-6.31	2.82e-10	7.99e-10		89.39	87	15	15	89.39	89.39	24.64	87	2	2	24.64	24.64
SAGE2contig_4323	36.67	36.67	-36.67	-4.23	-7.84e-06	-4.43	-4.94	7.99e-07	1.82e-06	0044403 // symbiosis, encompassing mutualism through parasitism (GO_REF:nd [ND]) /// 0040029 // regulation of gene expression, epigenetic (GO_REF:nd [ND]) /// 0050789 // regulation of biological process (GO_REF:nd [ND]) /// 0006950 // response to stress (GO_REF:nd [ND]) /// 0009058 // biosynthetic process (GO_REF:nd [ND]) /// 0007267 // cell-cell signaling (GO_REF:nd [ND]) /// 0009653 // anatomic…	48.01	378	35	35	48.01	48.01	11.34	378	4	4	11.34	11.34
SAGE2contig_4333	31.86	31.86	31.86	2.24	6.18e-06	2.14	3.29	0.00102	0.00175		25.71	242	12	12	25.71	25.71	57.57	242	13	13	57.57	57.57
SAGE2contig_4339	64.41	64.41	-64.41	-6.29	-1.37e-05	-6.58	-7.05	1.76e-12	5.61e-12		76.59	88	13	13	76.59	76.59	12.18	88	1	1	12.18	12.18
SAGE2contig_434	294.18	294.18	-294.18	-2.02	-6.48e-05	-2.12	-10.65	0	0		581.71	82	83	92	581.71	581.71	287.53	82	18	22	287.53	287.53
SAGE2contig_4340	227.86	227.86	-227.86	-3.87	-4.88e-05	-4.05	-12.04	0	0		307.25	108	61	64	307.25	307.25	79.38	108	7	8	79.38	79.38
SAGE2contig_4342	12893.6	12893.6	-12893.6	-2.68	-0.00279	-2.81	-80.69	0	0		20563.2	115	4558	4561	20563.2	20563.2	7669.59	115	818	823	7669.59	7669.59
SAGE2contig_4343	44.64	44.64	-44.64	#NAME?	-9.42e-06	#NAME?	-6.83	8.23e-12	2.53e-11		44.64	302	26	26	44.64	44.64	0	302	0	0	0	0
SAGE2contig_4345	108.86	108.86	108.86	2.76	2.14e-05	2.63	6.79	1.12e-11	3.43e-11		61.99	276	33	33	61.99	61.99	170.85	276	44	44	170.85	170.85
SAGE2contig_4348	1560.27	1560.27	-1560.27	-10.72	-0.000331	-11.22	-36.97	0	0	0006464 // cellular protein modification process (GO_REF:nd [ND]) /// 0006091 // generation of precursor metabolites and energy (GO_REF:nd [ND])	1720.79	1342	4426	4454	1720.79	1720.79	160.51	1342	196	201	160.51	160.51
SAGE2contig_435	455.85	455.85	-455.85	-2.27	-9.95e-05	-2.37	-14.08	0	0	0006629 // lipid metabolic process (GO_REF:nd [ND]) /// 0005975 // carbohydrate metabolic process (GO_REF:nd [ND]) /// 0009058 // biosynthetic process (GO_REF:nd [ND]) /// 0006996 // organelle organization (GO_REF:nd [ND])	815.5	295	463	464	815.5	815.5	359.65	295	99	99	359.65	359.65
SAGE2contig_4356	117.59	117.59	-117.59	-3.39	-2.53e-05	-3.54	-8.33	1.11e-16	4.21e-16		166.87	174	54	56	166.87	166.87	49.27	174	8	8	49.27	49.27
SAGE2contig_4358	21.68	21.68	-21.68	-2.49	-4.71e-06	-2.6	-3.2	0.00136	0.0023	0009628 // response to abiotic stimulus (GO_REF:nd [ND]) /// 0006950 // response to stress (GO_REF:nd [ND]) /// 0009719 // response to endogenous stimulus (GO_REF:nd [ND])	36.24	515	36	36	36.24	36.24	14.57	515	7	7	14.57	14.57
SAGE2contig_4361	107.05	107.05	-107.05	-4.6	-2.29e-05	-4.81	-8.59	0	0		136.82	72	19	19	136.82	136.82	29.77	72	2	2	29.77	29.77
SAGE2contig_4368	374.92	374.92	374.92	6.47	7.49e-05	6.18	16.06	0	0		68.53	174	23	23	68.53	68.53	443.46	174	72	72	443.46	443.46
SAGE2contig_437	1073.45	1073.45	1073.45	3.13	0.000212	2.99	22.5	0	0		503.84	248	39	241	503.84	503.84	1577.29	248	51	365	1577.29	1577.29
SAGE2contig_4371	47.86	47.86	-47.86	#NAME?	-1.01e-05	#NAME?	-7.08	1.47e-12	4.73e-12		47.86	65	5	6	47.86	47.86	0	65	0	0	0	0
SAGE2contig_4373	77.54	77.54	-77.54	#NAME?	-1.64e-05	#NAME?	-9.01	0	0		77.54	448	67	67	77.54	77.54	0	448	0	0	0	0
SAGE2contig_4376	350.1	350.1	350.1	2.94	6.89e-05	2.81	12.54	0	0		180.1	95	29	33	180.1	180.1	530.21	95	32	47	530.21	530.21
SAGE2contig_4378	55.41	55.41	-55.41	-5.2	-1.18e-05	-5.44	-6.33	2.4e-10	6.8e-10		68.6	325	43	43	68.6	68.6	13.19	325	4	4	13.19	13.19
SAGE2contig_438	384.76	384.76	-384.76	-5.67	-8.19e-05	-5.93	-16.95	0	0		467.2	91	82	82	467.2	467.2	82.44	91	7	7	82.44	82.44
SAGE2contig_4384	39.87	39.87	39.87	2.07	7.69e-06	1.98	3.48	0.000497	0.000884		37.37	111	4	8	37.37	37.37	77.24	111	5	8	77.24	77.24
SAGE2contig_4386	445.71	445.71	445.71	2.23	8.65e-05	2.13	12.25	0	0		362.93	110	64	77	362.93	362.93	808.64	110	72	83	808.64	808.64
SAGE2contig_439	408.05	408.05	-408.05	-2.82	-8.82e-05	-2.95	-14.61	0	0		632.49	191	233	233	632.49	632.49	224.44	191	40	40	224.44	224.44
SAGE2contig_4391	108.45	108.45	-108.45	-4.68	-2.32e-05	-4.89	-8.68	0	0		137.94	218	55	58	137.94	137.94	29.5	218	6	6	29.5	29.5
SAGE2contig_4392	301.73	301.73	-301.73	-2.77	-6.52e-05	-2.9	-12.49	0	0		471.84	189	172	172	471.84	471.84	170.11	189	30	30	170.11	170.11
SAGE2contig_4393	1490.07	1490.07	-1490.07	-4.23	-0.000319	-4.43	-31.46	0	0		1951.49	72	257	271	1951.49	1951.49	461.42	72	30	31	461.42	461.42
SAGE2contig_4395	95.32	95.32	95.32	2.74	1.87e-05	2.61	6.33	2.42e-10	6.88e-10	0009628 // response to abiotic stimulus (GO_REF:nd [ND]) /// 0006950 // response to stress (GO_REF:nd [ND]) /// 0006810 // transport (GO_REF:nd [ND])	54.92	321	33	34	54.92	54.92	150.24	321	40	45	150.24	150.24
SAGE2contig_4396	111.58	111.58	-111.58	-4.19	-2.39e-05	-4.39	-8.59	0	0		146.53	92	21	26	146.53	146.53	34.95	92	1	3	34.95	34.95
SAGE2contig_4397	148.32	148.32	148.32	3.2	2.93e-05	3.06	8.43	0	0		67.51	576	71	75	67.51	67.51	215.83	576	93	116	215.83	215.83
SAGE2contig_44	2374.71	2374.71	2374.71	2.53	0.000464	2.42	30.44	0	0		1548.09	212	632	633	1548.09	1548.09	3922.8	212	773	776	3922.8	3922.8
SAGE2contig_4402	72.9	72.9	-72.9	-2.48	-1.58e-05	-2.59	-5.87	4.47e-09	1.18e-08		122.17	174	21	41	122.17	122.17	49.27	174	4	8	49.27	49.27
SAGE2contig_4403	263.63	263.63	-263.63	#NAME?	-5.56e-05	#NAME?	-16.61	0	0		263.63	59	25	30	263.63	263.63	0	59	0	0	0	0
SAGE2contig_4405	151.55	151.55	151.55	3.05	2.99e-05	2.91	8.36	0	0		74.07	133	5	19	74.07	74.07	225.62	133	5	28	225.62	225.62
SAGE2contig_4407	29.87	29.87	-29.87	-3.87	-6.4e-06	-4.05	-4.36	1.31e-05	2.72e-05		40.27	103	3	8	40.27	40.27	10.4	103	1	1	10.4	10.4
SAGE2contig_4408	400.85	400.85	-400.85	-6.39	-8.53e-05	-6.68	-17.63	0	0		475.27	72	65	66	475.27	475.27	74.42	72	5	5	74.42	74.42
SAGE2contig_4409	55.56	55.56	-55.56	-16.45	-1.18e-05	-17.21	-7.2	6.24e-13	2.04e-12		59.16	298	28	34	59.16	59.16	3.6	298	1	1	3.6	3.6
SAGE2contig_4410	190.28	190.28	-190.28	-5.26	-4.06e-05	-5.51	-11.76	0	0		234.93	192	87	87	234.93	234.93	44.65	192	8	8	44.65	44.65
SAGE2contig_4411	417.57	417.57	417.57	3.1	8.23e-05	2.96	13.98	0	0		198.79	193	20	74	198.79	198.79	616.36	193	17	111	616.36	616.36
SAGE2contig_4414	416.07	416.07	-416.07	-4.41	-8.89e-05	-4.61	-16.78	0	0		538.17	79	73	82	538.17	538.17	122.09	79	9	9	122.09	122.09
SAGE2contig_4416	45.18	45.18	-45.18	-5.81	-9.62e-06	-6.08	-5.83	5.51e-09	1.45e-08		54.58	114	12	12	54.58	54.58	9.4	114	1	1	9.4	9.4
SAGE2contig_4418	26.11	26.11	-26.11	#NAME?	-5.51e-06	#NAME?	-5.23	1.72e-07	4.1e-07		26.11	139	7	7	26.11	26.11	0	139	0	0	0	0
SAGE2contig_4419	41.65	41.65	-41.65	-16.93	-8.81e-06	-17.72	-6.24	4.38e-10	1.22e-09	0006464 // cellular protein modification process (GO_REF:nd [ND])	44.26	410	34	35	44.26	44.26	2.61	410	1	1	2.61	2.61
SAGE2contig_4421	118.71	118.71	-118.71	#NAME?	-2.5e-05	#NAME?	-11.15	0	0	0006629 // lipid metabolic process (GO_REF:nd [ND]) /// 0009058 // biosynthetic process (GO_REF:nd [ND]) /// 0009719 // response to endogenous stimulus (GO_REF:nd [ND]) /// 0008152 // metabolic process (GO_REF:nd [ND])	118.71	297	68	68	118.71	118.71	0	297	0	0	0	0
SAGE2contig_4429	140.76	140.76	140.76	3.34	2.78e-05	3.19	8.35	0	0		60.18	112	12	13	60.18	60.18	200.94	112	18	21	200.94	200.94
SAGE2contig_4432	78.58	78.58	-78.58	-3.14	-1.69e-05	-3.29	-6.66	2.78e-11	8.29e-11		115.22	117	20	26	115.22	115.22	36.64	117	4	4	36.64	36.64
SAGE2contig_4433	104.96	104.96	-104.96	-3.66	-2.25e-05	-3.83	-8.05	8.88e-16	3.26e-15		144.49	244	67	68	144.49	144.49	39.53	244	9	9	39.53	39.53
SAGE2contig_4436	21.21	21.21	-21.21	-3.27	-4.56e-06	-3.42	-3.5	0.000465	0.000829		30.57	458	26	27	30.57	30.57	9.36	458	4	4	9.36	9.36
SAGE2contig_4438	91.59	91.59	91.59	2.25	1.78e-05	2.15	5.58	2.39e-08	6.01e-08		73.46	487	65	69	73.46	73.46	165.05	487	64	75	165.05	165.05
SAGE2contig_4439	99.91	99.91	-99.91	-10.16	-2.12e-05	-10.63	-9.31	0	0		110.82	393	21	84	110.82	110.82	10.91	393	1	4	10.91	10.91
SAGE2contig_4442	35.35	35.35	-35.35	#NAME?	-7.46e-06	#NAME?	-6.08	1.19e-09	3.23e-09		35.35	88	6	6	35.35	35.35	0	88	0	0	0	0
SAGE2contig_4445	97.04	97.04	-97.04	-2.23	-2.12e-05	-2.34	-6.45	1.14e-10	3.29e-10		175.75	177	26	60	175.75	175.75	78.71	177	11	13	78.71	78.71
SAGE2contig_4446	123.53	123.53	123.53	2.07	2.38e-05	1.98	6.13	8.8e-10	2.41e-09		115.78	103	23	23	115.78	115.78	239.31	103	23	23	239.31	239.31
SAGE2contig_4448	66.39	66.39	-66.39	-2.18	-1.45e-05	-2.28	-5.26	1.4e-07	3.36e-07		122.8	190	21	45	122.8	122.8	56.4	190	6	10	56.4	56.4
SAGE2contig_4449	407.29	407.29	-407.29	-76.44	-8.6e-05	-79.99	-20.39	0	0		412.69	397	162	316	412.69	412.69	5.4	397	2	2	5.4	5.4
SAGE2contig_4452	58.29	58.29	-58.29	-4.64	-1.24e-05	-4.86	-6.35	2.12e-10	6.04e-10		74.29	335	47	48	74.29	74.29	16	335	5	5	16	16
SAGE2contig_4453	25.89	25.89	25.89	2.45	5.05e-06	2.35	3.12	0.00178	0.00298		17.8	466	16	16	17.8	17.8	43.7	466	19	19	43.7	43.7
SAGE2contig_4458	38.35	38.35	38.35	2.02	7.38e-06	1.93	3.36	0.000774	0.00135		37.49	650	47	47	37.49	37.49	75.84	650	46	46	75.84	75.84
SAGE2contig_446	31.44	31.44	31.44	2.91	6.18e-06	2.78	3.74	0.000186	0.000345		16.47	850	23	27	16.47	16.47	47.91	850	35	38	47.91	47.91
SAGE2contig_4474	633.55	633.55	633.55	2.12	0.000122	2.03	14.15	0	0		564.22	102	102	111	564.22	564.22	1197.77	102	102	114	1197.77	1197.77
SAGE2contig_4476	58.52	58.52	-58.52	-4.11	-1.25e-05	-4.3	-6.19	5.92e-10	1.64e-09		77.32	114	17	17	77.32	77.32	18.8	114	2	2	18.8	18.8
SAGE2contig_4479	305.01	305.01	-305.01	-42.69	-6.44e-05	-44.68	-17.47	0	0	0009628 // response to abiotic stimulus (GO_REF:nd [ND]) /// 0005975 // carbohydrate metabolic process (GO_REF:nd [ND]) /// 0006950 // response to stress (GO_REF:nd [ND]) /// 0009607 // response to biotic stimulus (GO_REF:nd [ND])	312.32	586	340	353	312.32	312.32	7.32	586	4	4	7.32	7.32
SAGE2contig_4487	205.74	205.74	205.74	2.86	4.04e-05	2.74	9.49	0	0		110.5	61	12	13	110.5	110.5	316.24	61	17	18	316.24	316.24
SAGE2contig_4491	578.6	578.6	578.6	5.05	0.000115	4.83	19.02	0	0	0006091 // generation of precursor metabolites and energy (GO_REF:nd [ND])	142.77	1242	340	342	142.77	142.77	721.37	1242	836	836	721.37	721.37
SAGE2contig_4492	39.26	39.26	-39.26	-2.26	-8.57e-06	-2.36	-4.12	3.74e-05	7.43e-05		70.47	103	14	14	70.47	70.47	31.21	103	3	3	31.21	31.21
SAGE2contig_4494	298.42	298.42	-298.42	-4.04	-6.39e-05	-4.23	-13.93	0	0		396.48	153	117	117	396.48	396.48	98.06	153	14	14	98.06	98.06
SAGE2contig_4495	1312.8	1312.8	-1312.8	-43.06	-0.000277	-45.06	-36.25	0	0		1344.01	103	225	267	1344.01	1344.01	31.21	103	3	3	31.21	31.21
SAGE2contig_45	1893.84	1893.84	1893.84	3.7	0.000375	3.53	31.69	0	0	0009056 // catabolic process (GO_REF:nd [ND]) /// 0005975 // carbohydrate metabolic process (GO_REF:nd [ND])	701.99	469	631	635	701.99	701.99	2595.83	469	1130	1136	2595.83	2595.83
SAGE2contig_4501	190.21	190.21	-190.21	-3.41	-4.09e-05	-3.57	-10.62	0	0		269.21	312	139	162	269.21	269.21	79	312	21	23	79	79
SAGE2contig_4506	84.14	84.14	-84.14	-4.19	-1.8e-05	-4.39	-7.46	8.65e-14	2.93e-13		110.5	122	26	26	110.5	110.5	26.35	122	3	3	26.35	26.35
SAGE2contig_4508	41.8	41.8	-41.8	-4.35	-8.93e-06	-4.56	-5.3	1.13e-07	2.73e-07		54.26	86	9	9	54.26	54.26	12.46	86	1	1	12.46	12.46
SAGE2contig_451	7144.41	7144.41	7144.41	5.69	0.00143	5.43	68.53	0	0		1524.63	101	256	297	1524.63	1524.63	8669.04	101	546	817	8669.04	8669.04
SAGE2contig_4510	33.15	33.15	-33.15	-2.52	-7.2e-06	-2.63	-3.98	6.88e-05	0.000133		55.02	245	22	26	55.02	55.02	21.87	245	4	5	21.87	21.87
SAGE2contig_4512	34.14	34.14	-34.14	-3.63	-7.32e-06	-3.8	-4.58	4.64e-06	9.95e-06		47.13	165	8	15	47.13	47.13	12.99	165	1	2	12.99	12.99
SAGE2contig_4514	89.7	89.7	-89.7	-11.13	-1.9e-05	-11.64	-8.89	0	0		98.55	242	33	46	98.55	98.55	8.86	242	1	2	8.86	8.86
SAGE2contig_4516	23	23	-23	-2.02	-5.06e-06	-2.11	-2.97	0.00296	0.00483		45.64	284	25	25	45.64	45.64	22.64	284	6	6	22.64	22.64
SAGE2contig_4517	25.11	25.11	-25.11	-2.84	-5.43e-06	-2.97	-3.64	0.000278	0.000508	0044403 // symbiosis, encompassing mutualism through parasitism (GO_REF:nd [ND]) /// 0040029 // regulation of gene expression, epigenetic (GO_REF:nd [ND]) /// 0006950 // response to stress (GO_REF:nd [ND]) /// 0007267 // cell-cell signaling (GO_REF:nd [ND]) /// 0006139 // nucleobase-containing compound metabolic process (GO_REF:nd [ND]) /// 0009607 // response to biotic stimulus (GO_REF:nd [ND])	38.74	629	5	47	38.74	38.74	13.63	629	0	8	13.63	13.63
SAGE2contig_4519	28.66	28.66	-28.66	#NAME?	-6.05e-06	#NAME?	-5.48	4.34e-08	1.08e-07	0006464 // cellular protein modification process (GO_REF:nd [ND])	28.66	398	18	22	28.66	28.66	0	398	0	0	0	0
SAGE2contig_4522	255.96	255.96	255.96	2.61	5.01e-05	2.5	10.15	0	0		158.89	62	13	19	158.89	158.89	414.85	62	19	24	414.85	414.85
SAGE2contig_4532	320.77	320.77	320.77	3.13	6.33e-05	2.99	12.3	0	0		150.59	241	37	70	150.59	150.59	471.37	241	69	106	471.37	471.37
SAGE2contig_4537	72.38	72.38	-72.38	-3.87	-1.55e-05	-4.05	-6.78	1.17e-11	3.55e-11		97.6	85	5	16	97.6	97.6	25.22	85	0	2	25.22	25.22
SAGE2contig_454	763.3	763.3	-763.3	-233.19	-0.000161	-244.01	-28.15	0	0	0009628 // response to abiotic stimulus (GO_REF:nd [ND]) /// 0006950 // response to stress (GO_REF:nd [ND]) /// 0009719 // response to endogenous stimulus (GO_REF:nd [ND]) /// 0006810 // transport (GO_REF:nd [ND]) /// 0009607 // response to biotic stimulus (GO_REF:nd [ND])	766.58	326	481	482	766.58	766.58	3.29	326	1	1	3.29	3.29
SAGE2contig_4544	166.49	166.49	-166.49	-4.68	-3.55e-05	-4.89	-10.75	0	0		211.77	142	58	58	211.77	211.77	45.28	142	6	6	45.28	45.28
SAGE2contig_4549	97.52	97.52	-97.52	-7.62	-2.07e-05	-7.97	-8.91	0	0		112.25	291	61	63	112.25	112.25	14.73	291	4	4	14.73	14.73
SAGE2contig_4550	249.62	249.62	-249.62	-4.35	-5.34e-05	-4.56	-12.96	0	0		324.05	72	45	45	324.05	324.05	74.42	72	5	5	74.42	74.42
SAGE2contig_4559	388.37	388.37	388.37	4	7.71e-05	3.82	14.69	0	0		129.62	60	14	15	129.62	129.62	517.98	60	18	29	517.98	517.98
SAGE2contig_4562	30.41	30.41	-30.41	-2.42	-6.62e-06	-2.53	-3.75	0.000178	0.000332		51.85	100	10	10	51.85	51.85	21.43	100	2	2	21.43	21.43
SAGE2contig_4564	58.07	58.07	58.07	26.87	1.17e-05	25.68	7.16	7.83e-13	2.54e-12	0008152 // metabolic process (GO_REF:nd [ND])	2.24	462	2	2	2.24	2.24	60.31	462	26	26	60.31	60.31
SAGE2contig_4566	62.22	62.22	-62.22	-8.55	-1.32e-05	-8.94	-7.22	5.35e-13	1.75e-12		70.46	390	29	53	70.46	70.46	8.24	390	3	3	8.24	8.24
SAGE2contig_457	1135.92	1135.92	1135.92	2.18	0.00022	2.09	19.3	0	0		960.87	184	252	341	960.87	960.87	2096.79	184	251	360	2096.79	2096.79
SAGE2contig_4572	30.88	30.88	-30.88	-2.42	-6.72e-06	-2.53	-3.78	0.000159	0.000298		52.64	197	18	20	52.64	52.64	21.76	197	4	4	21.76	21.76
SAGE2contig_4573	1458.1	1458.1	-1458.1	-3.03	-0.000314	-3.17	-28.34	0	0		2175.75	112	29	470	2175.75	2175.75	717.65	112	1	75	717.65	717.65
SAGE2contig_4574	313.47	313.47	-313.47	-4.01	-6.71e-05	-4.19	-14.24	0	0		417.66	72	58	58	417.66	417.66	104.19	72	7	7	104.19	104.19
SAGE2contig_4577	1109.83	1109.83	-1109.83	-4.26	-0.000237	-4.46	-27.19	0	0		1450.54	173	388	484	1450.54	1450.54	340.71	173	25	55	340.71	340.71
SAGE2contig_4579	70.25	70.25	-70.25	-2.61	-1.52e-05	-2.73	-5.89	3.96e-09	1.05e-08	0009056 // catabolic process (GO_REF:nd [ND]) /// 0006629 // lipid metabolic process (GO_REF:nd [ND]) /// 0005975 // carbohydrate metabolic process (GO_REF:nd [ND]) /// 0019748 // secondary metabolic process (GO_REF:nd [ND]) /// 0009058 // biosynthetic process (GO_REF:nd [ND]) /// 0006139 // nucleobase-containing compound metabolic process (GO_REF:nd [ND]) /// 0008152 // metabolic process (GO_REF…	113.81	492	98	108	113.81	113.81	43.56	492	19	20	43.56	43.56
SAGE2contig_4582	36.64	36.64	-36.64	-8.39	-7.78e-06	-8.78	-5.53	3.27e-08	8.16e-08	0009056 // catabolic process (GO_REF:nd [ND]) /// 0050789 // regulation of biological process (GO_REF:nd [ND]) /// 0019748 // secondary metabolic process (GO_REF:nd [ND]) /// 0006996 // organelle organization (GO_REF:nd [ND]) /// 0006950 // response to stress (GO_REF:nd [ND]) /// 0008219 // cell death (GO_REF:nd [ND]) /// 0008150 // biological_process (GO_REF:nd [ND]) /// 0015031 // protein trans…	41.61	648	35	52	41.61	41.61	4.96	648	3	3	4.96	4.96
SAGE2contig_4583	170.8	170.8	-170.8	-2.13	-3.74e-05	-2.23	-8.36	1.11e-16	4.21e-16		321.37	121	74	75	321.37	321.37	150.57	121	17	17	150.57	150.57
SAGE2contig_4584	227.81	227.81	-227.81	-4.74	-4.86e-05	-4.96	-12.61	0	0		288.7	88	46	49	288.7	288.7	60.89	88	4	5	60.89	60.89
SAGE2contig_4585	131.14	131.14	131.14	3.45	2.59e-05	3.29	8.15	4.44e-16	1.65e-15		53.64	232	24	24	53.64	53.64	184.77	232	40	40	184.77	184.77
SAGE2contig_4586	20.28	20.28	-20.28	#NAME?	-4.28e-06	#NAME?	-4.61	4.1e-06	8.84e-06		20.28	179	4	7	20.28	20.28	0	179	0	0	0	0
SAGE2contig_4594	100.21	100.21	-100.21	-4.72	-2.14e-05	-4.94	-8.36	1.11e-16	4.21e-16		127.17	159	11	39	127.17	127.17	26.96	159	0	4	26.96	26.96
SAGE2contig_4596	143.52	143.52	-143.52	-3.44	-3.08e-05	-3.6	-9.25	0	0		202.33	164	62	64	202.33	202.33	58.81	164	9	9	58.81	58.81
SAGE2contig_4599	88.73	88.73	-88.73	-2.85	-1.92e-05	-2.98	-6.84	7.99e-12	2.46e-11		136.71	201	50	53	136.71	136.71	47.99	201	7	9	47.99	47.99
SAGE2contig_460	157.69	157.69	-157.69	-3.11	-3.4e-05	-3.25	-9.39	0	0		232.55	272	53	122	232.55	232.55	74.86	272	8	19	74.86	74.86
SAGE2contig_4601	200.54	200.54	-200.54	#NAME?	-4.23e-05	#NAME?	-14.49	0	0		200.54	106	41	41	200.54	200.54	0	106	0	0	0	0
SAGE2contig_4603	41.81	41.81	-41.81	#NAME?	-8.82e-06	#NAME?	-6.61	3.72e-11	1.1e-10		41.81	62	5	5	41.81	41.81	0	62	0	0	0	0
SAGE2contig_4608	207.17	207.17	-207.17	-3.22	-4.46e-05	-3.37	-10.89	0	0		300.5	333	152	193	300.5	300.5	93.33	333	20	29	93.33	93.33
SAGE2contig_461	150.42	150.42	150.42	4.2	2.99e-05	4.01	9.27	0	0	0009056 // catabolic process (GO_REF:nd [ND]) /// 0006629 // lipid metabolic process (GO_REF:nd [ND])	47	684	62	62	47	47	197.42	684	126	126	197.42	197.42
SAGE2contig_4612	57.65	57.65	-57.65	-5.32	-1.23e-05	-5.57	-6.49	8.69e-11	2.52e-10		70.99	241	32	33	70.99	70.99	13.34	241	3	3	13.34	13.34
SAGE2contig_4613	118.61	118.61	118.61	2.2	2.3e-05	2.1	6.27	3.63e-10	1.02e-09	0009628 // response to abiotic stimulus (GO_REF:nd [ND]) /// 0007049 // cell cycle (GO_REF:nd [ND]) /// 0006996 // organelle organization (GO_REF:nd [ND]) /// 0006950 // response to stress (GO_REF:nd [ND]) /// 0006259 // DNA metabolic process (GO_REF:nd [ND])	98.76	567	106	108	98.76	98.76	217.36	567	115	115	217.36	217.36
SAGE2contig_4616	41.92	41.92	-41.92	-4.68	-8.95e-06	-4.89	-5.39	6.87e-08	1.68e-07		53.32	282	14	29	53.32	53.32	11.4	282	1	3	11.4	11.4
SAGE2contig_4619	72.48	72.48	-72.48	#NAME?	-1.53e-05	#NAME?	-8.71	0	0		72.48	93	12	13	72.48	72.48	0	93	0	0	0	0
SAGE2contig_4620	104.7	104.7	-104.7	-2.66	-2.27e-05	-2.78	-7.24	4.53e-13	1.49e-12		167.74	68	19	22	167.74	167.74	63.04	68	4	4	63.04	63.04
SAGE2contig_4623	154.7	154.7	-154.7	-2.9	-3.34e-05	-3.04	-9.09	0	0		236	145	65	66	236	236	81.3	145	11	11	81.3	81.3
SAGE2contig_4625	96.82	96.82	-96.82	-2.27	-2.11e-05	-2.38	-6.5	8.17e-11	2.38e-10		172.83	141	22	47	172.83	172.83	76.01	141	5	10	76.01	76.01
SAGE2contig_4629	328.8	328.8	328.8	2.78	6.46e-05	2.65	11.84	0	0		185.17	98	35	35	185.17	185.17	513.98	98	47	47	513.98	513.98
SAGE2contig_463	22.25	22.25	-22.25	#NAME?	-4.69e-06	#NAME?	-4.83	1.4e-06	3.13e-06		22.25	233	6	10	22.25	22.25	0	233	0	0	0	0
SAGE2contig_4631	982.57	982.57	-982.57	-21.56	-0.000208	-22.56	-30.68	0	0		1030.35	157	312	312	1030.35	1030.35	47.78	157	7	7	47.78	47.78
SAGE2contig_4632	71.34	71.34	-71.34	-2.3	-1.56e-05	-2.4	-5.61	2.07e-08	5.25e-08		126.3	78	19	19	126.3	126.3	54.96	78	4	4	54.96	54.96
SAGE2contig_4636	126.56	126.56	-126.56	#NAME?	-2.67e-05	#NAME?	-11.51	0	0		126.56	127	31	31	126.56	126.56	0	127	0	0	0	0
SAGE2contig_4638	494.2	494.2	494.2	4.69	9.84e-05	4.48	17.28	0	0		133.91	302	78	78	133.91	133.91	628.11	302	177	177	628.11	628.11
SAGE2contig_464	2784.5	2784.5	-2784.5	-15.72	-0.000589	-16.45	-50.81	0	0		2973.62	272	538	1560	2973.62	2973.62	189.12	272	7	48	189.12	189.12
SAGE2contig_4640	72.23	72.23	-72.23	-3.63	-1.55e-05	-3.8	-6.66	2.7e-11	8.07e-11		99.71	78	15	15	99.71	99.71	27.48	78	2	2	27.48	27.48
SAGE2contig_4642	82.44	82.44	-82.44	-4.35	-1.76e-05	-4.56	-7.45	9.41e-14	3.19e-13	0006464 // cellular protein modification process (GO_REF:nd [ND])	107.03	218	42	45	107.03	107.03	24.58	218	5	5	24.58	24.58
SAGE2contig_4647	88.83	88.83	-88.83	-2.77	-1.92e-05	-2.9	-6.77	1.26e-11	3.84e-11		139	235	37	63	139	139	50.16	235	7	11	50.16	50.16
SAGE2contig_465	1628.81	1628.81	1628.81	3.57	0.000322	3.41	29.05	0	0		634.77	107	85	131	634.77	634.77	2263.58	107	125	226	2263.58	2263.58
SAGE2contig_4650	289.7	289.7	-289.7	-2.21	-6.34e-05	-2.32	-11.09	0	0		528.23	319	322	325	528.23	528.23	238.53	319	71	71	238.53	238.53
SAGE2contig_4653	32.4	32.4	-32.4	#NAME?	-6.84e-06	#NAME?	-5.82	5.77e-09	1.51e-08		32.4	64	4	4	32.4	32.4	0	64	0	0	0	0
SAGE2contig_4655	42.07	42.07	42.07	3.78	8.34e-06	3.61	4.75	1.99e-06	4.4e-06		15.13	1199	34	35	15.13	15.13	57.2	1199	59	64	57.2	57.2
SAGE2contig_4661	127.84	127.84	-127.84	-2.28	-2.79e-05	-2.39	-7.48	7.36e-14	2.51e-13		227.44	269	115	118	227.44	227.44	99.6	269	24	25	99.6	99.6
SAGE2contig_4665	72.62	72.62	-72.62	-16.45	-1.54e-05	-17.21	-8.23	2.22e-16	8.34e-16		77.32	228	33	34	77.32	77.32	4.7	228	1	1	4.7	4.7
SAGE2contig_4667	20.57	20.57	-20.57	-14.03	-4.35e-06	-14.68	-4.33	1.46e-05	3.01e-05		22.14	679	8	29	22.14	22.14	1.58	679	0	1	1.58	1.58
SAGE2contig_467	2113.52	2113.52	2113.52	3.71	0.000419	3.55	33.51	0	0		779.65	536	168	806	779.65	779.65	2893.17	536	381	1447	2893.17	2893.17
SAGE2contig_4673	79.93	79.93	-79.93	-3.39	-1.72e-05	-3.54	-6.87	6.37e-12	1.97e-11		113.42	128	28	28	113.42	113.42	33.49	128	4	4	33.49	33.49
SAGE2contig_4675	155.03	155.03	155.03	3.69	3.07e-05	3.53	9.06	0	0		57.61	126	14	14	57.61	57.61	212.64	126	25	25	212.64	212.64
SAGE2contig_4676	135.23	135.23	-135.23	-6.05	-2.88e-05	-6.33	-10.16	0	0		162.02	80	25	25	162.02	162.02	26.79	80	2	2	26.79	26.79
SAGE2contig_468	844.73	844.73	-844.73	-8.43	-0.000179	-8.82	-26.55	0	0		958.4	132	244	244	958.4	958.4	113.66	132	14	14	113.66	113.66
SAGE2contig_4681	78.89	78.89	-78.89	-7.26	-1.68e-05	-7.59	-7.97	1.67e-15	6.06e-15		91.5	85	15	15	91.5	91.5	12.61	85	1	1	12.61	12.61
SAGE2contig_4683	395.29	395.29	-395.29	-2.31	-8.62e-05	-2.42	-13.23	0	0		696.7	64	82	86	696.7	696.7	301.41	64	18	18	301.41	301.41
SAGE2contig_4684	556.26	556.26	556.26	5.29	0.000111	5.06	18.84	0	0		129.62	100	25	25	129.62	129.62	685.88	100	64	64	685.88	685.88
SAGE2contig_4688	74.2	74.2	-74.2	-2.18	-1.62e-05	-2.28	-5.57	2.61e-08	6.56e-08		137.24	68	18	18	137.24	137.24	63.04	68	4	4	63.04	63.04
SAGE2contig_469	13425.9	13425.9	-13425.9	-3.31	-0.00289	-3.47	-88.57	0	0		19233.8	62	1969	2300	19233.8	19233.8	5807.88	62	295	336	5807.88	5807.88
SAGE2contig_4692	89.57	89.57	-89.57	-5.81	-1.91e-05	-6.08	-8.21	2.22e-16	8.34e-16		108.2	115	24	24	108.2	108.2	18.64	115	2	2	18.64	18.64
SAGE2contig_4693	20.33	20.33	-20.33	#NAME?	-4.29e-06	#NAME?	-4.61	3.98e-06	8.58e-06		20.33	408	16	16	20.33	20.33	0	408	0	0	0	0
SAGE2contig_4697	75.91	75.91	-75.91	-7.26	-1.61e-05	-7.59	-7.81	5.55e-15	1.98e-14	0006412 // translation (GO_REF:nd [ND]) /// 0009628 // response to abiotic stimulus (GO_REF:nd [ND]) /// 0006950 // response to stress (GO_REF:nd [ND]) /// 0008150 // biological_process (GO_REF:nd [ND]) /// 0006139 // nucleobase-containing compound metabolic process (GO_REF:nd [ND]) /// 0006811 // ion transport (GO_REF:nd [ND]) /// 0006810 // transport (GO_REF:nd [ND])	88.04	265	45	45	88.04	88.04	12.13	265	3	3	12.13	12.13
SAGE2contig_4698	92.71	92.71	-92.71	-3.49	-1.99e-05	-3.65	-7.47	8.28e-14	2.81e-13		129.94	403	12	101	129.94	129.94	37.23	403	0	14	37.23	37.23
SAGE2contig_470	12687.6	12687.6	12687.6	4.41	0.00252	4.22	86.33	0	0		3718.12	146	845	1047	3718.12	3718.12	16405.7	146	2099	2235	16405.7	16405.7
SAGE2contig_4701	26.64	26.64	26.64	4.13	5.29e-06	3.95	3.88	0.000103	0.000196		8.5	61	1	1	8.5	8.5	35.14	61	2	2	35.14	35.14
SAGE2contig_4706	44.71	44.71	-44.71	-4.84	-9.54e-06	-5.06	-5.61	2.02e-08	5.12e-08		56.36	92	10	10	56.36	56.36	11.65	92	1	1	11.65	11.65
SAGE2contig_471	216.71	216.71	-216.71	-81.28	-4.57e-05	-85.05	-14.88	0	0		219.41	397	168	168	219.41	219.41	2.7	397	1	1	2.7	2.7
SAGE2contig_4711	43.69	43.69	-43.69	#NAME?	-9.22e-06	#NAME?	-6.76	1.36e-11	4.13e-11		43.69	178	15	15	43.69	43.69	0	178	0	0	0	0
SAGE2contig_4714	238.76	238.76	238.76	2.28	4.64e-05	2.18	9.11	0	0		185.87	106	31	38	185.87	185.87	424.63	106	34	42	424.63	424.63
SAGE2contig_4717	40.06	40.06	-40.06	-2.1	-8.79e-06	-2.19	-4.01	6.11e-05	0.000119		76.59	264	39	39	76.59	76.59	36.53	264	9	9	36.53	36.53
SAGE2contig_472	96.71	96.71	-96.71	-8.14	-2.05e-05	-8.52	-8.95	0	0	0006950 // response to stress (GO_REF:nd [ND]) /// 0008150 // biological_process (GO_REF:nd [ND]) /// 0008152 // metabolic process (GO_REF:nd [ND]) /// 0009605 // response to external stimulus (GO_REF:nd [ND]) /// 0007154 // cell communication (GO_REF:nd [ND]) /// 0009607 // response to biotic stimulus (GO_REF:nd [ND])	110.24	475	79	101	110.24	110.24	13.54	475	6	6	13.54	13.54
SAGE2contig_4720	41.52	41.52	-41.52	-7.74	-8.82e-06	-8.1	-5.83	5.67e-09	1.49e-08		47.68	174	16	16	47.68	47.68	6.16	174	1	1	6.16	6.16
SAGE2contig_4722	43.88	43.88	-43.88	-2.18	-9.61e-06	-2.28	-4.28	1.87e-05	3.81e-05		81.15	115	18	18	81.15	81.15	37.28	115	4	4	37.28	37.28
SAGE2contig_4723	111.72	111.72	111.72	2.86	2.2e-05	2.74	7	2.64e-12	8.33e-12		60	337	10	39	60	60	171.73	337	19	54	171.73	171.73
SAGE2contig_4725	101.56	101.56	-101.56	-2.54	-2.2e-05	-2.66	-7	2.65e-12	8.36e-12		167.51	65	21	21	167.51	167.51	65.95	65	2	4	65.95	65.95
SAGE2contig_4728	198.64	198.64	-198.64	-6.13	-4.23e-05	-6.41	-12.33	0	0		237.37	83	33	38	237.37	237.37	38.74	83	3	3	38.74	38.74
SAGE2contig_4733	74.14	74.14	-74.14	-3.14	-1.6e-05	-3.29	-6.47	9.98e-11	2.88e-10		108.71	62	12	13	108.71	108.71	34.57	62	2	2	34.57	34.57
SAGE2contig_4736	421.42	421.42	421.42	4.51	8.38e-05	4.31	15.81	0	0		120.07	95	22	22	120.07	120.07	541.49	95	48	48	541.49	541.49
SAGE2contig_4743	943.85	943.85	943.85	4.54	0.000188	4.34	23.7	0	0		266.49	286	1	147	266.49	266.49	1210.34	286	0	323	1210.34	1210.34
SAGE2contig_4744	1833.68	1833.68	1833.68	29.76	0.000369	28.44	40.42	0	0		63.75	122	7	15	63.75	63.75	1897.42	122	24	216	1897.42	1897.42
SAGE2contig_4747	97.51	97.51	-97.51	-5.32	-2.08e-05	-5.57	-8.44	0	0		120.07	95	18	22	120.07	120.07	22.56	95	2	2	22.56	22.56
SAGE2contig_475	769.74	769.74	769.74	13.42	0.000155	12.82	25.08	0	0	0006810 // transport (GO_REF:nd [ND])	61.99	1447	173	173	61.99	61.99	831.73	1447	1122	1123	831.73	831.73
SAGE2contig_4751	88.34	88.34	-88.34	-2.97	-1.91e-05	-3.11	-6.92	4.42e-12	1.38e-11		133.24	358	60	92	133.24	133.24	44.9	358	10	15	44.9	44.9
SAGE2contig_4754	59.59	59.59	-59.59	-2.61	-1.29e-05	-2.73	-5.42	5.93e-08	1.46e-07		96.54	145	23	27	96.54	96.54	36.95	145	4	5	36.95	36.95
SAGE2contig_4755	266.07	266.07	-266.07	-2.56	-5.77e-05	-2.68	-11.37	0	0		436.18	63	51	53	436.18	436.18	170.11	63	10	10	170.11	170.11
SAGE2contig_4759	125.67	125.67	-125.67	-2.03	-2.77e-05	-2.13	-6.98	2.99e-12	9.43e-12		247.45	132	62	63	247.45	247.45	121.78	132	15	15	121.78	121.78
SAGE2contig_4763	83.1	83.1	-83.1	-4.52	-1.78e-05	-4.73	-7.54	4.73e-14	1.63e-13		106.75	272	31	56	106.75	106.75	23.64	272	5	6	23.64	23.64
SAGE2contig_4772	51.96	51.96	-51.96	-8.47	-1.1e-05	-8.86	-6.59	4.47e-11	1.32e-10		58.92	308	33	35	58.92	58.92	6.96	308	2	2	6.96	6.96
SAGE2contig_4780	40.32	40.32	-40.32	-3.14	-8.68e-06	-3.29	-4.77	1.85e-06	4.1e-06		59.12	114	5	13	59.12	59.12	18.8	114	2	2	18.8	18.8
SAGE2contig_4785	52.99	52.99	52.99	2.14	1.02e-05	2.04	4.11	3.94e-05	7.81e-05	0015031 // protein transport (GO_REF:nd [ND]) /// 0006810 // transport (GO_REF:nd [ND])	46.55	323	23	29	46.55	46.55	99.54	323	24	30	99.54	99.54
SAGE2contig_4787	260.1	260.1	-260.1	-5.81	-5.54e-05	-6.08	-13.99	0	0		314.23	99	60	60	314.23	314.23	54.13	99	5	5	54.13	54.13
SAGE2contig_4788	33.73	33.73	-33.73	-3.1	-7.27e-06	-3.24	-4.34	1.42e-05	2.94e-05	0009058 // biosynthetic process (GO_REF:nd [ND]) /// 0008152 // metabolic process (GO_REF:nd [ND])	49.82	333	32	32	49.82	49.82	16.09	333	5	5	16.09	16.09
SAGE2contig_4790	29.12	29.12	29.12	2.07	5.61e-06	1.98	2.98	0.00292	0.00477		27.29	190	9	10	27.29	27.29	56.4	190	9	10	56.4	56.4
SAGE2contig_4795	64.46	64.46	-64.46	-3.28	-1.39e-05	-3.43	-6.11	9.92e-10	2.71e-09		92.75	341	60	61	92.75	92.75	28.29	341	8	9	28.29	28.29
SAGE2contig_4798	29.43	29.43	29.43	2.07	5.67e-06	1.98	2.99	0.00277	0.00454		27.58	94	0	5	27.58	27.58	57	94	0	5	57	57
SAGE2contig_4803	601.43	601.43	601.43	11.03	0.000121	10.54	21.79	0	0	0009628 // response to abiotic stimulus (GO_REF:nd [ND]) /// 0019725 // cellular homeostasis (GO_REF:nd [ND]) /// 0006950 // response to stress (GO_REF:nd [ND]) /// 0008150 // biological_process (GO_REF:nd [ND]) /// 0006091 // generation of precursor metabolites and energy (GO_REF:nd [ND]) /// 0006811 // ion transport (GO_REF:nd [ND]) /// 0006810 // transport (GO_REF:nd [ND]) /// 0009607 // respo…	59.96	1003	29	116	59.96	59.96	661.39	1003	57	619	661.39	661.39
SAGE2contig_4804	590.78	590.78	590.78	10.25	0.000119	9.8	21.44	0	0		63.85	203	25	25	63.85	63.85	654.63	203	124	124	654.63	654.63
SAGE2contig_4805	64.6	64.6	64.6	2.89	1.27e-05	2.77	5.35	9.03e-08	2.19e-07		34.11	76	5	5	34.11	34.11	98.71	76	7	7	98.71	98.71
SAGE2contig_4806	36.64	36.64	36.64	2.07	7.06e-06	1.98	3.34	0.000843	0.00146		34.34	151	0	10	34.34	34.34	70.97	151	0	10	70.97	70.97
SAGE2contig_4809	44.84	44.84	-44.84	-3.06	-9.66e-06	-3.21	-4.99	6.15e-07	1.41e-06		66.56	444	42	57	66.56	66.56	21.72	444	6	9	21.72	21.72
SAGE2contig_481	13201.1	13201.1	-13201.1	-4.96	-0.00282	-5.19	-96.96	0	0		16537.5	106	162	3381	16537.5	16537.5	3336.4	106	8	330	3336.4	3336.4
SAGE2contig_4812	42.98	42.98	-42.98	#NAME?	-9.07e-06	#NAME?	-6.71	1.99e-11	5.98e-11		42.98	193	16	16	42.98	42.98	0	193	0	0	0	0
SAGE2contig_4815	322.69	322.69	322.69	2.87	6.34e-05	2.74	11.9	0	0		172.83	93	31	31	172.83	172.83	495.51	93	42	43	495.51	495.51
SAGE2contig_4817	56.74	56.74	-56.74	-2.82	-1.23e-05	-2.95	-5.45	5.04e-08	1.24e-07		87.88	413	70	70	87.88	87.88	31.14	413	12	12	31.14	31.14
SAGE2contig_482	37.66	37.66	-37.66	-6.29	-8.01e-06	-6.58	-5.39	6.94e-08	1.7e-07	0006629 // lipid metabolic process (GO_REF:nd [ND])	44.79	301	22	26	44.79	44.79	7.12	301	2	2	7.12	7.12
SAGE2contig_4830	60.76	60.76	-60.76	-2.45	-1.32e-05	-2.56	-5.33	1.01e-07	2.43e-07	0006464 // cellular protein modification process (GO_REF:nd [ND])	102.74	434	78	86	102.74	102.74	41.98	434	17	17	41.98	41.98
SAGE2contig_4832	131.44	131.44	-131.44	#NAME?	-2.77e-05	#NAME?	-11.73	0	0		131.44	71	18	18	131.44	131.44	0	71	0	0	0	0
SAGE2contig_4837	50.27	50.27	-50.27	-4.46	-1.07e-05	-4.66	-5.85	5e-09	1.31e-08		64.81	1032	115	129	64.81	64.81	14.54	1032	11	14	14.54	14.54
SAGE2contig_4838	66.04	66.04	-66.04	-3.48	-1.42e-05	-3.65	-6.3	3.03e-10	8.53e-10		92.63	403	59	72	92.63	92.63	26.59	403	9	10	26.59	26.59
SAGE2contig_4839	125.1	125.1	-125.1	-5.42	-2.67e-05	-5.68	-9.59	0	0	0006464 // cellular protein modification process (GO_REF:nd [ND]) /// 0009628 // response to abiotic stimulus (GO_REF:nd [ND]) /// 0050789 // regulation of biological process (GO_REF:nd [ND]) /// 0006996 // organelle organization (GO_REF:nd [ND]) /// 0008150 // biological_process (GO_REF:nd [ND]) /// 0006091 // generation of precursor metabolites and energy (GO_REF:nd [ND]) /// 0006139 // nucleob…	153.38	720	77	213	153.38	153.38	28.28	720	6	19	28.28	28.28
SAGE2contig_484	45.07	45.07	-45.07	-3.14	-9.7e-06	-3.29	-5.04	4.6e-07	1.06e-06		66.08	102	13	13	66.08	66.08	21.01	102	2	2	21.01	21.01
SAGE2contig_4841	26.62	26.62	-26.62	-3.14	-5.73e-06	-3.29	-3.88	0.000106	0.000203		39.04	518	38	39	39.04	39.04	12.41	518	6	6	12.41	12.41
SAGE2contig_4844	360.82	360.82	360.82	14.06	7.25e-05	13.43	17.23	0	0	0006629 // lipid metabolic process (GO_REF:nd [ND]) /// 0000003 // reproduction (GO_REF:nd [ND]) /// 0009058 // biosynthetic process (GO_REF:nd [ND]) /// 0007275 // multicellular organismal development (GO_REF:nd [ND])	27.64	469	23	25	27.64	27.64	388.46	469	122	170	388.46	388.46
SAGE2contig_4845	72.93	72.93	-72.93	-3.97	-1.56e-05	-4.15	-6.85	7.24e-12	2.23e-11		97.51	218	34	41	97.51	97.51	24.58	218	4	5	24.58	24.58
SAGE2contig_4849	177.11	177.11	-177.11	-8.55	-3.76e-05	-8.94	-12.18	0	0		200.58	137	28	53	200.58	200.58	23.47	137	1	3	23.47	23.47
SAGE2contig_485	82.16	82.16	-82.16	-3.62	-1.76e-05	-3.79	-7.1	1.24e-12	3.99e-12	0006464 // cellular protein modification process (GO_REF:nd [ND]) /// 0000003 // reproduction (GO_REF:nd [ND]) /// 0009058 // biosynthetic process (GO_REF:nd [ND]) /// 0007275 // multicellular organismal development (GO_REF:nd [ND]) /// 0006810 // transport (GO_REF:nd [ND])	113.53	1845	296	404	113.53	113.53	31.37	1845	35	54	31.37	31.37
SAGE2contig_4850	663.56	663.56	-663.56	-98.21	-0.00014	-102.77	-26.1	0	0		670.39	157	203	203	670.39	670.39	6.83	157	1	1	6.83	6.83
SAGE2contig_4851	37.48	37.48	-37.48	-5.56	-7.98e-06	-5.82	-5.27	1.35e-07	3.22e-07		45.69	261	23	23	45.69	45.69	8.21	261	2	2	8.21	8.21
SAGE2contig_4855	42.04	42.04	-42.04	#NAME?	-8.87e-06	#NAME?	-6.63	3.3e-11	9.81e-11		42.04	74	5	6	42.04	42.04	0	74	0	0	0	0
SAGE2contig_4858	124.35	124.35	124.35	2.5	2.43e-05	2.39	6.92	4.55e-12	1.42e-11		82.78	119	18	19	82.78	82.78	207.13	119	23	23	207.13	207.13
SAGE2contig_4859	44.11	44.11	-44.11	-5.32	-9.4e-06	-5.57	-5.68	1.39e-08	3.54e-08		54.32	105	9	11	54.32	54.32	10.21	105	0	1	10.21	10.21
SAGE2contig_486	3240.35	3240.35	-3240.35	-15.48	-0.000686	-16.2	-54.76	0	0		3464.11	91	608	608	3464.11	3464.11	223.76	91	19	19	223.76	223.76
SAGE2contig_4860	169.06	169.06	169.06	2.25	3.28e-05	2.15	7.6	2.95e-14	1.03e-13		134.72	127	33	33	134.72	134.72	303.79	127	35	36	303.79	303.79
SAGE2contig_4865	50.34	50.34	-50.34	-2.26	-1.1e-05	-2.36	-4.67	3.03e-06	6.61e-06		90.36	241	41	42	90.36	90.36	40.02	241	9	9	40.02	40.02
SAGE2contig_4874	57.85	57.85	57.85	2.66	1.13e-05	2.54	4.87	1.14e-06	2.58e-06		34.9	104	6	7	34.9	34.9	92.74	104	9	9	92.74	92.74
SAGE2contig_4877	39.42	39.42	-39.42	-5.32	-8.4e-06	-5.57	-5.36	8.11e-08	1.97e-07		48.54	235	22	22	48.54	48.54	9.12	235	2	2	9.12	9.12
SAGE2contig_4879	128.02	128.02	-128.02	-2.39	-2.79e-05	-2.5	-7.65	2.07e-14	7.22e-14		220.21	186	79	79	220.21	220.21	92.19	186	16	16	92.19	92.19
SAGE2contig_488	267.84	267.84	-267.84	-2.14	-5.87e-05	-2.24	-10.49	0	0		502.27	64	8	62	502.27	502.27	234.43	64	0	14	234.43	234.43
SAGE2contig_4880	24.69	24.69	-24.69	-2.58	-5.36e-06	-2.7	-3.47	0.000517	0.000916	0006810 // transport (GO_REF:nd [ND])	40.32	823	61	64	40.32	40.32	15.63	823	12	12	15.63	15.63
SAGE2contig_4881	180.98	180.98	-180.98	#NAME?	-3.82e-05	#NAME?	-13.76	0	0		180.98	106	37	37	180.98	180.98	0	106	0	0	0	0
SAGE2contig_4884	70.08	70.08	-70.08	-2.18	-1.53e-05	-2.28	-5.41	6.34e-08	1.56e-07		129.62	72	16	18	129.62	129.62	59.54	72	3	4	59.54	59.54
SAGE2contig_4885	239.95	239.95	-239.95	-2.77	-5.19e-05	-2.9	-11.13	0	0		375.45	87	43	63	375.45	375.45	135.5	87	9	11	135.5	135.5
SAGE2contig_489	1390.92	1390.92	1390.92	3.08	0.000274	2.94	25.44	0	0		670.03	65	81	84	670.03	670.03	2060.95	65	124	125	2060.95	2060.95
SAGE2contig_4891	33.44	33.44	-33.44	-4.6	-7.14e-06	-4.81	-4.8	1.58e-06	3.53e-06	0006464 // cellular protein modification process (GO_REF:nd [ND])	42.74	461	26	38	42.74	42.74	9.3	461	3	4	9.3	9.3
SAGE2contig_4893	422.7	422.7	-422.7	-3.14	-9.1e-05	-3.29	-15.44	0	0		619.79	87	100	104	619.79	619.79	197.09	87	12	16	197.09	197.09
SAGE2contig_4896	1091.02	1091.02	1091.02	6.32	0.000218	6.04	27.29	0	0		204.98	172	67	68	204.98	204.98	1296	172	207	208	1296	1296
SAGE2contig_4898	97.31	97.31	-97.31	-2.6	-2.11e-05	-2.72	-6.91	4.7e-12	1.46e-11		158.12	141	39	43	158.12	158.12	60.81	141	8	8	60.81	60.81
SAGE2contig_4899	120.11	120.11	-120.11	-5.48	-2.56e-05	-5.74	-9.42	0	0		146.9	120	34	34	146.9	146.9	26.79	120	3	3	26.79	26.79
SAGE2contig_4902	316.61	316.61	-316.61	-8.39	-6.72e-05	-8.78	-16.24	0	0		359.48	150	101	104	359.48	359.48	42.87	150	6	6	42.87	42.87
SAGE2contig_4903	1011.73	1011.73	-1011.73	-13.56	-0.000214	-14.19	-30.33	0	0	0009056 // catabolic process (GO_REF:nd [ND]) /// 0050789 // regulation of biological process (GO_REF:nd [ND]) /// 0019748 // secondary metabolic process (GO_REF:nd [ND]) /// 0006996 // organelle organization (GO_REF:nd [ND]) /// 0006950 // response to stress (GO_REF:nd [ND]) /// 0008219 // cell death (GO_REF:nd [ND]) /// 0008150 // biological_process (GO_REF:nd [ND]) /// 0015031 // protein trans…	1092.31	665	1340	1401	1092.31	1092.31	80.58	665	47	50	80.58	80.58
SAGE2contig_4907	260.39	260.39	260.39	4.31	5.18e-05	4.12	12.28	0	0		78.76	79	12	12	78.76	78.76	339.14	79	25	25	339.14	339.14
SAGE2contig_4908	126.73	126.73	126.73	2.11	2.45e-05	2.02	6.3	2.98e-10	8.42e-10		114.16	218	46	48	114.16	114.16	240.89	218	45	49	240.89	240.89
SAGE2contig_491	60.81	60.81	-60.81	-2.27	-1.33e-05	-2.38	-5.15	2.62e-07	6.15e-07	0006464 // cellular protein modification process (GO_REF:nd [ND])	108.55	449	94	94	108.55	108.55	47.74	449	20	20	47.74	47.74
SAGE2contig_4910	194.67	194.67	-194.67	-7.42	-4.14e-05	-7.76	-12.55	0	0		225	106	46	46	225	225	30.33	106	3	3	30.33	30.33
SAGE2contig_4912	77.23	77.23	-77.23	-2.18	-1.69e-05	-2.28	-5.68	1.36e-08	3.48e-08	0009056 // catabolic process (GO_REF:nd [ND]) /// 0019538 // protein metabolic process (GO_REF:nd [ND])	142.85	588	72	162	142.85	142.85	65.61	588	9	36	65.61	65.61
SAGE2contig_4913	122.99	122.99	-122.99	-12.82	-2.6e-05	-13.42	-10.53	0	0		133.39	206	53	53	133.39	133.39	10.4	206	2	2	10.4	10.4
SAGE2contig_4915	118.96	118.96	-118.96	-3.39	-2.56e-05	-3.54	-8.38	0	0		168.81	86	24	28	168.81	168.81	49.85	86	4	4	49.85	49.85
SAGE2contig_4916	349.63	349.63	-349.63	-2.66	-7.57e-05	-2.78	-13.23	0	0		560.14	112	121	121	560.14	560.14	210.51	112	22	22	210.51	210.51
SAGE2contig_4920	66.62	66.62	-66.62	-2.03	-1.47e-05	-2.13	-5.08	3.76e-07	8.76e-07		131.18	83	21	21	131.18	131.18	64.56	83	4	5	64.56	64.56
SAGE2contig_4921	40.8	40.8	-40.8	-12.82	-8.64e-06	-13.42	-6.07	1.32e-09	3.57e-09		44.25	621	52	53	44.25	44.25	3.45	621	2	2	3.45	3.45
SAGE2contig_4931	30.8	30.8	-30.8	-2.06	-6.77e-06	-2.15	-3.48	0.000506	0.000899		59.96	147	11	17	59.96	59.96	29.16	147	3	4	29.16	29.16
SAGE2contig_4938	119.56	119.56	-119.56	-2.07	-2.63e-05	-2.16	-6.87	6.49e-12	2.01e-11		231.8	888	397	397	231.8	231.8	112.24	888	93	93	112.24	112.24
SAGE2contig_4940	30.31	30.31	-30.31	-2.42	-6.6e-06	-2.53	-3.74	0.000183	0.00034	0009056 // catabolic process (GO_REF:nd [ND]) /// 0005975 // carbohydrate metabolic process (GO_REF:nd [ND]) /// 0008150 // biological_process (GO_REF:nd [ND]) /// 0006091 // generation of precursor metabolites and energy (GO_REF:nd [ND]) /// 0008152 // metabolic process (GO_REF:nd [ND])	51.68	301	26	30	51.68	51.68	21.36	301	5	6	21.36	21.36
SAGE2contig_4942	22.41	22.41	-22.41	-6.29	-4.77e-06	-6.58	-4.16	3.19e-05	6.37e-05	0009628 // response to abiotic stimulus (GO_REF:nd [ND]) /// 0006629 // lipid metabolic process (GO_REF:nd [ND]) /// 0030154 // cell differentiation (GO_REF:nd [ND]) /// 0050789 // regulation of biological process (GO_REF:nd [ND]) /// 0005975 // carbohydrate metabolic process (GO_REF:nd [ND]) /// 0019748 // secondary metabolic process (GO_REF:nd [ND]) /// 0006996 // organelle organization (GO_REF…	26.64	253	12	13	26.64	26.64	4.24	253	1	1	4.24	4.24
SAGE2contig_4948	27.52	27.52	-27.52	-2.61	-5.97e-06	-2.73	-3.68	0.00023	0.000423		44.58	314	24	27	44.58	44.58	17.07	314	4	5	17.07	17.07
SAGE2contig_4950	123.97	123.97	-123.97	-7.01	-2.63e-05	-7.34	-9.94	0	0		144.58	104	29	29	144.58	144.58	20.61	104	2	2	20.61	20.61
SAGE2contig_4955	51.19	51.19	-51.19	-7.26	-1.09e-05	-7.59	-6.42	1.4e-10	4.01e-10		59.37	393	43	45	59.37	59.37	8.18	393	3	3	8.18	8.18
SAGE2contig_4959	312.07	312.07	-312.07	-3.87	-6.69e-05	-4.05	-14.09	0	0		420.79	69	56	56	420.79	420.79	108.72	69	7	7	108.72	108.72
SAGE2contig_4962	35.94	35.94	-35.94	#NAME?	-7.58e-06	#NAME?	-6.13	8.64e-10	2.37e-09		35.94	678	47	47	35.94	35.94	0	678	0	0	0	0
SAGE2contig_4965	42.74	42.74	-42.74	-2.12	-9.37e-06	-2.21	-4.16	3.16e-05	6.3e-05		81.01	224	35	35	81.01	81.01	38.27	224	7	8	38.27	38.27
SAGE2contig_4968	258	258	-258	-2.71	-5.58e-05	-2.84	-11.44	0	0		408.94	71	54	56	408.94	408.94	150.94	71	10	10	150.94	150.94
SAGE2contig_497	299.99	299.99	-299.99	-98.69	-6.33e-05	-103.28	-17.55	0	0		303.06	349	204	204	303.06	303.06	3.07	349	1	1	3.07	3.07
SAGE2contig_4970	38.84	38.84	-38.84	-2.9	-8.39e-06	-3.04	-4.56	5.23e-06	1.12e-05		59.25	105	12	12	59.25	59.25	20.41	105	2	2	20.41	20.41
SAGE2contig_4972	84.32	84.32	-84.32	-3.39	-1.81e-05	-3.54	-7.06	1.7e-12	5.42e-12		119.65	91	21	21	119.65	119.65	35.33	91	2	3	35.33	35.33
SAGE2contig_4973	85.3	85.3	85.3	2.18	1.65e-05	2.09	5.29	1.23e-07	2.96e-07	0009056 // catabolic process (GO_REF:nd [ND]) /// 0005975 // carbohydrate metabolic process (GO_REF:nd [ND]) /// 0019748 // secondary metabolic process (GO_REF:nd [ND]) /// 0009058 // biosynthetic process (GO_REF:nd [ND]) /// 0006091 // generation of precursor metabolites and energy (GO_REF:nd [ND]) /// 0006139 // nucleobase-containing compound metabolic process (GO_REF:nd [ND])	72.1	640	84	89	72.1	72.1	157.4	640	73	94	157.4	157.4
SAGE2contig_4978	61.47	61.47	-61.47	-6.05	-1.31e-05	-6.33	-6.85	7.54e-12	2.32e-11		73.65	176	25	25	73.65	73.65	12.18	176	2	2	12.18	12.18
SAGE2contig_4985	55.81	55.81	-55.81	-2	-1.23e-05	-2.1	-4.61	3.96e-06	8.55e-06		111.38	135	29	29	111.38	111.38	55.57	135	7	7	55.57	55.57
SAGE2contig_4986	258.58	258.58	-258.58	-3.17	-5.57e-05	-3.32	-12.11	0	0		377.66	81	57	59	377.66	377.66	119.08	81	9	9	119.08	119.08
SAGE2contig_499	246.23	246.23	-246.23	-4.07	-5.27e-05	-4.26	-12.67	0	0		326.41	548	345	345	326.41	326.41	80.18	548	41	41	80.18	80.18
SAGE2contig_4993	73.81	73.81	-73.81	-3.71	-1.58e-05	-3.88	-6.78	1.24e-11	3.77e-11	0009056 // catabolic process (GO_REF:nd [ND]) /// 0009628 // response to abiotic stimulus (GO_REF:nd [ND]) /// 0019538 // protein metabolic process (GO_REF:nd [ND]) /// 0050789 // regulation of biological process (GO_REF:nd [ND]) /// 0005975 // carbohydrate metabolic process (GO_REF:nd [ND]) /// 0019748 // secondary metabolic process (GO_REF:nd [ND]) /// 0006950 // response to stress (GO_REF:nd […	101.06	2360	459	460	101.06	101.06	27.25	2360	58	60	27.25	27.25
SAGE2contig_4995	303.87	303.87	303.87	3.05	5.99e-05	2.92	11.85	0	0		148.01	1219	55	348	148.01	148.01	451.89	1219	162	514	451.89	451.89
SAGE2contig_4997	614.43	614.43	614.43	13.89	0.000123	13.27	22.46	0	0	0007049 // cell cycle (GO_REF:nd [ND]) /// 0005975 // carbohydrate metabolic process (GO_REF:nd [ND]) /// 0009058 // biosynthetic process (GO_REF:nd [ND]) /// 0007275 // multicellular organismal development (GO_REF:nd [ND]) /// 0006810 // transport (GO_REF:nd [ND]) /// 0016043 // cellular component organization (GO_REF:nd [ND])	47.68	348	25	32	47.68	47.68	662.11	348	193	215	662.11	662.11
SAGE2contig_4998	287.88	287.88	287.88	2.65	5.64e-05	2.53	10.84	0	0		174.64	95	31	32	174.64	174.64	462.52	95	41	41	462.52	462.52
SAGE2contig_50	368.68	368.68	-368.68	-6.5	-7.84e-05	-6.81	-16.96	0	0		435.66	144	113	121	435.66	435.66	66.98	144	8	9	66.98	66.98
SAGE2contig_5003	56.49	56.49	-56.49	-4.32	-1.21e-05	-4.52	-6.15	7.55e-10	2.08e-09		73.52	818	116	116	73.52	73.52	17.03	818	13	13	17.03	17.03
SAGE2contig_5004	41.25	41.25	-41.25	-6.77	-8.77e-06	-7.09	-5.71	1.16e-08	2.98e-08		48.39	150	14	14	48.39	48.39	7.14	150	1	1	7.14	7.14
SAGE2contig_5018	192.72	192.72	-192.72	-6.93	-4.1e-05	-7.26	-12.37	0	0		225.2	99	37	43	225.2	225.2	32.48	99	3	3	32.48	32.48
SAGE2contig_5022	47.97	47.97	-47.97	-3.11	-1.03e-05	-3.25	-5.18	2.18e-07	5.15e-07		70.7	330	45	45	70.7	70.7	22.73	330	7	7	22.73	22.73
SAGE2contig_5029	21.81	21.81	-21.81	-8.22	-4.63e-06	-8.61	-4.25	2.1e-05	4.27e-05		24.83	355	17	17	24.83	24.83	3.02	355	1	1	3.02	3.02
SAGE2contig_5032	42.94	42.94	42.94	2.27	8.34e-06	2.17	3.84	0.000121	0.000229		33.85	628	35	41	33.85	33.85	76.79	628	41	45	76.79	76.79
SAGE2contig_5034	140.41	140.41	-140.41	-3.1	-3.02e-05	-3.24	-8.85	0	0		207.39	80	32	32	207.39	207.39	66.98	80	5	5	66.98	66.98
SAGE2contig_5035	270.64	270.64	270.64	4.34	5.38e-05	4.15	12.54	0	0		81.01	64	0	10	81.01	81.01	351.65	64	0	21	351.65	351.65
SAGE2contig_5040	65.42	65.42	65.42	2.02	1.26e-05	1.93	4.39	1.11e-05	2.32e-05		63.83	398	48	49	63.83	63.83	129.25	398	48	48	129.25	129.25
SAGE2contig_5046	20.2	20.2	-20.2	#NAME?	-4.26e-06	#NAME?	-4.6	4.27e-06	9.2e-06		20.2	77	3	3	20.2	20.2	0	77	0	0	0	0
SAGE2contig_5050	518.93	518.93	518.93	3.58	0.000103	3.43	16.42	0	0		200.78	204	74	79	200.78	200.78	719.72	204	131	137	719.72	719.72
SAGE2contig_5052	366.59	366.59	366.59	2.06	7.07e-05	1.97	10.54	0	0		345.12	649	410	432	345.12	345.12	711.71	649	423	431	711.71	711.71
SAGE2contig_5054	28.36	28.36	-28.36	-8.22	-6.02e-06	-8.61	-4.85	1.23e-06	2.77e-06	0007165 // signal transduction (GO_REF:nd [ND]) /// 0015031 // protein transport (GO_REF:nd [ND]) /// 0006810 // transport (GO_REF:nd [ND])	32.29	819	51	51	32.29	32.29	3.93	819	3	3	3.93	3.93
SAGE2contig_5056	6956.37	6956.37	6956.37	7.36	0.00139	7.03	70.62	0	0		1094.56	162	270	342	1094.56	1094.56	8050.93	162	810	1217	8050.93	8050.93
SAGE2contig_5057	39.35	39.35	-39.35	-3.39	-8.46e-06	-3.54	-4.82	1.43e-06	3.2e-06		55.84	65	7	7	55.84	55.84	16.49	65	1	1	16.49	16.49
SAGE2contig_5059	175.33	175.33	175.33	2.52	3.43e-05	2.41	8.25	0	0		115.22	225	47	50	115.22	115.22	290.55	225	57	61	290.55	290.55
SAGE2contig_506	124.88	124.88	-124.88	-2.52	-2.71e-05	-2.64	-7.73	1.07e-14	3.77e-14		207.06	313	57	125	207.06	207.06	82.17	313	11	24	82.17	82.17
SAGE2contig_5060	63.18	63.18	-63.18	-2.26	-1.38e-05	-2.36	-5.23	1.69e-07	4.03e-07		113.42	64	14	14	113.42	113.42	50.24	64	3	3	50.24	50.24
SAGE2contig_5063	1859.98	1859.98	1859.98	4.16	0.000369	3.98	32.51	0	0		588.49	548	620	622	588.49	588.49	2448.47	548	1228	1252	2448.47	2448.47
SAGE2contig_5064	91.38	91.38	-91.38	-4.11	-1.96e-05	-4.3	-7.74	1.01e-14	3.57e-14	0009056 // catabolic process (GO_REF:nd [ND]) /// 0050789 // regulation of biological process (GO_REF:nd [ND]) /// 0006996 // organelle organization (GO_REF:nd [ND]) /// 0019725 // cellular homeostasis (GO_REF:nd [ND]) /// 0006950 // response to stress (GO_REF:nd [ND]) /// 0006091 // generation of precursor metabolites and energy (GO_REF:nd [ND]) /// 0008152 // metabolic process (GO_REF:nd [ND])	120.74	438	100	102	120.74	120.74	29.36	438	12	12	29.36	29.36
SAGE2contig_5065	112.11	112.11	-112.11	-5.08	-2.39e-05	-5.32	-8.97	0	0		139.59	78	17	21	139.59	139.59	27.48	78	2	2	27.48	27.48
SAGE2contig_5067	190.63	190.63	-190.63	-2.63	-4.13e-05	-2.75	-9.72	0	0		307.85	64	25	38	307.85	307.85	117.22	64	3	7	117.22	117.22
SAGE2contig_5071	45.41	45.41	-45.41	#NAME?	-9.58e-06	#NAME?	-6.89	5.44e-12	1.69e-11		45.41	137	12	12	45.41	45.41	0	137	0	0	0	0
SAGE2contig_5074	168.95	168.95	168.95	2.76	3.32e-05	2.63	8.46	0	0		96.21	97	16	18	96.21	96.21	265.16	97	20	24	265.16	265.16
SAGE2contig_508	57841.2	57841.2	-57841.2	-14.22	-0.01	-14.88	-230.85	0	0		62217.2	108	8003	12960	62217.2	62217.2	4376.08	108	250	441	4376.08	4376.08
SAGE2contig_5081	73.18	73.18	73.18	2.41	1.43e-05	2.3	5.2	1.97e-07	4.67e-07		51.85	60	6	6	51.85	51.85	125.03	60	1	7	125.03	125.03
SAGE2contig_5082	95.67	95.67	-95.67	-2.54	-2.08e-05	-2.66	-6.79	1.13e-11	3.43e-11		157.8	207	62	63	157.8	157.8	62.13	207	12	12	62.13	62.13
SAGE2contig_5083	291.25	291.25	291.25	2.67	5.71e-05	2.55	10.94	0	0		174.7	92	31	31	174.7	174.7	465.95	92	40	40	465.95	465.95
SAGE2contig_5086	23.28	23.28	-23.28	-4.19	-4.98e-06	-4.39	-3.92	8.72e-05	0.000167		30.57	441	26	26	30.57	30.57	7.29	441	3	3	7.29	7.29
SAGE2contig_5088	72.37	72.37	-72.37	-5.32	-1.54e-05	-5.57	-7.27	3.62e-13	1.2e-12		89.11	64	9	11	89.11	89.11	16.75	64	1	1	16.75	16.75
SAGE2contig_5089	3278.25	3278.25	3278.25	5.05	0.000653	4.82	45.27	0	0		810.39	119	186	186	810.39	810.39	4088.64	119	454	454	4088.64	4088.64
SAGE2contig_5093	37.7	37.7	-37.7	-3.06	-8.13e-06	-3.21	-4.57	4.82e-06	1.03e-05		55.97	176	17	19	55.97	55.97	18.27	176	3	3	18.27	18.27
SAGE2contig_5095	39.38	39.38	-39.38	#NAME?	-8.31e-06	#NAME?	-6.42	1.37e-10	3.93e-10		39.38	79	6	6	39.38	39.38	0	79	0	0	0	0
SAGE2contig_5096	59.18	59.18	-59.18	-4.84	-1.26e-05	-5.06	-6.45	1.09e-10	3.13e-10	0006091 // generation of precursor metabolites and energy (GO_REF:nd [ND]) /// 0015031 // protein transport (GO_REF:nd [ND]) /// 0006259 // DNA metabolic process (GO_REF:nd [ND])	74.6	278	38	40	74.6	74.6	15.42	278	4	4	15.42	15.42
SAGE2contig_5097	248.78	248.78	248.78	3.13	4.91e-05	2.99	10.83	0	0		116.93	337	70	76	116.93	116.93	365.71	337	103	115	365.71	365.71
SAGE2contig_5099	62.49	62.49	-62.49	-6.77	-1.33e-05	-7.09	-7.02	2.17e-12	6.9e-12		73.32	198	28	28	73.32	73.32	10.83	198	2	2	10.83	10.83
SAGE2contig_510	545.34	545.34	-545.34	-14.89	-0.000115	-15.58	-22.41	0	0	0006810 // transport (GO_REF:nd [ND])	584.61	737	824	831	584.61	584.61	39.26	737	26	27	39.26	39.26
SAGE2contig_5100	91.59	91.59	-91.59	-2.71	-1.98e-05	-2.84	-6.82	9.22e-12	2.82e-11		145.17	100	16	28	145.17	145.17	53.58	100	2	5	53.58	53.58
SAGE2contig_5101	157.6	157.6	-157.6	-5.93	-3.35e-05	-6.2	-10.93	0	0		189.59	134	47	49	189.59	189.59	31.99	134	4	4	31.99	31.99
SAGE2contig_5103	52.81	52.81	-52.81	#NAME?	-1.11e-05	#NAME?	-7.43	1.06e-13	3.56e-13		52.81	108	11	11	52.81	52.81	0	108	0	0	0	0
SAGE2contig_5104	40.19	40.19	-40.19	#NAME?	-8.48e-06	#NAME?	-6.49	8.86e-11	2.57e-10		40.19	129	9	10	40.19	40.19	0	129	0	0	0	0
SAGE2contig_5105	40.75	40.75	-40.75	-2.98	-8.79e-06	-3.12	-4.71	2.51e-06	5.5e-06	0006412 // translation (GO_REF:nd [ND])	61.36	676	77	80	61.36	61.36	20.61	676	12	13	20.61	20.61
SAGE2contig_5107	31.35	31.35	-31.35	-2.42	-6.82e-06	-2.53	-3.81	0.000141	0.000266		53.45	97	10	10	53.45	53.45	22.1	97	2	2	22.1	22.1
SAGE2contig_5113	63.5	63.5	63.5	2.27	1.23e-05	2.17	4.68	2.84e-06	6.2e-06		49.85	104	10	10	49.85	49.85	113.35	104	11	11	113.35	113.35
SAGE2contig_5115	170.76	170.76	-170.76	-7.01	-3.63e-05	-7.34	-11.67	0	0		199.15	151	48	58	199.15	199.15	28.39	151	4	4	28.39	28.39
SAGE2contig_5117	56.06	56.06	-56.06	-2.18	-1.23e-05	-2.28	-4.84	1.31e-06	2.95e-06		103.7	315	63	63	103.7	103.7	47.63	315	14	14	47.63	47.63
SAGE2contig_5119	10350.4	10350.4	10350.4	11.45	0.00208	10.94	90.77	0	0		990.21	122	220	233	990.21	990.21	11340.6	122	1258	1291	11340.6	11340.6
SAGE2contig_5122	58.2	58.2	-58.2	-18.87	-1.23e-05	-19.74	-7.42	1.18e-13	3.97e-13		61.46	329	39	39	61.46	61.46	3.26	329	1	1	3.26	3.26
SAGE2contig_5127	48.13	48.13	-48.13	-5.81	-1.02e-05	-6.08	-6.02	1.76e-09	4.73e-09		58.15	107	12	12	58.15	58.15	10.02	107	1	1	10.02	10.02
SAGE2contig_5129	75.8	75.8	-75.8	-4.11	-1.62e-05	-4.3	-7.05	1.81e-12	5.78e-12		100.16	88	17	17	100.16	100.16	24.36	88	2	2	24.36	24.36
SAGE2contig_513	2364.02	2364.02	2364.02	14.47	0.000475	13.83	44.2	0	0		175.52	257	84	87	175.52	175.52	2539.54	257	594	609	2539.54	2539.54
SAGE2contig_5131	23.15	23.15	-23.15	#NAME?	-4.88e-06	#NAME?	-4.92	8.59e-07	1.95e-06		23.15	112	5	5	23.15	23.15	0	112	0	0	0	0
SAGE2contig_5132	111.43	111.43	111.43	5.99	2.23e-05	5.72	8.64	0	0	0006464 // cellular protein modification process (GO_REF:nd [ND])	22.35	2227	95	96	22.35	22.35	133.78	2227	275	278	133.78	133.78
SAGE2contig_5133	30.28	30.28	-30.28	-2.54	-6.57e-06	-2.66	-3.82	0.000134	0.000252		49.95	218	21	21	49.95	49.95	19.66	218	4	4	19.66	19.66
SAGE2contig_5137	43.91	43.91	-43.91	-6	-9.35e-06	-6.28	-5.78	7.48e-09	1.94e-08	0008152 // metabolic process (GO_REF:nd [ND])	52.7	610	62	62	52.7	52.7	8.78	610	5	5	8.78	8.78
SAGE2contig_514	83.72	83.72	83.72	3.28	1.65e-05	3.14	6.4	1.58e-10	4.52e-10	0008152 // metabolic process (GO_REF:nd [ND])	36.67	721	51	51	36.67	36.67	120.4	721	81	81	120.4	120.4
SAGE2contig_5140	81.65	81.65	-81.65	-2.02	-1.8e-05	-2.11	-5.6	2.16e-08	5.45e-08		162.02	240	74	75	162.02	162.02	80.38	240	16	18	80.38	80.38
SAGE2contig_5146	54.29	54.29	-54.29	#NAME?	-1.15e-05	#NAME?	-7.54	4.8e-14	1.65e-13		54.29	191	20	20	54.29	54.29	0	191	0	0	0	0
SAGE2contig_5147	22.38	22.38	-22.38	-2.58	-4.85e-06	-2.7	-3.31	0.000948	0.00163		36.54	227	15	16	36.54	36.54	14.16	227	3	3	14.16	14.16
SAGE2contig_5149	106.06	106.06	106.06	3.19	2.09e-05	3.05	7.13	1.02e-12	3.29e-12	0016049 // cell growth (GO_REF:nd [ND]) /// 0030154 // cell differentiation (GO_REF:nd [ND]) /// 0000003 // reproduction (GO_REF:nd [ND]) /// 0050789 // regulation of biological process (GO_REF:nd [ND]) /// 0009653 // anatomical structure morphogenesis (GO_REF:nd [ND]) /// 0007275 // multicellular organismal development (GO_REF:nd [ND]) /// 0016043 // cellular component organization (GO_REF:nd [N…	48.33	236	22	22	48.33	48.33	154.4	236	34	34	154.4	154.4
SAGE2contig_5151	153.07	153.07	-153.07	-7.5	-3.25e-05	-7.85	-11.14	0	0		176.62	182	58	62	176.62	176.62	23.55	182	4	4	23.55	23.55
SAGE2contig_5154	299.7	299.7	299.7	2.47	5.85e-05	2.36	10.66	0	0		204.43	946	267	373	204.43	204.43	504.13	946	197	445	504.13	504.13
SAGE2contig_5158	159.21	159.21	-159.21	-3.27	-3.42e-05	-3.42	-9.59	0	0		229.49	61	27	27	229.49	229.49	70.27	61	4	4	70.27	70.27
SAGE2contig_5159	164.34	164.34	-164.34	-3.71	-3.52e-05	-3.88	-10.11	0	0		225	212	84	92	225	225	60.66	212	12	12	60.66	60.66
SAGE2contig_516	272.86	272.86	272.86	4.35	5.43e-05	4.16	12.6	0	0		81.41	121	5	19	81.41	81.41	354.28	121	3	40	354.28	354.28
SAGE2contig_5160	43.48	43.48	-43.48	-4.35	-9.29e-06	-4.56	-5.41	6.31e-08	1.55e-07		56.45	248	27	27	56.45	56.45	12.96	248	3	3	12.96	12.96
SAGE2contig_5163	158.79	158.79	-158.79	-2.96	-3.43e-05	-3.1	-9.28	0	0		239.67	106	46	49	239.67	239.67	80.88	106	8	8	80.88	80.88
SAGE2contig_517	30.46	30.46	-30.46	-2.85	-6.58e-06	-2.98	-4.01	6.19e-05	0.00012	0044403 // symbiosis, encompassing mutualism through parasitism (GO_REF:nd [ND]) /// 0009628 // response to abiotic stimulus (GO_REF:nd [ND]) /// 0019538 // protein metabolic process (GO_REF:nd [ND]) /// 0050789 // regulation of biological process (GO_REF:nd [ND]) /// 0006950 // response to stress (GO_REF:nd [ND]) /// 0009607 // response to biotic stimulus (GO_REF:nd [ND])	46.96	1104	92	100	46.96	46.96	16.5	1104	17	17	16.5	16.5
SAGE2contig_5172	163.93	163.93	-163.93	-3.68	-3.52e-05	-3.85	-10.07	0	0	0006412 // translation (GO_REF:nd [ND]) /// 0050789 // regulation of biological process (GO_REF:nd [ND]) /// 0007165 // signal transduction (GO_REF:nd [ND]) /// 0009719 // response to endogenous stimulus (GO_REF:nd [ND])	225.17	700	302	304	225.17	225.17	61.24	700	37	40	61.24	61.24
SAGE2contig_5175	26.82	26.82	-26.82	-7.74	-5.7e-06	-8.1	-4.68	2.83e-06	6.17e-06	0006629 // lipid metabolic process (GO_REF:nd [ND]) /// 0009058 // biosynthetic process (GO_REF:nd [ND])	30.8	808	29	48	30.8	30.8	3.98	808	2	3	3.98	3.98
SAGE2contig_5176	717.54	717.54	717.54	5.13	0.000143	4.91	21.26	0	0		173.58	457	152	153	173.58	173.58	891.12	457	380	380	891.12	891.12
SAGE2contig_5177	25.89	25.89	-25.89	-2.66	-5.61e-06	-2.78	-3.6	0.000319	0.000579		41.48	275	21	22	41.48	41.48	15.59	275	4	4	15.59	15.59
SAGE2contig_5178	191.73	191.73	191.73	2.28	3.73e-05	2.18	8.16	4.44e-16	1.65e-15		149.26	132	38	38	149.26	149.26	340.99	132	42	42	340.99	340.99
SAGE2contig_518	540.33	540.33	540.33	5.04	0.000108	4.82	18.37	0	0		133.7	159	41	41	133.7	133.7	674.02	159	100	100	674.02	674.02
SAGE2contig_5184	75.24	75.24	-75.24	-2.45	-1.64e-05	-2.56	-5.93	3.11e-09	8.26e-09		127.22	701	5	172	127.22	127.22	51.98	701	0	34	51.98	51.98
SAGE2contig_5192	374.26	374.26	374.26	3.56	7.41e-05	3.41	13.92	0	0		145.98	103	29	29	145.98	145.98	520.24	103	50	50	520.24	520.24
SAGE2contig_5195	33.6	33.6	-33.6	#NAME?	-7.09e-06	#NAME?	-5.93	3.03e-09	8.04e-09		33.6	108	7	7	33.6	33.6	0	108	0	0	0	0
SAGE2contig_5196	26.42	26.42	26.42	2.3	5.14e-06	2.19	3.04	0.00238	0.00392		20.38	229	9	9	20.38	20.38	46.8	229	10	10	46.8	46.8
SAGE2contig_5197	53.73	53.73	-53.73	-3.06	-1.16e-05	-3.21	-5.46	4.8e-08	1.19e-07		79.77	247	36	38	79.77	79.77	26.03	247	6	6	26.03	26.03
SAGE2contig_5199	314.94	314.94	-314.94	-6.45	-6.7e-05	-6.75	-15.66	0	0	0009056 // catabolic process (GO_REF:nd [ND]) /// 0009628 // response to abiotic stimulus (GO_REF:nd [ND]) /// 0050789 // regulation of biological process (GO_REF:nd [ND]) /// 0009058 // biosynthetic process (GO_REF:nd [ND]) /// 0006950 // response to stress (GO_REF:nd [ND]) /// 0009719 // response to endogenous stimulus (GO_REF:nd [ND]) /// 0006139 // nucleobase-containing compound metabolic pro…	372.68	761	547	547	372.68	372.68	57.74	761	41	41	57.74	57.74
SAGE2contig_520	78.31	78.31	-78.31	-3.32	-1.68e-05	-3.47	-6.76	1.39e-11	4.2e-11		112.1	222	45	48	112.1	112.1	33.79	222	7	7	33.79	33.79
SAGE2contig_5201	31.27	31.27	-31.27	-7.74	-6.64e-06	-8.1	-5.06	4.27e-07	9.88e-07		35.91	231	15	16	35.91	35.91	4.64	231	1	1	4.64	4.64
SAGE2contig_5208	175.67	175.67	-175.67	-5.64	-3.74e-05	-5.91	-11.44	0	0		213.49	85	34	35	213.49	213.49	37.82	85	3	3	37.82	37.82
SAGE2contig_5209	300.87	300.87	-300.87	-3.05	-6.48e-05	-3.19	-12.9	0	0		447.53	95	62	82	447.53	447.53	146.65	95	8	13	146.65	146.65
SAGE2contig_522	126.72	126.72	-126.72	-3.64	-2.72e-05	-3.81	-8.83	0	0	0008150 // biological_process (GO_REF:nd [ND])	174.76	1160	274	391	174.76	174.76	48.04	1160	35	52	48.04	48.04
SAGE2contig_5222	4886.24	4886.24	4886.24	3.05	0.000963	2.91	47.52	0	0		2386.8	459	2110	2113	2386.8	2386.8	7273.04	459	3114	3115	7273.04	7273.04
SAGE2contig_5223	47.99	47.99	-47.99	-4.72	-1.02e-05	-4.94	-5.78	7.36e-09	1.92e-08		60.91	332	39	39	60.91	60.91	12.91	332	4	4	12.91	12.91
SAGE2contig_5224	75.82	75.82	-75.82	-3.48	-1.63e-05	-3.65	-6.75	1.5e-11	4.53e-11		106.35	351	70	72	106.35	106.35	30.53	351	10	10	30.53	30.53
SAGE2contig_5226	518.48	518.48	-518.48	#NAME?	-0.000109	#NAME?	-23.29	0	0		518.48	113	113	113	518.48	518.48	0	113	0	0	0	0
SAGE2contig_5227	213.29	213.29	-213.29	-2.04	-4.69e-05	-2.13	-9.1	0	0		418.97	99	73	80	418.97	418.97	205.68	99	17	19	205.68	205.68
SAGE2contig_5229	37.91	37.91	37.91	2.33	7.38e-06	2.22	3.67	0.000245	0.000451		28.61	1160	7	64	28.61	28.61	66.52	1160	2	72	66.52	66.52
SAGE2contig_5230	112.44	112.44	-112.44	#NAME?	-2.37e-05	#NAME?	-10.85	0	0		112.44	83	18	18	112.44	112.44	0	83	0	0	0	0
SAGE2contig_5231	29.46	29.46	-29.46	#NAME?	-6.21e-06	#NAME?	-5.55	2.82e-08	7.07e-08		29.46	88	5	5	29.46	29.46	0	88	0	0	0	0
SAGE2contig_5233	205.68	205.68	205.68	2.07	3.97e-05	1.98	7.91	2.66e-15	9.63e-15		192.77	78	23	29	192.77	192.77	398.45	78	24	29	398.45	398.45
SAGE2contig_5234	34.57	34.57	34.57	4.13	6.87e-06	3.95	4.42	9.67e-06	2.02e-05		11.03	141	2	3	11.03	11.03	45.6	141	4	6	45.6	45.6
SAGE2contig_5238	29.12	29.12	29.12	2.07	5.61e-06	1.98	2.98	0.00292	0.00477		27.29	57	3	3	27.29	27.29	56.4	57	3	3	56.4	56.4
SAGE2contig_5239	24.44	24.44	-24.44	-4.23	-5.23e-06	-4.43	-4.03	5.58e-05	0.000109	0009056 // catabolic process (GO_REF:nd [ND]) /// 0030154 // cell differentiation (GO_REF:nd [ND]) /// 0050789 // regulation of biological process (GO_REF:nd [ND]) /// 0019748 // secondary metabolic process (GO_REF:nd [ND]) /// 0006996 // organelle organization (GO_REF:nd [ND]) /// 0008150 // biological_process (GO_REF:nd [ND]) /// 0009628 // response to abiotic stimulus (GO_REF:nd [ND]) /// 0006…	32	567	35	35	32	32	7.56	567	4	4	7.56	7.56
SAGE2contig_5241	28.32	28.32	-28.32	-6.05	-6.03e-06	-6.33	-4.65	3.36e-06	7.29e-06		33.93	382	25	25	33.93	33.93	5.61	382	2	2	5.61	5.61
SAGE2contig_5242	29.72	29.72	-29.72	-2.24	-6.49e-06	-2.34	-3.57	0.000355	0.000641		53.74	357	37	37	53.74	53.74	24.02	357	8	8	24.02	24.02
SAGE2contig_5243	23.34	23.34	23.34	2.76	4.58e-06	2.63	3.14	0.00167	0.00279		13.29	234	6	6	13.29	13.29	36.64	234	8	8	36.64	36.64
SAGE2contig_5244	99.25	99.25	99.25	2.48	1.94e-05	2.37	6.15	7.62e-10	2.1e-09		67.04	116	15	15	67.04	67.04	166.3	116	18	18	166.3	166.3
SAGE2contig_5250	30.16	30.16	-30.16	-3.06	-6.5e-06	-3.21	-4.09	4.32e-05	8.51e-05		44.78	220	17	19	44.78	44.78	14.61	220	2	3	14.61	14.61
SAGE2contig_5256	40.23	40.23	40.23	2.07	7.76e-06	1.98	3.5	0.000468	0.000835		37.71	275	20	20	37.71	37.71	77.94	275	19	20	77.94	77.94
SAGE2contig_5259	53.64	53.64	-53.64	#NAME?	-1.13e-05	#NAME?	-7.49	6.79e-14	2.32e-13		53.64	87	9	9	53.64	53.64	0	87	0	0	0	0
SAGE2contig_5260	24.63	24.63	-24.63	-4.6	-5.26e-06	-4.81	-4.12	3.8e-05	7.53e-05		31.47	313	19	19	31.47	31.47	6.85	313	2	2	6.85	6.85
SAGE2contig_5261	116.65	116.65	-116.65	-2.74	-2.52e-05	-2.87	-7.73	1.08e-14	3.81e-14		183.63	96	34	34	183.63	183.63	66.98	96	6	6	66.98	66.98
SAGE2contig_5262	229.88	229.88	-229.88	-14.51	-4.87e-05	-15.19	-14.52	0	0		246.89	63	30	30	246.89	246.89	17.01	63	1	1	17.01	17.01
SAGE2contig_5264	86.9	86.9	-86.9	-2.42	-1.89e-05	-2.53	-6.34	2.37e-10	6.73e-10		148.14	70	19	20	148.14	148.14	61.24	70	4	4	61.24	61.24
SAGE2contig_5265	158.39	158.39	158.39	3.02	3.12e-05	2.89	8.52	0	0		78.37	86	10	13	78.37	78.37	236.77	86	15	19	236.77	236.77
SAGE2contig_5269	124.3	124.3	-124.3	-13.06	-2.63e-05	-13.67	-10.6	0	0		134.6	208	20	54	134.6	134.6	10.3	208	1	2	10.3	10.3
SAGE2contig_5273	47.4	47.4	-47.4	-5.08	-1.01e-05	-5.32	-5.83	5.48e-09	1.44e-08	0006511 // ubiquitin-dependent protein catabolic process (GO_REF:nd [ND]) /// 0046686 // response to cadmium ion (GO_REF:nd [ND])	59.01	369	40	42	59.01	59.01	11.62	369	4	4	11.62	11.62
SAGE2contig_5274	24.28	24.28	-24.28	-2.9	-5.24e-06	-3.04	-3.6	0.000317	0.000575		37.03	84	6	6	37.03	37.03	12.76	84	1	1	12.76	12.76
SAGE2contig_5275	27.13	27.13	-27.13	#NAME?	-5.72e-06	#NAME?	-5.33	9.92e-08	2.4e-07	0009628 // response to abiotic stimulus (GO_REF:nd [ND]) /// 0050789 // regulation of biological process (GO_REF:nd [ND]) /// 0008150 // biological_process (GO_REF:nd [ND]) /// 0009653 // anatomical structure morphogenesis (GO_REF:nd [ND]) /// 0007275 // multicellular organismal development (GO_REF:nd [ND]) /// 0009605 // response to external stimulus (GO_REF:nd [ND])	27.13	344	18	18	27.13	27.13	0	344	0	0	0	0
SAGE2contig_5276	119.75	119.75	-119.75	-6.63	-2.55e-05	-6.94	-9.69	0	0		141	353	96	96	141	141	21.25	353	7	7	21.25	21.25
SAGE2contig_5277	699.83	699.83	-699.83	-14.88	-0.000148	-15.57	-25.38	0	0		750.27	85	118	123	750.27	750.27	50.43	85	2	4	50.43	50.43
SAGE2contig_5286	93.93	93.93	-93.93	-2.24	-2.05e-05	-2.35	-6.36	2.05e-10	5.85e-10		169.5	156	49	51	169.5	169.5	75.57	156	11	11	75.57	75.57
SAGE2contig_5288	21.4	21.4	-21.4	#NAME?	-4.51e-06	#NAME?	-4.73	2.22e-06	4.91e-06		21.4	315	12	13	21.4	21.4	0	315	0	0	0	0
SAGE2contig_5297	67.41	67.41	-67.41	-4.48	-1.44e-05	-4.68	-6.78	1.23e-11	3.74e-11		86.8	221	11	37	86.8	86.8	19.4	221	1	4	19.4	19.4
SAGE2contig_5298	27.53	27.53	-27.53	#NAME?	-5.81e-06	#NAME?	-5.37	7.99e-08	1.95e-07		27.53	113	6	6	27.53	27.53	0	113	0	0	0	0
SAGE2contig_53	45.75	45.75	-45.75	-3.32	-9.84e-06	-3.47	-5.17	2.39e-07	5.62e-07		65.49	380	47	48	65.49	65.49	19.74	380	7	7	19.74	19.74
SAGE2contig_530	20.28	20.28	-20.28	-2.96	-4.38e-06	-3.1	-3.32	0.000915	0.00158	0050789 // regulation of biological process (GO_REF:nd [ND])	30.61	830	44	49	30.61	30.61	10.33	830	7	8	10.33	10.33
SAGE2contig_5300	223.75	223.75	-223.75	-2.19	-4.9e-05	-2.29	-9.7	0	0		411.57	97	77	77	411.57	411.57	187.82	97	17	17	187.82	187.82
SAGE2contig_531	1602.45	1602.45	-1602.45	-43.86	-0.000338	-45.9	-40.07	0	0		1639.83	86	132	272	1639.83	1639.83	37.38	86	2	3	37.38	37.38
SAGE2contig_5310	247.85	247.85	247.85	2.94	4.88e-05	2.81	10.54	0	0		127.94	77	19	19	127.94	127.94	375.79	77	27	27	375.79	375.79
SAGE2contig_5314	575.37	575.37	575.37	4.1	0.000114	3.92	18.01	0	0		185.36	193	69	69	185.36	185.36	760.74	193	137	137	760.74	760.74
SAGE2contig_5319	57.18	57.18	-57.18	-5.32	-1.22e-05	-5.57	-6.46	1.04e-10	3e-10		70.41	81	11	11	70.41	70.41	13.23	81	1	1	13.23	13.23
SAGE2contig_5320	41.7	41.7	-41.7	-13.06	-8.83e-06	-13.67	-6.14	8.22e-10	2.26e-09		45.16	310	27	27	45.16	45.16	3.46	310	1	1	3.46	3.46
SAGE2contig_5323	35.25	35.25	-35.25	-2.1	-7.74e-06	-2.19	-3.76	0.00017	0.000317		67.4	100	11	13	67.4	67.4	32.15	100	2	3	32.15	32.15
SAGE2contig_533	557.68	557.68	557.68	3.83	0.000111	3.66	17.38	0	0		197.37	176	67	67	197.37	197.37	755.06	176	124	124	755.06	755.06
SAGE2contig_5330	132.63	132.63	-132.63	#NAME?	-2.8e-05	#NAME?	-11.78	0	0		132.63	86	19	22	132.63	132.63	0	86	0	0	0	0
SAGE2contig_5336	22.05	22.05	-22.05	-2.9	-4.76e-06	-3.04	-3.43	0.000599	0.00106		33.63	185	12	12	33.63	33.63	11.59	185	2	2	11.59	11.59
SAGE2contig_5339	250.34	250.34	-250.34	-6.45	-5.32e-05	-6.75	-13.96	0	0		296.27	70	36	40	296.27	296.27	45.93	70	3	3	45.93	45.93
SAGE2contig_5340	1874.71	1874.71	-1874.71	-7.15	-0.000398	-7.49	-38.76	0	0		2179.32	482	2026	2026	2179.32	2179.32	304.61	482	137	137	304.61	304.61
SAGE2contig_5343	147.58	147.58	-147.58	-9.68	-3.13e-05	-10.13	-11.26	0	0		164.6	63	20	20	164.6	164.6	17.01	63	1	1	17.01	17.01
SAGE2contig_5344	34.1	34.1	-34.1	-2.78	-7.37e-06	-2.91	-4.2	2.64e-05	5.31e-05		53.24	224	23	23	53.24	53.24	19.14	224	4	4	19.14	19.14
SAGE2contig_5345	28.74	28.74	-28.74	-3.39	-6.18e-06	-3.54	-4.12	3.79e-05	7.52e-05		40.78	89	7	7	40.78	40.78	12.04	89	1	1	12.04	12.04
SAGE2contig_535	72.81	72.81	72.81	2.1	1.41e-05	2.01	4.76	1.91e-06	4.24e-06		66.07	463	59	59	66.07	66.07	138.88	463	60	60	138.88	138.88
SAGE2contig_5352	286.03	286.03	286.03	2.19	5.54e-05	2.09	9.69	0	0		241.22	187	48	87	241.22	241.22	527.25	187	35	92	527.25	527.25
SAGE2contig_5354	319.05	319.05	319.05	2.1	6.16e-05	2	9.95	0	0		290.85	123	69	69	290.85	290.85	609.91	123	68	70	609.91	609.91
SAGE2contig_536	40.58	40.58	40.58	3.45	8.03e-06	3.29	4.53	5.88e-06	1.25e-05		16.6	2343	31	75	16.6	16.6	57.18	2343	53	125	57.18	57.18
SAGE2contig_5362	70.25	70.25	70.25	2.07	1.35e-05	1.98	4.62	3.79e-06	8.2e-06		65.84	63	8	8	65.84	65.84	136.09	63	8	8	136.09	136.09
SAGE2contig_5363	31.99	31.99	-31.99	-5.81	-6.81e-06	-6.08	-4.91	9.27e-07	2.1e-06	0006950 // response to stress (GO_REF:nd [ND]) /// 0008150 // biological_process (GO_REF:nd [ND]) /// 0008152 // metabolic process (GO_REF:nd [ND]) /// 0009605 // response to external stimulus (GO_REF:nd [ND]) /// 0007154 // cell communication (GO_REF:nd [ND]) /// 0009607 // response to biotic stimulus (GO_REF:nd [ND])	38.64	483	34	36	38.64	38.64	6.66	483	3	3	6.66	6.66
SAGE2contig_5364	49.38	49.38	-49.38	#NAME?	-1.04e-05	#NAME?	-7.19	6.56e-13	2.14e-12		49.38	84	8	8	49.38	49.38	0	84	0	0	0	0
SAGE2contig_537	380.93	380.93	-380.93	-4.5	-8.14e-05	-4.7	-16.13	0	0	0009058 // biosynthetic process (GO_REF:nd [ND]) /// 0006810 // transport (GO_REF:nd [ND])	489.92	236	222	223	489.92	489.92	108.99	236	24	24	108.99	108.99
SAGE2contig_5371	51.73	51.73	-51.73	-4.6	-1.1e-05	-4.81	-5.97	2.36e-09	6.32e-09		66.11	447	45	57	66.11	66.11	14.39	447	3	6	14.39	14.39
SAGE2contig_5378	25.88	25.88	-25.88	-3.71	-5.55e-06	-3.88	-4.01	6.02e-05	0.000117		35.44	673	45	46	35.44	35.44	9.55	673	5	6	9.55	9.55
SAGE2contig_5388	40.64	40.64	-40.64	-2.58	-8.82e-06	-2.7	-4.45	8.41e-06	1.77e-05		66.37	125	16	16	66.37	66.37	25.72	125	3	3	25.72	25.72
SAGE2contig_5389	28.91	28.91	-28.91	-3.14	-6.23e-06	-3.29	-4.04	5.38e-05	0.000105	0006950 // response to stress (GO_REF:nd [ND])	42.39	477	38	39	42.39	42.39	13.48	477	6	6	13.48	13.48
SAGE2contig_5390	82.3	82.3	-82.3	#NAME?	-1.74e-05	#NAME?	-9.28	0	0		82.3	63	10	10	82.3	82.3	0	63	0	0	0	0
SAGE2contig_5392	143.93	143.93	-143.93	-3.8	-3.08e-05	-3.98	-9.52	0	0		195.32	146	50	55	195.32	195.32	51.38	146	7	7	51.38	51.38
SAGE2contig_5397	59.82	59.82	-59.82	#NAME?	-1.26e-05	#NAME?	-7.91	2.55e-15	9.24e-15		59.82	130	15	15	59.82	59.82	0	130	0	0	0	0
SAGE2contig_54	74.03	74.03	-74.03	-3.62	-1.59e-05	-3.79	-6.74	1.58e-11	4.76e-11		102.28	2200	235	434	102.28	102.28	28.25	2200	34	58	28.25	28.25
SAGE2contig_540	811.96	811.96	-811.96	-2.5	-0.000176	-2.61	-19.63	0	0		1354.95	75	5	196	1354.95	1354.95	542.99	75	1	38	542.99	542.99
SAGE2contig_5403	168.69	168.69	-168.69	-7.26	-3.58e-05	-7.59	-11.65	0	0		195.65	159	43	60	195.65	195.65	26.96	159	3	4	26.96	26.96
SAGE2contig_5405	116.14	116.14	116.14	3.31	2.29e-05	3.16	7.56	4.17e-14	1.44e-13		50.34	103	4	10	50.34	50.34	166.48	103	10	16	166.48	166.48
SAGE2contig_5407	40.27	40.27	-40.27	-5.32	-8.58e-06	-5.57	-5.42	5.87e-08	1.44e-07		49.59	230	21	22	49.59	49.59	9.32	230	2	2	9.32	9.32
SAGE2contig_5408	82.78	82.78	-82.78	#NAME?	-1.75e-05	#NAME?	-9.31	0	0		82.78	119	19	19	82.78	82.78	0	119	0	0	0	0
SAGE2contig_5410	163.55	163.55	-163.55	-2.71	-3.54e-05	-2.84	-9.11	0	0		259.24	56	26	28	259.24	259.24	95.69	56	5	5	95.69	95.69
SAGE2contig_5416	156.14	156.14	-156.14	-17.9	-3.3e-05	-18.73	-12.12	0	0		165.38	116	32	37	165.38	165.38	9.24	116	1	1	9.24	9.24
SAGE2contig_5418	30.27	30.27	-30.27	-2.18	-6.63e-06	-2.28	-3.56	0.000378	0.00068	0009628 // response to abiotic stimulus (GO_REF:nd [ND]) /// 0006950 // response to stress (GO_REF:nd [ND]) /// 0009058 // biosynthetic process (GO_REF:nd [ND]) /// 0006139 // nucleobase-containing compound metabolic process (GO_REF:nd [ND])	56	250	27	27	56	56	25.72	250	6	6	25.72	25.72
SAGE2contig_5419	65.81	65.81	-65.81	-2.18	-1.44e-05	-2.28	-5.24	1.59e-07	3.79e-07		121.73	115	21	27	121.73	121.73	55.91	115	5	6	55.91	55.91
SAGE2contig_542	1283.4	1283.4	1283.4	2.04	0.000247	1.95	19.6	0	0		1230.2	220	119	522	1230.2	1230.2	2513.61	220	152	516	2513.61	2513.61
SAGE2contig_5424	31.54	31.54	-31.54	-2.18	-6.9e-06	-2.28	-3.63	0.000285	0.000521		58.33	80	3	9	58.33	58.33	26.79	80	2	2	26.79	26.79
SAGE2contig_5427	53.48	53.48	-53.48	-4.21	-1.14e-05	-4.4	-5.95	2.63e-09	7.01e-09	0009628 // response to abiotic stimulus (GO_REF:nd [ND]) /// 0006950 // response to stress (GO_REF:nd [ND]) /// 0008219 // cell death (GO_REF:nd [ND]) /// 0008150 // biological_process (GO_REF:nd [ND]) /// 0009719 // response to endogenous stimulus (GO_REF:nd [ND]) /// 0009607 // response to biotic stimulus (GO_REF:nd [ND])	70.15	643	86	87	70.15	70.15	16.67	643	10	10	16.67	16.67
SAGE2contig_5429	106.6	106.6	106.6	2.48	2.08e-05	2.37	6.38	1.81e-10	5.18e-10		72.01	72	10	10	72.01	72.01	178.62	72	12	12	178.62	178.62
SAGE2contig_5434	27.76	27.76	-27.76	-2.34	-6.05e-06	-2.45	-3.53	0.000422	0.000756		48.5	310	28	29	48.5	48.5	20.74	310	6	6	20.74	20.74
SAGE2contig_5437	61.98	61.98	-61.98	-7.01	-1.32e-05	-7.34	-7.03	2.09e-12	6.64e-12		72.29	208	29	29	72.29	72.29	10.3	208	2	2	10.3	10.3
SAGE2contig_544	131.19	131.19	-131.19	-2.5	-2.85e-05	-2.62	-7.9	2.89e-15	1.04e-14		218.68	147	61	62	218.68	218.68	87.49	147	12	12	87.49	87.49
SAGE2contig_5449	101.1	101.1	-101.1	-2.03	-2.23e-05	-2.12	-6.25	4.16e-10	1.16e-09		199.64	174	36	67	199.64	199.64	98.55	174	9	16	98.55	98.55
SAGE2contig_5450	188.66	188.66	-188.66	-4.18	-4.04e-05	-4.38	-11.16	0	0		247.97	253	33	121	247.97	247.97	59.3	253	12	14	59.3	59.3
SAGE2contig_5454	37.65	37.65	-37.65	-2.9	-8.13e-06	-3.04	-4.48	7.3e-06	1.54e-05		57.43	325	34	36	57.43	57.43	19.79	325	5	6	19.79	19.79
SAGE2contig_5457	20.2	20.2	20.2	2.58	3.95e-06	2.47	2.84	0.00458	0.00732		12.75	813	19	20	12.75	12.75	32.95	813	25	25	32.95	32.95
SAGE2contig_546	8287.96	8287.96	8287.96	2.93	0.00163	2.8	60.91	0	0		4297.79	121	836	1003	4297.79	4297.79	12585.8	121	875	1421	12585.8	12585.8
SAGE2contig_5460	240.33	240.33	-240.33	-2.12	-5.27e-05	-2.22	-9.88	0	0		454.66	65	46	57	454.66	454.66	214.34	65	10	13	214.34	214.34
SAGE2contig_5461	47.69	47.69	-47.69	-5.81	-1.02e-05	-6.08	-5.99	2.09e-09	5.59e-09		57.61	108	8	12	57.61	57.61	9.92	108	0	1	9.92	9.92
SAGE2contig_5472	63.57	63.57	-63.57	-2.66	-1.38e-05	-2.78	-5.64	1.7e-08	4.32e-08		101.84	112	11	22	101.84	101.84	38.27	112	2	4	38.27	38.27
SAGE2contig_5474	358.73	358.73	-358.73	-5.42	-7.64e-05	-5.67	-16.24	0	0		439.92	66	55	56	439.92	439.92	81.19	66	5	5	81.19	81.19
SAGE2contig_5475	106.47	106.47	-106.47	-3.47	-2.29e-05	-3.63	-7.99	1.44e-15	5.26e-15		149.63	149	43	43	149.63	149.63	43.16	149	6	6	43.16	43.16
SAGE2contig_5476	26.82	26.82	-26.82	#NAME?	-5.66e-06	#NAME?	-5.3	1.17e-07	2.82e-07		26.82	58	3	3	26.82	26.82	0	58	0	0	0	0
SAGE2contig_5477	21.38	21.38	-21.38	-2.66	-4.63e-06	-2.78	-3.27	0.00107	0.00183		34.25	333	21	22	34.25	34.25	12.87	333	4	4	12.87	12.87
SAGE2contig_5486	1469.86	1469.86	-1469.86	-14.72	-0.000311	-15.4	-36.76	0	0		1577.03	120	363	365	1577.03	1577.03	107.17	120	12	12	107.17	107.17
SAGE2contig_5496	82.34	82.34	-82.34	-2.74	-1.78e-05	-2.87	-6.49	8.35e-11	2.42e-10		129.62	68	16	17	129.62	129.62	47.28	68	3	3	47.28	47.28
SAGE2contig_5497	41.47	41.47	-41.47	-2.1	-9.1e-06	-2.19	-4.08	4.53e-05	8.91e-05		79.3	170	26	26	79.3	79.3	37.82	170	6	6	37.82	37.82
SAGE2contig_550	118.26	118.26	-118.26	-16.45	-2.5e-05	-17.21	-10.5	0	0	0006629 // lipid metabolic process (GO_REF:nd [ND]) /// 0008152 // metabolic process (GO_REF:nd [ND])	125.92	280	66	68	125.92	125.92	7.65	280	2	2	7.65	7.65
SAGE2contig_5501	150.75	150.75	-150.75	-7.1	-3.2e-05	-7.43	-10.98	0	0		175.48	130	44	44	175.48	175.48	24.73	130	3	3	24.73	24.73
SAGE2contig_5506	54.64	54.64	54.64	2.07	1.05e-05	1.98	4.08	4.57e-05	8.98e-05		51.21	81	8	8	51.21	51.21	105.85	81	8	8	105.85	105.85
SAGE2contig_5519	75.44	75.44	-75.44	-3.02	-1.63e-05	-3.16	-6.44	1.2e-10	3.45e-10		112.71	115	22	25	112.71	112.71	37.28	115	4	4	37.28	37.28
SAGE2contig_552	756.63	756.63	756.63	2.07	0.000146	1.98	15.21	0	0		704.77	231	311	314	704.77	704.77	1461.4	231	313	315	1461.4	1461.4
SAGE2contig_5520	82	82	-82	-4.6	-1.75e-05	-4.81	-7.52	5.6e-14	1.92e-13		104.8	94	19	19	104.8	104.8	22.8	94	2	2	22.8	22.8
SAGE2contig_5521	44.5	44.5	-44.5	-2.66	-9.64e-06	-2.78	-4.72	2.37e-06	5.21e-06		71.29	80	11	11	71.29	71.29	26.79	80	2	2	26.79	26.79
SAGE2contig_5522	56.35	56.35	-56.35	-7.26	-1.2e-05	-7.59	-6.73	1.67e-11	5.04e-11		65.35	119	15	15	65.35	65.35	9.01	119	1	1	9.01	9.01
SAGE2contig_5525	37.27	37.27	-37.27	-3.14	-8.03e-06	-3.29	-4.59	4.53e-06	9.73e-06	0005975 // carbohydrate metabolic process (GO_REF:nd [ND]) /// 0009058 // biosynthetic process (GO_REF:nd [ND]) /// 0008152 // metabolic process (GO_REF:nd [ND]) /// 0006810 // transport (GO_REF:nd [ND])	54.65	370	35	39	54.65	54.65	17.38	370	6	6	17.38	17.38
SAGE2contig_5527	28.88	28.88	28.88	4.27	5.74e-06	4.08	4.08	4.5e-05	8.86e-05	0009056 // catabolic process (GO_REF:nd [ND]) /// 0019538 // protein metabolic process (GO_REF:nd [ND])	8.83	881	15	15	8.83	8.83	37.71	881	31	31	37.71	37.71
SAGE2contig_5528	168.02	168.02	-168.02	-2.13	-3.68e-05	-2.23	-8.29	1.11e-16	4.21e-16		316.14	123	71	75	316.14	316.14	148.12	123	17	17	148.12	148.12
SAGE2contig_5530	93.5	93.5	93.5	2.07	1.8e-05	1.98	5.33	9.66e-08	2.34e-07		87.63	71	12	12	87.63	87.63	181.13	71	12	12	181.13	181.13
SAGE2contig_5535	48.53	48.53	-48.53	-12.09	-1.03e-05	-12.66	-6.59	4.52e-11	1.33e-10		52.91	245	12	25	52.91	52.91	4.37	245	0	1	4.37	4.37
SAGE2contig_5536	234.64	234.64	-234.64	-2.76	-5.07e-05	-2.89	-10.99	0	0		367.86	716	158	508	367.86	367.86	133.21	716	40	89	133.21	133.21
SAGE2contig_5537	76.59	76.59	76.59	2.3	1.49e-05	2.19	5.17	2.3e-07	5.42e-07		59.07	79	0	9	59.07	59.07	135.66	79	0	10	135.66	135.66
SAGE2contig_5542	61.33	61.33	-61.33	-3.25	-1.32e-05	-3.4	-5.94	2.8e-09	7.44e-09		88.61	275	46	47	88.61	88.61	27.28	275	7	7	27.28	27.28
SAGE2contig_5543	70.48	70.48	-70.48	-2.9	-1.52e-05	-3.04	-6.14	8.44e-10	2.32e-09	0005975 // carbohydrate metabolic process (GO_REF:nd [ND])	107.53	839	104	174	107.53	107.53	37.04	839	21	29	37.04	37.04
SAGE2contig_5544	80.48	80.48	-80.48	-3.63	-1.73e-05	-3.8	-7.03	2.03e-12	6.45e-12		111.1	70	15	15	111.1	111.1	30.62	70	2	2	30.62	30.62
SAGE2contig_5546	203.21	203.21	203.21	2.14	3.93e-05	2.05	8.06	8.88e-16	3.26e-15		178.13	163	55	56	178.13	178.13	381.34	163	56	58	381.34	381.34
SAGE2contig_5549	6407.65	6407.65	-6407.65	-2.58	-0.00139	-2.7	-55.96	0	0		10464.8	98	93	1978	10464.8	10464.8	4057.12	98	48	371	4057.12	4057.12
SAGE2contig_5551	43.29	43.29	-43.29	-2.14	-9.49e-06	-2.24	-4.22	2.49e-05	5.02e-05		81.18	198	30	31	81.18	81.18	37.89	198	7	7	37.89	37.89
SAGE2contig_5552	139.18	139.18	139.18	2.33	2.71e-05	2.22	7.03	2.13e-12	6.75e-12		105.01	158	32	32	105.01	105.01	244.18	158	36	36	244.18	244.18
SAGE2contig_5555	110.87	110.87	-110.87	-4.77	-2.37e-05	-4.99	-8.81	0	0		140.29	255	69	69	140.29	140.29	29.42	255	7	7	29.42	29.42
SAGE2contig_5558	25.13	25.13	-25.13	-2.03	-5.53e-06	-2.13	-3.12	0.0018	0.00301	0006810 // transport (GO_REF:nd [ND])	49.49	220	19	21	49.49	49.49	24.36	220	4	5	24.36	24.36
SAGE2contig_556	10707.1	10707.1	10707.1	11.87	0.00215	11.34	92.62	0	0		985.11	100	190	190	985.11	985.11	11692.2	100	1091	1091	11692.2	11692.2
SAGE2contig_5563	22.54	22.54	-22.54	#NAME?	-4.76e-06	#NAME?	-4.86	1.19e-06	2.69e-06		22.54	299	13	13	22.54	22.54	0	299	0	0	0	0
SAGE2contig_5567	424.06	424.06	424.06	5.04	8.45e-05	4.81	16.27	0	0		105.01	79	16	16	105.01	105.01	529.06	79	39	39	529.06	529.06
SAGE2contig_5568	82.29	82.29	-82.29	-2.61	-1.78e-05	-2.73	-6.37	1.89e-10	5.39e-10		133.32	105	20	27	133.32	133.32	51.03	105	4	5	51.03	51.03
SAGE2contig_5572	39.88	39.88	-39.88	#NAME?	-8.41e-06	#NAME?	-6.46	1.05e-10	3.02e-10		39.88	208	15	16	39.88	39.88	0	208	0	0	0	0
SAGE2contig_5582	399.92	399.92	-399.92	-2.45	-8.7e-05	-2.57	-13.67	0	0		675.5	175	219	228	675.5	675.5	275.58	175	42	45	275.58	275.58
SAGE2contig_5584	23.99	23.99	-23.99	-2.9	-5.18e-06	-3.04	-3.58	0.000344	0.000622		36.6	85	6	6	36.6	36.6	12.61	85	1	1	12.61	12.61
SAGE2contig_559	492.11	492.11	492.11	2.45	9.6e-05	2.34	13.6	0	0		339.96	729	432	478	339.96	339.96	832.07	729	520	566	832.07	832.07
SAGE2contig_5595	312.72	312.72	-312.72	-5.9	-6.66e-05	-6.18	-15.38	0	0		376.51	84	57	61	376.51	376.51	63.79	84	5	5	63.79	63.79
SAGE2contig_5599	219.27	219.27	219.27	4.61	4.36e-05	4.41	11.46	0	0		60.72	222	26	26	60.72	60.72	279.99	222	58	58	279.99	279.99
SAGE2contig_56	472.67	472.67	-472.67	-7.13	-0.0001	-7.46	-19.45	0	0		549.75	431	286	457	549.75	549.75	77.08	431	11	31	77.08	77.08
SAGE2contig_5601	65.83	65.83	-65.83	-2.03	-1.45e-05	-2.13	-5.05	4.41e-07	1.02e-06		129.62	84	21	21	129.62	129.62	63.79	84	5	5	63.79	63.79
SAGE2contig_5602	40.93	40.93	-40.93	#NAME?	-8.64e-06	#NAME?	-6.54	5.96e-11	1.74e-10		40.93	114	9	9	40.93	40.93	0	114	0	0	0	0
SAGE2contig_5603	186.41	186.41	-186.41	-2.27	-4.07e-05	-2.37	-9	0	0		333.77	160	36	103	333.77	333.77	147.36	160	3	22	147.36	147.36
SAGE2contig_5606	33.05	33.05	-33.05	-10.16	-7.01e-06	-10.63	-5.35	8.61e-08	2.09e-07		36.66	297	21	21	36.66	36.66	3.61	297	1	1	3.61	3.61
SAGE2contig_5611	517.6	517.6	-517.6	-2.28	-0.000113	-2.39	-15.05	0	0		921.06	85	143	151	921.06	921.06	403.46	85	29	32	403.46	403.46
SAGE2contig_5612	4599.56	4599.56	-4599.56	-6.01	-0.000979	-6.28	-59.18	0	0		5518.53	407	21	4332	5518.53	5518.53	918.97	407	1	349	918.97	918.97
SAGE2contig_5615	29.16	29.16	-29.16	-6.05	-6.21e-06	-6.33	-4.72	2.41e-06	5.28e-06		34.94	371	25	25	34.94	34.94	5.78	371	2	2	5.78	5.78
SAGE2contig_5616	234.85	234.85	-234.85	-4.68	-5.01e-05	-4.89	-12.77	0	0		298.73	302	75	174	298.73	298.73	63.88	302	1	18	63.88	63.88
SAGE2contig_5618	28.11	28.11	-28.11	-3.39	-6.04e-06	-3.54	-4.07	4.61e-05	9.06e-05		39.88	182	14	14	39.88	39.88	11.78	182	2	2	11.78	11.78
SAGE2contig_5619	221.64	221.64	-221.64	-9.37	-4.7e-05	-9.81	-13.75	0	0	0009056 // catabolic process (GO_REF:nd [ND]) /// 0050789 // regulation of biological process (GO_REF:nd [ND]) /// 0019748 // secondary metabolic process (GO_REF:nd [ND]) /// 0006996 // organelle organization (GO_REF:nd [ND]) /// 0006950 // response to stress (GO_REF:nd [ND]) /// 0008219 // cell death (GO_REF:nd [ND]) /// 0008150 // biological_process (GO_REF:nd [ND]) /// 0015031 // protein trans…	248.11	769	321	368	248.11	248.11	26.48	769	16	19	26.48	26.48
SAGE2contig_562	68.82	68.82	-68.82	-59.02	-1.45e-05	-61.76	-8.35	1.11e-16	4.21e-16	0006464 // cellular protein modification process (GO_REF:nd [ND])	70.01	3614	488	488	70.01	70.01	1.19	3614	4	4	1.19	1.19
SAGE2contig_5621	75.31	75.31	-75.31	-3.23	-1.62e-05	-3.38	-6.57	5e-11	1.47e-10		109.15	95	20	20	109.15	109.15	33.84	95	3	3	33.84	33.84
SAGE2contig_5627	293.64	293.64	-293.64	-2.46	-6.38e-05	-2.57	-11.73	0	0		495.09	133	125	127	495.09	495.09	201.45	133	25	25	201.45	201.45
SAGE2contig_5628	25.29	25.29	-25.29	#NAME?	-5.34e-06	#NAME?	-5.14	2.68e-07	6.3e-07		25.29	123	5	6	25.29	25.29	0	123	0	0	0	0
SAGE2contig_5629	194.35	194.35	-194.35	-6.53	-4.13e-05	-6.83	-12.32	0	0		229.49	61	25	27	229.49	229.49	35.14	61	2	2	35.14	35.14
SAGE2contig_563	64.1	64.1	-64.1	-2.44	-1.39e-05	-2.55	-5.46	4.68e-08	1.16e-07	0008152 // metabolic process (GO_REF:nd [ND])	108.59	530	104	111	108.59	108.59	44.49	530	22	22	44.49	44.49
SAGE2contig_5637	165.13	165.13	-165.13	-3.77	-3.54e-05	-3.95	-10.18	0	0		224.67	90	34	39	224.67	224.67	59.54	90	4	5	59.54	59.54
SAGE2contig_5639	140.27	140.27	140.27	2.89	2.76e-05	2.77	7.88	3.33e-15	1.2e-14		74.07	105	15	15	74.07	74.07	214.34	105	21	21	214.34	214.34
SAGE2contig_564	351.32	351.32	-351.32	-4.7	-7.5e-05	-4.92	-15.63	0	0		446.28	79	67	68	446.28	446.28	94.96	79	7	7	94.96	94.96
SAGE2contig_5645	39.63	39.63	39.63	4.13	7.87e-06	3.95	4.74	2.17e-06	4.79e-06		12.65	164	4	4	12.65	12.65	52.28	164	8	8	52.28	52.28
SAGE2contig_5647	41.95	41.95	-41.95	-4.11	-8.98e-06	-4.3	-5.24	1.58e-07	3.76e-07		55.43	636	60	68	55.43	55.43	13.48	636	5	8	13.48	13.48
SAGE2contig_565	46.08	46.08	-46.08	-3.19	-9.92e-06	-3.34	-5.12	3e-07	7.01e-07		67.1	255	32	33	67.1	67.1	21.01	255	5	5	21.01	21.01
SAGE2contig_5655	28.92	28.92	-28.92	-2.32	-6.31e-06	-2.43	-3.59	0.000335	0.000607		50.79	245	24	24	50.79	50.79	21.87	245	5	5	21.87	21.87
SAGE2contig_5661	20.49	20.49	-20.49	-5.32	-4.37e-06	-5.57	-3.87	0.00011	0.000209		25.24	226	11	11	25.24	25.24	4.74	226	1	1	4.74	4.74
SAGE2contig_5663	501.43	501.43	-501.43	-4.09	-0.000107	-4.28	-18.1	0	0		663.81	132	159	169	663.81	663.81	162.38	132	19	20	162.38	162.38
SAGE2contig_5664	21.72	21.72	-21.72	-10.16	-4.6e-06	-10.63	-4.34	1.43e-05	2.94e-05		24.09	452	17	21	24.09	24.09	2.37	452	1	1	2.37	2.37
SAGE2contig_5665	159.67	159.67	-159.67	-6.38	-3.4e-05	-6.67	-11.13	0	0		189.37	397	134	145	189.37	189.37	29.69	397	10	11	29.69	29.69
SAGE2contig_5666	47.27	47.27	-47.27	-2.64	-1.02e-05	-2.76	-4.85	1.23e-06	2.78e-06	0009628 // response to abiotic stimulus (GO_REF:nd [ND]) /// 0006950 // response to stress (GO_REF:nd [ND]) /// 0009058 // biosynthetic process (GO_REF:nd [ND]) /// 0008150 // biological_process (GO_REF:nd [ND])	76.06	484	70	71	76.06	76.06	28.79	484	13	13	28.79	28.79
SAGE2contig_5668	163.39	163.39	163.39	8.56	3.27e-05	8.18	11.04	0	0		21.6	168	1	7	21.6	21.6	184.99	168	4	29	184.99	184.99
SAGE2contig_567	464.5	464.5	464.5	3.44	9.19e-05	3.29	15.32	0	0		190.43	324	118	119	190.43	190.43	654.92	324	198	198	654.92	654.92
SAGE2contig_5672	29.56	29.56	-29.56	-3.23	-6.36e-06	-3.38	-4.12	3.84e-05	7.61e-05	0008152 // metabolic process (GO_REF:nd [ND])	42.85	242	20	20	42.85	42.85	13.29	242	3	3	13.29	13.29
SAGE2contig_5677	76.85	76.85	-76.85	-7.74	-1.63e-05	-8.1	-7.93	2.22e-15	8.04e-15		88.25	94	16	16	88.25	88.25	11.4	94	1	1	11.4	11.4
SAGE2contig_5678	20.82	20.82	-20.82	-2.71	-4.51e-06	-2.84	-3.25	0.00115	0.00197	0015031 // protein transport (GO_REF:nd [ND])	32.99	440	26	28	32.99	32.99	12.18	440	4	5	12.18	12.18
SAGE2contig_5688	972.29	972.29	-972.29	-9.03	-0.000206	-9.45	-28.7	0	0		1093.36	239	440	504	1093.36	1093.36	121.07	239	27	27	121.07	121.07
[truncated: 1,806 more rows]
