# Supplementary material for: De Novo Assembled Wheat Transcriptomes Delineate Differentially Expressed Host Genes in Response to Leaf Rust Infection
Source: PLoS One. 2016 Feb 3;11(2):e0148453. doi: 10.1371/journal.pone.0148453 (PMC4739524; doi:10.1371/journal.pone.0148453)
Supplement: S12 File — (XLSX) [file pone.0148453.s012.xlsx]

## Sheet: Sheet1
Contig name	Annotation				Accession id	Fold change	E-value
SAGE4contig_959	Nudix hydrolase 23, chloroplastic				EMT15621	17.23	2.68e-06
SAGE4contig_953	transmembrane protein 14, putative				XP_002532672	21.36	0
SAGE4contig_894	PREDICTED: endo-1,4-beta-xylanase C-like				XP_003563168	2.55	0
SAGE4contig_855	histone H3				NP_195713	3.36	9.07e-08
SAGE4contig_80	putative polyprotein				AAT93940	4.53	2.22e-16
SAGE4contig_784	bZIP-like protein				AAY22445	4.13	1.58e-05
SAGE4contig_778	Acyl-CoA synthetase family member 4				EMT03524	7.43	0
SAGE4contig_778	PREDICTED: tyrocidine synthase 3-like				XP_003561146	7.43	0
SAGE4contig_762	putative BAX inhibitor 1				CAC82183	3.43	1.17e-05
SAGE4contig_727	Photosystem II 10 kDa polypeptide, chloroplastic				EMT17346	9.28	0
SAGE4contig_70	PREDICTED: brain protein 44-like protein-like				XP_003574476	66.14	0
SAGE4contig_68	PREDICTED: glutathione S-transferase T3-like				XP_006654422	16.18	0
SAGE4contig_657	Putative pentatricopeptide repeat-containing protein				EMT24172	2.89	1.33e-05
SAGE4contig_627	DnaJ homolog subfamily C member 8				EMT11172	40.31	0
SAGE4contig_59	xylanase inhibitor TAXI-IV				BAD72882	5.11	0
SAGE4contig_588	cathepsin B				CAA46811	3.09	0
SAGE4contig_588	papain-like cysteine proteinase				CAQ00112	3.09	0
SAGE4contig_560	ABC transporter C family member 8				EMT19704	3.56	4.44e-12
SAGE4contig_560	multidrug resistance protein associated1				NP_001105942	3.56	4.44e-12
SAGE4contig_540	development-related protein kinase				AED99723	13.91	0
SAGE4contig_540	TPA: putative SNF1-related protein kinase family protein				DAA44829	13.91	0
SAGE4contig_540	Carbon catabolite-derepressing protein kinase				EMT14983	13.91	0
SAGE4contig_512	Putative protein phosphatase 2C BIPP2C1				EMT23848	9.3	4.06e-09
SAGE4contig_500	2,3-bisphosphoglycerate-independent phosphoglycerate mutase				EMT28450	10.91	0
SAGE4contig_484	Protein argonaute 1D				EMS67416	4.04	3.39e-08
SAGE4contig_453	CCAAT-box transcription factor complex WHAP11				AAS78485	2.75	0
SAGE4contig_453	Nuclear transcription factor Y subunit A-9				EMS54154	2.75	0
SAGE4contig_436	ATP-dependent DNA helicase PIF1				XP_003612653	2.53	0
SAGE4contig_428	cystatin WC-1				ABB80379	4.67	0
SAGE4contig_428	cysteine proteinase inhibitor				BAB18768	4.67	0
SAGE4contig_428	cystatin-1 precursor				NP_001105295	4.67	0
SAGE4contig_417	PREDICTED: stress-associated endoplasmic reticulum protein 2-like				XP_004962894	2.89	0.000262
SAGE4contig_417	Ribosome associated membrane protein RAMP4				XP_007043980	2.89	0.000262
SAGE4contig_406	glutamine-dependent asparagine synthetase				AAU89392	10.71	0
SAGE4contig_402	Nuclease S1				EMS50009	2.13	0.000416
SAGE4contig_396	phospholipase D				CAI53943	2.91	0
SAGE4contig_385	chlorophyll a/b-binding protein WCAB precursor				AAB18209	2.06	2.85e-09
SAGE4contig_379	PREDICTED: peroxisomal membrane protein 11-5-like				XP_004964390	2.54	0
SAGE4contig_37	Metacaspase-1				EMT24476	2.36	0
SAGE4contig_35	eukaryotic translation initiation factor 5A1				AAZ95171	3.39	0
SAGE4contig_3330	Glycerol kinase				EMS68114	3.02	0
SAGE4contig_3319	receptor expression-enhancing protein 6 [Zea mays]				ACG34379	3.45	0.000663
SAGE4contig_3319	PREDICTED: HVA22-like protein k-like				XP_003562902	3.45	0.000663
SAGE4contig_3293	PREDICTED: transmembrane protein 33 homolog				XP_004969094	9.15	5.44e-11
SAGE4contig_328	PREDICTED: pectate lyase-like				XP_003571658	6.33	0
SAGE4contig_3270	Metallothionein-like protein 1				EMS61268	2.32	0
SAGE4contig_3229	Protein farnesyltransferase/geranylgeranyltransferase type-1 subunit alpha				EMT07236	2.9	3.64e-14
SAGE4contig_3194	PREDICTED: myosin heavy chain, non-muscle-like				XP_006363057	7.35	3.09e-06
SAGE4contig_311	putative ABC transporter				BAD33354	4.43	1.92e-12
SAGE4contig_311	PREDICTED: uncharacterized aarF domain-containing protein kinase At1g79600, chloroplastic-like				XP_006648776	4.43	1.92e-12
SAGE4contig_3084	ubiquitin conjugating-like enzyme				AAM08932	6.72	1.15e-06
SAGE4contig_307	ALA-interacting subunit 1				EMT23616	2.29	0
SAGE4contig_3045	Cell division protease ftsH-like protein, mitochondrial				EMT01657	3.36	1.77e-05
SAGE4contig_300	isocitrate lyase				BAI66426	5.15	0
SAGE4contig_2999	Peptide transporter PTR2				EMT05791	2.39	1.35e-06
SAGE4contig_2981	Tryptophanyl-tRNA synthetase, cytoplasmic				EMS55590	2.84	0
SAGE4contig_2961	PREDICTED: BTB/POZ and TAZ domain-containing protein 4-like				XP_003564823	6.35	4.44e-16
SAGE4contig_2922	Callose synthase 12				EMT24774	6.2	1.27e-07
SAGE4contig_2889	AP-2 complex subunit beta				EMT14303	3.38	0
SAGE4contig_2889	PREDICTED: beta-adaptin-like protein A-like				XP_003566904	3.38	1.83e-06
SAGE4contig_2826	Protein RUPTURED POLLEN GRAIN 1				EMT26690	∞	1.91e-08
SAGE4contig_2807	Sec-independent translocase protein tatA/E-like protein				EMT20666	3.19	0.00167
SAGE4contig_28	O-acyltransferase WSD1				EMS49019	2.48	0
SAGE4contig_2755	ELMO domain-containing protein A				EMS51611	2.34	3.28e-07
SAGE4contig_2738	PREDICTED: cytochrome c oxidase assembly protein COX11, mitochondrial isoform X1				XP_008453787	2.3	0.00405
SAGE4contig_2605	PREDICTED: methylcrotonoyl-CoA carboxylase subunit alpha, mitochondrial-like				XP_003579177	8.96	1.71e-13
SAGE4contig_2489	transcription activator REB				AAL10017	9.82	0
SAGE4contig_2489	blz-1 protein				CAA56374	9.82	0
SAGE4contig_2489	Regulatory protein opaque-2				EMS62807	9.82	0
SAGE4contig_2415	Alpha-galactosidase				EMT09790	2.53	0.000327
SAGE4contig_2360	Alanyl-tRNA synthetase				EMS67609	3.84	9.85e-06
SAGE4contig_2289	3-dehydroquinate synthase-like				XP_003578532	2.84	1.08e-06
SAGE4contig_2289	PREDICTED: pentafunctional AROM polypeptide-like				XP_006661484	2.84	1.08e-06
SAGE4contig_2278	cytosolic 5-nucleotidase				AGT16530	9.82	2.89e-05
SAGE4contig_2278	PREDICTED: 7-methylguanosine phosphate-specific 5&apos;-nucleotidase A-like isoform X2				XP_004982301	9.82	2.89e-05
SAGE4contig_2256	Methylthioribose-1-phosphate isomerase				EMT32201	2.4	0.00338
SAGE4contig_2236	Aspartyl aminopeptidase				EMT26810	2.14	0
SAGE4contig_2232	catalase 2, partial				AAC17730	2.03	0
SAGE4contig_2213	suppressor of K+ transport growth defect 1 protein				NP_180328	3.53	5.83e-06
SAGE4contig_22	MYB-related protein				AEV91173	3.5	0
SAGE4contig_2191	PREDICTED: eukaryotic translation initiation factor 3 subunit L-like				XP_003565952	4.13	1.91e-10
SAGE4contig_2163	Pumilio-like protein 1				EMS46736	24.8	2.38e-07
SAGE4contig_2163	Subtilisin-like protease				EMS50580	24.8	2.38e-07
SAGE4contig_2163	Nucleolysin TIAR				EMT17247	24.8	2.38e-07
SAGE4contig_2129	Translation initiation factor IF-3				EMT17204	2.18	1.96e-06
SAGE4contig_2084	Pyrophosphate-energized vacuolar membrane proton pump 1				EMS53286	2.3	0
SAGE4contig_2072	Patatin group A-3				EMS54202	148.82	0
SAGE4contig_2072	Bowman-Birk type trypsin inhibitor				EMT07291	148.82	0
SAGE4contig_2065	PHD finger transcription factor-like				BAC83629	2.45	5.1e-05
SAGE4contig_2065	E3 ubiquitin-protein ligase TRIM33				EMS51652	2.45	5.1e-05
SAGE4contig_1985	translation elongation factor 1 alpha-subunit				AAA34306	11.16	8.16e-07
SAGE4contig_1985	elongation factor 1A SMV resistance-related protein				AAT72900	11.16	8.16e-07
SAGE4contig_1941	PREDICTED: V-type proton ATPase subunit B2-like				XP_003569666	2.67	2.6e-06
SAGE4contig_191	L-arabinokinase				EMS54771	10.47	0
SAGE4contig_1881	C13 endopeptidase NP1 precursor				AAD04882	4.94	9.28e-10
SAGE4contig_1881	legumain				CAQ00098	4.94	9.28e-10
SAGE4contig_1881	Vacuolar-processing enzyme				EMS56147	4.94	9.28e-10
SAGE4contig_1847	3-ketoacyl-CoA thiolase-like protein				BAI66423	15.03	0
SAGE4contig_184	thioredoxin-like protein				AAD49230	2.24	0
SAGE4contig_184	putative DUF1421 domain family protein				AFW85062	2.24	0
SAGE4contig_184	predicted proline-rich protein				CAB79632	2.24	0
SAGE4contig_1720	Putative cysteine-rich receptor-like protein kinase 23				EMS46968	2.44	0.000143
SAGE4contig_1720	Putative disease resistance protein RGA4				EMS49109	2.44	0.000143
SAGE4contig_1720	U-box domain-containing protein 4				EMS49590	2.44	0.000143
SAGE4contig_1720	Protein ALWAYS EARLY 3				EMS52609	2.44	0.000143
SAGE4contig_1720	Pathogenesis-related protein 1				EMS52854	2.44	0.000143
SAGE4contig_1720	Syntaxin-related protein KNOLLE				EMS62599	2.44	0.000143
SAGE4contig_1720	Secologanin synthase				EMS66485	2.44	0.000143
SAGE4contig_1720	RNA-binding protein 25				EMT01254	2.44	0.000143
SAGE4contig_1720	Armadillo repeat-containing kinesin-like protein 1				EMT10842	2.44	0.000143
SAGE4contig_1720	Putative disease resistance protein				EMT32405	2.44	0.000143
SAGE4contig_1697	BTB-domain containing protein				ACU00675	2.47	7.86e-06
SAGE4contig_1697	Speckle-type POZ protein-like protein				EMT26990	2.47	7.86e-06
SAGE4contig_1659	Guanine deaminase				EMS54612	3.91	0
SAGE4contig_1648	Callose synthase 7				EMT30860	28.94	1.32e-09
SAGE4contig_1641	RNA polymerase sigma factor rpoD				EMT25188	3.38	2.74e-11
SAGE4contig_1557	Fructose-bisphosphate aldolase				EMS57449	9.19	0
SAGE4contig_1530	Glycerophosphodiester phosphodiesterase GDE1				EMS47428	7.28	0
SAGE4contig_1505	Nitrate/chlorate transporter				EMT09323	3.62	7.99e-15
SAGE4contig_1505	peptide transporter PTR2				NP_001281186	3.62	7.99e-15
SAGE4contig_1499	Cytochrome P450 97B2				EMT03024	2.84	0.000554
SAGE4contig_1493	DnaJ protein-like protein				EMT20603	2.14	4.05e-07
SAGE4contig_1483	Methylcrotonoyl-CoA carboxylase beta chain, mitochondrial				EMS51528	10.67	0
SAGE4contig_1429	Monothiol glutaredoxin-S11				EMT15887	3.19	0
SAGE4contig_1428	Putative chloride channel-like protein CLC-g				EMT06377	2.13	0.000353
SAGE4contig_1426	Phospholipid:diacylglycerol acyltransferase 1				EMS59961	2.17	4.4e-07
SAGE4contig_1400	hypersensitive-induced response protein				AF374475	3.16	4.75e-14
SAGE4contig_1367	aldehyde dehydrogenase 7b, partial				AFA36500	9.95	0
SAGE4contig_1360	Putative polygalacturonase				EMT11105	2.44	4.6e-09
SAGE4contig_1349	PREDICTED: 60S ribosomal protein L13a-4-like				XP_003559332	4.86	1.07e-10
SAGE4contig_1324	Peptide methionine sulfoxide reductase B5				NP_001050156	2.08	7.99e-14
SAGE4contig_1317	PREDICTED: vesicle transport protein GOT1B-like				XP_006650427	2.59	3.72e-05
SAGE4contig_1302	Peptide chain release factor 2				EMT30094	5.51	5.73e-10
SAGE4contig_1293	polygalacturonase-like				BAD61521	14.47	2.57e-06
SAGE4contig_1280	Full=Translationally-controlled tumor protein homolog				Q8LRM8	7.16	0
SAGE4contig_1254	PREDICTED: histone deacetylase 14-like				XP_003578822	2.98	5.28e-05
SAGE4contig_1251	PREDICTED: coiled-coil domain-containing protein 25-like				XP_006644710	36.79	0
SAGE4contig_1249	PREDICTED: putative F-box protein At1g33530-like isoform 1				XP_003578053	6.72	1.46e-06
SAGE4contig_1222	PREDICTED: WD repeat-containing protein 26-like				XP_003574020	6.98	0
SAGE4contig_1221	PREDICTED: midasin-like				XP_004981917	10.59	0
SAGE4contig_113	photosystem I assembly protein ycf4				ADD63112	2.56	0.000983
SAGE4contig_108	Gamma-soluble NSF attachment protein				EMS65754	3.62	1.1e-07
SAGE4contig_1057	asein kinase II subunit beta&apos				EMT26768	4.76	0
SAGE4contig_104	auxin Efflux Carrier family protein				ACG31187	5.23	0
SAGE4contig_104	Protein DEHYDRATION-INDUCED 19-like protein 5				EMS47209	2.84	4.89e-06
SAGE4contig_104	auxin:hydrogen symporter, putative				XP_002526597	4.8	0
SAGE2contig_99	Elongation factor 1-beta				EMT05994	2.58	0
SAGE2contig_942	putative alkaline alpha-galactosidase seed imbibition protein				BAD10122	2.82	0
SAGE2contig_942	putative galactinol--sucrose galactosyltransferase 1				EMS58070	2.82	0
SAGE2contig_939	PREDICTED: RNA polymerase I-specific transcription initiation factor RRN3-like isoform X2				XP_006656406	2.34	8.92e-12
SAGE2contig_910	Charged multivesicular body protein 5				EMS59006	2.28	0
SAGE2contig_910	PREDICTED: light-regulated protein-like				XP_006643636	2.28	0
SAGE2contig_887	Tetratricopeptide repeat domain containing protein, expressed				CBI75527	5.07	1.56e-07
SAGE2contig_847	Protein DA1-related 1				EMS49594	2.95	0
SAGE2contig_847	LIM and UIM domain-containing				EMT06098	2.95	0
SAGE2contig_715	helicase-like protein				BAD81603	3.42	0
SAGE2contig_707	RNA recognition motif (RRM)-containing protein-like				BAC92448	2.24	1.05e-08
SAGE2contig_707	RNA-binding Musashi-2-like protein				EMT08125	2.24	1.05e-08
SAGE2contig_6187	Cell division cycle 23-like protein				EMT23434	3.22	0.00017
SAGE2contig_6173	PREDICTED: SAGA-associated factor 29 homolog				XP_003576694	3.29	3.43e-09
SAGE2contig_6173	S tudor-like domain				XP_007031626	3.29	3.43e-09
SAGE2contig_6078	ORPHAN transcription factor				ADX60161	2.15	5.74e-06
SAGE2contig_6078	Homeobox protein knotted-1-like 11				EMT22774	2.15	5.74e-06
SAGE2contig_5952	Leucine Rich Repeat family protein, expressed				ABG22066	2.47	4.02e-10
SAGE2contig_5952	Putative disease resistance protein [Aegilops tauschii]				EMT31936	2.47	4.02e-10
SAGE2contig_588	senescence-associated protein				AAX13288	13.1	0
SAGE2contig_588	putative Ntdin				BAD61695	13.1	0
SAGE2contig_588	PREDICTED: rhodanese-like domain-containing protein 15, chloroplastic-like				XP_006656506	13.1	0
SAGE2contig_5865	Topless-related protein 2				EMS56528	3.58	0.000831
SAGE2contig_5819	PREDICTED: putative esterase HI_1161-like				XP_003566600	2.54	0
SAGE2contig_5735	Serine/threonine-protein kinase PBS1				EMT32077	55.29	0
SAGE2contig_5527	Ubiquitin carboxyl-terminal hydrolase 5				EMT27670	4.27	4.5e-05
SAGE2contig_5457	sucrase-like protein				BAD12919	2.58	0.00458
SAGE2contig_536	Protein FAR1-RELATED SEQUENCE 5				EMT21718	3.45	5.88e-06
SAGE2contig_535	PREDICTED: E3 ubiquitin-protein ligase MARCH6-like				XP_003573239	2.1	1.91e-06
SAGE2contig_5176	Protein argonaute 12				EMT32819	5.13	0
SAGE2contig_5149	putative TATA binding protein family protein				AFW88946	3.19	1.02e-12
SAGE2contig_514	PREDICTED: alpha-N-acetylglucosaminidase-like				XP_003557830	3.28	1.58e-10
SAGE2contig_5132	Protein kinase domain containing protein				ABF99544	5.99	0
SAGE2contig_5132	flag-tagged protein kinase domain of putative mitogen-activated protein kinase kinase kinase				ABK06441	5.99	0
SAGE2contig_5132	PREDICTED: LOW QUALITY PROTEIN: serine/threonine-protein kinase HT1-like				XP_003566637	5.99	0
SAGE2contig_4997	Glucan synthase-like 7				XP_007048880	13.89	0
SAGE2contig_4973	PREDICTED: putative glucose-6-phosphate 1-epimerase-like				XP_003554009	2.18	1.23e-07
SAGE2contig_4844	UDP-glucose:sterol glucosyltransferase				CAB06081	14.06	0
SAGE2contig_4803	PREDICTED: unknown protein DS12 from 2D-PAGE of leaf, chloroplastic-like				XP_003573594	11.03	0
SAGE2contig_4785	Importin subunit beta-1				EMT17557	2.14	3.94e-05
SAGE2contig_475	Putative aquaporin TIP2-2				EMT13367	13.42	0
SAGE2contig_4613	putative TdLSC28 protein (SMC6)				CAP74537	2.2	3.63e-10
SAGE2contig_4613	Structural maintenance of chromosomes protein 6				EMT09192	2.2	3.63e-10
SAGE2contig_461	Glyoxysomal fatty acid beta-oxidation multifunctional protein MFP-a				EMS51968	4.2	0
SAGE2contig_4564	1-aminocyclopropane-1-carboxylate oxidase-like protein 11				EMS59258	26.87	7.83e-13
SAGE2contig_4564	Deacetoxyvindoline 4-hydroxylase				EMT01110	26.87	7.83e-13
SAGE2contig_45	Alpha-L-arabinofuranosidase 1				EMS51122	3.7	0
SAGE2contig_4491	Electron transfer flavoprotein subunit alpha, mitochondrial				EMS52924	5.05	0
SAGE2contig_446	PREDICTED: PHD finger protein At1g33420-like				XP_003576140	2.91	0.000186
SAGE2contig_4458	putative glycerophosphoryl diester phosphodiesterase 1				EMS66577	2.02	0.000774
SAGE2contig_4453	BTB/POZ domain-containing protein POB1				EMS61484	2.45	0.00178
SAGE2contig_4453	Kelch-like protein 7				EMT13051	2.45	0.00178
SAGE2contig_4395	temperature-induced lipocalin-2				ABB02380	2.74	2.42e-10
SAGE2contig_4395	Outer membrane lipoprotein blc				EMS54587	2.74	2.42e-10
SAGE2contig_4272	suppressor of ty, putative				XP_002526173	2.78	1.04e-11
SAGE2contig_4272	Putative transcription elongation factor SPT5-1-like protein				EMT15857	2.78	1.04e-11
SAGE2contig_4199	5-oxoprolinase				EMT28987	2.42	1.52e-05
SAGE2contig_4171	putative Isocitrate dehydrogenase (NADP), chloroplastic				EMT15199	2.12	0
SAGE2contig_4159	NMDA receptor-regulated 1-like protein				EMT02816	7.58	5.77e-14
SAGE2contig_4009	Chaperone protein DnaJ				EMS47255	2.23	1.61e-06
SAGE2contig_3970	putative reverse transcriptase				AAM94327	2.49	2.27e-10
SAGE2contig_3899	Carboxyvinyl-carboxyphosphonate phosphorylmutase				EMT27814	2.06	3.41e-10
SAGE2contig_3868	PREDICTED: anamorsin homolog 1-like				XP_003579468	3.53	0
SAGE2contig_3840	ubiquitin-like protein 5				ABO42268	2.96	0
SAGE2contig_3797	Glutaredoxin-C1				EMT12570	3.57	2.01e-10
SAGE2contig_3732	Cysteine-rich receptor-like protein kinase 6				EMT01983	2.63	0.00045
SAGE2contig_3732	Putative serine/threonine-protein kinase receptor			PREDICTED: receptor-like serine/threonine-protein kinase SD1-8-like	EMT25968	2.63	0.00045
SAGE2contig_3726	PREDICTED: probable small nuclear ribonucleoprotein G-like isoform 1				XP_003578429	2.7	0
SAGE2contig_3497	thymidylate synthase-like				BAD09006	2.77	0.000589
SAGE2contig_3475	Polycomb group protein EMBRYONIC FLOWER 2				EMS56299	2.13	0.00253
SAGE2contig_3464	GTP-binding protein				ABF48401	2.28	2.31e-10
SAGE2contig_3396	dihydrokaempferol 4-reductase, putative, expressed				ABF94349	2.12	9.5e-08
SAGE2contig_3396	Putative dihydroflavonol-4-reductase				EMS65704	2.12	9.5e-08
SAGE2contig_3140	peroxisomal membrane protein PEX11-1 isoform 1				NP_001131375	4.79	6.38e-11
SAGE2contig_3103	CONSTANS-like protein				AAM74068	5.48	4.48e-13
SAGE2contig_3103	Zinc finger protein HD1				EMS63149	5.48	4.48e-13
SAGE2contig_3043	neutral/alkaline invertase 8				AAV28816	11.63	0
SAGE2contig_3034	Serine/threonine protein phosphatase 2A 59 kDa regulatory subunit				EMT15241	3.67	0
SAGE2contig_3008	putative pollenless3				BAC66721	4.63	1.4e-06
SAGE2contig_2937	putative RING zinc finger domain superfamily protein				DAA62493	2.54	3.5e-05
SAGE2contig_2937	E3 ubiquitin ligase BIG BROTHER-related protein				EMS64698	2.54	3.5e-05
SAGE2contig_2931	associated molecule with the SH3 domain of STAM 2				NP_001031020	2.54	3.5e-05
SAGE2contig_2931	PREDICTED: AMSH-like ubiquitin thiolesterase 2-like				XP_003569497	2.54	3.5e-05
SAGE2contig_282	endothelial differentiation-related factor 1				ACG33346	2.09	3.22e-12
SAGE2contig_282	MBF1 transcription factor				ADX60234	3.86	0
SAGE2contig_282	putative ethylene-responsive transcriptional coactivator				BAD03357	3.86	0
SAGE2contig_282	PREDICTED: multiprotein-bridging factor 1a-like				XP_006659318	2.09	3.22e-12
SAGE2contig_2778	Putative RNA-binding protein rbpE				EMT06843	3.97	0
SAGE2contig_2773	Putative cell death suppressor protein				AAK98735	9.8	0
SAGE2contig_2773	lethal leaf spot1				AFC61176	9.8	0
SAGE2contig_2773	Pheophorbide a oxygenase, chloroplastic				EMT23077	9.8	0
SAGE2contig_2772	Putative vacuolar protein sorting-associated protein 13A				EMS47217	2.02	0.000338
SAGE2contig_2681	cell death suppressor protein Lls1, putative, expressed				ABF99435	2.07	0.00121
SAGE2contig_2681	Pheophorbide a oxygenase, chloroplastic				EMT01408	2.07	0.00121
SAGE2contig_2679	glyceraldehyde-3-phosphate dehydrogenase				CAZ76054	2.49	2.6e-12
SAGE2contig_2628	Serine/threonine-protein kinase PEPKR2				EMS52288	3.32	4.89e-06
SAGE2contig_2558	peptidoglycan binding domain containing protein				NP_001147545	3.03	0
SAGE2contig_2524	N-lysine methyltransferase SEE1				EMS51009	2.17	1.45e-05
SAGE2contig_2514	Transcription initiation factor TFIID subunit 5				EMS49310	4.99	4e-05
SAGE2contig_2443	DNA-directed RNA polymerases I, II, and III subunit RPABC5				EMS59971	2.04	0.000354
SAGE2contig_2437	Protein SRG1				EMS67513	2.42	0
SAGE2contig_2437	leucoanthocyanidin dioxygenase				NP_001152138	2.42	0
SAGE2contig_223	Hydroxymethylglutaryl-CoA lyase				EMT15018	10.6	0
SAGE2contig_2172	Cytochrome P450 likeTBP				XP_003614400	2.03	3.66e-05
SAGE2contig_2149	Glutamyl-tRNA synthetase, chloroplastic/mitochondrial				EMS48176	2.21	5.47e-06
SAGE2contig_2105	cofactor assembly of complex protein C, putative				AES80731	2.41	0
SAGE2contig_21	Glycerol-3-phosphate dehydrogenase [NAD(P)+]				EMS53094	2.46	7.02e-12
SAGE2contig_2073	Growth regulator protein, putative, expressed				ABA96586	2.36	0
SAGE2contig_2073	PREDICTED: DUF246 domain-containing protein At1g04910-like				XP_003578848	2.36	2.83e-06
SAGE2contig_1979	cytokinin receptor CRE1b, putative, expressed				ABF98563	2.36	0
SAGE2contig_1979	Signal transduction histidine-protein kinase barA				EMT27272	2.36	0
SAGE2contig_193	Alpha-soluble NSF attachment protein				EMT31279	2.09	7.37e-12
SAGE2contig_1857	Annexin D5				EMS65622	2.09	7.37e-12
SAGE2contig_182	Catalase isozyme 2				EMS51034	3.04	0
SAGE2contig_1796	putative fanconi anemia, complementation group D2				BAD31595	4.8	0
SAGE2contig_1611	PREDICTED: auxin-repressed 12.5 kDa protein-like isoform 2				XP_003562172	4.43	0
SAGE2contig_1611	PREDICTED: auxin-repressed 12.5 kDa protein-like isoform 2				XP_003562172	4.43	0
SAGE2contig_1610	HvB12D				CAA54065	2.7	0
SAGE2contig_1599	GAMYB-binding protein				AAO25542	3.49	0
SAGE2contig_1599	SNW domain-containing protein 1				EMT26240	3.49	0
SAGE2contig_1599	PREDICTED: SNW/SKI-interacting protein-like				XP_006649063	3.49	0
SAGE2contig_1590	40S ribosomal protein S21				EMT24141	3	0
SAGE2contig_1546	PREDICTED: NEDD4-binding protein 2-like				XP_008366234	2.63	0
SAGE2contig_1539	Porphobilinogen deaminase, chloroplastic				EMT29771	3.15	0
SAGE2contig_1476	tetratricopeptide repeat, putative				AAX95731	3.08	9e-05
SAGE2contig_1476	Kinesin-like protein KIF22				EMT16649	3.08	9e-05
SAGE2contig_1385	Methylcrotonoyl-CoA carboxylase beta chain, mitochondrial				EMT22044	4.42	2.61e-10
SAGE2contig_1230	PREDICTED: DNA-directed RNA polymerases I, II, and III subunit RPABC1-like				XP_004970292	2.66	0
SAGE2contig_1098	PREDICTED: ORM1-like protein 3-like				XP_006652652	5.68	0
SAGE2contig_1092	Transcriptional regulators of NagC/XylR (ROK)-like				BAD22311	2.14	0
SAGE2contig_1092	PREDICTED: N-acetyl-D-glucosamine kinase-like				XP_003573344	2.92	0
SAGE2contig_1062	Endo-1,4-beta-xylanase Z				EMS60749	2.82	4.61e-05
SAGE2contig_1009	Galactokinase				EMT28429	3.78	0
